# Supplementary material for: Hierarchical and programmable one-pot synthesis of oligosaccharides
Source: Nat Commun. 2018 Dec 6;9:5202. doi: 10.1038/s41467-018-07618-8 (PMC6283847; doi:10.1038/s41467-018-07618-8)
Supplement: Supplementary file 10 — Supplementary Data 7 [file 41467_2018_7618_MOESM10_ESM.xlsx]

## Sheet: ExpBBLs
Index	RRV	AcceptorPosition	ProductAnomer	Form	SugarType	IUPAC Compound Name
1	2656	0	Alpha	D	D-Glc	(2R,3R,4S,5R,6S)-3,4,5-tris(benzyloxy)-2-((benzyloxy)methyl)-6-(p-tolylthio)tetrahydro-2H-pyran
2	9.4	4	Beta	D	D-Glc	(2S,3R,4S,5R,6R)-6-((benzoyloxy)methyl)-5-hydroxy-2-(p-tolylthio)tetrahydro-2H-pyran-3,4-diyl dibenzoate
3	2.7	0	Beta	D	D-Glc	(2R,3R,4S,5R,6S)-2-(acetoxymethyl)-6-(p-tolylthio)tetrahydro-2H-pyran-3,4,5-triyl triacetate
4	1.3	0	Beta	D	D-Glc	(2R,3R,4S,5R,6S)-2-((benzoyloxy)methyl)-6-(p-tolylthio)tetrahydro-2H-pyran-3,4,5-triyl tribenzoate
5	52000	2	Alpha	D	D-Gal	(2S,3R,4R,5S,6R)-4,5-bis(benzyloxy)-6-((benzyloxy)methyl)-2-(p-tolylthio)tetrahydro-2H-pyran-3-ol
6	20000	3	Alpha	D	D-Gal	(2S,4aR,6S,7R,8S,8aR)-7-(benzyloxy)-2-phenyl-6-(p-tolylthio)hexahydropyrano[3,2-d][1,3]dioxin-8-ol
7	17000	0	Alpha	D	D-Gal	(2R,3S,4S,5R,6S)-3,4,5-tris(benzyloxy)-2-((benzyloxy)methyl)-6-(p-tolylthio)tetrahydro-2H-pyran
8	7180	0	Alpha	D	D-Gal	(2S,4aR,6S,7R,8S,8aS)-7,8-bis(benzyloxy)-2-phenyl-6-(p-tolylthio)hexahydropyrano[3,2-d][1,3]dioxine
9	4800	0	Beta	D	D-Gal	(2S,3R,4S,5S,6R)-4,5-bis(benzyloxy)-6-((benzyloxy)methyl)-2-(p-tolylthio)tetrahydro-2H-pyran-3-yl acetate
10	4000	0	Beta	D	D-Gal	(2S,3R,4S,5S,6R)-4,5-bis(benzyloxy)-6-((benzyloxy)methyl)-2-(p-tolylthio)tetrahydro-2H-pyran-3-yl 4-oxopentanoate
11	3531	2	Alpha	D	D-Gal	(2R,3S,4R,5R,6S)-2-(((tert-butyldiphenylsilyl)oxy)methyl)-5-hydroxy-4-((4-methoxybenzyl)oxy)-6-(p-tolylthio)tetrahydro-2H-pyran-3-yl 4-oxopentanoate
12	2797	4	Beta	D	D-Gal	(2S,3R,4S,5S,6R)-6-(((tert-butyldiphenylsilyl)oxy)methyl)-5-hydroxy-4-((4-methoxybenzyl)oxy)-2-(p-tolylthio)tetrahydro-2H-pyran-3-yl benzoate
13	1791	3	Beta	D	D-Gal	(2S,4aR,6S,7R,8S,8aR)-8-hydroxy-2-phenyl-6-(p-tolylthio)hexahydropyrano[3,2-d][1,3]dioxin-7-yl benzoate
14	731.4	4	Beta	D	D-Gal	(2S,3R,4S,5S,6R)-6-((benzyloxy)methyl)-5-hydroxy-2-(p-tolylthio)tetrahydro-2H-pyran-3,4-diyl diacetate
15	577.1	0	Beta	D	D-Gal	(2S,4aR,6S,7R,8S,8aS)-8-(benzyloxy)-2-phenyl-6-(p-tolylthio)hexahydropyrano[3,2-d][1,3]dioxin-7-yl 4-oxopentanoate
16	482.9	6	Beta	D	D-Gal	(2S,3R,4S,5S,6R)-6-(hydroxymethyl)-4-((4-methoxybenzyl)oxy)-5-((4-oxopentanoyl)oxy)-2-(p-tolylthio)tetrahydro-2H-pyran-3-yl benzoate
17	340.1	0	Beta	D	D-Gal	(2S,3R,4S,5S,6R)-6-(((tert-butyldiphenylsilyl)oxy)methyl)-4-((4-methoxybenzyl)oxy)-5-((4-oxopentanoyl)oxy)-2-(p-tolylthio)tetrahydro-2H-pyran-3-yl benzoate
18	320	3	Beta	D	D-Gal	(2S,4aR,6S,7R,8S,8aR)-8-hydroxy-2-phenyl-6-(p-tolylthio)hexahydropyrano[3,2-d][1,3]dioxin-7-yl 2-chloroacetate
19	285.7	0	Beta	D	D-Gal	(2S,4aR,6S,7R,8S,8aS)-2-phenyl-6-(p-tolylthio)hexahydropyrano[3,2-d][1,3]dioxine-7,8-diyl dibenzoate
20	185.4	0	Alpha	D	D-Gal	(2S,4aR,6S,7R,8S,8aS)-7-(benzyloxy)-2-phenyl-6-(p-tolylthio)hexahydropyrano[3,2-d][1,3]dioxin-8-yl 2-chloroacetate
21	142.9	3	Beta	D	D-Gal	(2S,3R,4S,5R,6R)-6-(((tert-butyldiphenylsilyl)oxy)methyl)-4-hydroxy-5-((4-oxopentanoyl)oxy)-2-(p-tolylthio)tetrahydro-2H-pyran-3-yl benzoate
22	118.7	0	Beta	D	D-Gal	(2S,4aR,6S,7R,8S,8aS)-8-(2-chloroacetoxy)-2-phenyl-6-(p-tolylthio)hexahydropyrano[3,2-d][1,3]dioxin-7-yl benzoate
23	67.1	4	Beta	D	D-Gal	(2S,3R,4S,5S,6R)-6-((benzoyloxy)methyl)-5-hydroxy-2-(p-tolylthio)tetrahydro-2H-pyran-3,4-diyl dibenzoate
24	31.4	0	Beta	D	D-Gal	(2S,4aR,6S,7R,8S,8aS)-2-phenyl-6-(p-tolylthio)hexahydropyrano[3,2-d][1,3]dioxine-7,8-diyl bis(2-chloroacetate)
25	28.9	3	Beta	D	D-Gal	(2R,3R,4S,5R,6S)-2-((benzoyloxy)methyl)-4-hydroxy-6-(p-tolylthio)tetrahydro-2H-pyran-3,5-diyl dibenzoate
26	28.9	0	Beta	D	D-Gal	(2R,3S,4S,5R,6S)-2-(((tert-butyldimethylsilyl)oxy)methyl)-6-(p-tolylthio)tetrahydro-2H-pyran-3,4,5-triyl tribenzoate
27	17.6	2	Alpha	D	D-Gal	(2R,3S,4R,5R,6S)-2-((benzoyloxy)methyl)-5-hydroxy-6-(p-tolylthio)tetrahydro-2H-pyran-3,4-diyl dibenzoate
28	14.3	0	Beta	D	D-Gal	(2R,3S,4S,5R,6S)-2-(acetoxymethyl)-6-(p-tolylthio)tetrahydro-2H-pyran-3,4,5-triyl triacetate
29	13.1	6	Beta	D	D-Gal	(2R,3S,4S,5R,6S)-2-(hydroxymethyl)-6-(p-tolylthio)tetrahydro-2H-pyran-3,4,5-triyl tribenzoate
30	28.9	3	Beta	D	D-Gal	(2R,3R,4S,5R,6S)-5-((4-chlorobenzyl)oxy)-4-hydroxy-2-(((4-nitrobenzoyl)oxy)methyl)-6-(p-tolylthio)tetrahydro-2H-pyran-3-yl 4-nitrobenzoate
31	5.7	0	Beta	D	D-Gal	(2R,3S,4S,5R,6S)-2-((benzoyloxy)methyl)-6-(p-tolylthio)tetrahydro-2H-pyran-3,4,5-triyl tribenzoate
32	5000	0	Alpha	D	D-Man	(2R,3R,4S,5S,6R)-3,4,5-tris(benzyloxy)-2-((benzyloxy)methyl)-6-(p-tolylthio)tetrahydro-2H-pyran
33	460	2	Alpha	D	D-Man	(2R,4aR,6R,7S,8R,8aR)-7-hydroxy-2-phenyl-6-(p-tolylthio)hexahydropyrano[3,2-d][1,3]dioxin-8-yl benzoate
34	442	4	Alpha	D	D-Man	(2R,3S,4S,5R,6R)-3-((tert-butyldimethylsilyl)oxy)-6-(((tert-butyldimethylsilyl)oxy)methyl)-5-hydroxy-2-(p-tolylthio)tetrahydro-2H-pyran-4-yl benzoate
35	440	2	Alpha	D	D-Man	(2R,4aR,6R,7S,8R,8aR)-8-(benzyloxy)-2-phenyl-6-(p-tolylthio)hexahydropyrano[3,2-d][1,3]dioxin-7-ol
36	391	3	Alpha	D	D-Man	(2R,4aR,6R,7S,8S,8aS)-7-(benzyloxy)-2-phenyl-6-(p-tolylthio)hexahydropyrano[3,2-d][1,3]dioxin-8-ol
37	315	0	Alpha	D	D-Man	(2R,4aR,6R,7S,8S,8aR)-7,8-bis(benzyloxy)-2-phenyl-6-(p-tolylthio)hexahydropyrano[3,2-d][1,3]dioxine
38	223	0	Alpha	D	D-Man	(2R,3R,4S,5S,6R)-5-((tert-butyldimethylsilyl)oxy)-2-(((tert-butyldimethylsilyl)oxy)methyl)-6-(p-tolylthio)tetrahydro-2H-pyran-3,4-diyl dibenzoate
39	131	3	Alpha	D	D-Man	(2R,4aR,6R,7S,8S,8aS)-8-hydroxy-2-phenyl-6-(p-tolylthio)hexahydropyrano[3,2-d][1,3]dioxin-7-yl benzoate
40	123	4	Alpha	D	D-Man	(2R,3S,4S,5R,6R)-4-((tert-butyldimethylsilyl)oxy)-6-(((tert-butyldimethylsilyl)oxy)methyl)-5-hydroxy-2-(p-tolylthio)tetrahydro-2H-pyran-3-yl benzoate
41	110	3	Alpha	D	D-Man	(2R,3S,4S,5S,6R)-5-((tert-butyldimethylsilyl)oxy)-2-(((tert-butyldimethylsilyl)oxy)methyl)-4-hydroxy-6-(p-tolylthio)tetrahydro-2H-pyran-3-yl benzoate
42	60	0	Alpha	D	D-Man	(2R,3R,4S,5S,6R)-4-((tert-butyldimethylsilyl)oxy)-2-(((tert-butyldimethylsilyl)oxy)methyl)-6-(p-tolylthio)tetrahydro-2H-pyran-3,5-diyl dibenzoate
43	40	6	Alpha	D	D-Man	(2R,3R,4S,5S,6R)-5-((tert-butyldimethylsilyl)oxy)-2-(hydroxymethyl)-6-(p-tolylthio)tetrahydro-2H-pyran-3,4-diyl dibenzoate
44	1	0	Alpha	D	D-Man	(2R,3R,4S,5S,6R)-2-(acetoxymethyl)-6-(p-tolylthio)tetrahydro-2H-pyran-3,4,5-triyl triacetate
45	72000	0	Alpha	L	L-Fuc	(2S,3R,4R,5S,6R)-3,4,5-tris(benzyloxy)-2-methyl-6-(p-tolylthio)tetrahydro-2H-pyran
46	6500	0	Beta	D	D-GlcNAc	2,2,2-trichloroethyl ((2S,3R,4R,5S,6R)-4,5-bis(benzyloxy)-6-((benzyloxy)methyl)-2-(p-tolylthio)tetrahydro-2H-pyran-3-yl)carbamate
47	453.7	0	Beta	D	D-GlcNAc	(2R,3S,4R,5R,6S)-2-((benzyloxy)methyl)-3-((4-oxopentanoyl)oxy)-6-(p-tolylthio)-5-(((2,2,2-trichloroethoxy)carbonyl)amino)tetrahydro-2H-pyran-4-yl benzoate
48	302	4	Beta	D	D-GlcNAc	(2R,3S,4R,5R,6S)-2-((benzyloxy)methyl)-3-hydroxy-6-(p-tolylthio)-5-(((2,2,2-trichloroethoxy)carbonyl)amino)tetrahydro-2H-pyran-4-yl acetate
49	282	4	Beta	D	D-GlcNAc	(2R,3S,4R,5R,6S)-2-((benzyloxy)methyl)-3-hydroxy-6-(p-tolylthio)-5-(((2,2,2-trichloroethoxy)carbonyl)amino)tetrahydro-2H-pyran-4-yl 4-oxopentanoate
50	162.9	4	Beta	D	D-GlcNAc	((2R,3S,4R,5R,6S)-4-(benzoyloxy)-3-hydroxy-6-(p-tolylthio)-5-(((2,2,2-trichloroethoxy)carbonyl)amino)tetrahydro-2H-pyran-2-yl)methyl benzoate
51	149	4	Beta	D	D-GlcNAc	((2R,3S,4R,5R,6S)-3-hydroxy-4-((4-oxopentanoyl)oxy)-6-(p-tolylthio)-5-(((2,2,2-trichloroethoxy)carbonyl)amino)tetrahydro-2H-pyran-2-yl)methyl benzoate
52	57.3	0	Beta	D	D-GlcNAc	(2R,3S,4R,5R,6S)-2-(acetoxymethyl)-6-(p-tolylthio)-5-(((2,2,2-trichloroethoxy)carbonyl)amino)tetrahydro-2H-pyran-3,4-diyl diacetate
53	1349	0	Beta	D	D-GlcNAc	(2R,3S,4R,5R,6S)-2-((benzyloxy)methyl)-3-((4-oxopentanoyl)oxy)-6-(p-tolylthio)-5-(2,2,2-trifluoroacetamido)tetrahydro-2H-pyran-4-yl benzoate
54	571.7	0	Beta	D	D-GlcNAc	(2R,3S,4R,5R,6S)-2-((benzyloxy)methyl)-5-(1,3-dioxoisoindolin-2-yl)-3-((4-oxopentanoyl)oxy)-6-(p-tolylthio)tetrahydro-2H-pyran-4-yl benzoate
55	211	0	Beta	D	D-GlcNAc	2-((2R,4aR,6S,7R,8R,8aS)-8-(benzyloxy)-2-phenyl-6-(p-tolylthio)hexahydropyrano[3,2-d][1,3]dioxin-7-yl)isoindoline-1,3-dione
56	102.8	4	Beta	D	D-GlcNAc	(2R,3S,4R,5R,6S)-2-((benzyloxy)methyl)-5-(1,3-dioxoisoindolin-2-yl)-3-hydroxy-6-(p-tolylthio)tetrahydro-2H-pyran-4-yl acetate
57	94.6	0	Beta	D	D-GlcNAc	(2R,4aR,6S,7R,8R,8aS)-7-(1,3-dioxoisoindolin-2-yl)-2-phenyl-6-(p-tolylthio)hexahydropyrano[3,2-d][1,3]dioxin-8-yl acetate
58	84.5	4	Beta	D	D-GlcNAc	(2R,3S,4R,5R,6S)-2-((benzyloxy)methyl)-5-(1,3-dioxoisoindolin-2-yl)-3-hydroxy-6-(p-tolylthio)tetrahydro-2H-pyran-4-yl benzoate
59	72.4	0	Beta	D	D-GlcNAc	(2R,4aR,6S,7R,8R,8aS)-7-(1,3-dioxoisoindolin-2-yl)-2-phenyl-6-(p-tolylthio)hexahydropyrano[3,2-d][1,3]dioxin-8-yl benzoate
60	57	3	Beta	D	D-GlcNAc	((2R,3S,4R,5R,6S)-5-(1,3-dioxoisoindolin-2-yl)-3,4-dihydroxy-6-(p-tolylthio)tetrahydro-2H-pyran-2-yl)methyl 4-nitrobenzoate
61	20	3	Beta	D	D-GlcNAc	2-((2R,4aR,6S,7R,8R,8aS)-8-hydroxy-2-phenyl-6-(p-tolylthio)hexahydropyrano[3,2-d][1,3]dioxin-7-yl)isoindoline-1,3-dione
62	11.4	4	Beta	D	D-GlcNAc	((2R,3S,4R,5R,6S)-4-acetoxy-5-(1,3-dioxoisoindolin-2-yl)-3-hydroxy-6-(p-tolylthio)tetrahydro-2H-pyran-2-yl)methyl benzoate
63	5.7	4	Beta	D	D-GlcNAc	((2R,3S,4R,5R,6S)-4-(benzoyloxy)-5-(1,3-dioxoisoindolin-2-yl)-3-hydroxy-6-(p-tolylthio)tetrahydro-2H-pyran-2-yl)methyl benzoate
64	5.6	0	Beta	D	D-GlcNAc	(2R,3S,4R,5R,6S)-2-(((tert-butyldiphenylsilyl)oxy)methyl)-5-(1,3-dioxoisoindolin-2-yl)-6-(p-tolylthio)tetrahydro-2H-pyran-3,4-diyl dibenzoate
65	3.2		Beta	D	D-GlcNAc	((2R,3S,4R,5R,6S)-5-(1,3-dioxoisoindolin-2-yl)-3-hydroxy-4-((4-nitrobenzoyl)oxy)-6-(p-tolylthio)tetrahydro-2H-pyran-2-yl)methyl 4-nitrobenzoate
66	1.7	0	Beta	D	D-GlcNAc	(2R,3S,4R,5R,6S)-2-(acetoxymethyl)-5-(1,3-dioxoisoindolin-2-yl)-6-(p-tolylthio)tetrahydro-2H-pyran-3,4-diyl diacetate
67	270	0	Alpha	D	D-GlcNAc	(2S,3R,4R,5S,6R)-3-azido-4,5-bis(benzyloxy)-6-((benzyloxy)methyl)-2-(p-tolylthio)tetrahydro-2H-pyran
68	53.7	0	Alpha	D	D-GlcNAc	((2R,3S,4R,5R,6S)-5-azido-3,4-bis(benzyloxy)-6-(p-tolylthio)tetrahydro-2H-pyran-2-yl)methyl acetate
69	47.7	4	Alpha	D	D-GlcNAc	((2R,3S,4R,5R,6S)-5-azido-4-(benzyloxy)-3-hydroxy-6-(p-tolylthio)tetrahydro-2H-pyran-2-yl)methyl acetate
70	23	6	Alpha	D	D-GlcNAc	((2R,3S,4R,5R,6S)-5-azido-3,4-bis(benzyloxy)-6-(p-tolylthio)tetrahydro-2H-pyran-2-yl)methanol
71	19.3	4	Alpha	D	D-GlcNAc	(2R,3S,4R,5R,6S)-5-azido-4-(benzyloxy)-2-(((tert-butyldiphenylsilyl)oxy)methyl)-6-(p-tolylthio)tetrahydro-2H-pyran-3-ol
72	16.8	3	Alpha	D	D-GlcNAc	(2S,3R,4R,5S,6R)-3-azido-5-(benzyloxy)-6-(((tert-butyldiphenylsilyl)oxy)methyl)-2-(p-tolylthio)tetrahydro-2H-pyran-4-ol
73	13.5	4	Alpha	D	D-GlcNAc	(2S,3R,4R,5S,6R)-3-azido-6-(((tert-butyldiphenylsilyl)oxy)methyl)-5-hydroxy-2-(p-tolylthio)tetrahydro-2H-pyran-4-yl benzoate
74	723.3	0	Beta	D	D-GlcNAc	(2S,3R,4R,5S,6R)-3-(((benzyloxy)carbonyl)amino)-6-(((tert-butyldiphenylsilyl)oxy)methyl)-5-((4-oxopentanoyl)oxy)-2-(p-tolylthio)tetrahydro-2H-pyran-4-yl benzoate
75	17300	0	Beta	D	D-GalNAc	2,2,2-trichloroethyl ((2S,3R,4R,5R,6R)-4,5-bis(benzyloxy)-6-((benzyloxy)methyl)-2-(p-tolylthio)tetrahydro-2H-pyran-3-yl)carbamate
76	3269	3	Beta	D	D-GalNAc	((2R,3R,4R,5R,6S)-3-acetoxy-4-hydroxy-6-(p-tolylthio)-5-(((2,2,2-trichloroethoxy)carbonyl)amino)tetrahydro-2H-pyran-2-yl)methyl acetate
77	2000	3	Beta	D	D-GalNAc	(2R,3R,4R,5R,6S)-2-(((tert-butyldiphenylsilyl)oxy)methyl)-4-hydroxy-6-(p-tolylthio)-5-(((2,2,2-trichloroethoxy)carbonyl)amino)tetrahydro-2H-pyran-3-yl benzoate
78	850	3	Beta	D	D-GalNAc	((2R,3R,4R,5R,6S)-3-(benzoyloxy)-4-hydroxy-6-(p-tolylthio)-5-(((2,2,2-trichloroethoxy)carbonyl)amino)tetrahydro-2H-pyran-2-yl)methyl benzoate
79	197	0	Beta	D	D-GalNAc	(2R,3R,4R,5R,6S)-2-(acetoxymethyl)-6-(p-tolylthio)-5-(((2,2,2-trichloroethoxy)carbonyl)amino)tetrahydro-2H-pyran-3,4-diyl diacetate
80	102	0	Beta	D	D-GalNAc	(2S,4aR,6S,7R,8R,8aR)-7-(1,3-dioxoisoindolin-2-yl)-2-phenyl-6-(p-tolylthio)hexahydropyrano[3,2-d][1,3]dioxin-8-yl 2-chloroacetate
81	10.4	0	Beta	D	D-GalNAc	(2R,3R,4R,5R,6S)-2-(acetoxymethyl)-5-(1,3-dioxoisoindolin-2-yl)-6-(p-tolylthio)tetrahydro-2H-pyran-3,4-diyl diacetate
82	1267	0	Alpha	D	D-GalNAc	(2S,3R,4R,5R,6R)-3-azido-4,5-bis(benzyloxy)-6-((benzyloxy)methyl)-2-(p-tolylthio)tetrahydro-2H-pyran
83	837	0	Alpha	D	D-GalNAc	(2R,3R,4R,5R,6R)-3-azido-4,5-bis(benzyloxy)-6-((benzyloxy)methyl)-2-(p-tolylthio)tetrahydro-2H-pyran
84	121	6	Alpha	D	D-GalNAc	((2R,3R,4R,5R,6S)-5-azido-3,4-bis(benzyloxy)-6-(p-tolylthio)tetrahydro-2H-pyran-2-yl)methanol
85	24.1	0	Alpha	D	D-GalNAc	(2S,4aR,6S,7R,8R,8aR)-7-azido-2-phenyl-6-(p-tolylthio)hexahydropyrano[3,2-d][1,3]dioxin-8-yl 2-chloroacetate
86	22.6	3	Alpha	D	D-GalNAc	(2S,3R,4R,5R,6R)-3-azido-5-(benzyloxy)-6-(((tert-butyldiphenylsilyl)oxy)methyl)-2-(p-tolylthio)tetrahydro-2H-pyran-4-ol
87	15.1	4	Alpha	D	D-GalNAc	(2S,3R,4R,5R,6R)-3-azido-6-(((tert-butyldiphenylsilyl)oxy)methyl)-5-hydroxy-2-(p-tolylthio)tetrahydro-2H-pyran-4-yl benzoate
88	330000	0	Beta	D	D-Neu5Ac	N-((2R,3R,4S,6R)-4-(benzyloxy)-6-(hydroxymethyl)-6-(p-tolylthio)-2-((1S,2R)-1,2,3-tris(benzyloxy)propyl)tetrahydro-2H-pyran-3-yl)acetamide
89	225000	0	Beta	D	D-Neu5Ac	N-((2R,3R,4S,6R)-4-(benzyloxy)-6-(((benzyloxy)methoxy)methyl)-6-(p-tolylthio)-2-((1S,2R)-1,2,3-tris(benzyloxy)propyl)tetrahydro-2H-pyran-3-yl)acetamide
90	80000	0	Beta	D	D-Neu5Ac	((2S,4S,5R,6R)-5-acetamido-4-(benzyloxy)-2-(p-tolylthio)-6-((1S,2R)-1,2,3-tris(benzyloxy)propyl)tetrahydro-2H-pyran-2-yl)methyl acetate
91	78000	0	Beta	D	D-Neu5Ac	N-((2R,3R,4S,6R)-4-(benzyloxy)-6-(((tert-butyldiphenylsilyl)oxy)methyl)-6-(p-tolylthio)-2-((1S,2R)-1,2,3-tris(benzyloxy)propyl)tetrahydro-2H-pyran-3-yl)acetamide
92	40000	0	Beta	D	D-Neu5Ac	((2R,4S,5R,6R)-5-acetamido-4-(benzyloxy)-2-(p-tolylthio)-6-((1S,2R)-1,2,3-tris(benzyloxy)propyl)tetrahydro-2H-pyran-2-yl)methyl acetate
93	48.4	0	Beta	D	D-Neu5Ac	(2R,4S,5R,6R)-benzyl 5-acetamido-4-(benzyloxy)-2-(p-tolylthio)-6-((1S,2R)-1,2,3-tris(benzyloxy)propyl)tetrahydro-2H-pyran-2-carboxylate
94	23.5	8	Beta	D	D-Neu5Ac	(2R,4S,5R,6R)-methyl 5-acetamido-4-(benzoyloxy)-6-((1R,2R)-3-(benzoyloxy)-1,2-dihydroxypropyl)-2-(p-tolylthio)tetrahydro-2H-pyran-2-carboxylate
95	22	0	Beta	D	D-Neu5Ac	(2R,4S,5R,6R)-methyl 5-acetamido-4-acetoxy-6-((S)-acetoxy((2S,4R)-2-phenyl-1,3-dioxolan-4-yl)methyl)-2-(p-tolylthio)tetrahydro-2H-pyran-2-carboxylate
96	19.4	9	Beta	D	D-Neu5Ac	(2S,4S,5R,6R)-methyl 5-acetamido-4-acetoxy-6-((1R,2R)-1-acetoxy-2,3-dihydroxypropyl)-2-(p-tolylthio)tetrahydro-2H-pyran-2-carboxylate
97	17.9	0	Beta	D	D-Neu5Ac	(2R,4S,5R,6R)-benzyl 5-(N-benzylacetamido)-4-(benzyloxy)-2-(p-tolylthio)-6-((1S,2R)-1,2,3-tris(benzyloxy)propyl)tetrahydro-2H-pyran-2-carboxylate
98	16.5	8	Beta	D	D-Neu5Ac	(2R,4S,5R,6R)-methyl 5-acetamido-4-acetoxy-6-((1R,2R)-3-acetoxy-1,2-dihydroxypropyl)-2-(p-tolylthio)tetrahydro-2H-pyran-2-carboxylate
99	12.2	0	Alpha	D	D-Neu5Ac	(1S,2R)-1-((2R,3R,4S,6S)-4-acetoxy-3-(N-acetylacetamido)-6-(methoxycarbonyl)-6-(p-tolylthio)tetrahydro-2H-pyran-2-yl)propane-1,2,3-triyl triacetate
100	11.5	0	Beta	D	D-Neu5Ac	(1S,2R)-1-((2R,3R,4S,6S)-3-acetamido-4-acetoxy-6-(methoxycarbonyl)-6-(p-tolylthio)tetrahydro-2H-pyran-2-yl)propane-1,2,3-triyl triacetate
101	7.9	9	Beta	D	D-Neu5Ac	(1S,2R)-1-((2R,3R,4S,6S)-3-acetamido-4-(benzoyloxy)-6-(methoxycarbonyl)-6-(p-tolylthio)tetrahydro-2H-pyran-2-yl)-3-hydroxypropane-1,2-diyl dibenzoate
102	3.5	0	Beta	D	D-Neu5Ac	(1S,2R)-1-((2R,3R,4S,6R)-3-acetamido-4-(benzoyloxy)-6-(methoxycarbonyl)-6-(p-tolylthio)tetrahydro-2H-pyran-2-yl)-3-((tert-butyldimethylsilyl)oxy)propane-1,2-diyl dibenzoate
103	3.45	0	Alpha	D	D-Neu5Ac	(1S,2R)-1-((2R,3R,4S,6R)-4-acetoxy-3-(N-acetylacetamido)-6-(methoxycarbonyl)-6-(p-tolylthio)tetrahydro-2H-pyran-2-yl)propane-1,2,3-triyl triacetate
104	2.55	0	Beta	D	D-Neu5Ac	(1S,2R)-1-((2R,3R,4S,6R)-3-acetamido-4-acetoxy-6-(methoxycarbonyl)-6-(p-tolylthio)tetrahydro-2H-pyran-2-yl)propane-1,2,3-triyl triacetate
105	2.23	0	Alpha	D	D-Neu5Ac	(1S,2R)-1-((2R,3R,4S,6S)-4-acetoxy-3-azido-6-(methoxycarbonyl)-6-(p-tolylthio)tetrahydro-2H-pyran-2-yl)propane-1,2,3-triyl triacetate
106	0.692	0	Alpha	D	D-Neu5Ac	(1S,2R)-1-((2R,3R,4S,6R)-4-acetoxy-3-azido-6-(methoxycarbonyl)-6-(p-tolylthio)tetrahydro-2H-pyran-2-yl)propane-1,2,3-triyl triacetate
107	8417	0_4	Alpha	L_D	L-Fuc-a(1,2)-D-Gal	(2R,3S,4S,5R,6S)-2-(((tert-butyldiphenylsilyl)oxy)methyl)-4-((4-methoxybenzyl)oxy)-6-(p-tolylthio)-5-(((2S,3S,4R,5R,6S)-3,4,5-tris(benzyloxy)-6-methyltetrahydro-2H-pyran-2-yl)oxy)tetrahydro-2H-pyran-3-ol
108	1462	0_0	Beta	D_D	D-Neu5Ac-a(2,3)-D-Gal	(1S,2R)-1-((3aR,4R,6S,7aS)-3-acetyl-6-(((2S,6R,7S,8R)-7-(benzoyloxy)-2-phenyl-6-(p-tolylthio)hexahydropyrano[3,2-d][1,3]dioxin-8-yl)oxy)-6-(methoxycarbonyl)-2-oxohexahydro-2H-pyrano[3,4-d]oxazol-4-yl)propane-1,2,3-triyl triacetate
109	1320	0_0	Beta	L_D	L-Fuc-a(1,4)-D-Gal	(2S,3R,4S,5S,6R)-6-(((tert-butyldiphenylsilyl)oxy)methyl)-4-((4-methoxybenzyl)oxy)-2-(p-tolylthio)-5-(((2R,3R,4S,5S,6R)-3,4,5-tris(benzyloxy)-6-methyltetrahydro-2H-pyran-2-yl)oxy)tetrahydro-2H-pyran-3-yl benzoate
110	1306	0_0	Beta	D_D	D-Neu5Ac-a(2,3)-D-Gal	(1S,2R)-1-((2R,3R,4S,6S)-4-acetoxy-3-(N-acetylacetamido)-6-(methoxycarbonyl)-6-(((2S,6R,7S,8R)-7-((4-oxopentanoyl)oxy)-2-phenyl-6-(p-tolylthio)hexahydropyrano[3,2-d][1,3]dioxin-8-yl)oxy)tetrahydro-2H-pyran-2-yl)propane-1,2,3-triyl triacetate
111	1155	0_6	Alpha	L-D	L-Fuc-a(1,2)-D-Gal	(2R,3S,4S,5R,6S)-2-(hydroxymethyl)-4-((4-methoxybenzyl)oxy)-6-(p-tolylthio)-5-(((2S,3S,4R,5R,6S)-3,4,5-tris(benzyloxy)-6-methyltetrahydro-2H-pyran-2-yl)oxy)tetrahydro-2H-pyran-3-yl 4-oxopentanoate
112	780	0_0	Alpha	L-D	L-Fuc-a(1,2)-D-Gal	(2R,3S,4S,5R,6S)-2-(((tert-butyldiphenylsilyl)oxy)methyl)-4-((4-methoxybenzyl)oxy)-6-(p-tolylthio)-5-(((2S,3S,4R,5R,6S)-3,4,5-tris(benzyloxy)-6-methyltetrahydro-2H-pyran-2-yl)oxy)tetrahydro-2H-pyran-3-yl 4-oxopentanoate
113	268.6	0_3	Beta	L-D	L-Fuc-a(1,4)-D-Gal	(2S,3R,4S,5R,6R)-6-(((tert-butyldiphenylsilyl)oxy)methyl)-4-hydroxy-2-(p-tolylthio)-5-(((2R,3R,4S,5S,6R)-3,4,5-tris(benzyloxy)-6-methyltetrahydro-2H-pyran-2-yl)oxy)tetrahydro-2H-pyran-3-yl benzoate
114	254.3	0_4	Alpha	L-D	L-Fuc-a(1,2)-D-Gal	(2R,3R,4S,5R,6S)-2-(((tert-butyldiphenylsilyl)oxy)methyl)-4-hydroxy-6-(p-tolylthio)-5-(((2S,3S,4R,5R,6S)-3,4,5-tris(benzyloxy)-6-methyltetrahydro-2H-pyran-2-yl)oxy)tetrahydro-2H-pyran-3-yl 4-oxopentanoate
115	218	0_0	Beta	D_D	D-Neu5Ac-a(2,3)-D-Gal	(1S,2R)-1-((3aR,4R,6R,7aS)-3-acetyl-6-(((2R,3S,4S,5R,6S)-4,5-bis(benzoyloxy)-3-(benzyloxy)-6-(p-tolylthio)tetrahydro-2H-pyran-2-yl)methoxy)-6-(methoxycarbonyl)-2-oxohexahydro-2H-pyrano[3,4-d]oxazol-4-yl)propane-1,2,3-triyl triacetate
116	208.6	0_0	Beta	D_D	D-Gal-b(1,6)-D-gal	(2S,3R,4S,5S,6R)-6-((((2R,3R,4S,5S,6R)-3,5-bis(benzyloxy)-6-((benzyloxy)methyl)-4-((4-methoxybenzyl)oxy)tetrahydro-2H-pyran-2-yl)oxy)methyl)-4-((4-methoxybenzyl)oxy)-5-((4-oxopentanoyl)oxy)-2-(p-tolylthio)tetrahydro-2H-pyran-3-yl benzoate
117	189.2	0_0	Beta	D_D	D-Gal-a(1,3)-D-gal	(2S,3R,4S,5S,6R)-6-(hydroxymethyl)-5-((4-oxopentanoyl)oxy)-2-(p-tolylthio)-4-(((2R,3R,4S,5S,6R)-3,4,5-tris(benzyloxy)-6-((benzyloxy)methyl)tetrahydro-2H-pyran-2-yl)oxy)tetrahydro-2H-pyran-3-yl benzoate
118	148.6	0_0	Beta	D_D	D-Gal-a(1,3)-D-gal	(2S,3R,4S,5S,6R)-6-(((tert-butyldiphenylsilyl)oxy)methyl)-5-((4-oxopentanoyl)oxy)-2-(p-tolylthio)-4-(((2R,3R,4S,5S,6R)-3,4,5-tris(benzyloxy)-6-((benzyloxy)methyl)tetrahydro-2H-pyran-2-yl)oxy)tetrahydro-2H-pyran-3-yl benzoate
119	127	0_4	Beta	D_D	D-Neu5Ac-a(2,6)-D-Gal	(1S,2R)-1-((3aR,4R,6R,7aS)-3-acetyl-6-(((2R,3S,4S,5R,6S)-4,5-bis(benzoyloxy)-3-hydroxy-6-(p-tolylthio)tetrahydro-2H-pyran-2-yl)methoxy)-6-(methoxycarbonyl)-2-oxohexahydro-2H-pyrano[3,4-d]oxazol-4-yl)propane-1,2,3-triyl triacetate
120	7.9	0_0	Beta	D_D	D-Gal-a(1,3)-D-Gal	(2R,3S,4S,5R,6S)-2-((benzoyloxy)methyl)-6-(p-tolylthio)-4-(((2R,3R,4S,5S,6R)-3,4,5-tris(benzyloxy)-6-((benzyloxy)methyl)tetrahydro-2H-pyran-2-yl)oxy)tetrahydro-2H-pyran-3,5-diyl dibenzoate
121	4.1	0_0	Beta	D_D	D-Gal-b(1,4)-D-Glc	(2R,3S,4S,5R,6S)-2-(acetoxymethyl)-6-(((2R,3R,4S,5R,6S)-4,5-diacetoxy-2-(acetoxymethyl)-6-(p-tolylthio)tetrahydro-2H-pyran-3-yl)oxy)tetrahydro-2H-pyran-3,4,5-triyl triacetate
122	1	0_0	Beta	D_D	D-Gal-b(1,4)-D-Glc	(2R,3S,4S,5R,6S)-2-((benzoyloxy)methyl)-6-(((2R,3R,4S,5R,6S)-4,5-bis(benzoyloxy)-2-((benzoyloxy)methyl)-6-(p-tolylthio)tetrahydro-2H-pyran-3-yl)oxy)tetrahydro-2H-pyran-3,4,5-triyl tribenzoate
123	983	0	Beta	D	D-Glc	(2S,3S,4S,5R)-2-(p-tolylthio)-4,5-bis(benzyloxy)-6-((benzyloxy)methyl)-tetrahydro-2H-pyran-3-yl acetate
124	1265	0	Beta	D	D-Glc	(2S,3S,4S,5R)-2-(p-tolylthio)-4,5-bis(benzyloxy)-6-((benzyloxy)methyl)-tetrahydro-2H-pyran-3-yl benzoate
125	1900	2	Alpha	D	D-Glc	(2S,3S,4R,5R)-2-(p-tolylthio)-4,5-bis(benzyloxy)-6-((benzyloxy)methyl)-tetrahydro-2H-pyran-3-ol
126	36000	0	Alpha	D	D-Glc	((2S,3S,4S,5R)-2-(p-tolylthio)-4,5-bis(benzyloxy)-6-((benzyloxy)methyl)-tetrahydro-2H-pyran-3-yloxy)(tert-butyl)dimethylsilane
127	68000	0	Alpha	D	D-Glc	((2S,3S,4S,5R)-2-(p-tolylthio)-4,5-bis(benzyloxy)-6-((benzyloxy)methyl)-tetrahydro-2H-pyran-3-yloxy)triisopropylsilane
128	306	0	Alpha	D	D-Glc	(2S,3S,4S,5R)-2-(p-tolylthio)-3,5-bis(benzyloxy)-6-((benzyloxy)methyl)-tetrahydro-2H-pyran-4-yl acetate
129	330	0	Alpha	D	D-Glc	(2S,3S,4S,5R)-2-(p-tolylthio)-3,5-bis(benzyloxy)-6-((benzyloxy)methyl)-tetrahydro-2H-pyran-4-yl benzoate
130	4350	3	Alpha	D	D-Glc	(2S,3S,4S,5S)-2-(p-tolylthio)-3,5-bis(benzyloxy)-6-((benzyloxy)methyl)-tetrahydro-2H-pyran-4-ol
131	12000	0	Alpha	D	D-Glc	((2S,3S,4S,5R)-2-(p-tolylthio)-3,5-bis(benzyloxy)-6-((benzyloxy)methyl)-tetrahydro-2H-pyran-4-yloxy)(tert-butyl)dimethylsilane
132	20000	0	Alpha	D	D-Glc	((2S,3S,4S,5R)-2-(p-tolylthio)-3,5-bis(benzyloxy)-6-((benzyloxy)methyl)-tetrahydro-2H-pyran-4-yloxy)triisopropylsilane
133	218	0	Alpha	D	D-Glc	(3R,4S,5S,6S)-6-(p-tolylthio)-4,5-bis(benzyloxy)-2-((benzyloxy)methyl)-tetrahydro-2H-pyran-3-yl acetate
134	237	0	Alpha	D	D-Glc	(3R,4S,5S,6S)-6-(p-tolylthio)-4,5-bis(benzyloxy)-2-((benzyloxy)methyl)-tetrahydro-2H-pyran-3-yl benzoate
135	508	4	Alpha	D	D-Glc	(3R,4S,5S,6S)-6-(p-tolylthio)-4,5-bis(benzyloxy)-2-((benzyloxy)methyl)-tetrahydro-2H-pyran-3-ol
136	11000	0	Alpha	D	D-Glc	((3R,4R,5S,6S)-6-(p-tolylthio)-4,5-bis(benzyloxy)-2-((benzyloxy)methyl)-tetrahydro-2H-pyran-3-yloxy)(tert-butyl)dimethylsilane
137	21000	0	Alpha	D	D-Glc	((3R,4R,5S,6S)-6-(p-tolylthio)-4,5-bis(benzyloxy)-2-((benzyloxy)methyl)-tetrahydro-2H-pyran-3-yloxy)triisopropylsilane
138	430	0	Alpha	D	D-Glc	((3R,4S,5S,6S)-6-(p-tolylthio)-3,4,5-tris(benzyloxy)-tetrahydro-2H-pyran-2-yl)methyl acetate
139	475	0	Alpha	D	D-Glc	((3R,4S,5S,6S)-6-(p-tolylthio)-3,4,5-tris(benzyloxy)-tetrahydro-2H-pyran-2-yl)methyl benzoate
140	411	6	Alpha	D	D-Glc	((3R,4S,5S,6S)-6-(p-tolylthio)-3,4,5-tris(benzyloxy)-tetrahydro-2H-pyran-2-yl)methanol
141	8685	0	Alpha	D	D-Glc	(((3R,4S,5S,6S)-6-(p-tolylthio)-3,4,5-tris(benzyloxy)-tetrahydro-2H-pyran-2-yl)methoxy)(tert-butyl)dimethylsilane
142	11000	0	Alpha	D	D-Glc	(((3R,4S,5S,6S)-6-(p-tolylthio)-3,4,5-tris(benzyloxy)-tetrahydro-2H-pyran-2-yl)methoxy)triisopropylsilane
143	20000	0	Alpha	D	D-Glc	(((2S,3R,4S,5R,6R)-5-(benzyloxy)-6-((benzyloxy)methyl)-2-(p-tolylthio)tetrahydro-2H-pyran-3,4-diyl)bis(oxy))bis(tert-butyldimethylsilane)
144	13000	0	Alpha	D	D-Glc	(((2S,3R,4S,5R,6R)-5-(benzyloxy)-6-((benzyloxy)methyl)-2-(p-tolylthio)tetrahydro-2H-pyran-3,4-diyl)bis(oxy))bis(triisopropylsilane)
145	60000	0	Alpha	D	D-Glc	(((2R,3R,4S,5R,6S)-4-(benzyloxy)-2-((benzyloxy)methyl)-6-(p-tolylthio)tetrahydro-2H-pyran-3,5-diyl)bis(oxy))bis(tert-butyldimethylsilane)
146	58000	0	Alpha	D	D-Glc	(((2R,3R,4S,5R,6S)-4-(benzyloxy)-2-((benzyloxy)methyl)-6-(p-tolylthio)tetrahydro-2H-pyran-3,5-diyl)bis(oxy))bis(triisopropylsilane)
147	48000	0	Alpha	D	D-Glc	(((2R,3R,4S,5R,6S)-3,4-bis(benzyloxy)-5-((tert-butyldimethylsilyl)oxy)-6-(p-tolylthio)tetrahydro-2H-pyran-2-yl)methoxy)(tert-butyl)dimethylsilane
148	24000	0	Alpha	D	D-Glc	(((2S,3R,4S,5R,6R)-4,5-bis(benzyloxy)-2-(p-tolylthio)-6-(((triisopropylsilyl)oxy)methyl)tetrahydro-2H-pyran-3-yl)oxy)triisopropylsilane
149	32000	0	Alpha	D	D-Glc	(((2R,3R,4R,5R,6S)-5-(benzyloxy)-2-((benzyloxy)methyl)-6-(p-tolylthio)tetrahydro-2H-pyran-3,4-diyl)bis(oxy))bis(tert-butyl)dimethylsilane)
150	17000	0	Alpha	D	D-Glc	(((2R,3R,4S,5R,6S)-3,5-bis(benzyloxy)-2-(((tert-butyldimethylsilyl)oxy)methyl)-6-(p-tolylthio)tetrahydro-2H-pyran-4-yl(oxy)(tert-butyl)dimethylsilane
151	73000	0	Alpha	D	D-Glc	(((2S,3R,4S,5R,6R)-3,5-bis(benzyloxy)-2-(p-tolylthio)-6-(((triisopropylsilyl)oxy)methyl)tetrahydro-2H-pyran-4-yl)oxy)triisopropylsilane
152	22000	0	Alpha	D	D-Glc	(((2S,3R,4S,5R,6R)-3,5-bis(benzyloxy)-2-(p-tolylthio)-6-(((triisopropylsilyl)oxy)methyl)tetrahydro-2H-pyran-4-yl)oxy)triisopropylsilane
153	40000	0	Alpha	D	D-Glc	(((2R,3R,4R,5R,6S)-4,5-bis(benzyloxy)-2-(((tert-butyldimethylsilyl)oxy)methyl)-6-(p-tolylthio)tetrahydro-2H-pyran-3-yl)oxy)(tert-butyl)dimethylsilane
154	18000	0	Alpha	D	D-Glc	(((2R,3R,4R,5R,6S)-4,5-bis(benzyloxy)-6-(p-tolylthio)-2-(((triisopropylsilyl)(oxy)methyl)tetrahydro-2H-pyran-3-yl)oxy)triisopropylsilane
