# Supplementary material for: Hierarchical and programmable one-pot synthesis of oligosaccharides
Source: Nat Commun. 2018 Dec 6;9:5202. doi: 10.1038/s41467-018-07618-8 (PMC6283847; doi:10.1038/s41467-018-07618-8)
Supplement: Supplementary file 11 — Supplementary Data 8 [file 41467_2018_7618_MOESM11_ESM.xlsx]

## Sheet: Gal
Index	SugarType	SugarClass	ProductAnomericState	R2	R3	R4	R6	PredLnRRV	PredRRV
1	Gal	Hex	Beta	NO2Bz	NO2Bz	NO2Bz	NO2Bz	0.242153	1.27399
2	Gal	Hex	Beta	NO2Bz	NO2Bz	NO2Bz	OAc	0.887669	2.42946
3	Gal	Hex	Beta	NO2Bz	NO2Bz	NO2Bz	OBn	1.48105	4.39755
4	Gal	Hex	Beta	NO2Bz	NO2Bz	NO2Bz	OBz	0.19172	1.21133
5	Gal	Hex	Beta	NO2Bz	NO2Bz	NO2Bz	OClAc	0.0782675	1.08141
6	Gal	Hex	Beta	NO2Bz	NO2Bz	NO2Bz	OH	0.741915	2.09995
7	Gal	Hex	Beta	NO2Bz	NO2Bz	NO2Bz	OLev	2.11519	8.29114
8	Gal	Hex	Beta	NO2Bz	NO2Bz	NO2Bz	OPMB	2.84286	17.1648
9	Gal	Hex	Beta	NO2Bz	NO2Bz	NO2Bz	OTBDPS	2.49671	12.1425
10	Gal	Hex	Beta	NO2Bz	NO2Bz	NO2Bz	OTBS	1.86181	6.43538
11	Gal	Hex	Beta	NO2Bz	NO2Bz	NO2Bz	OTIPS	3.08374	21.8399
12	Gal	Hex	Beta	NO2Bz	NO2Bz	OAc	NO2Bz	1.48824	4.42931
13	Gal	Hex	Beta	NO2Bz	NO2Bz	OAc	OAc	1.56036	4.76055
14	Gal	Hex	Beta	NO2Bz	NO2Bz	OAc	OBn	2.94143	18.9428
15	Gal	Hex	Beta	NO2Bz	NO2Bz	OAc	OBz	1.27796	3.58932
16	Gal	Hex	Beta	NO2Bz	NO2Bz	OAc	OClAc	0.888137	2.4306
17	Gal	Hex	Beta	NO2Bz	NO2Bz	OAc	OH	1.95067	7.03343
18	Gal	Hex	Beta	NO2Bz	NO2Bz	OAc	OLev	2.60112	13.4788
19	Gal	Hex	Beta	NO2Bz	NO2Bz	OAc	OPMB	4.5568	95.2782
20	Gal	Hex	Beta	NO2Bz	NO2Bz	OAc	OTBDPS	3.94139	51.49
21	Gal	Hex	Beta	NO2Bz	NO2Bz	OAc	OTBS	2.44787	11.5637
22	Gal	Hex	Beta	NO2Bz	NO2Bz	OAc	OTIPS	3.11487	22.5305
23	Gal	Hex	Beta	NO2Bz	NO2Bz	OBn	NO2Bz	1.71187	5.53931
24	Gal	Hex	Beta	NO2Bz	NO2Bz	OBn	OAc	2.87132	17.6603
25	Gal	Hex	Beta	NO2Bz	NO2Bz	OBn	OBn	3.31725	27.5844
26	Gal	Hex	Beta	NO2Bz	NO2Bz	OBn	OBz	1.08135	2.94865
27	Gal	Hex	Beta	NO2Bz	NO2Bz	OBn	OClAc	2.06664	7.89824
28	Gal	Hex	Beta	NO2Bz	NO2Bz	OBn	OH	2.76788	15.9248
29	Gal	Hex	Beta	NO2Bz	NO2Bz	OBn	OLev	3.73375	41.8359
30	Gal	Hex	Beta	NO2Bz	NO2Bz	OBn	OPMB	4.57952	97.4671
31	Gal	Hex	Beta	NO2Bz	NO2Bz	OBn	OTBDPS	4.09543	60.0649
32	Gal	Hex	Beta	NO2Bz	NO2Bz	OBn	OTBS	4.28484	72.5909
33	Gal	Hex	Beta	NO2Bz	NO2Bz	OBn	OTIPS	4.83937	126.39
34	Gal	Hex	Beta	NO2Bz	NO2Bz	OBz	NO2Bz	0.650705	1.91689
35	Gal	Hex	Beta	NO2Bz	NO2Bz	OBz	OAc	1.71998	5.58444
36	Gal	Hex	Beta	NO2Bz	NO2Bz	OBz	OBn	1.72556	5.61568
37	Gal	Hex	Beta	NO2Bz	NO2Bz	OBz	OBz	0.013737	1.01383
38	Gal	Hex	Beta	NO2Bz	NO2Bz	OBz	OClAc	0.954576	2.59757
39	Gal	Hex	Beta	NO2Bz	NO2Bz	OBz	OH	1.26005	3.52559
40	Gal	Hex	Beta	NO2Bz	NO2Bz	OBz	OLev	2.56637	13.0185
41	Gal	Hex	Beta	NO2Bz	NO2Bz	OBz	OPMB	3.55755	35.0771
42	Gal	Hex	Beta	NO2Bz	NO2Bz	OBz	OTBDPS	2.84678	17.2321
43	Gal	Hex	Beta	NO2Bz	NO2Bz	OBz	OTBS	2.6986	14.8589
44	Gal	Hex	Beta	NO2Bz	NO2Bz	OBz	OTIPS	3.85357	47.1611
45	Gal	Hex	Beta	NO2Bz	NO2Bz	OClAc	NO2Bz	1.08394	2.9563
46	Gal	Hex	Beta	NO2Bz	NO2Bz	OClAc	OAc	1.18696	3.27711
47	Gal	Hex	Beta	NO2Bz	NO2Bz	OClAc	OBn	2.27496	9.72756
48	Gal	Hex	Beta	NO2Bz	NO2Bz	OClAc	OBz	0.756121	2.13
49	Gal	Hex	Beta	NO2Bz	NO2Bz	OClAc	OClAc	0.743253	2.10276
50	Gal	Hex	Beta	NO2Bz	NO2Bz	OClAc	OH	1.42797	4.17022
51	Gal	Hex	Beta	NO2Bz	NO2Bz	OClAc	OLev	2.08408	8.03719
52	Gal	Hex	Beta	NO2Bz	NO2Bz	OClAc	OPMB	3.88302	48.5708
53	Gal	Hex	Beta	NO2Bz	NO2Bz	OClAc	OTBDPS	2.91045	18.365
54	Gal	Hex	Beta	NO2Bz	NO2Bz	OClAc	OTBS	2.00329	7.41339
55	Gal	Hex	Beta	NO2Bz	NO2Bz	OClAc	OTIPS	2.34965	10.4819
56	Gal	Hex	Beta	NO2Bz	NO2Bz	OH	NO2Bz	1.85773	6.40916
57	Gal	Hex	Beta	NO2Bz	NO2Bz	OH	OAc	2.91132	18.3811
58	Gal	Hex	Beta	NO2Bz	NO2Bz	OH	OBn	3.60314	36.7134
59	Gal	Hex	Beta	NO2Bz	NO2Bz	OH	OBz	1.9769	7.2203
60	Gal	Hex	Beta	NO2Bz	NO2Bz	OH	OClAc	2.02884	7.60523
61	Gal	Hex	Beta	NO2Bz	NO2Bz	OH	OH	3.60074	36.6253
62	Gal	Hex	Beta	NO2Bz	NO2Bz	OH	OLev	3.59916	36.5673
63	Gal	Hex	Beta	NO2Bz	NO2Bz	OH	OPMB	5.12478	168.138
64	Gal	Hex	Beta	NO2Bz	NO2Bz	OH	OTBDPS	4.71619	111.742
65	Gal	Hex	Beta	NO2Bz	NO2Bz	OH	OTBS	3.54181	34.5294
66	Gal	Hex	Beta	NO2Bz	NO2Bz	OH	OTIPS	4.46109	86.5821
67	Gal	Hex	Beta	NO2Bz	NO2Bz	OLev	NO2Bz	2.27526	9.73043
68	Gal	Hex	Beta	NO2Bz	NO2Bz	OLev	OAc	2.50994	12.3041
69	Gal	Hex	Beta	NO2Bz	NO2Bz	OLev	OBn	3.59321	36.3505
70	Gal	Hex	Beta	NO2Bz	NO2Bz	OLev	OBz	1.91272	6.77146
71	Gal	Hex	Beta	NO2Bz	NO2Bz	OLev	OClAc	1.73548	5.67164
72	Gal	Hex	Beta	NO2Bz	NO2Bz	OLev	OH	2.42874	11.3445
73	Gal	Hex	Beta	NO2Bz	NO2Bz	OLev	OLev	2.80288	16.4921
74	Gal	Hex	Beta	NO2Bz	NO2Bz	OLev	OPMB	5.07773	160.409
75	Gal	Hex	Beta	NO2Bz	NO2Bz	OLev	OTBDPS	3.65502	38.6684
76	Gal	Hex	Beta	NO2Bz	NO2Bz	OLev	OTBS	3.20617	24.6842
77	Gal	Hex	Beta	NO2Bz	NO2Bz	OLev	OTIPS	4.19945	66.6494
78	Gal	Hex	Beta	NO2Bz	NO2Bz	OPMB	NO2Bz	2.67838	14.5615
79	Gal	Hex	Beta	NO2Bz	NO2Bz	OPMB	OAc	4.09967	60.3201
80	Gal	Hex	Beta	NO2Bz	NO2Bz	OPMB	OBn	3.91249	50.0231
81	Gal	Hex	Beta	NO2Bz	NO2Bz	OPMB	OBz	2.84426	17.1889
82	Gal	Hex	Beta	NO2Bz	NO2Bz	OPMB	OClAc	3.24314	25.614
83	Gal	Hex	Beta	NO2Bz	NO2Bz	OPMB	OH	4.14138	62.8893
84	Gal	Hex	Beta	NO2Bz	NO2Bz	OPMB	OLev	4.43692	84.5142
85	Gal	Hex	Beta	NO2Bz	NO2Bz	OPMB	OPMB	5.00478	149.125
86	Gal	Hex	Beta	NO2Bz	NO2Bz	OPMB	OTBDPS	4.92022	137.032
87	Gal	Hex	Beta	NO2Bz	NO2Bz	OPMB	OTBS	5.04331	154.983
88	Gal	Hex	Beta	NO2Bz	NO2Bz	OPMB	OTIPS	5.72174	305.436
89	Gal	Hex	Beta	NO2Bz	NO2Bz	OTBDPS	NO2Bz	2.6048	13.5285
90	Gal	Hex	Beta	NO2Bz	NO2Bz	OTBDPS	OAc	4.93269	138.752
91	Gal	Hex	Beta	NO2Bz	NO2Bz	OTBDPS	OBn	4.56493	96.0557
92	Gal	Hex	Beta	NO2Bz	NO2Bz	OTBDPS	OBz	3.28619	26.7408
93	Gal	Hex	Beta	NO2Bz	NO2Bz	OTBDPS	OClAc	4.34344	76.9722
94	Gal	Hex	Beta	NO2Bz	NO2Bz	OTBDPS	OH	4.46765	87.152
95	Gal	Hex	Beta	NO2Bz	NO2Bz	OTBDPS	OLev	4.24666	69.8714
96	Gal	Hex	Beta	NO2Bz	NO2Bz	OTBDPS	OPMB	4.84332	126.89
97	Gal	Hex	Beta	NO2Bz	NO2Bz	OTBDPS	OTBDPS	5.17921	177.542
98	Gal	Hex	Beta	NO2Bz	NO2Bz	OTBDPS	OTBS	6.44208	627.713
99	Gal	Hex	Beta	NO2Bz	NO2Bz	OTBDPS	OTIPS	6.1741	480.151
100	Gal	Hex	Beta	NO2Bz	NO2Bz	OTBS	NO2Bz	3.35626	28.6817
101	Gal	Hex	Beta	NO2Bz	NO2Bz	OTBS	OAc	3.77491	43.5938
102	Gal	Hex	Beta	NO2Bz	NO2Bz	OTBS	OBn	4.56268	95.8403
103	Gal	Hex	Beta	NO2Bz	NO2Bz	OTBS	OBz	2.71401	15.0897
104	Gal	Hex	Beta	NO2Bz	NO2Bz	OTBS	OClAc	3.07208	21.5869
105	Gal	Hex	Beta	NO2Bz	NO2Bz	OTBS	OH	3.63006	37.7151
106	Gal	Hex	Beta	NO2Bz	NO2Bz	OTBS	OLev	4.1297	62.1594
107	Gal	Hex	Beta	NO2Bz	NO2Bz	OTBS	OPMB	6.26427	525.458
108	Gal	Hex	Beta	NO2Bz	NO2Bz	OTBS	OTBDPS	6.30887	549.423
109	Gal	Hex	Beta	NO2Bz	NO2Bz	OTBS	OTBS	5.29656	199.649
110	Gal	Hex	Beta	NO2Bz	NO2Bz	OTBS	OTIPS	6.06281	429.579
111	Gal	Hex	Beta	NO2Bz	NO2Bz	OTIPS	NO2Bz	4.12378	61.7923
112	Gal	Hex	Beta	NO2Bz	NO2Bz	OTIPS	OAc	4.74529	115.041
113	Gal	Hex	Beta	NO2Bz	NO2Bz	OTIPS	OBn	5.68967	295.797
114	Gal	Hex	Beta	NO2Bz	NO2Bz	OTIPS	OBz	4.06339	58.1714
115	Gal	Hex	Beta	NO2Bz	NO2Bz	OTIPS	OClAc	4.11517	61.2626
116	Gal	Hex	Beta	NO2Bz	NO2Bz	OTIPS	OH	4.42576	83.5762
117	Gal	Hex	Beta	NO2Bz	NO2Bz	OTIPS	OLev	4.91471	136.28
118	Gal	Hex	Beta	NO2Bz	NO2Bz	OTIPS	OPMB	6.74065	846.114
119	Gal	Hex	Beta	NO2Bz	NO2Bz	OTIPS	OTBDPS	6.14836	467.949
120	Gal	Hex	Beta	NO2Bz	NO2Bz	OTIPS	OTBS	6.52987	685.311
121	Gal	Hex	Beta	NO2Bz	NO2Bz	OTIPS	OTIPS	5.96028	387.719
122	Gal	Hex	Beta	NO2Bz	OAc	NO2Bz	NO2Bz	1.4781	4.38461
123	Gal	Hex	Beta	NO2Bz	OAc	NO2Bz	OAc	1.00641	2.73575
124	Gal	Hex	Beta	NO2Bz	OAc	NO2Bz	OBn	3.23611	25.4345
125	Gal	Hex	Beta	NO2Bz	OAc	NO2Bz	OBz	1.7222	5.59683
126	Gal	Hex	Beta	NO2Bz	OAc	NO2Bz	OClAc	1.08105	2.94778
127	Gal	Hex	Beta	NO2Bz	OAc	NO2Bz	OH	1.93987	6.95783
128	Gal	Hex	Beta	NO2Bz	OAc	NO2Bz	OLev	2.81323	16.6637
129	Gal	Hex	Beta	NO2Bz	OAc	NO2Bz	OPMB	4.59088	98.5816
130	Gal	Hex	Beta	NO2Bz	OAc	NO2Bz	OTBDPS	4.14508	63.1226
131	Gal	Hex	Beta	NO2Bz	OAc	NO2Bz	OTBS	2.40122	11.0366
132	Gal	Hex	Beta	NO2Bz	OAc	NO2Bz	OTIPS	3.60005	36.6001
133	Gal	Hex	Beta	NO2Bz	OAc	OAc	NO2Bz	1.82746	6.21805
134	Gal	Hex	Beta	NO2Bz	OAc	OAc	OAc	2.73141	15.3545
135	Gal	Hex	Beta	NO2Bz	OAc	OAc	OBn	3.39931	29.9435
136	Gal	Hex	Beta	NO2Bz	OAc	OAc	OBz	1.39993	4.05492
137	Gal	Hex	Beta	NO2Bz	OAc	OAc	OClAc	1.67219	5.32383
138	Gal	Hex	Beta	NO2Bz	OAc	OAc	OH	4.05824	57.8724
139	Gal	Hex	Beta	NO2Bz	OAc	OAc	OLev	2.95675	19.2354
140	Gal	Hex	Beta	NO2Bz	OAc	OAc	OPMB	5.33586	207.65
141	Gal	Hex	Beta	NO2Bz	OAc	OAc	OTBDPS	3.98373	53.7171
142	Gal	Hex	Beta	NO2Bz	OAc	OAc	OTBS	2.73357	15.3878
143	Gal	Hex	Beta	NO2Bz	OAc	OAc	OTIPS	3.41319	30.3619
144	Gal	Hex	Beta	NO2Bz	OAc	OBn	NO2Bz	3.37972	29.3626
145	Gal	Hex	Beta	NO2Bz	OAc	OBn	OAc	2.15432	8.62204
146	Gal	Hex	Beta	NO2Bz	OAc	OBn	OBn	4.72614	112.859
147	Gal	Hex	Beta	NO2Bz	OAc	OBn	OBz	3.42079	30.5936
148	Gal	Hex	Beta	NO2Bz	OAc	OBn	OClAc	2.76756	15.9198
149	Gal	Hex	Beta	NO2Bz	OAc	OBn	OH	4.59011	98.5056
150	Gal	Hex	Beta	NO2Bz	OAc	OBn	OLev	4.5046	90.4324
151	Gal	Hex	Beta	NO2Bz	OAc	OBn	OPMB	6.84125	935.655
152	Gal	Hex	Beta	NO2Bz	OAc	OBn	OTBDPS	6.10673	448.869
153	Gal	Hex	Beta	NO2Bz	OAc	OBn	OTBS	5.49764	244.114
154	Gal	Hex	Beta	NO2Bz	OAc	OBn	OTIPS	6.20316	494.309
155	Gal	Hex	Beta	NO2Bz	OAc	OBz	NO2Bz	2.16911	8.75046
156	Gal	Hex	Beta	NO2Bz	OAc	OBz	OAc	2.7769	16.0691
157	Gal	Hex	Beta	NO2Bz	OAc	OBz	OBn	3.78859	44.1942
158	Gal	Hex	Beta	NO2Bz	OAc	OBz	OBz	1.80627	6.08767
159	Gal	Hex	Beta	NO2Bz	OAc	OBz	OClAc	1.97501	7.20668
160	Gal	Hex	Beta	NO2Bz	OAc	OBz	OH	2.96515	19.3975
161	Gal	Hex	Beta	NO2Bz	OAc	OBz	OLev	2.83668	17.059
162	Gal	Hex	Beta	NO2Bz	OAc	OBz	OPMB	5.75254	314.989
163	Gal	Hex	Beta	NO2Bz	OAc	OBz	OTBDPS	4.69636	109.548
164	Gal	Hex	Beta	NO2Bz	OAc	OBz	OTBS	3.48758	32.7066
165	Gal	Hex	Beta	NO2Bz	OAc	OBz	OTIPS	4.34995	77.4742
166	Gal	Hex	Beta	NO2Bz	OAc	OClAc	NO2Bz	1.46659	4.33445
167	Gal	Hex	Beta	NO2Bz	OAc	OClAc	OAc	2.3324	10.3026
168	Gal	Hex	Beta	NO2Bz	OAc	OClAc	OBn	2.19825	9.00926
169	Gal	Hex	Beta	NO2Bz	OAc	OClAc	OBz	0.925873	2.52407
170	Gal	Hex	Beta	NO2Bz	OAc	OClAc	OClAc	1.629	5.09878
171	Gal	Hex	Beta	NO2Bz	OAc	OClAc	OH	3.47787	32.3906
172	Gal	Hex	Beta	NO2Bz	OAc	OClAc	OLev	2.57598	13.1442
173	Gal	Hex	Beta	NO2Bz	OAc	OClAc	OPMB	4.57139	96.6785
174	Gal	Hex	Beta	NO2Bz	OAc	OClAc	OTBDPS	3.67326	39.3802
175	Gal	Hex	Beta	NO2Bz	OAc	OClAc	OTBS	2.16172	8.68605
176	Gal	Hex	Beta	NO2Bz	OAc	OClAc	OTIPS	3.15441	23.4391
177	Gal	Hex	Beta	NO2Bz	OAc	OH	NO2Bz	3.15878	23.5419
178	Gal	Hex	Beta	NO2Bz	OAc	OH	OAc	4.88657	132.498
179	Gal	Hex	Beta	NO2Bz	OAc	OH	OBn	5.33651	207.787
180	Gal	Hex	Beta	NO2Bz	OAc	OH	OBz	3.1405	23.1154
181	Gal	Hex	Beta	NO2Bz	OAc	OH	OClAc	3.59712	36.4931
182	Gal	Hex	Beta	NO2Bz	OAc	OH	OH	6.60769	740.771
183	Gal	Hex	Beta	NO2Bz	OAc	OH	OLev	4.96706	143.604
184	Gal	Hex	Beta	NO2Bz	OAc	OH	OPMB	6.93348	1026.06
185	Gal	Hex	Beta	NO2Bz	OAc	OH	OTBDPS	5.44687	232.031
186	Gal	Hex	Beta	NO2Bz	OAc	OH	OTBS	4.63812	103.35
187	Gal	Hex	Beta	NO2Bz	OAc	OH	OTIPS	5.06393	158.211
188	Gal	Hex	Beta	NO2Bz	OAc	OLev	NO2Bz	2.76921	15.946
189	Gal	Hex	Beta	NO2Bz	OAc	OLev	OAc	2.66795	14.4104
190	Gal	Hex	Beta	NO2Bz	OAc	OLev	OBn	4.41224	82.4544
191	Gal	Hex	Beta	NO2Bz	OAc	OLev	OBz	2.9518	19.1403
192	Gal	Hex	Beta	NO2Bz	OAc	OLev	OClAc	2.09176	8.09918
193	Gal	Hex	Beta	NO2Bz	OAc	OLev	OH	3.47951	32.4438
194	Gal	Hex	Beta	NO2Bz	OAc	OLev	OLev	3.20417	24.635
195	Gal	Hex	Beta	NO2Bz	OAc	OLev	OPMB	5.90409	366.533
196	Gal	Hex	Beta	NO2Bz	OAc	OLev	OTBDPS	4.92042	137.06
197	Gal	Hex	Beta	NO2Bz	OAc	OLev	OTBS	3.6192	37.3078
198	Gal	Hex	Beta	NO2Bz	OAc	OLev	OTIPS	4.33412	76.2575
199	Gal	Hex	Beta	NO2Bz	OAc	OPMB	NO2Bz	4.37308	79.2876
200	Gal	Hex	Beta	NO2Bz	OAc	OPMB	OAc	5.03252	153.32
201	Gal	Hex	Beta	NO2Bz	OAc	OPMB	OBn	5.96837	390.868
202	Gal	Hex	Beta	NO2Bz	OAc	OPMB	OBz	4.94024	139.804
203	Gal	Hex	Beta	NO2Bz	OAc	OPMB	OClAc	4.00916	55.1004
204	Gal	Hex	Beta	NO2Bz	OAc	OPMB	OH	5.85656	349.52
205	Gal	Hex	Beta	NO2Bz	OAc	OPMB	OLev	5.61735	275.158
206	Gal	Hex	Beta	NO2Bz	OAc	OPMB	OPMB	7.09399	1204.7
207	Gal	Hex	Beta	NO2Bz	OAc	OPMB	OTBDPS	6.96624	1060.23
208	Gal	Hex	Beta	NO2Bz	OAc	OPMB	OTBS	6.06122	428.9
209	Gal	Hex	Beta	NO2Bz	OAc	OPMB	OTIPS	6.66598	785.233
210	Gal	Hex	Beta	NO2Bz	OAc	OTBDPS	NO2Bz	4.11009	60.9522
211	Gal	Hex	Beta	NO2Bz	OAc	OTBDPS	OAc	5.66922	289.808
212	Gal	Hex	Beta	NO2Bz	OAc	OTBDPS	OBn	6.53355	687.833
213	Gal	Hex	Beta	NO2Bz	OAc	OTBDPS	OBz	5.06062	157.688
214	Gal	Hex	Beta	NO2Bz	OAc	OTBDPS	OClAc	4.9686	143.826
215	Gal	Hex	Beta	NO2Bz	OAc	OTBDPS	OH	5.60082	270.649
216	Gal	Hex	Beta	NO2Bz	OAc	OTBDPS	OLev	5.55107	257.514
217	Gal	Hex	Beta	NO2Bz	OAc	OTBDPS	OPMB	6.80318	900.708
218	Gal	Hex	Beta	NO2Bz	OAc	OTBDPS	OTBDPS	5.70241	299.587
219	Gal	Hex	Beta	NO2Bz	OAc	OTBDPS	OTBS	7.42469	1676.89
220	Gal	Hex	Beta	NO2Bz	OAc	OTBDPS	OTIPS	7.73051	2276.76
221	Gal	Hex	Beta	NO2Bz	OAc	OTBS	NO2Bz	3.92228	50.5154
222	Gal	Hex	Beta	NO2Bz	OAc	OTBS	OAc	4.91314	136.065
223	Gal	Hex	Beta	NO2Bz	OAc	OTBS	OBn	5.61356	274.118
224	Gal	Hex	Beta	NO2Bz	OAc	OTBS	OBz	3.57498	35.6937
225	Gal	Hex	Beta	NO2Bz	OAc	OTBS	OClAc	3.77734	43.6998
226	Gal	Hex	Beta	NO2Bz	OAc	OTBS	OH	5.4107	223.788
227	Gal	Hex	Beta	NO2Bz	OAc	OTBS	OLev	4.63612	103.143
228	Gal	Hex	Beta	NO2Bz	OAc	OTBS	OPMB	7.2558	1416.29
229	Gal	Hex	Beta	NO2Bz	OAc	OTBS	OTBDPS	7.27385	1442.09
230	Gal	Hex	Beta	NO2Bz	OAc	OTBS	OTBS	5.97612	393.911
231	Gal	Hex	Beta	NO2Bz	OAc	OTBS	OTIPS	6.91649	1008.77
232	Gal	Hex	Beta	NO2Bz	OAc	OTIPS	NO2Bz	4.62979	102.493
233	Gal	Hex	Beta	NO2Bz	OAc	OTIPS	OAc	5.20636	182.429
234	Gal	Hex	Beta	NO2Bz	OAc	OTIPS	OBn	6.49872	664.288
235	Gal	Hex	Beta	NO2Bz	OAc	OTIPS	OBz	4.08016	59.1552
236	Gal	Hex	Beta	NO2Bz	OAc	OTIPS	OClAc	4.35065	77.5285
237	Gal	Hex	Beta	NO2Bz	OAc	OTIPS	OH	5.39461	220.217
238	Gal	Hex	Beta	NO2Bz	OAc	OTIPS	OLev	5.05732	157.169
239	Gal	Hex	Beta	NO2Bz	OAc	OTIPS	OPMB	7.66605	2134.62
240	Gal	Hex	Beta	NO2Bz	OAc	OTIPS	OTBDPS	7.72976	2275.05
241	Gal	Hex	Beta	NO2Bz	OAc	OTIPS	OTBS	7.15193	1276.57
242	Gal	Hex	Beta	NO2Bz	OAc	OTIPS	OTIPS	6.42077	614.477
243	Gal	Hex	Beta	NO2Bz	OBn	NO2Bz	NO2Bz	1.53494	4.64106
244	Gal	Hex	Beta	NO2Bz	OBn	NO2Bz	OAc	1.9282	6.87714
245	Gal	Hex	Beta	NO2Bz	OBn	NO2Bz	OBn	3.49681	33.0099
246	Gal	Hex	Beta	NO2Bz	OBn	NO2Bz	OBz	1.54715	4.69804
247	Gal	Hex	Beta	NO2Bz	OBn	NO2Bz	OClAc	0.88226	2.41635
248	Gal	Hex	Beta	NO2Bz	OBn	NO2Bz	OH	1.52564	4.59807
249	Gal	Hex	Beta	NO2Bz	OBn	NO2Bz	OLev	3.7636	43.1032
250	Gal	Hex	Beta	NO2Bz	OBn	NO2Bz	OPMB	4.50082	90.0907
251	Gal	Hex	Beta	NO2Bz	OBn	NO2Bz	OTBDPS	3.59976	36.5893
252	Gal	Hex	Beta	NO2Bz	OBn	NO2Bz	OTBS	3.44169	31.2399
253	Gal	Hex	Beta	NO2Bz	OBn	NO2Bz	OTIPS	4.59884	99.369
254	Gal	Hex	Beta	NO2Bz	OBn	OAc	NO2Bz	3.18716	24.2195
255	Gal	Hex	Beta	NO2Bz	OBn	OAc	OAc	4.20933	67.3116
256	Gal	Hex	Beta	NO2Bz	OBn	OAc	OBn	4.42445	83.4668
257	Gal	Hex	Beta	NO2Bz	OBn	OAc	OBz	2.46669	11.7834
258	Gal	Hex	Beta	NO2Bz	OBn	OAc	OClAc	3.00901	20.2673
259	Gal	Hex	Beta	NO2Bz	OBn	OAc	OH	3.55787	35.0885
260	Gal	Hex	Beta	NO2Bz	OBn	OAc	OLev	4.40114	81.5435
261	Gal	Hex	Beta	NO2Bz	OBn	OAc	OPMB	6.81192	908.614
262	Gal	Hex	Beta	NO2Bz	OBn	OAc	OTBDPS	5.28907	198.159
263	Gal	Hex	Beta	NO2Bz	OBn	OAc	OTBS	3.13755	23.0474
264	Gal	Hex	Beta	NO2Bz	OBn	OAc	OTIPS	5.28806	197.959
265	Gal	Hex	Beta	NO2Bz	OBn	OBn	NO2Bz	4.68684	108.509
266	Gal	Hex	Beta	NO2Bz	OBn	OBn	OAc	5.87705	356.757
267	Gal	Hex	Beta	NO2Bz	OBn	OBn	OBn	6.11347	451.905
268	Gal	Hex	Beta	NO2Bz	OBn	OBn	OBz	4.51541	91.4152
269	Gal	Hex	Beta	NO2Bz	OBn	OBn	OClAc	4.73833	114.244
270	Gal	Hex	Beta	NO2Bz	OBn	OBn	OH	4.23081	68.7731
271	Gal	Hex	Beta	NO2Bz	OBn	OBn	OLev	6.21311	499.25
272	Gal	Hex	Beta	NO2Bz	OBn	OBn	OPMB	8.30898	4060.18
273	Gal	Hex	Beta	NO2Bz	OBn	OBn	OTBDPS	5.8095	333.454
274	Gal	Hex	Beta	NO2Bz	OBn	OBn	OTBS	6.96628	1060.27
275	Gal	Hex	Beta	NO2Bz	OBn	OBn	OTIPS	6.0811	437.508
276	Gal	Hex	Beta	NO2Bz	OBn	OBz	NO2Bz	2.04531	7.73154
277	Gal	Hex	Beta	NO2Bz	OBn	OBz	OAc	3.92801	50.8056
278	Gal	Hex	Beta	NO2Bz	OBn	OBz	OBn	4.02367	55.9057
279	Gal	Hex	Beta	NO2Bz	OBn	OBz	OBz	2.23072	9.30658
280	Gal	Hex	Beta	NO2Bz	OBn	OBz	OClAc	2.89906	18.157
281	Gal	Hex	Beta	NO2Bz	OBn	OBz	OH	2.54389	12.7291
282	Gal	Hex	Beta	NO2Bz	OBn	OBz	OLev	4.19588	66.4124
283	Gal	Hex	Beta	NO2Bz	OBn	OBz	OPMB	6.27377	530.473
284	Gal	Hex	Beta	NO2Bz	OBn	OBz	OTBDPS	4.06033	57.9936
285	Gal	Hex	Beta	NO2Bz	OBn	OBz	OTBS	4.31462	74.7855
286	Gal	Hex	Beta	NO2Bz	OBn	OBz	OTIPS	5.34249	209.032
287	Gal	Hex	Beta	NO2Bz	OBn	OClAc	NO2Bz	2.50864	12.2882
288	Gal	Hex	Beta	NO2Bz	OBn	OClAc	OAc	3.48199	32.5245
289	Gal	Hex	Beta	NO2Bz	OBn	OClAc	OBn	3.26815	26.2627
290	Gal	Hex	Beta	NO2Bz	OBn	OClAc	OBz	1.7464	5.73392
291	Gal	Hex	Beta	NO2Bz	OBn	OClAc	OClAc	2.63692	13.9701
292	Gal	Hex	Beta	NO2Bz	OBn	OClAc	OH	2.72222	15.2141
293	Gal	Hex	Beta	NO2Bz	OBn	OClAc	OLev	3.37318	29.1711
294	Gal	Hex	Beta	NO2Bz	OBn	OClAc	OPMB	5.75162	314.701
295	Gal	Hex	Beta	NO2Bz	OBn	OClAc	OTBDPS	4.72213	112.407
296	Gal	Hex	Beta	NO2Bz	OBn	OClAc	OTBS	3.37917	29.3463
297	Gal	Hex	Beta	NO2Bz	OBn	OClAc	OTIPS	4.68494	108.304
298	Gal	Hex	Beta	NO2Bz	OBn	OH	NO2Bz	3.51455	33.6007
299	Gal	Hex	Beta	NO2Bz	OBn	OH	OAc	5.32366	205.134
300	Gal	Hex	Beta	NO2Bz	OBn	OH	OBn	5.13685	170.179
301	Gal	Hex	Beta	NO2Bz	OBn	OH	OBz	3.31817	27.6098
302	Gal	Hex	Beta	NO2Bz	OBn	OH	OClAc	3.89147	48.9826
303	Gal	Hex	Beta	NO2Bz	OBn	OH	OH	4.98873	146.751
304	Gal	Hex	Beta	NO2Bz	OBn	OH	OLev	5.30097	200.532
305	Gal	Hex	Beta	NO2Bz	OBn	OH	OPMB	7.42126	1671.13
306	Gal	Hex	Beta	NO2Bz	OBn	OH	OTBDPS	6.01966	411.44
307	Gal	Hex	Beta	NO2Bz	OBn	OH	OTBS	5.80575	332.204
308	Gal	Hex	Beta	NO2Bz	OBn	OH	OTIPS	6.36513	581.221
309	Gal	Hex	Beta	NO2Bz	OBn	OLev	NO2Bz	3.86208	47.564
310	Gal	Hex	Beta	NO2Bz	OBn	OLev	OAc	4.22068	68.0798
311	Gal	Hex	Beta	NO2Bz	OBn	OLev	OBn	5.17996	177.675
312	Gal	Hex	Beta	NO2Bz	OBn	OLev	OBz	3.71748	41.1605
313	Gal	Hex	Beta	NO2Bz	OBn	OLev	OClAc	3.20026	24.5388
314	Gal	Hex	Beta	NO2Bz	OBn	OLev	OH	3.12344	22.7245
315	Gal	Hex	Beta	NO2Bz	OBn	OLev	OLev	4.37149	79.1614
316	Gal	Hex	Beta	NO2Bz	OBn	OLev	OPMB	7.0088	1106.33
317	Gal	Hex	Beta	NO2Bz	OBn	OLev	OTBDPS	4.77227	118.188
318	Gal	Hex	Beta	NO2Bz	OBn	OLev	OTBS	5.00276	148.823
319	Gal	Hex	Beta	NO2Bz	OBn	OLev	OTIPS	5.16399	174.861
320	Gal	Hex	Beta	NO2Bz	OBn	OPMB	NO2Bz	5.19076	179.605
321	Gal	Hex	Beta	NO2Bz	OBn	OPMB	OAc	7.15775	1284.02
322	Gal	Hex	Beta	NO2Bz	OBn	OPMB	OBn	6.6348	761.128
323	Gal	Hex	Beta	NO2Bz	OBn	OPMB	OBz	6.43088	620.723
324	Gal	Hex	Beta	NO2Bz	OBn	OPMB	OClAc	6.01472	409.411
325	Gal	Hex	Beta	NO2Bz	OBn	OPMB	OH	6.61862	748.913
326	Gal	Hex	Beta	NO2Bz	OBn	OPMB	OLev	6.17282	479.535
327	Gal	Hex	Beta	NO2Bz	OBn	OPMB	OPMB	8.75341	6332.23
328	Gal	Hex	Beta	NO2Bz	OBn	OPMB	OTBDPS	6.78402	883.611
329	Gal	Hex	Beta	NO2Bz	OBn	OPMB	OTBS	7.76267	2351.17
330	Gal	Hex	Beta	NO2Bz	OBn	OPMB	OTIPS	8.22052	3716.44
331	Gal	Hex	Beta	NO2Bz	OBn	OTBDPS	NO2Bz	3.45567	31.6796
332	Gal	Hex	Beta	NO2Bz	OBn	OTBDPS	OAc	6.10049	446.075
333	Gal	Hex	Beta	NO2Bz	OBn	OTBDPS	OBn	5.41118	223.895
334	Gal	Hex	Beta	NO2Bz	OBn	OTBDPS	OBz	4.2039	66.9466
335	Gal	Hex	Beta	NO2Bz	OBn	OTBDPS	OClAc	5.29513	199.364
336	Gal	Hex	Beta	NO2Bz	OBn	OTBDPS	OH	5.57273	263.152
337	Gal	Hex	Beta	NO2Bz	OBn	OTBDPS	OLev	5.17124	176.132
338	Gal	Hex	Beta	NO2Bz	OBn	OTBDPS	OPMB	5.74414	312.355
339	Gal	Hex	Beta	NO2Bz	OBn	OTBDPS	OTBDPS	5.92837	375.54
340	Gal	Hex	Beta	NO2Bz	OBn	OTBDPS	OTBS	7.55975	1919.36
341	Gal	Hex	Beta	NO2Bz	OBn	OTBDPS	OTIPS	7.22468	1372.91
342	Gal	Hex	Beta	NO2Bz	OBn	OTBS	NO2Bz	4.67365	107.088
343	Gal	Hex	Beta	NO2Bz	OBn	OTBS	OAc	6.12006	454.893
344	Gal	Hex	Beta	NO2Bz	OBn	OTBS	OBn	6.1652	475.897
345	Gal	Hex	Beta	NO2Bz	OBn	OTBS	OBz	4.08152	59.2352
346	Gal	Hex	Beta	NO2Bz	OBn	OTBS	OClAc	4.77642	118.679
347	Gal	Hex	Beta	NO2Bz	OBn	OTBS	OH	5.49497	243.465
348	Gal	Hex	Beta	NO2Bz	OBn	OTBS	OLev	5.67278	290.842
349	Gal	Hex	Beta	NO2Bz	OBn	OTBS	OPMB	7.98164	2926.72
350	Gal	Hex	Beta	NO2Bz	OBn	OTBS	OTBDPS	7.53311	1868.91
351	Gal	Hex	Beta	NO2Bz	OBn	OTBS	OTBS	7.35728	1567.56
352	Gal	Hex	Beta	NO2Bz	OBn	OTBS	OTIPS	7.79835	2436.58
353	Gal	Hex	Beta	NO2Bz	OBn	OTIPS	NO2Bz	5.34544	209.65
354	Gal	Hex	Beta	NO2Bz	OBn	OTIPS	OAc	6.83996	934.451
355	Gal	Hex	Beta	NO2Bz	OBn	OTIPS	OBn	7.06181	1166.56
356	Gal	Hex	Beta	NO2Bz	OBn	OTIPS	OBz	5.16772	175.515
357	Gal	Hex	Beta	NO2Bz	OBn	OTIPS	OClAc	5.99093	399.786
358	Gal	Hex	Beta	NO2Bz	OBn	OTIPS	OH	5.97617	393.93
359	Gal	Hex	Beta	NO2Bz	OBn	OTIPS	OLev	6.27554	531.413
360	Gal	Hex	Beta	NO2Bz	OBn	OTIPS	OPMB	8.37445	4334.9
361	Gal	Hex	Beta	NO2Bz	OBn	OTIPS	OTBDPS	7.25441	1414.33
362	Gal	Hex	Beta	NO2Bz	OBn	OTIPS	OTBS	8.36466	4292.65
363	Gal	Hex	Beta	NO2Bz	OBn	OTIPS	OTIPS	7.31986	1509.99
364	Gal	Hex	Beta	NO2Bz	OBz	NO2Bz	NO2Bz	0.880784	2.41279
365	Gal	Hex	Beta	NO2Bz	OBz	NO2Bz	OAc	0.968216	2.63324
366	Gal	Hex	Beta	NO2Bz	OBz	NO2Bz	OBn	2.25187	9.5055
367	Gal	Hex	Beta	NO2Bz	OBz	NO2Bz	OBz	0.618419	1.85599
368	Gal	Hex	Beta	NO2Bz	OBz	NO2Bz	OClAc	0.887192	2.4283
369	Gal	Hex	Beta	NO2Bz	OBz	NO2Bz	OH	1.62553	5.08112
370	Gal	Hex	Beta	NO2Bz	OBz	NO2Bz	OLev	3.06146	21.3587
371	Gal	Hex	Beta	NO2Bz	OBz	NO2Bz	OPMB	3.86549	47.7266
372	Gal	Hex	Beta	NO2Bz	OBz	NO2Bz	OTBDPS	2.85607	17.3931
373	Gal	Hex	Beta	NO2Bz	OBz	NO2Bz	OTBS	2.62951	13.867
374	Gal	Hex	Beta	NO2Bz	OBz	NO2Bz	OTIPS	3.78883	44.2046
375	Gal	Hex	Beta	NO2Bz	OBz	OAc	NO2Bz	2.52965	12.5491
376	Gal	Hex	Beta	NO2Bz	OBz	OAc	OAc	3.61359	37.099
377	Gal	Hex	Beta	NO2Bz	OBz	OAc	OBn	4.15922	64.0217
378	Gal	Hex	Beta	NO2Bz	OBz	OAc	OBz	1.12024	3.06558
379	Gal	Hex	Beta	NO2Bz	OBz	OAc	OClAc	2.56378	12.9848
380	Gal	Hex	Beta	NO2Bz	OBz	OAc	OH	4.23447	69.0253
381	Gal	Hex	Beta	NO2Bz	OBz	OAc	OLev	3.73267	41.7907
382	Gal	Hex	Beta	NO2Bz	OBz	OAc	OPMB	6.18976	487.731
383	Gal	Hex	Beta	NO2Bz	OBz	OAc	OTBDPS	4.54797	94.4402
384	Gal	Hex	Beta	NO2Bz	OBz	OAc	OTBS	2.71633	15.1247
385	Gal	Hex	Beta	NO2Bz	OBz	OAc	OTIPS	4.51396	91.283
386	Gal	Hex	Beta	NO2Bz	OBz	OBn	NO2Bz	2.4751	11.8829
387	Gal	Hex	Beta	NO2Bz	OBz	OBn	OAc	4.32555	75.6072
388	Gal	Hex	Beta	NO2Bz	OBz	OBn	OBn	4.43976	84.755
389	Gal	Hex	Beta	NO2Bz	OBz	OBn	OBz	2.56565	13.0091
390	Gal	Hex	Beta	NO2Bz	OBz	OBn	OClAc	2.6725	14.4761
391	Gal	Hex	Beta	NO2Bz	OBz	OBn	OH	4.28454	72.5693
392	Gal	Hex	Beta	NO2Bz	OBz	OBn	OLev	4.77774	118.836
393	Gal	Hex	Beta	NO2Bz	OBz	OBn	OPMB	6.63207	759.054
394	Gal	Hex	Beta	NO2Bz	OBz	OBn	OTBDPS	4.59556	99.0439
395	Gal	Hex	Beta	NO2Bz	OBz	OBn	OTBS	5.60173	270.896
396	Gal	Hex	Beta	NO2Bz	OBz	OBn	OTIPS	5.2395	188.577
397	Gal	Hex	Beta	NO2Bz	OBz	OBz	NO2Bz	1.07878	2.94109
398	Gal	Hex	Beta	NO2Bz	OBz	OBz	OAc	2.90314	18.2314
399	Gal	Hex	Beta	NO2Bz	OBz	OBz	OBn	3.12991	22.872
400	Gal	Hex	Beta	NO2Bz	OBz	OBz	OBz	0.248399	1.28197
401	Gal	Hex	Beta	NO2Bz	OBz	OBz	OClAc	1.97525	7.20843
402	Gal	Hex	Beta	NO2Bz	OBz	OBz	OH	2.46935	11.8147
403	Gal	Hex	Beta	NO2Bz	OBz	OBz	OLev	3.19084	24.3089
404	Gal	Hex	Beta	NO2Bz	OBz	OBz	OPMB	4.5152	91.3955
405	Gal	Hex	Beta	NO2Bz	OBz	OBz	OTBDPS	3.07616	21.6749
406	Gal	Hex	Beta	NO2Bz	OBz	OBz	OTBS	3.24512	25.6647
407	Gal	Hex	Beta	NO2Bz	OBz	OBz	OTIPS	4.08988	59.733
408	Gal	Hex	Beta	NO2Bz	OBz	OClAc	NO2Bz	1.99916	7.38284
409	Gal	Hex	Beta	NO2Bz	OBz	OClAc	OAc	3.04122	20.9309
410	Gal	Hex	Beta	NO2Bz	OBz	OClAc	OBn	2.52292	12.4649
411	Gal	Hex	Beta	NO2Bz	OBz	OClAc	OBz	0.772551	2.16528
412	Gal	Hex	Beta	NO2Bz	OBz	OClAc	OClAc	2.30891	10.0634
413	Gal	Hex	Beta	NO2Bz	OBz	OClAc	OH	3.48125	32.5002
414	Gal	Hex	Beta	NO2Bz	OBz	OClAc	OLev	2.86919	17.6227
415	Gal	Hex	Beta	NO2Bz	OBz	OClAc	OPMB	5.28865	198.076
416	Gal	Hex	Beta	NO2Bz	OBz	OClAc	OTBDPS	4.09452	60.0108
417	Gal	Hex	Beta	NO2Bz	OBz	OClAc	OTBS	3.03294	20.7581
418	Gal	Hex	Beta	NO2Bz	OBz	OClAc	OTIPS	3.99135	54.1277
419	Gal	Hex	Beta	NO2Bz	OBz	OH	NO2Bz	3.09865	22.168
420	Gal	Hex	Beta	NO2Bz	OBz	OH	OAc	5.08614	161.765
421	Gal	Hex	Beta	NO2Bz	OBz	OH	OBn	5.17541	176.869
422	Gal	Hex	Beta	NO2Bz	OBz	OH	OBz	2.66759	14.4053
423	Gal	Hex	Beta	NO2Bz	OBz	OH	OClAc	3.7703	43.3931
424	Gal	Hex	Beta	NO2Bz	OBz	OH	OH	6.04504	422.016
425	Gal	Hex	Beta	NO2Bz	OBz	OH	OLev	5.0395	154.392
426	Gal	Hex	Beta	NO2Bz	OBz	OH	OPMB	7.15464	1280.04
427	Gal	Hex	Beta	NO2Bz	OBz	OH	OTBDPS	5.5022	245.23
428	Gal	Hex	Beta	NO2Bz	OBz	OH	OTBS	5.21539	184.084
429	Gal	Hex	Beta	NO2Bz	OBz	OH	OTIPS	5.80168	330.856
430	Gal	Hex	Beta	NO2Bz	OBz	OLev	NO2Bz	3.17043	23.8176
431	Gal	Hex	Beta	NO2Bz	OBz	OLev	OAc	3.69367	40.1922
432	Gal	Hex	Beta	NO2Bz	OBz	OLev	OBn	4.68428	108.233
433	Gal	Hex	Beta	NO2Bz	OBz	OLev	OBz	2.79732	16.4007
434	Gal	Hex	Beta	NO2Bz	OBz	OLev	OClAc	2.74066	15.4972
435	Gal	Hex	Beta	NO2Bz	OBz	OLev	OH	3.66772	39.1627
436	Gal	Hex	Beta	NO2Bz	OBz	OLev	OLev	3.08326	21.8295
437	Gal	Hex	Beta	NO2Bz	OBz	OLev	OPMB	6.42687	618.236
438	Gal	Hex	Beta	NO2Bz	OBz	OLev	OTBDPS	4.125	61.8681
439	Gal	Hex	Beta	NO2Bz	OBz	OLev	OTBS	3.96128	52.5246
440	Gal	Hex	Beta	NO2Bz	OBz	OLev	OTIPS	4.64958	104.541
441	Gal	Hex	Beta	NO2Bz	OBz	OPMB	NO2Bz	3.64181	38.1608
442	Gal	Hex	Beta	NO2Bz	OBz	OPMB	OAc	5.46543	236.378
443	Gal	Hex	Beta	NO2Bz	OBz	OPMB	OBn	5.04644	155.467
444	Gal	Hex	Beta	NO2Bz	OBz	OPMB	OBz	3.65144	38.5302
445	Gal	Hex	Beta	NO2Bz	OBz	OPMB	OClAc	4.43887	84.6796
446	Gal	Hex	Beta	NO2Bz	OBz	OPMB	OH	5.6501	284.321
447	Gal	Hex	Beta	NO2Bz	OBz	OPMB	OLev	5.14983	172.402
448	Gal	Hex	Beta	NO2Bz	OBz	OPMB	OPMB	6.29787	543.415
449	Gal	Hex	Beta	NO2Bz	OBz	OPMB	OTBDPS	5.5041	245.698
450	Gal	Hex	Beta	NO2Bz	OBz	OPMB	OTBS	6.2649	525.79
451	Gal	Hex	Beta	NO2Bz	OBz	OPMB	OTIPS	5.59854	270.032
452	Gal	Hex	Beta	NO2Bz	OBz	OTBDPS	NO2Bz	3.06353	21.403
453	Gal	Hex	Beta	NO2Bz	OBz	OTBDPS	OAc	5.7255	306.587
454	Gal	Hex	Beta	NO2Bz	OBz	OTBDPS	OBn	5.11439	166.4
455	Gal	Hex	Beta	NO2Bz	OBz	OTBDPS	OBz	3.56451	35.3222
456	Gal	Hex	Beta	NO2Bz	OBz	OTBDPS	OClAc	4.95525	141.918
457	Gal	Hex	Beta	NO2Bz	OBz	OTBDPS	OH	5.56368	260.782
458	Gal	Hex	Beta	NO2Bz	OBz	OTBDPS	OLev	4.75351	115.99
459	Gal	Hex	Beta	NO2Bz	OBz	OTBDPS	OPMB	5.47867	239.529
460	Gal	Hex	Beta	NO2Bz	OBz	OTBDPS	OTBDPS	5.43284	228.797
461	Gal	Hex	Beta	NO2Bz	OBz	OTBDPS	OTBS	6.87528	968.05
462	Gal	Hex	Beta	NO2Bz	OBz	OTBDPS	OTIPS	6.62102	750.708
463	Gal	Hex	Beta	NO2Bz	OBz	OTBS	NO2Bz	4.31967	75.1635
464	Gal	Hex	Beta	NO2Bz	OBz	OTBS	OAc	5.62396	276.985
465	Gal	Hex	Beta	NO2Bz	OBz	OTBS	OBn	6.01875	411.063
466	Gal	Hex	Beta	NO2Bz	OBz	OTBS	OBz	3.35513	28.6492
467	Gal	Hex	Beta	NO2Bz	OBz	OTBS	OClAc	4.64902	104.483
468	Gal	Hex	Beta	NO2Bz	OBz	OTBS	OH	5.61975	275.82
469	Gal	Hex	Beta	NO2Bz	OBz	OTBS	OLev	5.36265	213.29
470	Gal	Hex	Beta	NO2Bz	OBz	OTBS	OPMB	7.68888	2183.92
471	Gal	Hex	Beta	NO2Bz	OBz	OTBS	OTBDPS	6.9183	1010.6
472	Gal	Hex	Beta	NO2Bz	OBz	OTBS	OTBS	6.67082	789.045
473	Gal	Hex	Beta	NO2Bz	OBz	OTBS	OTIPS	7.2565	1417.29
474	Gal	Hex	Beta	NO2Bz	OBz	OTIPS	NO2Bz	5.01245	150.273
475	Gal	Hex	Beta	NO2Bz	OBz	OTIPS	OAc	6.53893	691.546
476	Gal	Hex	Beta	NO2Bz	OBz	OTIPS	OBn	6.79538	893.71
477	Gal	Hex	Beta	NO2Bz	OBz	OTIPS	OBz	4.35706	78.0276
478	Gal	Hex	Beta	NO2Bz	OBz	OTIPS	OClAc	5.65854	286.729
479	Gal	Hex	Beta	NO2Bz	OBz	OTIPS	OH	6.36568	581.539
480	Gal	Hex	Beta	NO2Bz	OBz	OTIPS	OLev	5.89968	364.92
481	Gal	Hex	Beta	NO2Bz	OBz	OTIPS	OPMB	7.99235	2958.25
482	Gal	Hex	Beta	NO2Bz	OBz	OTIPS	OTBDPS	6.67343	791.104
483	Gal	Hex	Beta	NO2Bz	OBz	OTIPS	OTBS	7.71529	2242.38
484	Gal	Hex	Beta	NO2Bz	OBz	OTIPS	OTIPS	6.48503	655.257
485	Gal	Hex	Beta	NO2Bz	OClAc	NO2Bz	NO2Bz	1.07228	2.92205
486	Gal	Hex	Beta	NO2Bz	OClAc	NO2Bz	OAc	0.837606	2.31083
487	Gal	Hex	Beta	NO2Bz	OClAc	NO2Bz	OBn	2.55247	12.8387
488	Gal	Hex	Beta	NO2Bz	OClAc	NO2Bz	OBz	1.20935	3.35132
489	Gal	Hex	Beta	NO2Bz	OClAc	NO2Bz	OClAc	0.435344	1.54549
490	Gal	Hex	Beta	NO2Bz	OClAc	NO2Bz	OH	1.87785	6.53943
491	Gal	Hex	Beta	NO2Bz	OClAc	NO2Bz	OLev	2.27511	9.72903
492	Gal	Hex	Beta	NO2Bz	OClAc	NO2Bz	OPMB	3.92021	50.4109
493	Gal	Hex	Beta	NO2Bz	OClAc	NO2Bz	OTBDPS	2.9948	19.9813
494	Gal	Hex	Beta	NO2Bz	OClAc	NO2Bz	OTBS	1.89914	6.68012
495	Gal	Hex	Beta	NO2Bz	OClAc	NO2Bz	OTIPS	3.141	23.127
496	Gal	Hex	Beta	NO2Bz	OClAc	OAc	NO2Bz	1.44691	4.24997
497	Gal	Hex	Beta	NO2Bz	OClAc	OAc	OAc	2.3297	10.2748
498	Gal	Hex	Beta	NO2Bz	OClAc	OAc	OBn	2.7006	14.8887
499	Gal	Hex	Beta	NO2Bz	OClAc	OAc	OBz	0.898257	2.45532
500	Gal	Hex	Beta	NO2Bz	OClAc	OAc	OClAc	1.60526	4.97917
501	Gal	Hex	Beta	NO2Bz	OClAc	OAc	OH	4.0033	54.7787
502	Gal	Hex	Beta	NO2Bz	OClAc	OAc	OLev	2.51389	12.3529
503	Gal	Hex	Beta	NO2Bz	OClAc	OAc	OPMB	4.56707	96.2621
504	Gal	Hex	Beta	NO2Bz	OClAc	OAc	OTBDPS	3.50484	33.276
505	Gal	Hex	Beta	NO2Bz	OClAc	OAc	OTBS	2.25612	9.54599
506	Gal	Hex	Beta	NO2Bz	OClAc	OAc	OTIPS	2.97878	19.6637
507	Gal	Hex	Beta	NO2Bz	OClAc	OBn	NO2Bz	2.71012	15.0311
508	Gal	Hex	Beta	NO2Bz	OClAc	OBn	OAc	2.23504	9.34686
509	Gal	Hex	Beta	NO2Bz	OClAc	OBn	OBn	3.69943	40.4244
510	Gal	Hex	Beta	NO2Bz	OClAc	OBn	OBz	2.55518	12.8736
511	Gal	Hex	Beta	NO2Bz	OClAc	OBn	OClAc	2.46978	11.8199
512	Gal	Hex	Beta	NO2Bz	OClAc	OBn	OH	4.259	70.7393
513	Gal	Hex	Beta	NO2Bz	OClAc	OBn	OLev	3.64738	38.3739
514	Gal	Hex	Beta	NO2Bz	OClAc	OBn	OPMB	5.80327	331.381
515	Gal	Hex	Beta	NO2Bz	OClAc	OBn	OTBDPS	5.38854	218.884
516	Gal	Hex	Beta	NO2Bz	OClAc	OBn	OTBS	4.63425	102.95
517	Gal	Hex	Beta	NO2Bz	OClAc	OBn	OTIPS	5.00608	149.319
518	Gal	Hex	Beta	NO2Bz	OClAc	OBz	NO2Bz	1.65385	5.22708
519	Gal	Hex	Beta	NO2Bz	OClAc	OBz	OAc	2.33886	10.3694
520	Gal	Hex	Beta	NO2Bz	OClAc	OBz	OBn	2.94102	18.9351
521	Gal	Hex	Beta	NO2Bz	OClAc	OBz	OBz	1.17776	3.24709
522	Gal	Hex	Beta	NO2Bz	OClAc	OBz	OClAc	1.74307	5.71483
523	Gal	Hex	Beta	NO2Bz	OClAc	OBz	OH	3.06965	21.5345
524	Gal	Hex	Beta	NO2Bz	OClAc	OBz	OLev	2.48593	12.0123
525	Gal	Hex	Beta	NO2Bz	OClAc	OBz	OPMB	4.88193	131.884
526	Gal	Hex	Beta	NO2Bz	OClAc	OBz	OTBDPS	4.11198	61.0676
527	Gal	Hex	Beta	NO2Bz	OClAc	OBz	OTBS	2.81001	16.61
528	Gal	Hex	Beta	NO2Bz	OClAc	OBz	OTIPS	3.60269	36.6967
529	Gal	Hex	Beta	NO2Bz	OClAc	OClAc	NO2Bz	1.25398	3.50426
530	Gal	Hex	Beta	NO2Bz	OClAc	OClAc	OAc	2.12712	8.39064
531	Gal	Hex	Beta	NO2Bz	OClAc	OClAc	OBn	2.05432	7.80152
532	Gal	Hex	Beta	NO2Bz	OClAc	OClAc	OBz	0.657623	1.9302
533	Gal	Hex	Beta	NO2Bz	OClAc	OClAc	OClAc	1.30478	3.68689
534	Gal	Hex	Beta	NO2Bz	OClAc	OClAc	OH	3.51778	33.7095
535	Gal	Hex	Beta	NO2Bz	OClAc	OClAc	OLev	2.27109	9.68994
536	Gal	Hex	Beta	NO2Bz	OClAc	OClAc	OPMB	4.19441	66.3148
537	Gal	Hex	Beta	NO2Bz	OClAc	OClAc	OTBDPS	3.44534	31.3539
538	Gal	Hex	Beta	NO2Bz	OClAc	OClAc	OTBS	1.84436	6.32407
539	Gal	Hex	Beta	NO2Bz	OClAc	OClAc	OTIPS	2.99164	19.9183
540	Gal	Hex	Beta	NO2Bz	OClAc	OH	NO2Bz	2.52695	12.5152
541	Gal	Hex	Beta	NO2Bz	OClAc	OH	OAc	4.20386	66.944
542	Gal	Hex	Beta	NO2Bz	OClAc	OH	OBn	4.26587	71.2266
543	Gal	Hex	Beta	NO2Bz	OClAc	OH	OBz	2.4059	11.0884
544	Gal	Hex	Beta	NO2Bz	OClAc	OH	OClAc	3.21321	24.8587
545	Gal	Hex	Beta	NO2Bz	OClAc	OH	OH	6.25242	519.265
546	Gal	Hex	Beta	NO2Bz	OClAc	OH	OLev	4.17999	65.365
547	Gal	Hex	Beta	NO2Bz	OClAc	OH	OPMB	5.86553	352.67
548	Gal	Hex	Beta	NO2Bz	OClAc	OH	OTBDPS	4.82852	125.026
549	Gal	Hex	Beta	NO2Bz	OClAc	OH	OTBS	3.9453	51.6919
550	Gal	Hex	Beta	NO2Bz	OClAc	OH	OTIPS	4.46397	86.8314
551	Gal	Hex	Beta	NO2Bz	OClAc	OLev	NO2Bz	2.24148	9.40727
552	Gal	Hex	Beta	NO2Bz	OClAc	OLev	OAc	2.30167	9.99088
553	Gal	Hex	Beta	NO2Bz	OClAc	OLev	OBn	3.57434	35.6711
554	Gal	Hex	Beta	NO2Bz	OClAc	OLev	OBz	2.26473	9.62855
555	Gal	Hex	Beta	NO2Bz	OClAc	OLev	OClAc	1.9068	6.73151
556	Gal	Hex	Beta	NO2Bz	OClAc	OLev	OH	3.25723	25.9775
557	Gal	Hex	Beta	NO2Bz	OClAc	OLev	OLev	2.64895	14.1392
558	Gal	Hex	Beta	NO2Bz	OClAc	OLev	OPMB	5.07671	160.247
559	Gal	Hex	Beta	NO2Bz	OClAc	OLev	OTBDPS	4.31873	75.0932
560	Gal	Hex	Beta	NO2Bz	OClAc	OLev	OTBS	3.0102	20.2915
561	Gal	Hex	Beta	NO2Bz	OClAc	OLev	OTIPS	3.60466	36.7691
562	Gal	Hex	Beta	NO2Bz	OClAc	OPMB	NO2Bz	3.69202	40.1257
563	Gal	Hex	Beta	NO2Bz	OClAc	OPMB	OAc	4.24855	70.0037
564	Gal	Hex	Beta	NO2Bz	OClAc	OPMB	OBn	4.68605	108.424
565	Gal	Hex	Beta	NO2Bz	OClAc	OPMB	OBz	4.08542	59.4672
566	Gal	Hex	Beta	NO2Bz	OClAc	OPMB	OClAc	3.61101	37.0034
567	Gal	Hex	Beta	NO2Bz	OClAc	OPMB	OH	5.41899	225.652
568	Gal	Hex	Beta	NO2Bz	OClAc	OPMB	OLev	4.71446	111.549
569	Gal	Hex	Beta	NO2Bz	OClAc	OPMB	OPMB	6.14369	465.77
570	Gal	Hex	Beta	NO2Bz	OClAc	OPMB	OTBDPS	6.25621	521.239
571	Gal	Hex	Beta	NO2Bz	OClAc	OPMB	OTBS	5.22104	185.127
572	Gal	Hex	Beta	NO2Bz	OClAc	OPMB	OTIPS	5.94445	381.63
573	Gal	Hex	Beta	NO2Bz	OClAc	OTBDPS	NO2Bz	3.00572	20.2007
574	Gal	Hex	Beta	NO2Bz	OClAc	OTBDPS	OAc	5.12172	167.624
575	Gal	Hex	Beta	NO2Bz	OClAc	OTBDPS	OBn	5.76889	320.181
576	Gal	Hex	Beta	NO2Bz	OClAc	OTBDPS	OBz	4.48163	88.3787
577	Gal	Hex	Beta	NO2Bz	OClAc	OTBDPS	OClAc	4.74661	115.193
578	Gal	Hex	Beta	NO2Bz	OClAc	OTBDPS	OH	5.38528	218.17
579	Gal	Hex	Beta	NO2Bz	OClAc	OTBDPS	OLev	4.8141	123.235
580	Gal	Hex	Beta	NO2Bz	OClAc	OTBDPS	OPMB	6.03972	419.777
581	Gal	Hex	Beta	NO2Bz	OClAc	OTBDPS	OTBDPS	5.37299	215.507
582	Gal	Hex	Beta	NO2Bz	OClAc	OTBDPS	OTBS	6.84046	934.922
583	Gal	Hex	Beta	NO2Bz	OClAc	OTBDPS	OTIPS	7.24196	1396.82
584	Gal	Hex	Beta	NO2Bz	OClAc	OTBS	NO2Bz	3.38989	29.6628
585	Gal	Hex	Beta	NO2Bz	OClAc	OTBS	OAc	4.28488	72.5937
586	Gal	Hex	Beta	NO2Bz	OClAc	OTBS	OBn	4.76628	117.481
587	Gal	Hex	Beta	NO2Bz	OClAc	OTBS	OBz	2.86542	17.5563
588	Gal	Hex	Beta	NO2Bz	OClAc	OTBS	OClAc	3.12897	22.8504
589	Gal	Hex	Beta	NO2Bz	OClAc	OTBS	OH	4.38515	80.2505
590	Gal	Hex	Beta	NO2Bz	OClAc	OTBS	OLev	4.01082	55.1922
591	Gal	Hex	Beta	NO2Bz	OClAc	OTBS	OPMB	6.41109	608.558
592	Gal	Hex	Beta	NO2Bz	OClAc	OTBS	OTBDPS	6.72251	830.901
593	Gal	Hex	Beta	NO2Bz	OClAc	OTBS	OTBS	5.45449	233.805
594	Gal	Hex	Beta	NO2Bz	OClAc	OTBS	OTIPS	6.39826	600.796
595	Gal	Hex	Beta	NO2Bz	OClAc	OTIPS	NO2Bz	4.1553	63.7712
596	Gal	Hex	Beta	NO2Bz	OClAc	OTIPS	OAc	4.74141	114.596
597	Gal	Hex	Beta	NO2Bz	OClAc	OTIPS	OBn	5.74223	311.76
598	Gal	Hex	Beta	NO2Bz	OClAc	OTIPS	OBz	3.60853	36.9116
599	Gal	Hex	Beta	NO2Bz	OClAc	OTIPS	OClAc	4.36179	78.3973
600	Gal	Hex	Beta	NO2Bz	OClAc	OTIPS	OH	5.22197	185.299
601	Gal	Hex	Beta	NO2Bz	OClAc	OTIPS	OLev	4.50064	90.0745
602	Gal	Hex	Beta	NO2Bz	OClAc	OTIPS	OPMB	6.92094	1013.27
603	Gal	Hex	Beta	NO2Bz	OClAc	OTIPS	OTBDPS	7.22517	1373.57
604	Gal	Hex	Beta	NO2Bz	OClAc	OTIPS	OTBS	6.63981	764.95
605	Gal	Hex	Beta	NO2Bz	OClAc	OTIPS	OTIPS	5.97284	392.619
606	Gal	Hex	Beta	NO2Bz	OH	NO2Bz	NO2Bz	1.61003	5.00296
607	Gal	Hex	Beta	NO2Bz	OH	NO2Bz	OAc	3.05934	21.3135
608	Gal	Hex	Beta	NO2Bz	OH	NO2Bz	OBn	3.40654	30.1606
609	Gal	Hex	Beta	NO2Bz	OH	NO2Bz	OBz	2.11967	8.32839
610	Gal	Hex	Beta	NO2Bz	OH	NO2Bz	OClAc	2.20491	9.06942
611	Gal	Hex	Beta	NO2Bz	OH	NO2Bz	OH	1.63919	5.15101
612	Gal	Hex	Beta	NO2Bz	OH	NO2Bz	OLev	3.40059	29.9818
613	Gal	Hex	Beta	NO2Bz	OH	NO2Bz	OPMB	4.81775	123.687
614	Gal	Hex	Beta	NO2Bz	OH	NO2Bz	OTBDPS	3.77957	43.7974
615	Gal	Hex	Beta	NO2Bz	OH	NO2Bz	OTBS	2.36289	10.6216
616	Gal	Hex	Beta	NO2Bz	OH	NO2Bz	OTIPS	3.52219	33.8586
617	Gal	Hex	Beta	NO2Bz	OH	OAc	NO2Bz	2.9833	19.753
618	Gal	Hex	Beta	NO2Bz	OH	OAc	OAc	4.88357	132.102
619	Gal	Hex	Beta	NO2Bz	OH	OAc	OBn	4.64957	104.54
620	Gal	Hex	Beta	NO2Bz	OH	OAc	OBz	3.48894	32.7511
621	Gal	Hex	Beta	NO2Bz	OH	OAc	OClAc	3.69661	40.3103
622	Gal	Hex	Beta	NO2Bz	OH	OAc	OH	4.45932	86.4288
623	Gal	Hex	Beta	NO2Bz	OH	OAc	OLev	4.37637	79.5491
624	Gal	Hex	Beta	NO2Bz	OH	OAc	OPMB	6.40931	607.475
625	Gal	Hex	Beta	NO2Bz	OH	OAc	OTBDPS	4.28951	72.9306
626	Gal	Hex	Beta	NO2Bz	OH	OAc	OTBS	3.26903	26.2857
627	Gal	Hex	Beta	NO2Bz	OH	OAc	OTIPS	3.89736	49.2721
628	Gal	Hex	Beta	NO2Bz	OH	OBn	NO2Bz	4.43403	84.2703
629	Gal	Hex	Beta	NO2Bz	OH	OBn	OAc	5.75307	315.156
630	Gal	Hex	Beta	NO2Bz	OH	OBn	OBn	6.39643	599.7
631	Gal	Hex	Beta	NO2Bz	OH	OBn	OBz	5.15945	174.068
632	Gal	Hex	Beta	NO2Bz	OH	OBn	OClAc	4.76961	117.874
633	Gal	Hex	Beta	NO2Bz	OH	OBn	OH	4.98708	146.508
634	Gal	Hex	Beta	NO2Bz	OH	OBn	OLev	6.28629	537.158
635	Gal	Hex	Beta	NO2Bz	OH	OBn	OPMB	8.31585	4088.16
636	Gal	Hex	Beta	NO2Bz	OH	OBn	OTBDPS	6.36332	580.17
637	Gal	Hex	Beta	NO2Bz	OH	OBn	OTBS	6.1957	490.633
638	Gal	Hex	Beta	NO2Bz	OH	OBn	OTIPS	6.81553	911.903
639	Gal	Hex	Beta	NO2Bz	OH	OBz	NO2Bz	2.44379	11.5166
640	Gal	Hex	Beta	NO2Bz	OH	OBz	OAc	4.29548	73.3671
641	Gal	Hex	Beta	NO2Bz	OH	OBz	OBn	4.31069	74.4917
642	Gal	Hex	Beta	NO2Bz	OH	OBz	OBz	2.52343	12.4713
643	Gal	Hex	Beta	NO2Bz	OH	OBz	OClAc	3.26054	26.0637
644	Gal	Hex	Beta	NO2Bz	OH	OBz	OH	1.92015	6.82201
645	Gal	Hex	Beta	NO2Bz	OH	OBz	OLev	4.10939	60.9098
646	Gal	Hex	Beta	NO2Bz	OH	OBz	OPMB	6.19759	491.565
647	Gal	Hex	Beta	NO2Bz	OH	OBz	OTBDPS	4.42165	83.2337
648	Gal	Hex	Beta	NO2Bz	OH	OBz	OTBS	3.82018	45.6126
649	Gal	Hex	Beta	NO2Bz	OH	OBz	OTIPS	4.7711	118.049
650	Gal	Hex	Beta	NO2Bz	OH	OClAc	NO2Bz	2.38484	10.8573
651	Gal	Hex	Beta	NO2Bz	OH	OClAc	OAc	4.2437	69.6652
652	Gal	Hex	Beta	NO2Bz	OH	OClAc	OBn	3.48124	32.5
653	Gal	Hex	Beta	NO2Bz	OH	OClAc	OBz	2.80225	16.4817
654	Gal	Hex	Beta	NO2Bz	OH	OClAc	OClAc	3.33072	27.9585
655	Gal	Hex	Beta	NO2Bz	OH	OClAc	OH	3.68474	39.8349
656	Gal	Hex	Beta	NO2Bz	OH	OClAc	OLev	3.96497	52.7188
657	Gal	Hex	Beta	NO2Bz	OH	OClAc	OPMB	5.43881	230.168
658	Gal	Hex	Beta	NO2Bz	OH	OClAc	OTBDPS	3.88906	48.8651
659	Gal	Hex	Beta	NO2Bz	OH	OClAc	OTBS	2.66403	14.3541
660	Gal	Hex	Beta	NO2Bz	OH	OClAc	OTIPS	3.55546	35.0038
661	Gal	Hex	Beta	NO2Bz	OH	OH	NO2Bz	5.46231	235.641
662	Gal	Hex	Beta	NO2Bz	OH	OH	OAc	8.22696	3740.46
663	Gal	Hex	Beta	NO2Bz	OH	OH	OBn	8.06233	3172.69
664	Gal	Hex	Beta	NO2Bz	OH	OH	OBz	5.25927	192.341
665	Gal	Hex	Beta	NO2Bz	OH	OH	OClAc	6.71278	822.857
666	Gal	Hex	Beta	NO2Bz	OH	OH	OH	7.19716	1335.63
667	Gal	Hex	Beta	NO2Bz	OH	OH	OLev	7.88676	2661.8
668	Gal	Hex	Beta	NO2Bz	OH	OH	OPMB	9.31943	11152.6
669	Gal	Hex	Beta	NO2Bz	OH	OH	OTBDPS	6.75592	859.133
670	Gal	Hex	Beta	NO2Bz	OH	OH	OTBS	6.44024	626.555
671	Gal	Hex	Beta	NO2Bz	OH	OH	OTIPS	6.60248	736.923
672	Gal	Hex	Beta	NO2Bz	OH	OLev	NO2Bz	3.11481	22.5291
673	Gal	Hex	Beta	NO2Bz	OH	OLev	OAc	3.07977	21.7534
674	Gal	Hex	Beta	NO2Bz	OH	OLev	OBn	4.83343	125.642
675	Gal	Hex	Beta	NO2Bz	OH	OLev	OBz	3.67637	39.5027
676	Gal	Hex	Beta	NO2Bz	OH	OLev	OClAc	3.48093	32.4898
677	Gal	Hex	Beta	NO2Bz	OH	OLev	OH	3.7338	41.8377
678	Gal	Hex	Beta	NO2Bz	OH	OLev	OLev	3.89802	49.3049
679	Gal	Hex	Beta	NO2Bz	OH	OLev	OPMB	6.21501	500.203
680	Gal	Hex	Beta	NO2Bz	OH	OLev	OTBDPS	4.89585	133.733
681	Gal	Hex	Beta	NO2Bz	OH	OLev	OTBS	3.5897	36.2234
682	Gal	Hex	Beta	NO2Bz	OH	OLev	OTIPS	4.47219	87.5486
683	Gal	Hex	Beta	NO2Bz	OH	OPMB	NO2Bz	5.4342	229.109
684	Gal	Hex	Beta	NO2Bz	OH	OPMB	OAc	7.39494	1627.73
685	Gal	Hex	Beta	NO2Bz	OH	OPMB	OBn	7.90717	2716.68
686	Gal	Hex	Beta	NO2Bz	OH	OPMB	OBz	6.52689	683.268
687	Gal	Hex	Beta	NO2Bz	OH	OPMB	OClAc	6.10719	449.076
688	Gal	Hex	Beta	NO2Bz	OH	OPMB	OH	6.61181	743.829
689	Gal	Hex	Beta	NO2Bz	OH	OPMB	OLev	7.29829	1477.77
690	Gal	Hex	Beta	NO2Bz	OH	OPMB	OPMB	8.46298	4736.13
691	Gal	Hex	Beta	NO2Bz	OH	OPMB	OTBDPS	7.36595	1581.22
692	Gal	Hex	Beta	NO2Bz	OH	OPMB	OTBS	6.9458	1038.77
693	Gal	Hex	Beta	NO2Bz	OH	OPMB	OTIPS	7.44222	1706.53
694	Gal	Hex	Beta	NO2Bz	OH	OTBDPS	NO2Bz	4.45174	85.7764
695	Gal	Hex	Beta	NO2Bz	OH	OTBDPS	OAc	6.66185	782
696	Gal	Hex	Beta	NO2Bz	OH	OTBDPS	OBn	7.44729	1715.2
697	Gal	Hex	Beta	NO2Bz	OH	OTBDPS	OBz	5.66089	287.403
698	Gal	Hex	Beta	NO2Bz	OH	OTBDPS	OClAc	5.92344	373.694
699	Gal	Hex	Beta	NO2Bz	OH	OTBDPS	OH	6.18916	487.438
700	Gal	Hex	Beta	NO2Bz	OH	OTBDPS	OLev	6.49116	659.289
701	Gal	Hex	Beta	NO2Bz	OH	OTBDPS	OPMB	7.60794	2014.12
702	Gal	Hex	Beta	NO2Bz	OH	OTBDPS	OTBDPS	6.26662	526.693
703	Gal	Hex	Beta	NO2Bz	OH	OTBDPS	OTBS	8.02521	3057.05
704	Gal	Hex	Beta	NO2Bz	OH	OTBDPS	OTIPS	8.37173	4323.11
705	Gal	Hex	Beta	NO2Bz	OH	OTBS	NO2Bz	4.67294	107.012
706	Gal	Hex	Beta	NO2Bz	OH	OTBS	OAc	6.31023	550.169
707	Gal	Hex	Beta	NO2Bz	OH	OTBS	OBn	6.84357	937.829
708	Gal	Hex	Beta	NO2Bz	OH	OTBS	OBz	5.09028	162.435
709	Gal	Hex	Beta	NO2Bz	OH	OTBS	OClAc	5.20074	181.406
710	Gal	Hex	Beta	NO2Bz	OH	OTBS	OH	5.80066	330.518
711	Gal	Hex	Beta	NO2Bz	OH	OTBS	OLev	5.76989	320.502
712	Gal	Hex	Beta	NO2Bz	OH	OTBS	OPMB	8.31346	4078.41
713	Gal	Hex	Beta	NO2Bz	OH	OTBS	OTBDPS	7.83766	2534.27
714	Gal	Hex	Beta	NO2Bz	OH	OTBS	OTBS	6.3747	586.811
715	Gal	Hex	Beta	NO2Bz	OH	OTBS	OTIPS	7.46276	1741.95
716	Gal	Hex	Beta	NO2Bz	OH	OTIPS	NO2Bz	5.29701	199.739
717	Gal	Hex	Beta	NO2Bz	OH	OTIPS	OAc	6.02242	412.575
718	Gal	Hex	Beta	NO2Bz	OH	OTIPS	OBn	7.67919	2162.86
719	Gal	Hex	Beta	NO2Bz	OH	OTIPS	OBz	6.00506	405.475
720	Gal	Hex	Beta	NO2Bz	OH	OTIPS	OClAc	5.71287	302.74
721	Gal	Hex	Beta	NO2Bz	OH	OTIPS	OH	6.20106	493.27
722	Gal	Hex	Beta	NO2Bz	OH	OTIPS	OLev	6.05827	427.637
723	Gal	Hex	Beta	NO2Bz	OH	OTIPS	OPMB	8.80915	6695.22
724	Gal	Hex	Beta	NO2Bz	OH	OTIPS	OTBDPS	8.46294	4735.96
725	Gal	Hex	Beta	NO2Bz	OH	OTIPS	OTBS	7.831	2517.46
726	Gal	Hex	Beta	NO2Bz	OH	OTIPS	OTIPS	7.08287	1191.38
727	Gal	Hex	Beta	NO2Bz	OLev	NO2Bz	NO2Bz	2.23697	9.36496
728	Gal	Hex	Beta	NO2Bz	OLev	NO2Bz	OAc	2.02618	7.58504
729	Gal	Hex	Beta	NO2Bz	OLev	NO2Bz	OBn	3.80983	45.1428
730	Gal	Hex	Beta	NO2Bz	OLev	NO2Bz	OBz	2.44164	11.4919
731	Gal	Hex	Beta	NO2Bz	OLev	NO2Bz	OClAc	1.38183	3.98216
732	Gal	Hex	Beta	NO2Bz	OLev	NO2Bz	OH	2.406	11.0895
733	Gal	Hex	Beta	NO2Bz	OLev	NO2Bz	OLev	2.84923	17.2746
734	Gal	Hex	Beta	NO2Bz	OLev	NO2Bz	OPMB	5.05	156.022
735	Gal	Hex	Beta	NO2Bz	OLev	NO2Bz	OTBDPS	3.76946	43.3567
736	Gal	Hex	Beta	NO2Bz	OLev	NO2Bz	OTBS	3.08652	21.9008
737	Gal	Hex	Beta	NO2Bz	OLev	NO2Bz	OTIPS	4.23248	68.888
738	Gal	Hex	Beta	NO2Bz	OLev	OAc	NO2Bz	2.74701	15.5959
739	Gal	Hex	Beta	NO2Bz	OLev	OAc	OAc	3.41667	30.4677
740	Gal	Hex	Beta	NO2Bz	OLev	OAc	OBn	4.16459	64.3666
741	Gal	Hex	Beta	NO2Bz	OLev	OAc	OBz	2.19919	9.0177
742	Gal	Hex	Beta	NO2Bz	OLev	OAc	OClAc	2.40043	11.0279
743	Gal	Hex	Beta	NO2Bz	OLev	OAc	OH	3.93516	51.1704
744	Gal	Hex	Beta	NO2Bz	OLev	OAc	OLev	3.15428	23.4361
745	Gal	Hex	Beta	NO2Bz	OLev	OAc	OPMB	5.87497	356.012
746	Gal	Hex	Beta	NO2Bz	OLev	OAc	OTBDPS	4.86109	129.165
747	Gal	Hex	Beta	NO2Bz	OLev	OAc	OTBS	2.92232	18.5843
748	Gal	Hex	Beta	NO2Bz	OLev	OAc	OTIPS	4.13829	62.6957
749	Gal	Hex	Beta	NO2Bz	OLev	OBn	NO2Bz	3.95563	52.2288
750	Gal	Hex	Beta	NO2Bz	OLev	OBn	OAc	4.48233	88.4404
751	Gal	Hex	Beta	NO2Bz	OLev	OBn	OBn	5.16364	174.799
752	Gal	Hex	Beta	NO2Bz	OLev	OBn	OBz	3.68049	39.6658
753	Gal	Hex	Beta	NO2Bz	OLev	OBn	OClAc	3.46105	31.8505
754	Gal	Hex	Beta	NO2Bz	OLev	OBn	OH	4.42549	83.5534
755	Gal	Hex	Beta	NO2Bz	OLev	OBn	OLev	4.08929	59.6972
756	Gal	Hex	Beta	NO2Bz	OLev	OBn	OPMB	7.00341	1100.38
757	Gal	Hex	Beta	NO2Bz	OLev	OBn	OTBDPS	5.44817	232.332
758	Gal	Hex	Beta	NO2Bz	OLev	OBn	OTBS	5.80691	332.59
759	Gal	Hex	Beta	NO2Bz	OLev	OBn	OTIPS	6.34109	567.416
760	Gal	Hex	Beta	NO2Bz	OLev	OBz	NO2Bz	2.86864	17.613
761	Gal	Hex	Beta	NO2Bz	OLev	OBz	OAc	3.57832	35.8134
762	Gal	Hex	Beta	NO2Bz	OLev	OBz	OBn	4.29207	73.1175
763	Gal	Hex	Beta	NO2Bz	OLev	OBz	OBz	2.45649	11.6638
764	Gal	Hex	Beta	NO2Bz	OLev	OBz	OClAc	2.64342	14.0612
765	Gal	Hex	Beta	NO2Bz	OLev	OBz	OH	3.38697	29.5763
766	Gal	Hex	Beta	NO2Bz	OLev	OBz	OLev	3.25293	25.866
767	Gal	Hex	Beta	NO2Bz	OLev	OBz	OPMB	6.01608	409.968
768	Gal	Hex	Beta	NO2Bz	OLev	OBz	OTBDPS	4.20528	67.0393
769	Gal	Hex	Beta	NO2Bz	OLev	OBz	OTBS	3.97272	53.1287
770	Gal	Hex	Beta	NO2Bz	OLev	OBz	OTIPS	4.72868	113.146
771	Gal	Hex	Beta	NO2Bz	OLev	OClAc	NO2Bz	2.2189	9.19723
772	Gal	Hex	Beta	NO2Bz	OLev	OClAc	OAc	2.90927	18.3434
773	Gal	Hex	Beta	NO2Bz	OLev	OClAc	OBn	3.20202	24.5822
774	Gal	Hex	Beta	NO2Bz	OLev	OClAc	OBz	1.58003	4.85512
775	Gal	Hex	Beta	NO2Bz	OLev	OClAc	OClAc	2.22922	9.2926
776	Gal	Hex	Beta	NO2Bz	OLev	OClAc	OH	3.27764	26.5131
777	Gal	Hex	Beta	NO2Bz	OLev	OClAc	OLev	2.3554	10.5424
778	Gal	Hex	Beta	NO2Bz	OLev	OClAc	OPMB	5.0425	154.857
779	Gal	Hex	Beta	NO2Bz	OLev	OClAc	OTBDPS	4.38245	80.0337
780	Gal	Hex	Beta	NO2Bz	OLev	OClAc	OTBS	2.73687	15.4386
781	Gal	Hex	Beta	NO2Bz	OLev	OClAc	OTIPS	3.55437	34.9656
782	Gal	Hex	Beta	NO2Bz	OLev	OH	NO2Bz	3.29609	27.0068
783	Gal	Hex	Beta	NO2Bz	OLev	OH	OAc	4.52818	92.5897
784	Gal	Hex	Beta	NO2Bz	OLev	OH	OBn	5.04355	155.02
785	Gal	Hex	Beta	NO2Bz	OLev	OH	OBz	3.21668	24.9452
786	Gal	Hex	Beta	NO2Bz	OLev	OH	OClAc	3.35386	28.613
787	Gal	Hex	Beta	NO2Bz	OLev	OH	OH	5.98892	398.985
788	Gal	Hex	Beta	NO2Bz	OLev	OH	OLev	4.1235	61.7752
789	Gal	Hex	Beta	NO2Bz	OLev	OH	OPMB	6.59794	733.581
790	Gal	Hex	Beta	NO2Bz	OLev	OH	OTBDPS	5.88771	360.577
791	Gal	Hex	Beta	NO2Bz	OLev	OH	OTBS	4.70498	110.496
792	Gal	Hex	Beta	NO2Bz	OLev	OH	OTIPS	5.37714	216.403
793	Gal	Hex	Beta	NO2Bz	OLev	OLev	NO2Bz	2.77245	15.9977
794	Gal	Hex	Beta	NO2Bz	OLev	OLev	OAc	2.90237	18.2173
795	Gal	Hex	Beta	NO2Bz	OLev	OLev	OBn	4.16375	64.312
796	Gal	Hex	Beta	NO2Bz	OLev	OLev	OBz	2.58923	13.3195
797	Gal	Hex	Beta	NO2Bz	OLev	OLev	OClAc	2.07007	7.92534
798	Gal	Hex	Beta	NO2Bz	OLev	OLev	OH	2.93488	18.8192
799	Gal	Hex	Beta	NO2Bz	OLev	OLev	OLev	2.97686	19.6261
800	Gal	Hex	Beta	NO2Bz	OLev	OLev	OPMB	5.60137	270.798
801	Gal	Hex	Beta	NO2Bz	OLev	OLev	OTBDPS	4.67874	107.634
802	Gal	Hex	Beta	NO2Bz	OLev	OLev	OTBS	3.56504	35.3408
803	Gal	Hex	Beta	NO2Bz	OLev	OLev	OTIPS	4.01442	55.3913
804	Gal	Hex	Beta	NO2Bz	OLev	OPMB	NO2Bz	4.82408	124.471
805	Gal	Hex	Beta	NO2Bz	OLev	OPMB	OAc	5.46232	235.643
806	Gal	Hex	Beta	NO2Bz	OLev	OPMB	OBn	5.50715	246.447
807	Gal	Hex	Beta	NO2Bz	OLev	OPMB	OBz	5.22602	186.05
808	Gal	Hex	Beta	NO2Bz	OLev	OPMB	OClAc	4.4349	84.3436
809	Gal	Hex	Beta	NO2Bz	OLev	OPMB	OH	5.8469	346.159
810	Gal	Hex	Beta	NO2Bz	OLev	OPMB	OLev	4.99166	147.181
811	Gal	Hex	Beta	NO2Bz	OLev	OPMB	OPMB	7.23214	1383.18
812	Gal	Hex	Beta	NO2Bz	OLev	OPMB	OTBDPS	6.20191	493.691
813	Gal	Hex	Beta	NO2Bz	OLev	OPMB	OTBS	6.27365	530.408
814	Gal	Hex	Beta	NO2Bz	OLev	OPMB	OTIPS	6.97608	1070.72
815	Gal	Hex	Beta	NO2Bz	OLev	OTBDPS	NO2Bz	3.73253	41.7849
816	Gal	Hex	Beta	NO2Bz	OLev	OTBDPS	OAc	6.15551	471.307
817	Gal	Hex	Beta	NO2Bz	OLev	OTBDPS	OBn	5.87526	356.119
818	Gal	Hex	Beta	NO2Bz	OLev	OTBDPS	OBz	4.5407	93.7563
819	Gal	Hex	Beta	NO2Bz	OLev	OTBDPS	OClAc	5.31006	202.362
820	Gal	Hex	Beta	NO2Bz	OLev	OTBDPS	OH	6.01643	410.11
821	Gal	Hex	Beta	NO2Bz	OLev	OTBDPS	OLev	5.42048	225.987
822	Gal	Hex	Beta	NO2Bz	OLev	OTBDPS	OPMB	5.94525	381.933
823	Gal	Hex	Beta	NO2Bz	OLev	OTBDPS	OTBDPS	6.08799	440.535
824	Gal	Hex	Beta	NO2Bz	OLev	OTBDPS	OTBS	7.35914	1570.48
825	Gal	Hex	Beta	NO2Bz	OLev	OTBDPS	OTIPS	7.76704	2361.48
826	Gal	Hex	Beta	NO2Bz	OLev	OTBS	NO2Bz	4.53879	93.5774
827	Gal	Hex	Beta	NO2Bz	OLev	OTBS	OAc	5.36029	212.786
828	Gal	Hex	Beta	NO2Bz	OLev	OTBS	OBn	6.00057	403.658
829	Gal	Hex	Beta	NO2Bz	OLev	OTBS	OBz	3.96285	52.6069
830	Gal	Hex	Beta	NO2Bz	OLev	OTBS	OClAc	4.11096	61.0052
831	Gal	Hex	Beta	NO2Bz	OLev	OTBS	OH	5.47353	238.301
832	Gal	Hex	Beta	NO2Bz	OLev	OTBS	OLev	4.61591	101.079
833	Gal	Hex	Beta	NO2Bz	OLev	OTBS	OPMB	7.44213	1706.39
834	Gal	Hex	Beta	NO2Bz	OLev	OTBS	OTBDPS	7.26939	1435.67
835	Gal	Hex	Beta	NO2Bz	OLev	OTBS	OTBS	6.43103	620.812
836	Gal	Hex	Beta	NO2Bz	OLev	OTBS	OTIPS	7.11547	1230.86
837	Gal	Hex	Beta	NO2Bz	OLev	OTIPS	NO2Bz	5.21235	183.525
838	Gal	Hex	Beta	NO2Bz	OLev	OTIPS	OAc	6.03438	417.541
839	Gal	Hex	Beta	NO2Bz	OLev	OTIPS	OBn	6.85752	951.008
840	Gal	Hex	Beta	NO2Bz	OLev	OTIPS	OBz	4.9777	145.141
841	Gal	Hex	Beta	NO2Bz	OLev	OTIPS	OClAc	5.21135	183.342
842	Gal	Hex	Beta	NO2Bz	OLev	OTIPS	OH	5.85479	348.901
843	Gal	Hex	Beta	NO2Bz	OLev	OTIPS	OLev	5.13877	170.506
844	Gal	Hex	Beta	NO2Bz	OLev	OTIPS	OPMB	7.86644	2608.27
845	Gal	Hex	Beta	NO2Bz	OLev	OTIPS	OTBDPS	7.72246	2258.52
846	Gal	Hex	Beta	NO2Bz	OLev	OTIPS	OTBS	7.48673	1784.2
847	Gal	Hex	Beta	NO2Bz	OLev	OTIPS	OTIPS	6.74893	853.142
848	Gal	Hex	Beta	NO2Bz	OPMB	NO2Bz	NO2Bz	2.44412	11.5204
849	Gal	Hex	Beta	NO2Bz	OPMB	NO2Bz	OAc	3.71079	40.8863
850	Gal	Hex	Beta	NO2Bz	OPMB	NO2Bz	OBn	4.02918	56.2148
851	Gal	Hex	Beta	NO2Bz	OPMB	NO2Bz	OBz	2.7215	15.2031
852	Gal	Hex	Beta	NO2Bz	OPMB	NO2Bz	OClAc	2.53772	12.6509
853	Gal	Hex	Beta	NO2Bz	OPMB	NO2Bz	OH	2.79002	16.2813
854	Gal	Hex	Beta	NO2Bz	OPMB	NO2Bz	OLev	4.57618	97.143
855	Gal	Hex	Beta	NO2Bz	OPMB	NO2Bz	OPMB	4.84882	127.59
856	Gal	Hex	Beta	NO2Bz	OPMB	NO2Bz	OTBDPS	4.51056	90.9729
857	Gal	Hex	Beta	NO2Bz	OPMB	NO2Bz	OTBS	4.39338	80.9133
858	Gal	Hex	Beta	NO2Bz	OPMB	NO2Bz	OTIPS	5.4003	221.472
859	Gal	Hex	Beta	NO2Bz	OPMB	OAc	NO2Bz	4.19432	66.3085
860	Gal	Hex	Beta	NO2Bz	OPMB	OAc	OAc	4.44226	84.9672
861	Gal	Hex	Beta	NO2Bz	OPMB	OAc	OBn	5.9533	385.023
862	Gal	Hex	Beta	NO2Bz	OPMB	OAc	OBz	4.15212	63.5688
863	Gal	Hex	Beta	NO2Bz	OPMB	OAc	OClAc	3.39206	29.727
864	Gal	Hex	Beta	NO2Bz	OPMB	OAc	OH	3.70688	40.7267
865	Gal	Hex	Beta	NO2Bz	OPMB	OAc	OLev	5.30245	200.828
866	Gal	Hex	Beta	NO2Bz	OPMB	OAc	OPMB	6.99754	1093.93
867	Gal	Hex	Beta	NO2Bz	OPMB	OAc	OTBDPS	6.3211	556.186
868	Gal	Hex	Beta	NO2Bz	OPMB	OAc	OTBS	5.41973	225.819
869	Gal	Hex	Beta	NO2Bz	OPMB	OAc	OTIPS	5.45139	233.082
870	Gal	Hex	Beta	NO2Bz	OPMB	OBn	NO2Bz	5.15922	174.029
871	Gal	Hex	Beta	NO2Bz	OPMB	OBn	OAc	6.99409	1090.17
872	Gal	Hex	Beta	NO2Bz	OPMB	OBn	OBn	7.53583	1874
873	Gal	Hex	Beta	NO2Bz	OPMB	OBn	OBz	5.69112	296.225
874	Gal	Hex	Beta	NO2Bz	OPMB	OBn	OClAc	5.88741	360.469
875	Gal	Hex	Beta	NO2Bz	OPMB	OBn	OH	6.23414	509.861
876	Gal	Hex	Beta	NO2Bz	OPMB	OBn	OLev	7.3309	1526.76
877	Gal	Hex	Beta	NO2Bz	OPMB	OBn	OPMB	8.70347	6023.79
878	Gal	Hex	Beta	NO2Bz	OPMB	OBn	OTBDPS	6.85136	945.169
879	Gal	Hex	Beta	NO2Bz	OPMB	OBn	OTBS	7.99478	2965.43
880	Gal	Hex	Beta	NO2Bz	OPMB	OBn	OTIPS	8.28973	3982.77
881	Gal	Hex	Beta	NO2Bz	OPMB	OBz	NO2Bz	3.19054	24.3017
882	Gal	Hex	Beta	NO2Bz	OPMB	OBz	OAc	4.95575	141.989
883	Gal	Hex	Beta	NO2Bz	OPMB	OBz	OBn	5.47806	239.381
884	Gal	Hex	Beta	NO2Bz	OPMB	OBz	OBz	2.84277	17.1633
885	Gal	Hex	Beta	NO2Bz	OPMB	OBz	OClAc	3.97555	53.2795
886	Gal	Hex	Beta	NO2Bz	OPMB	OBz	OH	3.75079	42.5548
887	Gal	Hex	Beta	NO2Bz	OPMB	OBz	OLev	5.26878	194.179
888	Gal	Hex	Beta	NO2Bz	OPMB	OBz	OPMB	5.8827	358.775
889	Gal	Hex	Beta	NO2Bz	OPMB	OBz	OTBDPS	5.06013	157.61
890	Gal	Hex	Beta	NO2Bz	OPMB	OBz	OTBS	5.49486	243.437
891	Gal	Hex	Beta	NO2Bz	OPMB	OBz	OTIPS	6.45321	634.74
892	Gal	Hex	Beta	NO2Bz	OPMB	OClAc	NO2Bz	3.5154	33.6295
893	Gal	Hex	Beta	NO2Bz	OPMB	OClAc	OAc	3.82162	45.678
894	Gal	Hex	Beta	NO2Bz	OPMB	OClAc	OBn	4.81609	123.481
895	Gal	Hex	Beta	NO2Bz	OPMB	OClAc	OBz	3.02447	20.5831
896	Gal	Hex	Beta	NO2Bz	OPMB	OClAc	OClAc	3.12301	22.7146
897	Gal	Hex	Beta	NO2Bz	OPMB	OClAc	OH	2.9564	19.2285
898	Gal	Hex	Beta	NO2Bz	OPMB	OClAc	OLev	4.29874	73.6072
899	Gal	Hex	Beta	NO2Bz	OPMB	OClAc	OPMB	6.0301	415.755
900	Gal	Hex	Beta	NO2Bz	OPMB	OClAc	OTBDPS	5.72842	307.484
901	Gal	Hex	Beta	NO2Bz	OPMB	OClAc	OTBS	4.70001	109.948
902	Gal	Hex	Beta	NO2Bz	OPMB	OClAc	OTIPS	5.35666	212.015
903	Gal	Hex	Beta	NO2Bz	OPMB	OH	NO2Bz	4.6107	100.555
904	Gal	Hex	Beta	NO2Bz	OPMB	OH	OAc	5.37678	216.324
905	Gal	Hex	Beta	NO2Bz	OPMB	OH	OBn	6.67812	794.825
906	Gal	Hex	Beta	NO2Bz	OPMB	OH	OBz	5.04652	155.481
907	Gal	Hex	Beta	NO2Bz	OPMB	OH	OClAc	4.4242	83.4461
908	Gal	Hex	Beta	NO2Bz	OPMB	OH	OH	5.35313	211.269
909	Gal	Hex	Beta	NO2Bz	OPMB	OH	OLev	6.22489	505.165
910	Gal	Hex	Beta	NO2Bz	OPMB	OH	OPMB	7.61517	2028.74
911	Gal	Hex	Beta	NO2Bz	OPMB	OH	OTBDPS	7.13099	1250.11
912	Gal	Hex	Beta	NO2Bz	OPMB	OH	OTBS	6.60203	736.591
913	Gal	Hex	Beta	NO2Bz	OPMB	OH	OTIPS	7.24264	1397.78
914	Gal	Hex	Beta	NO2Bz	OPMB	OLev	NO2Bz	4.67799	107.553
915	Gal	Hex	Beta	NO2Bz	OPMB	OLev	OAc	5.09884	163.831
916	Gal	Hex	Beta	NO2Bz	OPMB	OLev	OBn	6.31716	553.997
917	Gal	Hex	Beta	NO2Bz	OPMB	OLev	OBz	4.50518	90.4846
918	Gal	Hex	Beta	NO2Bz	OPMB	OLev	OClAc	4.11204	61.0711
919	Gal	Hex	Beta	NO2Bz	OPMB	OLev	OH	4.3324	76.127
920	Gal	Hex	Beta	NO2Bz	OPMB	OLev	OLev	5.20447	182.085
921	Gal	Hex	Beta	NO2Bz	OPMB	OLev	OPMB	7.17436	1305.52
922	Gal	Hex	Beta	NO2Bz	OPMB	OLev	OTBDPS	5.64995	284.276
923	Gal	Hex	Beta	NO2Bz	OPMB	OLev	OTBS	5.75123	314.578
924	Gal	Hex	Beta	NO2Bz	OPMB	OLev	OTIPS	6.33137	561.924
925	Gal	Hex	Beta	NO2Bz	OPMB	OPMB	NO2Bz	5.50789	246.629
926	Gal	Hex	Beta	NO2Bz	OPMB	OPMB	OAc	7.37854	1601.24
927	Gal	Hex	Beta	NO2Bz	OPMB	OPMB	OBn	7.76927	2366.75
928	Gal	Hex	Beta	NO2Bz	OPMB	OPMB	OBz	6.06796	431.798
929	Gal	Hex	Beta	NO2Bz	OPMB	OPMB	OClAc	6.34727	570.93
930	Gal	Hex	Beta	NO2Bz	OPMB	OPMB	OH	6.92471	1017.09
931	Gal	Hex	Beta	NO2Bz	OPMB	OPMB	OLev	6.54103	693.001
932	Gal	Hex	Beta	NO2Bz	OPMB	OPMB	OPMB	8.62834	5587.79
933	Gal	Hex	Beta	NO2Bz	OPMB	OPMB	OTBDPS	7.2187	1364.71
934	Gal	Hex	Beta	NO2Bz	OPMB	OPMB	OTBS	8.00128	2984.78
935	Gal	Hex	Beta	NO2Bz	OPMB	OPMB	OTIPS	8.49491	4889.79
936	Gal	Hex	Beta	NO2Bz	OPMB	OTBDPS	NO2Bz	4.30732	74.2411
937	Gal	Hex	Beta	NO2Bz	OPMB	OTBDPS	OAc	7.05637	1160.23
938	Gal	Hex	Beta	NO2Bz	OPMB	OTBDPS	OBn	6.48718	656.671
939	Gal	Hex	Beta	NO2Bz	OPMB	OTBDPS	OBz	5.21277	183.603
940	Gal	Hex	Beta	NO2Bz	OPMB	OTBDPS	OClAc	6.29193	540.193
941	Gal	Hex	Beta	NO2Bz	OPMB	OTBDPS	OH	6.5972	733.043
942	Gal	Hex	Beta	NO2Bz	OPMB	OTBDPS	OLev	6.03003	415.726
943	Gal	Hex	Beta	NO2Bz	OPMB	OTBDPS	OPMB	6.22248	503.95
944	Gal	Hex	Beta	NO2Bz	OPMB	OTBDPS	OTBDPS	6.64563	769.418
945	Gal	Hex	Beta	NO2Bz	OPMB	OTBDPS	OTBS	8.37287	4328.05
946	Gal	Hex	Beta	NO2Bz	OPMB	OTBDPS	OTIPS	7.93119	2782.75
947	Gal	Hex	Beta	NO2Bz	OPMB	OTBS	NO2Bz	5.5652	261.178
948	Gal	Hex	Beta	NO2Bz	OPMB	OTBS	OAc	6.616	746.949
949	Gal	Hex	Beta	NO2Bz	OPMB	OTBS	OBn	7.29575	1474.02
950	Gal	Hex	Beta	NO2Bz	OPMB	OTBS	OBz	5.21305	183.653
951	Gal	Hex	Beta	NO2Bz	OPMB	OTBS	OClAc	5.67537	291.597
952	Gal	Hex	Beta	NO2Bz	OPMB	OTBS	OH	5.95199	384.518
953	Gal	Hex	Beta	NO2Bz	OPMB	OTBS	OLev	6.4655	642.587
954	Gal	Hex	Beta	NO2Bz	OPMB	OTBS	OPMB	8.19163	3610.61
955	Gal	Hex	Beta	NO2Bz	OPMB	OTBS	OTBDPS	8.25897	3862.11
956	Gal	Hex	Beta	NO2Bz	OPMB	OTBS	OTBS	8.03867	3098.49
957	Gal	Hex	Beta	NO2Bz	OPMB	OTBS	OTIPS	8.11685	3350.44
958	Gal	Hex	Beta	NO2Bz	OPMB	OTIPS	NO2Bz	6.16298	474.839
959	Gal	Hex	Beta	NO2Bz	OPMB	OTIPS	OAc	7.45708	1732.09
960	Gal	Hex	Beta	NO2Bz	OPMB	OTIPS	OBn	7.99595	2968.9
961	Gal	Hex	Beta	NO2Bz	OPMB	OTIPS	OBz	5.48459	240.95
962	Gal	Hex	Beta	NO2Bz	OPMB	OTIPS	OClAc	6.61452	745.844
963	Gal	Hex	Beta	NO2Bz	OPMB	OTIPS	OH	6.90494	997.188
964	Gal	Hex	Beta	NO2Bz	OPMB	OTIPS	OLev	6.95622	1049.66
965	Gal	Hex	Beta	NO2Bz	OPMB	OTIPS	OPMB	8.53631	5096.52
966	Gal	Hex	Beta	NO2Bz	OPMB	OTIPS	OTBDPS	7.91421	2735.89
967	Gal	Hex	Beta	NO2Bz	OPMB	OTIPS	OTBS	8.9357	7598.46
968	Gal	Hex	Beta	NO2Bz	OPMB	OTIPS	OTIPS	8.14196	3435.63
969	Gal	Hex	Beta	NO2Bz	OTBDPS	NO2Bz	NO2Bz	2.69787	14.848
970	Gal	Hex	Beta	NO2Bz	OTBDPS	NO2Bz	OAc	2.1226	8.35282
971	Gal	Hex	Beta	NO2Bz	OTBDPS	NO2Bz	OBn	3.45282	31.5893
972	Gal	Hex	Beta	NO2Bz	OTBDPS	NO2Bz	OBz	2.29532	9.92759
973	Gal	Hex	Beta	NO2Bz	OTBDPS	NO2Bz	OClAc	2.40277	11.0538
974	Gal	Hex	Beta	NO2Bz	OTBDPS	NO2Bz	OH	1.48038	4.39462
975	Gal	Hex	Beta	NO2Bz	OTBDPS	NO2Bz	OLev	3.54146	34.5172
976	Gal	Hex	Beta	NO2Bz	OTBDPS	NO2Bz	OPMB	4.93076	138.485
977	Gal	Hex	Beta	NO2Bz	OTBDPS	NO2Bz	OTBDPS	3.6656	39.0794
978	Gal	Hex	Beta	NO2Bz	OTBDPS	NO2Bz	OTBS	4.32367	75.4649
979	Gal	Hex	Beta	NO2Bz	OTBDPS	NO2Bz	OTIPS	4.29422	73.2748
980	Gal	Hex	Beta	NO2Bz	OTBDPS	OAc	NO2Bz	4.1331	62.3712
981	Gal	Hex	Beta	NO2Bz	OTBDPS	OAc	OAc	4.52547	92.3395
982	Gal	Hex	Beta	NO2Bz	OTBDPS	OAc	OBn	4.91345	136.109
983	Gal	Hex	Beta	NO2Bz	OTBDPS	OAc	OBz	2.91017	18.3599
984	Gal	Hex	Beta	NO2Bz	OTBDPS	OAc	OClAc	3.83893	46.4756
985	Gal	Hex	Beta	NO2Bz	OTBDPS	OAc	OH	3.3826	29.4473
986	Gal	Hex	Beta	NO2Bz	OTBDPS	OAc	OLev	4.30343	73.9529
987	Gal	Hex	Beta	NO2Bz	OTBDPS	OAc	OPMB	6.97865	1073.47
988	Gal	Hex	Beta	NO2Bz	OTBDPS	OAc	OTBDPS	3.8077	45.0466
989	Gal	Hex	Beta	NO2Bz	OTBDPS	OAc	OTBS	5.62965	278.564
990	Gal	Hex	Beta	NO2Bz	OTBDPS	OAc	OTIPS	5.76457	318.801
991	Gal	Hex	Beta	NO2Bz	OTBDPS	OBn	NO2Bz	4.07043	58.5822
992	Gal	Hex	Beta	NO2Bz	OTBDPS	OBn	OAc	6.2946	541.639
993	Gal	Hex	Beta	NO2Bz	OTBDPS	OBn	OBn	4.74133	114.586
994	Gal	Hex	Beta	NO2Bz	OTBDPS	OBn	OBz	3.5898	36.2268
995	Gal	Hex	Beta	NO2Bz	OTBDPS	OBn	OClAc	5.44243	231.002
996	Gal	Hex	Beta	NO2Bz	OTBDPS	OBn	OH	5.06921	159.048
997	Gal	Hex	Beta	NO2Bz	OTBDPS	OBn	OLev	4.77566	118.588
998	Gal	Hex	Beta	NO2Bz	OTBDPS	OBn	OPMB	6.69171	805.703
999	Gal	Hex	Beta	NO2Bz	OTBDPS	OBn	OTBDPS	5.26081	192.637
1000	Gal	Hex	Beta	NO2Bz	OTBDPS	OBn	OTBS	7.27183	1439.18
1001	Gal	Hex	Beta	NO2Bz	OTBDPS	OBn	OTIPS	6.45687	637.063
1002	Gal	Hex	Beta	NO2Bz	OTBDPS	OBz	NO2Bz	2.87675	17.7565
1003	Gal	Hex	Beta	NO2Bz	OTBDPS	OBz	OAc	4.74047	114.488
1004	Gal	Hex	Beta	NO2Bz	OTBDPS	OBz	OBn	3.19282	24.3571
1005	Gal	Hex	Beta	NO2Bz	OTBDPS	OBz	OBz	1.89867	6.677
1006	Gal	Hex	Beta	NO2Bz	OTBDPS	OBz	OClAc	3.88594	48.7128
1007	Gal	Hex	Beta	NO2Bz	OTBDPS	OBz	OH	3.25228	25.8493
1008	Gal	Hex	Beta	NO2Bz	OTBDPS	OBz	OLev	2.12384	8.36323
1009	Gal	Hex	Beta	NO2Bz	OTBDPS	OBz	OPMB	5.44849	232.407
1010	Gal	Hex	Beta	NO2Bz	OTBDPS	OBz	OTBDPS	3.92556	50.6815
1011	Gal	Hex	Beta	NO2Bz	OTBDPS	OBz	OTBS	5.30936	202.221
1012	Gal	Hex	Beta	NO2Bz	OTBDPS	OBz	OTIPS	3.274	26.4167
1013	Gal	Hex	Beta	NO2Bz	OTBDPS	OClAc	NO2Bz	3.0221	20.5344
1014	Gal	Hex	Beta	NO2Bz	OTBDPS	OClAc	OAc	4.02085	55.7483
1015	Gal	Hex	Beta	NO2Bz	OTBDPS	OClAc	OBn	4.28696	72.7448
1016	Gal	Hex	Beta	NO2Bz	OTBDPS	OClAc	OBz	2.25852	9.56888
1017	Gal	Hex	Beta	NO2Bz	OTBDPS	OClAc	OClAc	3.74898	42.4779
1018	Gal	Hex	Beta	NO2Bz	OTBDPS	OClAc	OH	2.75235	15.6794
1019	Gal	Hex	Beta	NO2Bz	OTBDPS	OClAc	OLev	3.78562	44.0631
1020	Gal	Hex	Beta	NO2Bz	OTBDPS	OClAc	OPMB	6.30937	549.698
1021	Gal	Hex	Beta	NO2Bz	OTBDPS	OClAc	OTBDPS	3.60854	36.912
1022	Gal	Hex	Beta	NO2Bz	OTBDPS	OClAc	OTBS	5.27226	194.856
1023	Gal	Hex	Beta	NO2Bz	OTBDPS	OClAc	OTIPS	5.41883	225.616
1024	Gal	Hex	Beta	NO2Bz	OTBDPS	OH	NO2Bz	4.82425	124.493
1025	Gal	Hex	Beta	NO2Bz	OTBDPS	OH	OAc	6.01277	408.614
1026	Gal	Hex	Beta	NO2Bz	OTBDPS	OH	OBn	5.65288	285.112
1027	Gal	Hex	Beta	NO2Bz	OTBDPS	OH	OBz	3.94314	51.5803
1028	Gal	Hex	Beta	NO2Bz	OTBDPS	OH	OClAc	4.94378	140.3
1029	Gal	Hex	Beta	NO2Bz	OTBDPS	OH	OH	5.14897	172.254
1030	Gal	Hex	Beta	NO2Bz	OTBDPS	OH	OLev	5.35689	212.065
1031	Gal	Hex	Beta	NO2Bz	OTBDPS	OH	OPMB	7.78817	2411.91
1032	Gal	Hex	Beta	NO2Bz	OTBDPS	OH	OTBDPS	4.68965	108.815
1033	Gal	Hex	Beta	NO2Bz	OTBDPS	OH	OTBS	6.74536	850.105
1034	Gal	Hex	Beta	NO2Bz	OTBDPS	OH	OTIPS	6.85866	952.089
1035	Gal	Hex	Beta	NO2Bz	OTBDPS	OLev	NO2Bz	3.74368	42.253
1036	Gal	Hex	Beta	NO2Bz	OTBDPS	OLev	OAc	5.19942	181.167
1037	Gal	Hex	Beta	NO2Bz	OTBDPS	OLev	OBn	4.21851	67.9322
1038	Gal	Hex	Beta	NO2Bz	OTBDPS	OLev	OBz	3.07121	21.5681
1039	Gal	Hex	Beta	NO2Bz	OTBDPS	OLev	OClAc	4.34301	76.9388
1040	Gal	Hex	Beta	NO2Bz	OTBDPS	OLev	OH	3.96128	52.5247
1041	Gal	Hex	Beta	NO2Bz	OTBDPS	OLev	OLev	4.169	64.6509
1042	Gal	Hex	Beta	NO2Bz	OTBDPS	OLev	OPMB	6.24114	513.443
1043	Gal	Hex	Beta	NO2Bz	OTBDPS	OLev	OTBDPS	4.30218	73.861
1044	Gal	Hex	Beta	NO2Bz	OTBDPS	OLev	OTBS	5.84127	344.217
1045	Gal	Hex	Beta	NO2Bz	OTBDPS	OLev	OTIPS	5.76702	319.584
1046	Gal	Hex	Beta	NO2Bz	OTBDPS	OPMB	NO2Bz	4.98937	146.844
1047	Gal	Hex	Beta	NO2Bz	OTBDPS	OPMB	OAc	6.59441	730.997
1048	Gal	Hex	Beta	NO2Bz	OTBDPS	OPMB	OBn	5.19568	180.49
1049	Gal	Hex	Beta	NO2Bz	OTBDPS	OPMB	OBz	4.97703	145.043
1050	Gal	Hex	Beta	NO2Bz	OTBDPS	OPMB	OClAc	5.77965	323.645
1051	Gal	Hex	Beta	NO2Bz	OTBDPS	OPMB	OH	5.68107	293.262
1052	Gal	Hex	Beta	NO2Bz	OTBDPS	OPMB	OLev	5.77263	321.381
1053	Gal	Hex	Beta	NO2Bz	OTBDPS	OPMB	OPMB	6.99783	1094.26
1054	Gal	Hex	Beta	NO2Bz	OTBDPS	OPMB	OTBDPS	5.85054	347.422
1055	Gal	Hex	Beta	NO2Bz	OTBDPS	OPMB	OTBS	7.64334	2086.7
1056	Gal	Hex	Beta	NO2Bz	OTBDPS	OPMB	OTIPS	6.8928	985.157
1057	Gal	Hex	Beta	NO2Bz	OTBDPS	OTBDPS	NO2Bz	4.89772	133.984
1058	Gal	Hex	Beta	NO2Bz	OTBDPS	OTBDPS	OAc	5.7049	300.336
1059	Gal	Hex	Beta	NO2Bz	OTBDPS	OTBDPS	OBn	5.40695	222.95
1060	Gal	Hex	Beta	NO2Bz	OTBDPS	OTBDPS	OBz	4.77889	118.973
1061	Gal	Hex	Beta	NO2Bz	OTBDPS	OTBDPS	OClAc	5.31523	203.411
1062	Gal	Hex	Beta	NO2Bz	OTBDPS	OTBDPS	OH	4.78164	119.3
1063	Gal	Hex	Beta	NO2Bz	OTBDPS	OTBDPS	OLev	5.47266	238.094
1064	Gal	Hex	Beta	NO2Bz	OTBDPS	OTBDPS	OPMB	6.4309	620.729
1065	Gal	Hex	Beta	NO2Bz	OTBDPS	OTBDPS	OTBDPS	6.06823	431.916
1066	Gal	Hex	Beta	NO2Bz	OTBDPS	OTBDPS	OTBS	7.23643	1389.12
1067	Gal	Hex	Beta	NO2Bz	OTBDPS	OTBDPS	OTIPS	7.28522	1458.59
1068	Gal	Hex	Beta	NO2Bz	OTBDPS	OTBS	NO2Bz	5.95536	385.817
1069	Gal	Hex	Beta	NO2Bz	OTBDPS	OTBS	OAc	7.35874	1569.86
1070	Gal	Hex	Beta	NO2Bz	OTBDPS	OTBS	OBn	7.37857	1601.3
1071	Gal	Hex	Beta	NO2Bz	OTBDPS	OTBS	OBz	5.11746	166.912
1072	Gal	Hex	Beta	NO2Bz	OTBDPS	OTBS	OClAc	6.73992	845.49
1073	Gal	Hex	Beta	NO2Bz	OTBDPS	OTBS	OH	6.38991	595.8
1074	Gal	Hex	Beta	NO2Bz	OTBDPS	OTBS	OLev	6.68814	802.824
1075	Gal	Hex	Beta	NO2Bz	OTBDPS	OTBS	OPMB	8.5722	5282.73
1076	Gal	Hex	Beta	NO2Bz	OTBDPS	OTBS	OTBDPS	6.87156	964.457
1077	Gal	Hex	Beta	NO2Bz	OTBDPS	OTBS	OTBS	8.27939	3941.77
1078	Gal	Hex	Beta	NO2Bz	OTBDPS	OTBS	OTIPS	8.35323	4243.87
1079	Gal	Hex	Beta	NO2Bz	OTBDPS	OTIPS	NO2Bz	5.80435	331.739
1080	Gal	Hex	Beta	NO2Bz	OTBDPS	OTIPS	OAc	7.86424	2602.52
1081	Gal	Hex	Beta	NO2Bz	OTBDPS	OTIPS	OBn	7.05696	1160.91
1082	Gal	Hex	Beta	NO2Bz	OTBDPS	OTIPS	OBz	4.64283	103.838
1083	Gal	Hex	Beta	NO2Bz	OTBDPS	OTIPS	OClAc	7.305	1487.72
1084	Gal	Hex	Beta	NO2Bz	OTBDPS	OTIPS	OH	6.97253	1066.92
1085	Gal	Hex	Beta	NO2Bz	OTBDPS	OTIPS	OLev	6.94912	1042.23
1086	Gal	Hex	Beta	NO2Bz	OTBDPS	OTIPS	OPMB	8.0234	3051.54
1087	Gal	Hex	Beta	NO2Bz	OTBDPS	OTIPS	OTBDPS	6.98374	1078.95
1088	Gal	Hex	Beta	NO2Bz	OTBDPS	OTIPS	OTBS	8.77912	6497.13
1089	Gal	Hex	Beta	NO2Bz	OTBDPS	OTIPS	OTIPS	7.84618	2555.94
1090	Gal	Hex	Beta	NO2Bz	OTBS	NO2Bz	NO2Bz	2.88114	17.8346
1091	Gal	Hex	Beta	NO2Bz	OTBS	NO2Bz	OAc	1.90212	6.70005
1092	Gal	Hex	Beta	NO2Bz	OTBS	NO2Bz	OBn	4.39419	80.9792
1093	Gal	Hex	Beta	NO2Bz	OTBS	NO2Bz	OBz	2.99962	20.0779
1094	Gal	Hex	Beta	NO2Bz	OTBS	NO2Bz	OClAc	2.24082	9.40108
1095	Gal	Hex	Beta	NO2Bz	OTBS	NO2Bz	OH	0.723483	2.0616
1096	Gal	Hex	Beta	NO2Bz	OTBS	NO2Bz	OLev	4.06225	58.1046
1097	Gal	Hex	Beta	NO2Bz	OTBS	NO2Bz	OPMB	5.75141	314.635
1098	Gal	Hex	Beta	NO2Bz	OTBS	NO2Bz	OTBDPS	5.22575	186
1099	Gal	Hex	Beta	NO2Bz	OTBS	NO2Bz	OTBS	4.04497	57.1095
1100	Gal	Hex	Beta	NO2Bz	OTBS	NO2Bz	OTIPS	5.13873	170.5
1101	Gal	Hex	Beta	NO2Bz	OTBS	OAc	NO2Bz	3.36059	28.8061
1102	Gal	Hex	Beta	NO2Bz	OTBS	OAc	OAc	4.13441	62.4529
1103	Gal	Hex	Beta	NO2Bz	OTBS	OAc	OBn	4.34346	76.9737
1104	Gal	Hex	Beta	NO2Bz	OTBS	OAc	OBz	2.17812	8.82973
1105	Gal	Hex	Beta	NO2Bz	OTBS	OAc	OClAc	3.00287	20.1432
1106	Gal	Hex	Beta	NO2Bz	OTBS	OAc	OH	3.02785	20.6529
1107	Gal	Hex	Beta	NO2Bz	OTBS	OAc	OLev	3.95849	52.3783
1108	Gal	Hex	Beta	NO2Bz	OTBS	OAc	OPMB	6.61628	747.163
1109	Gal	Hex	Beta	NO2Bz	OTBS	OAc	OTBDPS	5.78041	323.893
1110	Gal	Hex	Beta	NO2Bz	OTBS	OAc	OTBS	4.28534	72.6275
1111	Gal	Hex	Beta	NO2Bz	OTBS	OAc	OTIPS	5.37885	216.772
1112	Gal	Hex	Beta	NO2Bz	OTBS	OBn	NO2Bz	5.21002	183.097
1113	Gal	Hex	Beta	NO2Bz	OTBS	OBn	OAc	5.04731	155.603
1114	Gal	Hex	Beta	NO2Bz	OTBS	OBn	OBn	6.43887	625.699
1115	Gal	Hex	Beta	NO2Bz	OTBS	OBn	OBz	5.29333	199.005
1116	Gal	Hex	Beta	NO2Bz	OTBS	OBn	OClAc	4.95061	141.262
1117	Gal	Hex	Beta	NO2Bz	OTBS	OBn	OH	4.73945	114.371
1118	Gal	Hex	Beta	NO2Bz	OTBS	OBn	OLev	6.0319	416.507
1119	Gal	Hex	Beta	NO2Bz	OTBS	OBn	OPMB	8.29411	4000.22
1120	Gal	Hex	Beta	NO2Bz	OTBS	OBn	OTBDPS	7.44794	1716.32
1121	Gal	Hex	Beta	NO2Bz	OTBS	OBn	OTBS	7.29743	1476.5
1122	Gal	Hex	Beta	NO2Bz	OTBS	OBn	OTIPS	8.05054	3135.49
1123	Gal	Hex	Beta	NO2Bz	OTBS	OBz	NO2Bz	3.5314	34.1717
1124	Gal	Hex	Beta	NO2Bz	OTBS	OBz	OAc	4.30791	74.2851
1125	Gal	Hex	Beta	NO2Bz	OTBS	OBz	OBn	4.86967	130.278
1126	Gal	Hex	Beta	NO2Bz	OTBS	OBz	OBz	3.08469	21.8607
1127	Gal	Hex	Beta	NO2Bz	OTBS	OBz	OClAc	3.29489	26.9743
1128	Gal	Hex	Beta	NO2Bz	OTBS	OBz	OH	2.55015	12.8091
1129	Gal	Hex	Beta	NO2Bz	OTBS	OBz	OLev	4.166	64.4571
1130	Gal	Hex	Beta	NO2Bz	OTBS	OBz	OPMB	6.77236	873.367
1131	Gal	Hex	Beta	NO2Bz	OTBS	OBz	OTBDPS	5.75582	316.024
1132	Gal	Hex	Beta	NO2Bz	OTBS	OBz	OTBS	4.62611	102.116
1133	Gal	Hex	Beta	NO2Bz	OTBS	OBz	OTIPS	5.58658	266.822
1134	Gal	Hex	Beta	NO2Bz	OTBS	OClAc	NO2Bz	2.86859	17.6121
1135	Gal	Hex	Beta	NO2Bz	OTBS	OClAc	OAc	3.64217	38.1747
1136	Gal	Hex	Beta	NO2Bz	OTBS	OClAc	OBn	3.49023	32.7936
1137	Gal	Hex	Beta	NO2Bz	OTBS	OClAc	OBz	1.64197	5.16531
1138	Gal	Hex	Beta	NO2Bz	OTBS	OClAc	OClAc	2.8823	17.8553
1139	Gal	Hex	Beta	NO2Bz	OTBS	OClAc	OH	2.4751	11.8829
1140	Gal	Hex	Beta	NO2Bz	OTBS	OClAc	OLev	3.10945	22.4088
1141	Gal	Hex	Beta	NO2Bz	OTBS	OClAc	OPMB	5.79907	329.993
1142	Gal	Hex	Beta	NO2Bz	OTBS	OClAc	OTBDPS	5.4053	222.583
1143	Gal	Hex	Beta	NO2Bz	OTBS	OClAc	OTBS	2.89739	18.1267
1144	Gal	Hex	Beta	NO2Bz	OTBS	OClAc	OTIPS	5.06628	158.583
1145	Gal	Hex	Beta	NO2Bz	OTBS	OH	NO2Bz	4.39493	81.0387
1146	Gal	Hex	Beta	NO2Bz	OTBS	OH	OAc	5.80964	333.5
1147	Gal	Hex	Beta	NO2Bz	OTBS	OH	OBn	5.99514	401.475
1148	Gal	Hex	Beta	NO2Bz	OTBS	OH	OBz	3.82179	45.6858
1149	Gal	Hex	Beta	NO2Bz	OTBS	OH	OClAc	4.5274	92.5174
1150	Gal	Hex	Beta	NO2Bz	OTBS	OH	OH	5.42559	227.145
1151	Gal	Hex	Beta	NO2Bz	OTBS	OH	OLev	5.5092	246.952
1152	Gal	Hex	Beta	NO2Bz	OTBS	OH	OPMB	7.8899	2670.18
1153	Gal	Hex	Beta	NO2Bz	OTBS	OH	OTBDPS	6.93306	1025.63
1154	Gal	Hex	Beta	NO2Bz	OTBS	OH	OTBS	5.75232	314.922
1155	Gal	Hex	Beta	NO2Bz	OTBS	OH	OTIPS	6.59806	733.667
1156	Gal	Hex	Beta	NO2Bz	OTBS	OLev	NO2Bz	4.08739	59.5844
1157	Gal	Hex	Beta	NO2Bz	OTBS	OLev	OAc	4.05404	57.6298
1158	Gal	Hex	Beta	NO2Bz	OTBS	OLev	OBn	5.29809	199.954
1159	Gal	Hex	Beta	NO2Bz	OTBS	OLev	OBz	4.03539	56.5651
1160	Gal	Hex	Beta	NO2Bz	OTBS	OLev	OClAc	3.19476	24.4043
1161	Gal	Hex	Beta	NO2Bz	OTBS	OLev	OH	2.26463	9.62756
1162	Gal	Hex	Beta	NO2Bz	OTBS	OLev	OLev	4.07211	58.6805
1163	Gal	Hex	Beta	NO2Bz	OTBS	OLev	OPMB	6.90773	999.972
1164	Gal	Hex	Beta	NO2Bz	OTBS	OLev	OTBDPS	5.98725	398.317
1165	Gal	Hex	Beta	NO2Bz	OTBS	OLev	OTBS	4.98526	146.242
1166	Gal	Hex	Beta	NO2Bz	OTBS	OLev	OTIPS	5.84419	345.224
1167	Gal	Hex	Beta	NO2Bz	OTBS	OPMB	NO2Bz	6.06808	431.853
1168	Gal	Hex	Beta	NO2Bz	OTBS	OPMB	OAc	6.75642	859.558
1169	Gal	Hex	Beta	NO2Bz	OTBS	OPMB	OBn	7.34576	1549.61
1170	Gal	Hex	Beta	NO2Bz	OTBS	OPMB	OBz	6.62947	757.08
1171	Gal	Hex	Beta	NO2Bz	OTBS	OPMB	OClAc	5.75081	314.444
1172	Gal	Hex	Beta	NO2Bz	OTBS	OPMB	OH	5.79493	328.631
1173	Gal	Hex	Beta	NO2Bz	OTBS	OPMB	OLev	7.07724	1184.69
1174	Gal	Hex	Beta	NO2Bz	OTBS	OPMB	OPMB	8.54998	5166.67
1175	Gal	Hex	Beta	NO2Bz	OTBS	OPMB	OTBDPS	8.13629	3416.23
1176	Gal	Hex	Beta	NO2Bz	OTBS	OPMB	OTBS	7.91272	2731.82
1177	Gal	Hex	Beta	NO2Bz	OTBS	OPMB	OTIPS	8.39357	4418.55
1178	Gal	Hex	Beta	NO2Bz	OTBS	OTBDPS	NO2Bz	5.95494	385.654
1179	Gal	Hex	Beta	NO2Bz	OTBS	OTBDPS	OAc	7.51569	1836.63
1180	Gal	Hex	Beta	NO2Bz	OTBS	OTBDPS	OBn	7.71745	2247.23
1181	Gal	Hex	Beta	NO2Bz	OTBS	OTBDPS	OBz	6.56441	709.393
1182	Gal	Hex	Beta	NO2Bz	OTBS	OTBDPS	OClAc	6.90837	1000.61
1183	Gal	Hex	Beta	NO2Bz	OTBS	OTBDPS	OH	6.50317	667.256
1184	Gal	Hex	Beta	NO2Bz	OTBS	OTBDPS	OLev	7.00388	1100.9
1185	Gal	Hex	Beta	NO2Bz	OTBS	OTBDPS	OPMB	7.97024	2893.56
1186	Gal	Hex	Beta	NO2Bz	OTBS	OTBDPS	OTBDPS	7.48098	1773.98
1187	Gal	Hex	Beta	NO2Bz	OTBS	OTBDPS	OTBS	8.56782	5259.66
1188	Gal	Hex	Beta	NO2Bz	OTBS	OTBDPS	OTIPS	8.66754	5811.18
1189	Gal	Hex	Beta	NO2Bz	OTBS	OTBS	NO2Bz	5.55091	257.473
1190	Gal	Hex	Beta	NO2Bz	OTBS	OTBS	OAc	6.328	560.036
1191	Gal	Hex	Beta	NO2Bz	OTBS	OTBS	OBn	7.06907	1175.06
1192	Gal	Hex	Beta	NO2Bz	OTBS	OTBS	OBz	5.08403	161.423
1193	Gal	Hex	Beta	NO2Bz	OTBS	OTBS	OClAc	5.57036	262.527
1194	Gal	Hex	Beta	NO2Bz	OTBS	OTBS	OH	5.1299	169.001
1195	Gal	Hex	Beta	NO2Bz	OTBS	OTBS	OLev	6.07176	433.441
1196	Gal	Hex	Beta	NO2Bz	OTBS	OTBS	OPMB	8.38459	4379.07
1197	Gal	Hex	Beta	NO2Bz	OTBS	OTBS	OTBDPS	8.23839	3783.46
1198	Gal	Hex	Beta	NO2Bz	OTBS	OTBS	OTBS	7.5207	1845.86
1199	Gal	Hex	Beta	NO2Bz	OTBS	OTBS	OTIPS	8.19155	3610.31
1200	Gal	Hex	Beta	NO2Bz	OTBS	OTIPS	NO2Bz	6.42406	616.503
1201	Gal	Hex	Beta	NO2Bz	OTBS	OTIPS	OAc	7.08188	1190.21
1202	Gal	Hex	Beta	NO2Bz	OTBS	OTIPS	OBn	8.03737	3094.46
1203	Gal	Hex	Beta	NO2Bz	OTBS	OTIPS	OBz	4.42094	83.1745
1204	Gal	Hex	Beta	NO2Bz	OTBS	OTIPS	OClAc	6.57026	713.557
1205	Gal	Hex	Beta	NO2Bz	OTBS	OTIPS	OH	5.905	366.869
1206	Gal	Hex	Beta	NO2Bz	OTBS	OTIPS	OLev	6.92458	1016.97
1207	Gal	Hex	Beta	NO2Bz	OTBS	OTIPS	OPMB	8.98158	7955.16
1208	Gal	Hex	Beta	NO2Bz	OTBS	OTIPS	OTBDPS	8.71803	6112.15
1209	Gal	Hex	Beta	NO2Bz	OTBS	OTIPS	OTBS	8.39275	4414.94
1210	Gal	Hex	Beta	NO2Bz	OTBS	OTIPS	OTIPS	8.06167	3170.59
1211	Gal	Hex	Beta	NO2Bz	OTIPS	NO2Bz	NO2Bz	3.58109	35.9128
1212	Gal	Hex	Beta	NO2Bz	OTIPS	NO2Bz	OAc	2.25183	9.50511
1213	Gal	Hex	Beta	NO2Bz	OTIPS	NO2Bz	OBn	4.97457	144.686
1214	Gal	Hex	Beta	NO2Bz	OTIPS	NO2Bz	OBz	3.66163	38.9248
1215	Gal	Hex	Beta	NO2Bz	OTIPS	NO2Bz	OClAc	2.71384	15.087
1216	Gal	Hex	Beta	NO2Bz	OTIPS	NO2Bz	OH	1.06508	2.90106
1217	Gal	Hex	Beta	NO2Bz	OTIPS	NO2Bz	OLev	4.62235	101.733
1218	Gal	Hex	Beta	NO2Bz	OTIPS	NO2Bz	OPMB	6.28231	535.026
1219	Gal	Hex	Beta	NO2Bz	OTIPS	NO2Bz	OTBDPS	4.77195	118.149
1220	Gal	Hex	Beta	NO2Bz	OTIPS	NO2Bz	OTBS	4.9333	138.837
1221	Gal	Hex	Beta	NO2Bz	OTIPS	NO2Bz	OTIPS	4.47095	87.4395
1222	Gal	Hex	Beta	NO2Bz	OTIPS	OAc	NO2Bz	3.90823	49.8108
1223	Gal	Hex	Beta	NO2Bz	OTIPS	OAc	OAc	4.36382	78.5563
1224	Gal	Hex	Beta	NO2Bz	OTIPS	OAc	OBn	4.98718	146.522
1225	Gal	Hex	Beta	NO2Bz	OTIPS	OAc	OBz	2.51397	12.3539
1226	Gal	Hex	Beta	NO2Bz	OTIPS	OAc	OClAc	3.35973	28.7814
1227	Gal	Hex	Beta	NO2Bz	OTIPS	OAc	OH	3.06587	21.453
1228	Gal	Hex	Beta	NO2Bz	OTIPS	OAc	OLev	4.17879	65.2869
1229	Gal	Hex	Beta	NO2Bz	OTIPS	OAc	OPMB	7.03118	1131.36
1230	Gal	Hex	Beta	NO2Bz	OTIPS	OAc	OTBDPS	5.92807	375.428
1231	Gal	Hex	Beta	NO2Bz	OTIPS	OAc	OTBS	4.49161	89.2651
1232	Gal	Hex	Beta	NO2Bz	OTIPS	OAc	OTIPS	4.54217	93.894
1233	Gal	Hex	Beta	NO2Bz	OTIPS	OBn	NO2Bz	5.67254	290.773
1234	Gal	Hex	Beta	NO2Bz	OTIPS	OBn	OAc	6.34711	570.843
1235	Gal	Hex	Beta	NO2Bz	OTIPS	OBn	OBn	6.81548	911.851
1236	Gal	Hex	Beta	NO2Bz	OTIPS	OBn	OBz	5.71236	302.585
1237	Gal	Hex	Beta	NO2Bz	OTIPS	OBn	OClAc	5.59196	268.261
1238	Gal	Hex	Beta	NO2Bz	OTIPS	OBn	OH	4.84288	126.835
1239	Gal	Hex	Beta	NO2Bz	OTIPS	OBn	OLev	6.52188	679.853
1240	Gal	Hex	Beta	NO2Bz	OTIPS	OBn	OPMB	8.62688	5579.63
1241	Gal	Hex	Beta	NO2Bz	OTIPS	OBn	OTBDPS	6.78492	884.41
1242	Gal	Hex	Beta	NO2Bz	OTIPS	OBn	OTBS	7.82935	2513.29
1243	Gal	Hex	Beta	NO2Bz	OTIPS	OBn	OTIPS	7.07038	1176.6
1244	Gal	Hex	Beta	NO2Bz	OTIPS	OBz	NO2Bz	4.19327	66.2392
1245	Gal	Hex	Beta	NO2Bz	OTIPS	OBz	OAc	4.82523	124.616
1246	Gal	Hex	Beta	NO2Bz	OTIPS	OBz	OBn	5.35585	211.845
1247	Gal	Hex	Beta	NO2Bz	OTIPS	OBz	OBz	3.68251	39.7462
1248	Gal	Hex	Beta	NO2Bz	OTIPS	OBz	OClAc	3.92184	50.4931
1249	Gal	Hex	Beta	NO2Bz	OTIPS	OBz	OH	3.10477	22.3041
1250	Gal	Hex	Beta	NO2Bz	OTIPS	OBz	OLev	4.73355	113.699
1251	Gal	Hex	Beta	NO2Bz	OTIPS	OBz	OPMB	7.20334	1343.91
1252	Gal	Hex	Beta	NO2Bz	OTIPS	OBz	OTBDPS	5.22705	186.242
1253	Gal	Hex	Beta	NO2Bz	OTIPS	OBz	OTBS	5.35855	212.417
1254	Gal	Hex	Beta	NO2Bz	OTIPS	OBz	OTIPS	4.52177	91.9979
1255	Gal	Hex	Beta	NO2Bz	OTIPS	OClAc	NO2Bz	3.3383	28.1712
1256	Gal	Hex	Beta	NO2Bz	OTIPS	OClAc	OAc	3.93224	51.0211
1257	Gal	Hex	Beta	NO2Bz	OTIPS	OClAc	OBn	4.18976	66.0069
1258	Gal	Hex	Beta	NO2Bz	OTIPS	OClAc	OBz	1.88083	6.55892
1259	Gal	Hex	Beta	NO2Bz	OTIPS	OClAc	OClAc	3.2788	26.5439
1260	Gal	Hex	Beta	NO2Bz	OTIPS	OClAc	OH	2.3652	10.6462
1261	Gal	Hex	Beta	NO2Bz	OTIPS	OClAc	OLev	3.59811	36.5292
1262	Gal	Hex	Beta	NO2Bz	OTIPS	OClAc	OPMB	6.32427	557.951
1263	Gal	Hex	Beta	NO2Bz	OTIPS	OClAc	OTBDPS	5.58926	267.536
1264	Gal	Hex	Beta	NO2Bz	OTIPS	OClAc	OTBS	4.45356	85.9327
1265	Gal	Hex	Beta	NO2Bz	OTIPS	OClAc	OTIPS	4.33308	76.1784
1266	Gal	Hex	Beta	NO2Bz	OTIPS	OH	NO2Bz	5.02989	152.916
1267	Gal	Hex	Beta	NO2Bz	OTIPS	OH	OAc	6.07958	436.844
1268	Gal	Hex	Beta	NO2Bz	OTIPS	OH	OBn	6.32611	558.979
1269	Gal	Hex	Beta	NO2Bz	OTIPS	OH	OBz	3.70302	40.5698
1270	Gal	Hex	Beta	NO2Bz	OTIPS	OH	OClAc	4.93448	139.001
1271	Gal	Hex	Beta	NO2Bz	OTIPS	OH	OH	5.35273	211.184
1272	Gal	Hex	Beta	NO2Bz	OTIPS	OH	OLev	5.54972	257.166
1273	Gal	Hex	Beta	NO2Bz	OTIPS	OH	OPMB	8.27075	3907.89
1274	Gal	Hex	Beta	NO2Bz	OTIPS	OH	OTBDPS	7.11611	1231.65
1275	Gal	Hex	Beta	NO2Bz	OTIPS	OH	OTBS	6.54757	697.548
1276	Gal	Hex	Beta	NO2Bz	OTIPS	OH	OTIPS	5.71594	303.67
1277	Gal	Hex	Beta	NO2Bz	OTIPS	OLev	NO2Bz	4.5814	97.6514
1278	Gal	Hex	Beta	NO2Bz	OTIPS	OLev	OAc	4.57648	97.1714
1279	Gal	Hex	Beta	NO2Bz	OTIPS	OLev	OBn	5.73666	310.029
1280	Gal	Hex	Beta	NO2Bz	OTIPS	OLev	OBz	4.52009	91.8441
1281	Gal	Hex	Beta	NO2Bz	OTIPS	OLev	OClAc	3.71883	41.2161
1282	Gal	Hex	Beta	NO2Bz	OTIPS	OLev	OH	2.68679	14.6844
1283	Gal	Hex	Beta	NO2Bz	OTIPS	OLev	OLev	4.481	88.3225
1284	Gal	Hex	Beta	NO2Bz	OTIPS	OLev	OPMB	7.38366	1609.47
1285	Gal	Hex	Beta	NO2Bz	OTIPS	OLev	OTBDPS	6.1616	474.186
1286	Gal	Hex	Beta	NO2Bz	OTIPS	OLev	OTBS	5.67916	292.703
1287	Gal	Hex	Beta	NO2Bz	OTIPS	OLev	OTIPS	5.1447	171.521
1288	Gal	Hex	Beta	NO2Bz	OTIPS	OPMB	NO2Bz	6.34181	567.824
1289	Gal	Hex	Beta	NO2Bz	OTIPS	OPMB	OAc	6.914	1006.27
1290	Gal	Hex	Beta	NO2Bz	OTIPS	OPMB	OBn	7.4881	1786.65
1291	Gal	Hex	Beta	NO2Bz	OTIPS	OPMB	OBz	6.97691	1071.61
1292	Gal	Hex	Beta	NO2Bz	OTIPS	OPMB	OClAc	6.07097	433.102
1293	Gal	Hex	Beta	NO2Bz	OTIPS	OPMB	OH	5.90277	366.049
1294	Gal	Hex	Beta	NO2Bz	OTIPS	OPMB	OLev	7.37208	1590.95
1295	Gal	Hex	Beta	NO2Bz	OTIPS	OPMB	OPMB	8.84155	6915.68
1296	Gal	Hex	Beta	NO2Bz	OTIPS	OPMB	OTBDPS	7.37712	1598.97
1297	Gal	Hex	Beta	NO2Bz	OTIPS	OPMB	OTBS	8.32119	4110.05
1298	Gal	Hex	Beta	NO2Bz	OTIPS	OPMB	OTIPS	7.50582	1818.6
1299	Gal	Hex	Beta	NO2Bz	OTIPS	OTBDPS	NO2Bz	5.5537	258.191
1300	Gal	Hex	Beta	NO2Bz	OTIPS	OTBDPS	OAc	7.61056	2019.41
1301	Gal	Hex	Beta	NO2Bz	OTIPS	OTBDPS	OBn	6.92653	1018.95
1302	Gal	Hex	Beta	NO2Bz	OTIPS	OTBDPS	OBz	5.98187	396.18
1303	Gal	Hex	Beta	NO2Bz	OTIPS	OTBDPS	OClAc	7.07033	1176.53
1304	Gal	Hex	Beta	NO2Bz	OTIPS	OTBDPS	OH	6.67128	789.405
1305	Gal	Hex	Beta	NO2Bz	OTIPS	OTBDPS	OLev	6.91646	1008.74
1306	Gal	Hex	Beta	NO2Bz	OTIPS	OTBDPS	OPMB	7.28107	1452.54
1307	Gal	Hex	Beta	NO2Bz	OTIPS	OTBDPS	OTBDPS	7.24829	1405.7
1308	Gal	Hex	Beta	NO2Bz	OTIPS	OTBDPS	OTBS	8.6922	5956.26
1309	Gal	Hex	Beta	NO2Bz	OTIPS	OTBDPS	OTIPS	8.02225	3048.02
1310	Gal	Hex	Beta	NO2Bz	OTIPS	OTBS	NO2Bz	6.06946	432.448
1311	Gal	Hex	Beta	NO2Bz	OTIPS	OTBS	OAc	6.81357	910.111
1312	Gal	Hex	Beta	NO2Bz	OTIPS	OTBS	OBn	7.57138	1941.81
1313	Gal	Hex	Beta	NO2Bz	OTIPS	OTBS	OBz	5.68921	295.659
1314	Gal	Hex	Beta	NO2Bz	OTIPS	OTBS	OClAc	6.00277	404.549
1315	Gal	Hex	Beta	NO2Bz	OTIPS	OTBS	OH	5.83367	341.611
1316	Gal	Hex	Beta	NO2Bz	OTIPS	OTBS	OLev	6.51766	676.991
1317	Gal	Hex	Beta	NO2Bz	OTIPS	OTBS	OPMB	8.81635	6743.63
1318	Gal	Hex	Beta	NO2Bz	OTIPS	OTBS	OTBDPS	8.29628	4008.94
1319	Gal	Hex	Beta	NO2Bz	OTIPS	OTBS	OTBS	7.84833	2561.45
1320	Gal	Hex	Beta	NO2Bz	OTIPS	OTBS	OTIPS	7.62904	2057.08
1321	Gal	Hex	Beta	NO2Bz	OTIPS	OTIPS	NO2Bz	5.59028	267.81
1322	Gal	Hex	Beta	NO2Bz	OTIPS	OTIPS	OAc	6.09849	445.185
1323	Gal	Hex	Beta	NO2Bz	OTIPS	OTIPS	OBn	7.07054	1176.78
1324	Gal	Hex	Beta	NO2Bz	OTIPS	OTIPS	OBz	3.89129	48.9742
1325	Gal	Hex	Beta	NO2Bz	OTIPS	OTIPS	OClAc	5.7659	319.228
1326	Gal	Hex	Beta	NO2Bz	OTIPS	OTIPS	OH	5.03475	153.661
1327	Gal	Hex	Beta	NO2Bz	OTIPS	OTIPS	OLev	6.13662	462.49
1328	Gal	Hex	Beta	NO2Bz	OTIPS	OTIPS	OPMB	8.02328	3051.18
1329	Gal	Hex	Beta	NO2Bz	OTIPS	OTIPS	OTBDPS	7.83048	2516.13
1330	Gal	Hex	Beta	NO2Bz	OTIPS	OTIPS	OTBS	7.7871	2409.33
1331	Gal	Hex	Beta	NO2Bz	OTIPS	OTIPS	OTIPS	6.90974	1001.99
1332	Gal	Hex	Beta	OAc	NO2Bz	NO2Bz	NO2Bz	1.1081	3.02861
1333	Gal	Hex	Beta	OAc	NO2Bz	NO2Bz	OAc	1.82472	6.20103
1334	Gal	Hex	Beta	OAc	NO2Bz	NO2Bz	OBn	3.01759	20.4421
1335	Gal	Hex	Beta	OAc	NO2Bz	NO2Bz	OBz	1.44953	4.26112
1336	Gal	Hex	Beta	OAc	NO2Bz	NO2Bz	OClAc	1.12657	3.08507
1337	Gal	Hex	Beta	OAc	NO2Bz	NO2Bz	OH	2.20898	9.10642
1338	Gal	Hex	Beta	OAc	NO2Bz	NO2Bz	OLev	2.64164	14.0362
1339	Gal	Hex	Beta	OAc	NO2Bz	NO2Bz	OPMB	4.47705	87.9743
1340	Gal	Hex	Beta	OAc	NO2Bz	NO2Bz	OTBDPS	3.95769	52.3362
1341	Gal	Hex	Beta	OAc	NO2Bz	NO2Bz	OTBS	1.90679	6.73142
1342	Gal	Hex	Beta	OAc	NO2Bz	NO2Bz	OTIPS	3.40536	30.1252
1343	Gal	Hex	Beta	OAc	NO2Bz	OAc	NO2Bz	1.75912	5.80735
1344	Gal	Hex	Beta	OAc	NO2Bz	OAc	OAc	2.75	15.6427
1345	Gal	Hex	Beta	OAc	NO2Bz	OAc	OBn	3.09026	21.9828
1346	Gal	Hex	Beta	OAc	NO2Bz	OAc	OBz	1.46652	4.33411
1347	Gal	Hex	Beta	OAc	NO2Bz	OAc	OClAc	1.89298	6.6391
1348	Gal	Hex	Beta	OAc	NO2Bz	OAc	OH	4.04063	56.8619
1349	Gal	Hex	Beta	OAc	NO2Bz	OAc	OLev	2.87043	17.6445
1350	Gal	Hex	Beta	OAc	NO2Bz	OAc	OPMB	4.64666	104.237
1351	Gal	Hex	Beta	OAc	NO2Bz	OAc	OTBDPS	3.75906	42.908
1352	Gal	Hex	Beta	OAc	NO2Bz	OAc	OTBS	2.87743	17.7686
1353	Gal	Hex	Beta	OAc	NO2Bz	OAc	OTIPS	3.33532	28.0874
1354	Gal	Hex	Beta	OAc	NO2Bz	OBn	NO2Bz	3.30012	27.1159
1355	Gal	Hex	Beta	OAc	NO2Bz	OBn	OAc	4.34786	77.3125
1356	Gal	Hex	Beta	OAc	NO2Bz	OBn	OBn	3.67724	39.5372
1357	Gal	Hex	Beta	OAc	NO2Bz	OBn	OBz	3.18317	24.1231
1358	Gal	Hex	Beta	OAc	NO2Bz	OBn	OClAc	3.20657	24.6942
1359	Gal	Hex	Beta	OAc	NO2Bz	OBn	OH	5.23787	188.268
1360	Gal	Hex	Beta	OAc	NO2Bz	OBn	OLev	3.63001	37.7133
1361	Gal	Hex	Beta	OAc	NO2Bz	OBn	OPMB	6.37106	584.675
1362	Gal	Hex	Beta	OAc	NO2Bz	OBn	OTBDPS	5.86946	354.059
1363	Gal	Hex	Beta	OAc	NO2Bz	OBn	OTBS	5.58077	265.275
1364	Gal	Hex	Beta	OAc	NO2Bz	OBn	OTIPS	5.60101	270.701
1365	Gal	Hex	Beta	OAc	NO2Bz	OBz	NO2Bz	2.1216	8.34451
1366	Gal	Hex	Beta	OAc	NO2Bz	OBz	OAc	3.10106	22.2214
1367	Gal	Hex	Beta	OAc	NO2Bz	OBz	OBn	3.54646	34.6902
1368	Gal	Hex	Beta	OAc	NO2Bz	OBz	OBz	1.58567	4.88256
1369	Gal	Hex	Beta	OAc	NO2Bz	OBz	OClAc	2.13783	8.48101
1370	Gal	Hex	Beta	OAc	NO2Bz	OBz	OH	3.65697	38.7439
1371	Gal	Hex	Beta	OAc	NO2Bz	OBz	OLev	3.26301	26.128
1372	Gal	Hex	Beta	OAc	NO2Bz	OBz	OPMB	5.42835	227.772
1373	Gal	Hex	Beta	OAc	NO2Bz	OBz	OTBDPS	4.31598	74.887
1374	Gal	Hex	Beta	OAc	NO2Bz	OBz	OTBS	3.64136	38.1437
1375	Gal	Hex	Beta	OAc	NO2Bz	OBz	OTIPS	4.43781	84.5892
1376	Gal	Hex	Beta	OAc	NO2Bz	OClAc	NO2Bz	1.38625	3.99983
1377	Gal	Hex	Beta	OAc	NO2Bz	OClAc	OAc	2.28817	9.8569
1378	Gal	Hex	Beta	OAc	NO2Bz	OClAc	OBn	2.4176	11.2189
1379	Gal	Hex	Beta	OAc	NO2Bz	OClAc	OBz	1.09927	3.00198
1380	Gal	Hex	Beta	OAc	NO2Bz	OClAc	OClAc	1.77473	5.89871
1381	Gal	Hex	Beta	OAc	NO2Bz	OClAc	OH	3.47256	32.2191
1382	Gal	Hex	Beta	OAc	NO2Bz	OClAc	OLev	2.31833	10.1587
1383	Gal	Hex	Beta	OAc	NO2Bz	OClAc	OPMB	4.01579	55.467
1384	Gal	Hex	Beta	OAc	NO2Bz	OClAc	OTBDPS	3.39253	29.7411
1385	Gal	Hex	Beta	OAc	NO2Bz	OClAc	OTBS	2.48203	11.9656
1386	Gal	Hex	Beta	OAc	NO2Bz	OClAc	OTIPS	2.96795	19.4519
1387	Gal	Hex	Beta	OAc	NO2Bz	OH	NO2Bz	2.96111	19.3194
1388	Gal	Hex	Beta	OAc	NO2Bz	OH	OAc	5.04423	155.124
1389	Gal	Hex	Beta	OAc	NO2Bz	OH	OBn	4.83212	125.476
1390	Gal	Hex	Beta	OAc	NO2Bz	OH	OBz	2.6582	14.2705
1391	Gal	Hex	Beta	OAc	NO2Bz	OH	OClAc	3.884	48.6183
1392	Gal	Hex	Beta	OAc	NO2Bz	OH	OH	6.54457	695.456
1393	Gal	Hex	Beta	OAc	NO2Bz	OH	OLev	4.68146	107.927
1394	Gal	Hex	Beta	OAc	NO2Bz	OH	OPMB	6.59361	730.417
1395	Gal	Hex	Beta	OAc	NO2Bz	OH	OTBDPS	5.25659	191.827
1396	Gal	Hex	Beta	OAc	NO2Bz	OH	OTBS	4.81264	123.056
1397	Gal	Hex	Beta	OAc	NO2Bz	OH	OTIPS	5.18646	178.834
1398	Gal	Hex	Beta	OAc	NO2Bz	OLev	NO2Bz	2.70971	15.0249
1399	Gal	Hex	Beta	OAc	NO2Bz	OLev	OAc	3.38986	29.6619
1400	Gal	Hex	Beta	OAc	NO2Bz	OLev	OBn	3.59152	36.2893
1401	Gal	Hex	Beta	OAc	NO2Bz	OLev	OBz	2.68967	14.7269
1402	Gal	Hex	Beta	OAc	NO2Bz	OLev	OClAc	2.38677	10.8783
1403	Gal	Hex	Beta	OAc	NO2Bz	OLev	OH	4.15672	63.8619
1404	Gal	Hex	Beta	OAc	NO2Bz	OLev	OLev	2.31839	10.1593
1405	Gal	Hex	Beta	OAc	NO2Bz	OLev	OPMB	5.51422	248.195
1406	Gal	Hex	Beta	OAc	NO2Bz	OLev	OTBDPS	4.71415	111.514
1407	Gal	Hex	Beta	OAc	NO2Bz	OLev	OTBS	3.47126	32.1771
1408	Gal	Hex	Beta	OAc	NO2Bz	OLev	OTIPS	4.02436	55.9445
1409	Gal	Hex	Beta	OAc	NO2Bz	OPMB	NO2Bz	4.26668	71.2843
1410	Gal	Hex	Beta	OAc	NO2Bz	OPMB	OAc	4.86836	130.107
1411	Gal	Hex	Beta	OAc	NO2Bz	OPMB	OBn	6.06238	429.394
1412	Gal	Hex	Beta	OAc	NO2Bz	OPMB	OBz	4.62561	102.065
1413	Gal	Hex	Beta	OAc	NO2Bz	OPMB	OClAc	3.82646	45.8997
1414	Gal	Hex	Beta	OAc	NO2Bz	OPMB	OH	5.57508	263.77
1415	Gal	Hex	Beta	OAc	NO2Bz	OPMB	OLev	5.50124	244.995
1416	Gal	Hex	Beta	OAc	NO2Bz	OPMB	OPMB	6.79827	896.295
1417	Gal	Hex	Beta	OAc	NO2Bz	OPMB	OTBDPS	6.91386	1006.12
1418	Gal	Hex	Beta	OAc	NO2Bz	OPMB	OTBS	6.10051	446.087
1419	Gal	Hex	Beta	OAc	NO2Bz	OPMB	OTIPS	6.51768	677.003
1420	Gal	Hex	Beta	OAc	NO2Bz	OTBDPS	NO2Bz	4.70303	110.281
1421	Gal	Hex	Beta	OAc	NO2Bz	OTBDPS	OAc	5.5327	252.825
1422	Gal	Hex	Beta	OAc	NO2Bz	OTBDPS	OBn	5.72744	307.181
1423	Gal	Hex	Beta	OAc	NO2Bz	OTBDPS	OBz	4.72325	112.533
1424	Gal	Hex	Beta	OAc	NO2Bz	OTBDPS	OClAc	4.73814	114.222
1425	Gal	Hex	Beta	OAc	NO2Bz	OTBDPS	OH	5.63229	279.3
1426	Gal	Hex	Beta	OAc	NO2Bz	OTBDPS	OLev	5.26859	194.141
1427	Gal	Hex	Beta	OAc	NO2Bz	OTBDPS	OPMB	6.82969	924.908
1428	Gal	Hex	Beta	OAc	NO2Bz	OTBDPS	OTBDPS	5.28117	196.599
1429	Gal	Hex	Beta	OAc	NO2Bz	OTBDPS	OTBS	6.88798	980.42
1430	Gal	Hex	Beta	OAc	NO2Bz	OTBDPS	OTIPS	7.61052	2019.33
1431	Gal	Hex	Beta	OAc	NO2Bz	OTBS	NO2Bz	3.96789	52.8728
1432	Gal	Hex	Beta	OAc	NO2Bz	OTBS	OAc	4.84134	126.638
1433	Gal	Hex	Beta	OAc	NO2Bz	OTBS	OBn	5.48403	240.816
1434	Gal	Hex	Beta	OAc	NO2Bz	OTBS	OBz	3.90951	49.8746
1435	Gal	Hex	Beta	OAc	NO2Bz	OTBS	OClAc	3.86818	47.8552
1436	Gal	Hex	Beta	OAc	NO2Bz	OTBS	OH	5.30484	201.309
1437	Gal	Hex	Beta	OAc	NO2Bz	OTBS	OLev	4.484	88.5884
1438	Gal	Hex	Beta	OAc	NO2Bz	OTBS	OPMB	6.58642	725.178
1439	Gal	Hex	Beta	OAc	NO2Bz	OTBS	OTBDPS	6.95147	1044.69
1440	Gal	Hex	Beta	OAc	NO2Bz	OTBS	OTBS	6.08162	437.736
1441	Gal	Hex	Beta	OAc	NO2Bz	OTBS	OTIPS	6.0332	417.046
1442	Gal	Hex	Beta	OAc	NO2Bz	OTIPS	NO2Bz	4.80294	121.868
1443	Gal	Hex	Beta	OAc	NO2Bz	OTIPS	OAc	5.4292	227.967
1444	Gal	Hex	Beta	OAc	NO2Bz	OTIPS	OBn	5.7882	326.424
1445	Gal	Hex	Beta	OAc	NO2Bz	OTIPS	OBz	4.65668	105.286
1446	Gal	Hex	Beta	OAc	NO2Bz	OTIPS	OClAc	4.55271	94.8893
1447	Gal	Hex	Beta	OAc	NO2Bz	OTIPS	OH	5.68426	294.201
1448	Gal	Hex	Beta	OAc	NO2Bz	OTIPS	OLev	4.72717	112.975
1449	Gal	Hex	Beta	OAc	NO2Bz	OTIPS	OPMB	7.23253	1383.72
1450	Gal	Hex	Beta	OAc	NO2Bz	OTIPS	OTBDPS	7.46521	1746.22
1451	Gal	Hex	Beta	OAc	NO2Bz	OTIPS	OTBS	7.05568	1159.42
1452	Gal	Hex	Beta	OAc	NO2Bz	OTIPS	OTIPS	6.13031	459.578
1453	Gal	Hex	Beta	OAc	OAc	NO2Bz	NO2Bz	1.70435	5.49782
1454	Gal	Hex	Beta	OAc	OAc	NO2Bz	OAc	3.14994	23.3347
1455	Gal	Hex	Beta	OAc	OAc	NO2Bz	OBn	4.10077	60.3869
1456	Gal	Hex	Beta	OAc	OAc	NO2Bz	OBz	2.39797	11.0008
1457	Gal	Hex	Beta	OAc	OAc	NO2Bz	OClAc	2.2909	9.88387
1458	Gal	Hex	Beta	OAc	OAc	NO2Bz	OH	4.07547	58.8781
1459	Gal	Hex	Beta	OAc	OAc	NO2Bz	OLev	3.26251	26.1149
1460	Gal	Hex	Beta	OAc	OAc	NO2Bz	OPMB	5.00748	149.528
1461	Gal	Hex	Beta	OAc	OAc	NO2Bz	OTBDPS	4.17849	65.2672
1462	Gal	Hex	Beta	OAc	OAc	NO2Bz	OTBS	3.42308	30.6638
1463	Gal	Hex	Beta	OAc	OAc	NO2Bz	OTIPS	4.02684	56.0834
1464	Gal	Hex	Beta	OAc	OAc	OAc	NO2Bz	2.61078	13.6097
1465	Gal	Hex	Beta	OAc	OAc	OAc	OAc	2.64797	14.1253
1466	Gal	Hex	Beta	OAc	OAc	OAc	OBn	3.83352	46.2251
1467	Gal	Hex	Beta	OAc	OAc	OAc	OBz	2.75183	15.6713
1468	Gal	Hex	Beta	OAc	OAc	OAc	OClAc	1.87411	6.51504
1469	Gal	Hex	Beta	OAc	OAc	OAc	OH	4.38637	80.3484
1470	Gal	Hex	Beta	OAc	OAc	OAc	OLev	3.91465	50.1314
1471	Gal	Hex	Beta	OAc	OAc	OAc	OPMB	5.33119	206.684
1472	Gal	Hex	Beta	OAc	OAc	OAc	OTBDPS	2.26769	9.65708
1473	Gal	Hex	Beta	OAc	OAc	OAc	OTBS	0.874762	2.3983
1474	Gal	Hex	Beta	OAc	OAc	OAc	OTIPS	1.20344	3.33157
1475	Gal	Hex	Beta	OAc	OAc	OBn	NO2Bz	4.71952	112.114
1476	Gal	Hex	Beta	OAc	OAc	OBn	OAc	4.43952	84.7342
1477	Gal	Hex	Beta	OAc	OAc	OBn	OBn	6.1342	461.369
1478	Gal	Hex	Beta	OAc	OAc	OBn	OBz	4.99608	147.832
1479	Gal	Hex	Beta	OAc	OAc	OBn	OClAc	3.23334	25.3642
1480	Gal	Hex	Beta	OAc	OAc	OBn	OH	5.61916	275.658
1481	Gal	Hex	Beta	OAc	OAc	OBn	OLev	6.01464	409.38
1482	Gal	Hex	Beta	OAc	OAc	OBn	OPMB	7.99107	2954.46
1483	Gal	Hex	Beta	OAc	OAc	OBn	OTBDPS	5.631	278.94
1484	Gal	Hex	Beta	OAc	OAc	OBn	OTBS	5.38796	218.756
1485	Gal	Hex	Beta	OAc	OAc	OBn	OTIPS	5.30814	201.974
1486	Gal	Hex	Beta	OAc	OAc	OBz	NO2Bz	3.51219	33.5214
1487	Gal	Hex	Beta	OAc	OAc	OBz	OAc	3.35673	28.6952
1488	Gal	Hex	Beta	OAc	OAc	OBz	OBn	5.62929	278.465
1489	Gal	Hex	Beta	OAc	OAc	OBz	OBz	3.10669	22.3469
1490	Gal	Hex	Beta	OAc	OAc	OBz	OClAc	2.3512	10.4982
1491	Gal	Hex	Beta	OAc	OAc	OBz	OH	4.47264	87.5878
1492	Gal	Hex	Beta	OAc	OAc	OBz	OLev	5.19005	179.477
1493	Gal	Hex	Beta	OAc	OAc	OBz	OPMB	7.17135	1301.6
1494	Gal	Hex	Beta	OAc	OAc	OBz	OTBDPS	3.91957	50.379
1495	Gal	Hex	Beta	OAc	OAc	OBz	OTBS	3.31327	27.4749
1496	Gal	Hex	Beta	OAc	OAc	OBz	OTIPS	3.45371	31.6173
1497	Gal	Hex	Beta	OAc	OAc	OClAc	NO2Bz	2.24757	9.46473
1498	Gal	Hex	Beta	OAc	OAc	OClAc	OAc	2.21314	9.14441
1499	Gal	Hex	Beta	OAc	OAc	OClAc	OBn	2.9998	20.0815
1500	Gal	Hex	Beta	OAc	OAc	OClAc	OBz	2.2644	9.62532
1501	Gal	Hex	Beta	OAc	OAc	OClAc	OClAc	1.67535	5.34068
1502	Gal	Hex	Beta	OAc	OAc	OClAc	OH	4.01161	55.2356
1503	Gal	Hex	Beta	OAc	OAc	OClAc	OLev	3.43612	31.0663
1504	Gal	Hex	Beta	OAc	OAc	OClAc	OPMB	4.58119	97.6306
1505	Gal	Hex	Beta	OAc	OAc	OClAc	OTBDPS	1.99485	7.35109
1506	Gal	Hex	Beta	OAc	OAc	OClAc	OTBS	0.638079	1.89284
1507	Gal	Hex	Beta	OAc	OAc	OClAc	OTIPS	0.441434	1.55493
1508	Gal	Hex	Beta	OAc	OAc	OH	NO2Bz	4.66603	106.274
1509	Gal	Hex	Beta	OAc	OAc	OH	OAc	6.06507	430.553
1510	Gal	Hex	Beta	OAc	OAc	OH	OBn	6.59808	733.684
1511	Gal	Hex	Beta	OAc	OAc	OH	OBz	5.54073	254.863
1512	Gal	Hex	Beta	OAc	OAc	OH	OClAc	5.08056	160.864
1513	Gal	Hex	Beta	OAc	OAc	OH	OH	7.07171	1178.16
1514	Gal	Hex	Beta	OAc	OAc	OH	OLev	6.26204	524.285
1515	Gal	Hex	Beta	OAc	OAc	OH	OPMB	7.60355	2005.3
1516	Gal	Hex	Beta	OAc	OAc	OH	OTBDPS	4.60898	100.382
1517	Gal	Hex	Beta	OAc	OAc	OH	OTBS	3.82953	46.0411
1518	Gal	Hex	Beta	OAc	OAc	OH	OTIPS	3.60598	36.8177
1519	Gal	Hex	Beta	OAc	OAc	OLev	NO2Bz	3.63247	37.8061
1520	Gal	Hex	Beta	OAc	OAc	OLev	OAc	3.9869	53.8874
1521	Gal	Hex	Beta	OAc	OAc	OLev	OBn	5.20624	182.407
1522	Gal	Hex	Beta	OAc	OAc	OLev	OBz	3.7127	40.9642
1523	Gal	Hex	Beta	OAc	OAc	OLev	OClAc	3.0371	20.8448
1524	Gal	Hex	Beta	OAc	OAc	OLev	OH	4.96664	143.544
1525	Gal	Hex	Beta	OAc	OAc	OLev	OLev	4.15936	64.0308
1526	Gal	Hex	Beta	OAc	OAc	OLev	OPMB	6.24404	514.933
1527	Gal	Hex	Beta	OAc	OAc	OLev	OTBDPS	3.90801	49.7997
1528	Gal	Hex	Beta	OAc	OAc	OLev	OTBS	3.07379	21.6238
1529	Gal	Hex	Beta	OAc	OAc	OLev	OTIPS	2.47991	11.9401
1530	Gal	Hex	Beta	OAc	OAc	OPMB	NO2Bz	5.36207	213.166
1531	Gal	Hex	Beta	OAc	OAc	OPMB	OAc	5.49159	242.643
1532	Gal	Hex	Beta	OAc	OAc	OPMB	OBn	6.61033	742.727
1533	Gal	Hex	Beta	OAc	OAc	OPMB	OBz	5.94452	381.657
1534	Gal	Hex	Beta	OAc	OAc	OPMB	OClAc	4.33877	76.6132
1535	Gal	Hex	Beta	OAc	OAc	OPMB	OH	6.86757	960.611
1536	Gal	Hex	Beta	OAc	OAc	OPMB	OLev	5.37332	215.577
1537	Gal	Hex	Beta	OAc	OAc	OPMB	OPMB	7.75335	2329.36
1538	Gal	Hex	Beta	OAc	OAc	OPMB	OTBDPS	7.29081	1466.75
1539	Gal	Hex	Beta	OAc	OAc	OPMB	OTBS	6.76976	871.104
1540	Gal	Hex	Beta	OAc	OAc	OPMB	OTIPS	7.31796	1507.13
1541	Gal	Hex	Beta	OAc	OAc	OTBDPS	NO2Bz	5.75925	317.11
1542	Gal	Hex	Beta	OAc	OAc	OTBDPS	OAc	4.2233	68.2583
1543	Gal	Hex	Beta	OAc	OAc	OTBDPS	OBn	6.66562	784.946
1544	Gal	Hex	Beta	OAc	OAc	OTBDPS	OBz	5.51454	248.277
1545	Gal	Hex	Beta	OAc	OAc	OTBDPS	OClAc	3.54025	34.4754
1546	Gal	Hex	Beta	OAc	OAc	OTBDPS	OH	3.3191	27.6354
1547	Gal	Hex	Beta	OAc	OAc	OTBDPS	OLev	5.95964	387.469
1548	Gal	Hex	Beta	OAc	OAc	OTBDPS	OPMB	8.40426	4466.04
1549	Gal	Hex	Beta	OAc	OAc	OTBDPS	OTBDPS	5.20069	181.398
1550	Gal	Hex	Beta	OAc	OAc	OTBDPS	OTBS	6.66144	781.674
1551	Gal	Hex	Beta	OAc	OAc	OTBDPS	OTIPS	7.01259	1110.52
1552	Gal	Hex	Beta	OAc	OAc	OTBS	NO2Bz	4.84665	127.314
1553	Gal	Hex	Beta	OAc	OAc	OTBS	OAc	3.03413	20.7828
1554	Gal	Hex	Beta	OAc	OAc	OTBS	OBn	5.98283	396.56
1555	Gal	Hex	Beta	OAc	OAc	OTBS	OBz	4.96109	142.749
1556	Gal	Hex	Beta	OAc	OAc	OTBS	OClAc	2.04842	7.75561
1557	Gal	Hex	Beta	OAc	OAc	OTBS	OH	3.94112	51.4764
1558	Gal	Hex	Beta	OAc	OAc	OTBS	OLev	5.11484	166.474
1559	Gal	Hex	Beta	OAc	OAc	OTBS	OPMB	7.7063	2222.3
1560	Gal	Hex	Beta	OAc	OAc	OTBS	OTBDPS	6.71426	824.074
1561	Gal	Hex	Beta	OAc	OAc	OTBS	OTBS	5.10845	165.414
1562	Gal	Hex	Beta	OAc	OAc	OTBS	OTIPS	5.96721	390.414
1563	Gal	Hex	Beta	OAc	OAc	OTIPS	NO2Bz	5.51056	247.291
1564	Gal	Hex	Beta	OAc	OAc	OTIPS	OAc	3.04584	21.0276
1565	Gal	Hex	Beta	OAc	OAc	OTIPS	OBn	6.46845	644.486
1566	Gal	Hex	Beta	OAc	OAc	OTIPS	OBz	5.51597	248.632
1567	Gal	Hex	Beta	OAc	OAc	OTIPS	OClAc	2.31353	10.11
1568	Gal	Hex	Beta	OAc	OAc	OTIPS	OH	3.69974	40.4367
1569	Gal	Hex	Beta	OAc	OAc	OTIPS	OLev	5.56189	260.314
1570	Gal	Hex	Beta	OAc	OAc	OTIPS	OPMB	8.34163	4194.93
1571	Gal	Hex	Beta	OAc	OAc	OTIPS	OTBDPS	7.23013	1380.4
1572	Gal	Hex	Beta	OAc	OAc	OTIPS	OTBS	5.78705	326.051
1573	Gal	Hex	Beta	OAc	OAc	OTIPS	OTIPS	5.63791	280.874
1574	Gal	Hex	Beta	OAc	OBn	NO2Bz	NO2Bz	3.31414	27.4987
1575	Gal	Hex	Beta	OAc	OBn	NO2Bz	OAc	4.64289	103.844
1576	Gal	Hex	Beta	OAc	OBn	NO2Bz	OBn	5.14291	171.213
1577	Gal	Hex	Beta	OAc	OBn	NO2Bz	OBz	3.50043	33.1297
1578	Gal	Hex	Beta	OAc	OBn	NO2Bz	OClAc	3.58201	35.9457
1579	Gal	Hex	Beta	OAc	OBn	NO2Bz	OH	3.93991	51.4139
1580	Gal	Hex	Beta	OAc	OBn	NO2Bz	OLev	4.4874	88.8904
1581	Gal	Hex	Beta	OAc	OBn	NO2Bz	OPMB	6.96788	1061.97
1582	Gal	Hex	Beta	OAc	OBn	NO2Bz	OTBDPS	5.4194	225.743
1583	Gal	Hex	Beta	OAc	OBn	NO2Bz	OTBS	5.14652	171.833
1584	Gal	Hex	Beta	OAc	OBn	NO2Bz	OTIPS	5.83318	341.442
1585	Gal	Hex	Beta	OAc	OBn	OAc	NO2Bz	4.3561	77.9523
1586	Gal	Hex	Beta	OAc	OBn	OAc	OAc	3.62835	37.6508
1587	Gal	Hex	Beta	OAc	OBn	OAc	OBn	5.29472	199.281
1588	Gal	Hex	Beta	OAc	OBn	OAc	OBz	4.07683	58.9585
1589	Gal	Hex	Beta	OAc	OBn	OAc	OClAc	2.6216	13.7577
1590	Gal	Hex	Beta	OAc	OBn	OAc	OH	3.76036	42.9641
1591	Gal	Hex	Beta	OAc	OBn	OAc	OLev	5.43462	229.205
1592	Gal	Hex	Beta	OAc	OBn	OAc	OPMB	7.55901	1917.94
1593	Gal	Hex	Beta	OAc	OBn	OAc	OTBDPS	4.47935	88.1769
1594	Gal	Hex	Beta	OAc	OBn	OAc	OTBS	3.62019	37.3446
1595	Gal	Hex	Beta	OAc	OBn	OAc	OTIPS	4.20707	67.1596
1596	Gal	Hex	Beta	OAc	OBn	OBn	NO2Bz	6.81292	909.521
1597	Gal	Hex	Beta	OAc	OBn	OBn	OAc	5.78145	324.228
1598	Gal	Hex	Beta	OAc	OBn	OBn	OBn	8.48034	4819.11
1599	Gal	Hex	Beta	OAc	OBn	OBn	OBz	7.00488	1101.99
1600	Gal	Hex	Beta	OAc	OBn	OBn	OClAc	5.64799	283.721
1601	Gal	Hex	Beta	OAc	OBn	OBn	OH	6.442	627.661
1602	Gal	Hex	Beta	OAc	OBn	OBn	OLev	5.59533	269.165
1603	Gal	Hex	Beta	OAc	OBn	OBn	OPMB	10.672	43129.1
1604	Gal	Hex	Beta	OAc	OBn	OBn	OTBDPS	7.58403	1966.55
1605	Gal	Hex	Beta	OAc	OBn	OBn	OTBS	7.79797	2435.65
1606	Gal	Hex	Beta	OAc	OBn	OBn	OTIPS	7.95682	2854.99
1607	Gal	Hex	Beta	OAc	OBn	OBz	NO2Bz	4.63273	102.794
1608	Gal	Hex	Beta	OAc	OBn	OBz	OAc	4.81455	123.292
1609	Gal	Hex	Beta	OAc	OBn	OBz	OBn	6.43815	625.246
1610	Gal	Hex	Beta	OAc	OBn	OBz	OBz	3.79578	44.5127
1611	Gal	Hex	Beta	OAc	OBn	OBz	OClAc	3.62038	37.3518
1612	Gal	Hex	Beta	OAc	OBn	OBz	OH	4.14166	62.9069
1613	Gal	Hex	Beta	OAc	OBn	OBz	OLev	6.17601	481.068
1614	Gal	Hex	Beta	OAc	OBn	OBz	OPMB	8.47012	4770.09
1615	Gal	Hex	Beta	OAc	OBn	OBz	OTBDPS	5.51116	247.439
1616	Gal	Hex	Beta	OAc	OBn	OBz	OTBS	5.33892	208.288
1617	Gal	Hex	Beta	OAc	OBn	OBz	OTIPS	5.77903	323.444
1618	Gal	Hex	Beta	OAc	OBn	OClAc	NO2Bz	3.61237	37.0537
1619	Gal	Hex	Beta	OAc	OBn	OClAc	OAc	2.98008	19.6894
1620	Gal	Hex	Beta	OAc	OBn	OClAc	OBn	4.00703	54.9832
1621	Gal	Hex	Beta	OAc	OBn	OClAc	OBz	3.05639	21.2506
1622	Gal	Hex	Beta	OAc	OBn	OClAc	OClAc	2.03462	7.64937
1623	Gal	Hex	Beta	OAc	OBn	OClAc	OH	2.95137	19.1321
1624	Gal	Hex	Beta	OAc	OBn	OClAc	OLev	4.46111	86.584
1625	Gal	Hex	Beta	OAc	OBn	OClAc	OPMB	6.3418	567.816
1626	Gal	Hex	Beta	OAc	OBn	OClAc	OTBDPS	3.86969	47.9277
1627	Gal	Hex	Beta	OAc	OBn	OClAc	OTBS	2.70624	14.9729
1628	Gal	Hex	Beta	OAc	OBn	OClAc	OTIPS	3.5686	35.4668
1629	Gal	Hex	Beta	OAc	OBn	OH	NO2Bz	5.55186	257.717
1630	Gal	Hex	Beta	OAc	OBn	OH	OAc	6.45436	635.466
1631	Gal	Hex	Beta	OAc	OBn	OH	OBn	7.37611	1597.37
1632	Gal	Hex	Beta	OAc	OBn	OH	OBz	6.29267	540.594
1633	Gal	Hex	Beta	OAc	OBn	OH	OClAc	4.7434	114.824
1634	Gal	Hex	Beta	OAc	OBn	OH	OH	6.53788	690.817
1635	Gal	Hex	Beta	OAc	OBn	OH	OLev	7.21946	1365.76
1636	Gal	Hex	Beta	OAc	OBn	OH	OPMB	9.24819	10385.7
1637	Gal	Hex	Beta	OAc	OBn	OH	OTBDPS	6.48174	653.109
1638	Gal	Hex	Beta	OAc	OBn	OH	OTBS	6.20642	495.922
1639	Gal	Hex	Beta	OAc	OBn	OH	OTIPS	6.69838	811.091
1640	Gal	Hex	Beta	OAc	OBn	OLev	NO2Bz	4.98722	146.529
1641	Gal	Hex	Beta	OAc	OBn	OLev	OAc	5.53822	254.226
1642	Gal	Hex	Beta	OAc	OBn	OLev	OBn	5.78647	325.859
1643	Gal	Hex	Beta	OAc	OBn	OLev	OBz	4.70439	110.43
1644	Gal	Hex	Beta	OAc	OBn	OLev	OClAc	4.25489	70.4491
1645	Gal	Hex	Beta	OAc	OBn	OLev	OH	4.78417	119.602
1646	Gal	Hex	Beta	OAc	OBn	OLev	OLev	5.24399	189.424
1647	Gal	Hex	Beta	OAc	OBn	OLev	OPMB	7.84175	2544.67
1648	Gal	Hex	Beta	OAc	OBn	OLev	OTBDPS	5.48973	242.192
1649	Gal	Hex	Beta	OAc	OBn	OLev	OTBS	5.13726	170.248
1650	Gal	Hex	Beta	OAc	OBn	OLev	OTIPS	5.12275	167.796
1651	Gal	Hex	Beta	OAc	OBn	OPMB	NO2Bz	7.07507	1182.12
1652	Gal	Hex	Beta	OAc	OBn	OPMB	OAc	8.15205	3470.47
1653	Gal	Hex	Beta	OAc	OBn	OPMB	OBn	10.1169	24758.7
1654	Gal	Hex	Beta	OAc	OBn	OPMB	OBz	8.63533	5626.99
1655	Gal	Hex	Beta	OAc	OBn	OPMB	OClAc	7.04771	1150.22
1656	Gal	Hex	Beta	OAc	OBn	OPMB	OH	8.37263	4327.02
1657	Gal	Hex	Beta	OAc	OBn	OPMB	OLev	8.80688	6680.03
1658	Gal	Hex	Beta	OAc	OBn	OPMB	OPMB	10.7558	46900.5
1659	Gal	Hex	Beta	OAc	OBn	OPMB	OTBDPS	8.99982	8101.63
1660	Gal	Hex	Beta	OAc	OBn	OPMB	OTBS	9.45171	12729.9
1661	Gal	Hex	Beta	OAc	OBn	OPMB	OTIPS	9.20807	9977.36
1662	Gal	Hex	Beta	OAc	OBn	OTBDPS	NO2Bz	6.54119	693.112
1663	Gal	Hex	Beta	OAc	OBn	OTBDPS	OAc	5.83179	340.969
1664	Gal	Hex	Beta	OAc	OBn	OTBDPS	OBn	7.86803	2612.4
1665	Gal	Hex	Beta	OAc	OBn	OTBDPS	OBz	6.68573	800.894
1666	Gal	Hex	Beta	OAc	OBn	OTBDPS	OClAc	5.10147	164.264
1667	Gal	Hex	Beta	OAc	OBn	OTBDPS	OH	5.51341	247.995
1668	Gal	Hex	Beta	OAc	OBn	OTBDPS	OLev	7.22726	1376.45
1669	Gal	Hex	Beta	OAc	OBn	OTBDPS	OPMB	9.37013	11732.6
1670	Gal	Hex	Beta	OAc	OBn	OTBDPS	OTBDPS	5.34748	210.077
1671	Gal	Hex	Beta	OAc	OBn	OTBDPS	OTBS	8.29117	3988.51
1672	Gal	Hex	Beta	OAc	OBn	OTBDPS	OTIPS	8.42333	4552.06
1673	Gal	Hex	Beta	OAc	OBn	OTBS	NO2Bz	6.32296	557.222
1674	Gal	Hex	Beta	OAc	OBn	OTBS	OAc	4.95278	141.568
1675	Gal	Hex	Beta	OAc	OBn	OTBS	OBn	7.27068	1437.52
1676	Gal	Hex	Beta	OAc	OBn	OTBS	OBz	6.47326	647.59
1677	Gal	Hex	Beta	OAc	OBn	OTBS	OClAc	4.11111	61.0144
1678	Gal	Hex	Beta	OAc	OBn	OTBS	OH	4.98974	146.898
1679	Gal	Hex	Beta	OAc	OBn	OTBS	OLev	6.61922	749.364
1680	Gal	Hex	Beta	OAc	OBn	OTBS	OPMB	9.61334	14963.1
1681	Gal	Hex	Beta	OAc	OBn	OTBS	OTBDPS	8.33638	4172.96
1682	Gal	Hex	Beta	OAc	OBn	OTBS	OTBS	7.70816	2226.44
1683	Gal	Hex	Beta	OAc	OBn	OTBS	OTIPS	8.34775	4220.67
1684	Gal	Hex	Beta	OAc	OBn	OTIPS	NO2Bz	7.11946	1235.78
1685	Gal	Hex	Beta	OAc	OBn	OTIPS	OAc	5.90457	366.709
1686	Gal	Hex	Beta	OAc	OBn	OTIPS	OBn	8.29269	3994.57
1687	Gal	Hex	Beta	OAc	OBn	OTIPS	OBz	7.32152	1512.5
1688	Gal	Hex	Beta	OAc	OBn	OTIPS	OClAc	4.68622	108.443
1689	Gal	Hex	Beta	OAc	OBn	OTIPS	OH	5.41178	224.029
1690	Gal	Hex	Beta	OAc	OBn	OTIPS	OLev	7.19469	1332.34
1691	Gal	Hex	Beta	OAc	OBn	OTIPS	OPMB	10.2565	28466.9
1692	Gal	Hex	Beta	OAc	OBn	OTIPS	OTBDPS	8.77687	6482.57
1693	Gal	Hex	Beta	OAc	OBn	OTIPS	OTBS	8.60994	5485.94
1694	Gal	Hex	Beta	OAc	OBn	OTIPS	OTIPS	7.88877	2667.16
1695	Gal	Hex	Beta	OAc	OBz	NO2Bz	NO2Bz	2.67231	14.4734
1696	Gal	Hex	Beta	OAc	OBz	NO2Bz	OAc	3.96428	52.6821
1697	Gal	Hex	Beta	OAc	OBz	NO2Bz	OBn	4.51401	91.2867
1698	Gal	Hex	Beta	OAc	OBz	NO2Bz	OBz	2.54544	12.7488
1699	Gal	Hex	Beta	OAc	OBz	NO2Bz	OClAc	2.85974	17.457
1700	Gal	Hex	Beta	OAc	OBz	NO2Bz	OH	4.45368	85.9428
1701	Gal	Hex	Beta	OAc	OBz	NO2Bz	OLev	3.88099	48.4723
1702	Gal	Hex	Beta	OAc	OBz	NO2Bz	OPMB	6.41822	612.909
1703	Gal	Hex	Beta	OAc	OBz	NO2Bz	OTBDPS	4.49579	89.6387
1704	Gal	Hex	Beta	OAc	OBz	NO2Bz	OTBS	4.42095	83.1749
1705	Gal	Hex	Beta	OAc	OBz	NO2Bz	OTIPS	5.11353	166.257
1706	Gal	Hex	Beta	OAc	OBz	OAc	NO2Bz	3.83101	46.1089
1707	Gal	Hex	Beta	OAc	OBz	OAc	OAc	3.50746	33.3634
1708	Gal	Hex	Beta	OAc	OBz	OAc	OBn	5.71239	302.594
1709	Gal	Hex	Beta	OAc	OBz	OAc	OBz	3.10566	22.3239
1710	Gal	Hex	Beta	OAc	OBz	OAc	OClAc	2.10535	8.20996
1711	Gal	Hex	Beta	OAc	OBz	OAc	OH	5.13533	169.921
1712	Gal	Hex	Beta	OAc	OBz	OAc	OLev	5.07917	160.641
1713	Gal	Hex	Beta	OAc	OBz	OAc	OPMB	7.4918	1793.28
1714	Gal	Hex	Beta	OAc	OBz	OAc	OTBDPS	3.94952	51.9105
1715	Gal	Hex	Beta	OAc	OBz	OAc	OTBS	3.30085	27.1358
1716	Gal	Hex	Beta	OAc	OBz	OAc	OTIPS	3.62821	37.6455
1717	Gal	Hex	Beta	OAc	OBz	OBn	NO2Bz	5.21495	184.002
1718	Gal	Hex	Beta	OAc	OBz	OBn	OAc	5.88784	360.625
1719	Gal	Hex	Beta	OAc	OBz	OBn	OBn	7.13833	1259.33
1720	Gal	Hex	Beta	OAc	OBz	OBn	OBz	4.93198	138.654
1721	Gal	Hex	Beta	OAc	OBz	OBn	OClAc	4.5929	98.7802
1722	Gal	Hex	Beta	OAc	OBz	OBn	OH	5.9734	392.838
1723	Gal	Hex	Beta	OAc	OBz	OBn	OLev	6.87038	963.313
1724	Gal	Hex	Beta	OAc	OBz	OBn	OPMB	9.01739	8245.21
1725	Gal	Hex	Beta	OAc	OBz	OBn	OTBDPS	6.38617	593.578
1726	Gal	Hex	Beta	OAc	OBz	OBn	OTBS	6.53351	687.808
1727	Gal	Hex	Beta	OAc	OBz	OBn	OTIPS	6.7402	845.728
1728	Gal	Hex	Beta	OAc	OBz	OBz	NO2Bz	3.58867	36.1858
1729	Gal	Hex	Beta	OAc	OBz	OBz	OAc	3.76286	43.0712
1730	Gal	Hex	Beta	OAc	OBz	OBz	OBn	5.53916	254.465
1731	Gal	Hex	Beta	OAc	OBz	OBz	OBz	2.70457	14.9479
1732	Gal	Hex	Beta	OAc	OBz	OBz	OClAc	2.72723	15.2905
1733	Gal	Hex	Beta	OAc	OBz	OBz	OH	4.40946	82.2247
1734	Gal	Hex	Beta	OAc	OBz	OBz	OLev	5.18457	178.496
1735	Gal	Hex	Beta	OAc	OBz	OBz	OPMB	7.43231	1689.71
1736	Gal	Hex	Beta	OAc	OBz	OBz	OTBDPS	4.3089	74.3586
1737	Gal	Hex	Beta	OAc	OBz	OBz	OTBS	4.08779	59.6077
1738	Gal	Hex	Beta	OAc	OBz	OBz	OTIPS	4.51381	91.2685
1739	Gal	Hex	Beta	OAc	OBz	OClAc	NO2Bz	3.24695	25.7119
1740	Gal	Hex	Beta	OAc	OBz	OClAc	OAc	2.9482	19.0716
1741	Gal	Hex	Beta	OAc	OBz	OClAc	OBn	4.66742	106.422
1742	Gal	Hex	Beta	OAc	OBz	OClAc	OBz	2.44169	11.4924
1743	Gal	Hex	Beta	OAc	OBz	OClAc	OClAc	2.10197	8.18229
1744	Gal	Hex	Beta	OAc	OBz	OClAc	OH	4.40548	81.8985
1745	Gal	Hex	Beta	OAc	OBz	OClAc	OLev	4.61661	101.15
1746	Gal	Hex	Beta	OAc	OBz	OClAc	OPMB	6.45343	634.877
1747	Gal	Hex	Beta	OAc	OBz	OClAc	OTBDPS	3.53028	34.1334
1748	Gal	Hex	Beta	OAc	OBz	OClAc	OTBS	2.66274	14.3356
1749	Gal	Hex	Beta	OAc	OBz	OClAc	OTIPS	3.24127	25.5661
1750	Gal	Hex	Beta	OAc	OBz	OH	NO2Bz	5.29456	199.249
1751	Gal	Hex	Beta	OAc	OBz	OH	OAc	6.1759	481.015
1752	Gal	Hex	Beta	OAc	OBz	OH	OBn	8.08115	3232.94
1753	Gal	Hex	Beta	OAc	OBz	OH	OBz	5.59018	267.785
1754	Gal	Hex	Beta	OAc	OBz	OH	OClAc	3.88189	48.5158
1755	Gal	Hex	Beta	OAc	OBz	OH	OH	8.21052	3679.46
1756	Gal	Hex	Beta	OAc	OBz	OH	OLev	7.40944	1651.5
1757	Gal	Hex	Beta	OAc	OBz	OH	OPMB	9.44212	12608.4
1758	Gal	Hex	Beta	OAc	OBz	OH	OTBDPS	6.03383	417.309
1759	Gal	Hex	Beta	OAc	OBz	OH	OTBS	5.95127	384.242
1760	Gal	Hex	Beta	OAc	OBz	OH	OTIPS	6.07388	434.362
1761	Gal	Hex	Beta	OAc	OBz	OLev	NO2Bz	4.45781	86.298
1762	Gal	Hex	Beta	OAc	OBz	OLev	OAc	5.48866	241.933
1763	Gal	Hex	Beta	OAc	OBz	OLev	OBn	6.31118	550.692
1764	Gal	Hex	Beta	OAc	OBz	OLev	OBz	4.07399	58.7911
1765	Gal	Hex	Beta	OAc	OBz	OLev	OClAc	4.42637	83.6276
1766	Gal	Hex	Beta	OAc	OBz	OLev	OH	6.06121	428.895
1767	Gal	Hex	Beta	OAc	OBz	OLev	OLev	5.13029	169.067
1768	Gal	Hex	Beta	OAc	OBz	OLev	OPMB	7.69631	2200.21
1769	Gal	Hex	Beta	OAc	OBz	OLev	OTBDPS	4.99354	147.458
1770	Gal	Hex	Beta	OAc	OBz	OLev	OTBS	4.85337	128.172
1771	Gal	Hex	Beta	OAc	OBz	OLev	OTIPS	4.67457	107.186
1772	Gal	Hex	Beta	OAc	OBz	OPMB	NO2Bz	5.95821	386.915
1773	Gal	Hex	Beta	OAc	OBz	OPMB	OAc	7.20316	1343.67
1774	Gal	Hex	Beta	OAc	OBz	OPMB	OBn	8.39516	4425.61
1775	Gal	Hex	Beta	OAc	OBz	OPMB	OBz	6.08377	438.682
1776	Gal	Hex	Beta	OAc	OBz	OPMB	OClAc	5.966	389.942
1777	Gal	Hex	Beta	OAc	OBz	OPMB	OH	8.15419	3477.92
1778	Gal	Hex	Beta	OAc	OBz	OPMB	OLev	7.66035	2122.49
1779	Gal	Hex	Beta	OAc	OBz	OPMB	OPMB	9.11381	9079.85
1780	Gal	Hex	Beta	OAc	OBz	OPMB	OTBDPS	7.62511	2049.01
1781	Gal	Hex	Beta	OAc	OBz	OPMB	OTBS	8.27913	3940.78
1782	Gal	Hex	Beta	OAc	OBz	OPMB	OTIPS	8.45856	4715.25
1783	Gal	Hex	Beta	OAc	OBz	OTBDPS	NO2Bz	6.16873	477.579
1784	Gal	Hex	Beta	OAc	OBz	OTBDPS	OAc	5.42049	225.99
1785	Gal	Hex	Beta	OAc	OBz	OTBDPS	OBn	7.52646	1856.52
1786	Gal	Hex	Beta	OAc	OBz	OTBDPS	OBz	5.78641	325.841
1787	Gal	Hex	Beta	OAc	OBz	OTBDPS	OClAc	4.81363	123.178
1788	Gal	Hex	Beta	OAc	OBz	OTBDPS	OH	5.91412	370.23
1789	Gal	Hex	Beta	OAc	OBz	OTBDPS	OLev	6.79004	888.946
1790	Gal	Hex	Beta	OAc	OBz	OTBDPS	OPMB	8.93528	7595.23
1791	Gal	Hex	Beta	OAc	OBz	OTBDPS	OTBDPS	5.37788	216.563
1792	Gal	Hex	Beta	OAc	OBz	OTBDPS	OTBS	7.43675	1697.23
1793	Gal	Hex	Beta	OAc	OBz	OTBDPS	OTIPS	7.26671	1431.83
1794	Gal	Hex	Beta	OAc	OBz	OTBS	NO2Bz	6.0331	417.008
1795	Gal	Hex	Beta	OAc	OBz	OTBS	OAc	5.28983	198.309
1796	Gal	Hex	Beta	OAc	OBz	OTBS	OBn	7.97819	2916.64
1797	Gal	Hex	Beta	OAc	OBz	OTBS	OBz	5.41285	224.27
1798	Gal	Hex	Beta	OAc	OBz	OTBS	OClAc	4.22633	68.4657
1799	Gal	Hex	Beta	OAc	OBz	OTBS	OH	5.92378	373.821
1800	Gal	Hex	Beta	OAc	OBz	OTBS	OLev	6.86278	956.025
1801	Gal	Hex	Beta	OAc	OBz	OTBS	OPMB	9.55222	14076
1802	Gal	Hex	Beta	OAc	OBz	OTBS	OTBDPS	7.65111	2102.99
1803	Gal	Hex	Beta	OAc	OBz	OTBS	OTBS	6.82028	916.238
1804	Gal	Hex	Beta	OAc	OBz	OTBS	OTIPS	7.58582	1970.06
1805	Gal	Hex	Beta	OAc	OBz	OTIPS	NO2Bz	6.71676	826.14
1806	Gal	Hex	Beta	OAc	OBz	OTIPS	OAc	5.58461	266.296
1807	Gal	Hex	Beta	OAc	OBz	OTIPS	OBn	8.26508	3885.8
1808	Gal	Hex	Beta	OAc	OBz	OTIPS	OBz	5.87555	356.219
1809	Gal	Hex	Beta	OAc	OBz	OTIPS	OClAc	4.60075	99.5586
1810	Gal	Hex	Beta	OAc	OBz	OTIPS	OH	5.43727	229.813
1811	Gal	Hex	Beta	OAc	OBz	OTIPS	OLev	7.17628	1308.04
1812	Gal	Hex	Beta	OAc	OBz	OTIPS	OPMB	9.99129	21835.5
1813	Gal	Hex	Beta	OAc	OBz	OTIPS	OTBDPS	8.06904	3194.03
1814	Gal	Hex	Beta	OAc	OBz	OTIPS	OTBS	7.90821	2719.52
1815	Gal	Hex	Beta	OAc	OBz	OTIPS	OTIPS	6.99481	1090.96
1816	Gal	Hex	Beta	OAc	OClAc	NO2Bz	NO2Bz	1.32926	3.77824
1817	Gal	Hex	Beta	OAc	OClAc	NO2Bz	OAc	2.68002	14.5854
1818	Gal	Hex	Beta	OAc	OClAc	NO2Bz	OBn	3.32631	27.8356
1819	Gal	Hex	Beta	OAc	OClAc	NO2Bz	OBz	1.83031	6.23581
1820	Gal	Hex	Beta	OAc	OClAc	NO2Bz	OClAc	2.15134	8.59634
1821	Gal	Hex	Beta	OAc	OClAc	NO2Bz	OH	3.94148	51.4949
1822	Gal	Hex	Beta	OAc	OClAc	NO2Bz	OLev	2.73736	15.4462
1823	Gal	Hex	Beta	OAc	OClAc	NO2Bz	OPMB	3.73201	41.7628
1824	Gal	Hex	Beta	OAc	OClAc	NO2Bz	OTBDPS	3.67786	39.5617
1825	Gal	Hex	Beta	OAc	OClAc	NO2Bz	OTBS	2.88936	17.9817
1826	Gal	Hex	Beta	OAc	OClAc	NO2Bz	OTIPS	3.55447	34.9691
1827	Gal	Hex	Beta	OAc	OClAc	OAc	NO2Bz	2.20084	9.03259
1828	Gal	Hex	Beta	OAc	OClAc	OAc	OAc	2.19274	8.9597
1829	Gal	Hex	Beta	OAc	OClAc	OAc	OBn	2.99946	20.0747
1830	Gal	Hex	Beta	OAc	OClAc	OAc	OBz	2.20261	9.04863
1831	Gal	Hex	Beta	OAc	OClAc	OAc	OClAc	1.8663	6.46435
1832	Gal	Hex	Beta	OAc	OClAc	OAc	OH	4.352	77.6339
1833	Gal	Hex	Beta	OAc	OClAc	OAc	OLev	3.40614	30.1486
1834	Gal	Hex	Beta	OAc	OClAc	OAc	OPMB	4.52389	92.1932
1835	Gal	Hex	Beta	OAc	OClAc	OAc	OTBDPS	1.90304	6.70625
1836	Gal	Hex	Beta	OAc	OClAc	OAc	OTBS	0.470012	1.60001
1837	Gal	Hex	Beta	OAc	OClAc	OAc	OTIPS	0.866668	2.37897
1838	Gal	Hex	Beta	OAc	OClAc	OBn	NO2Bz	3.92215	50.5089
1839	Gal	Hex	Beta	OAc	OClAc	OBn	OAc	3.59836	36.5383
1840	Gal	Hex	Beta	OAc	OClAc	OBn	OBn	4.8283	124.998
1841	Gal	Hex	Beta	OAc	OClAc	OBn	OBz	3.95691	52.2952
1842	Gal	Hex	Beta	OAc	OClAc	OBn	OClAc	2.86379	17.5278
1843	Gal	Hex	Beta	OAc	OClAc	OBn	OH	5.16444	174.939
1844	Gal	Hex	Beta	OAc	OClAc	OBn	OLev	5.07686	160.27
1845	Gal	Hex	Beta	OAc	OClAc	OBn	OPMB	6.73399	840.491
1846	Gal	Hex	Beta	OAc	OClAc	OBn	OTBDPS	4.7828	119.438
1847	Gal	Hex	Beta	OAc	OClAc	OBn	OTBS	4.38434	80.185
1848	Gal	Hex	Beta	OAc	OClAc	OBn	OTIPS	4.38222	80.0158
1849	Gal	Hex	Beta	OAc	OClAc	OBz	NO2Bz	2.92039	18.5484
1850	Gal	Hex	Beta	OAc	OClAc	OBz	OAc	2.76394	15.8623
1851	Gal	Hex	Beta	OAc	OClAc	OBz	OBn	4.58424	97.9288
1852	Gal	Hex	Beta	OAc	OClAc	OBz	OBz	2.4012	11.0365
1853	Gal	Hex	Beta	OAc	OClAc	OBz	OClAc	2.13869	8.48828
1854	Gal	Hex	Beta	OAc	OClAc	OBz	OH	4.25061	70.1479
1855	Gal	Hex	Beta	OAc	OClAc	OBz	OLev	4.44539	85.2334
1856	Gal	Hex	Beta	OAc	OClAc	OBz	OPMB	6.11418	452.227
1857	Gal	Hex	Beta	OAc	OClAc	OBz	OTBDPS	3.3452	28.3663
1858	Gal	Hex	Beta	OAc	OClAc	OBz	OTBS	2.68529	14.6624
1859	Gal	Hex	Beta	OAc	OClAc	OBz	OTIPS	2.93486	18.8189
1860	Gal	Hex	Beta	OAc	OClAc	OClAc	NO2Bz	2.0672	7.90269
1861	Gal	Hex	Beta	OAc	OClAc	OClAc	OAc	1.91236	6.76907
1862	Gal	Hex	Beta	OAc	OClAc	OClAc	OBn	2.63891	13.9979
1863	Gal	Hex	Beta	OAc	OClAc	OClAc	OBz	1.99121	7.3244
1864	Gal	Hex	Beta	OAc	OClAc	OClAc	OClAc	1.45426	4.28134
1865	Gal	Hex	Beta	OAc	OClAc	OClAc	OH	4.03139	56.3393
1866	Gal	Hex	Beta	OAc	OClAc	OClAc	OLev	3.14512	23.2225
1867	Gal	Hex	Beta	OAc	OClAc	OClAc	OPMB	4.22643	68.4722
1868	Gal	Hex	Beta	OAc	OClAc	OClAc	OTBDPS	1.90969	6.75099
1869	Gal	Hex	Beta	OAc	OClAc	OClAc	OTBS	0.522523	1.68628
1870	Gal	Hex	Beta	OAc	OClAc	OClAc	OTIPS	0.735963	2.08749
1871	Gal	Hex	Beta	OAc	OClAc	OH	NO2Bz	3.98634	53.8574
1872	Gal	Hex	Beta	OAc	OClAc	OH	OAc	5.3081	201.965
1873	Gal	Hex	Beta	OAc	OClAc	OH	OBn	5.45607	234.175
1874	Gal	Hex	Beta	OAc	OClAc	OH	OBz	4.66395	106.054
1875	Gal	Hex	Beta	OAc	OClAc	OH	OClAc	4.73493	113.856
1876	Gal	Hex	Beta	OAc	OClAc	OH	OH	6.90282	995.072
1877	Gal	Hex	Beta	OAc	OClAc	OH	OLev	5.52557	251.03
1878	Gal	Hex	Beta	OAc	OClAc	OH	OPMB	6.48772	657.024
1879	Gal	Hex	Beta	OAc	OClAc	OH	OTBDPS	4.03751	56.6848
1880	Gal	Hex	Beta	OAc	OClAc	OH	OTBS	3.25416	25.898
1881	Gal	Hex	Beta	OAc	OClAc	OH	OTIPS	3.27499	26.4431
1882	Gal	Hex	Beta	OAc	OClAc	OLev	NO2Bz	3.07981	21.7542
1883	Gal	Hex	Beta	OAc	OClAc	OLev	OAc	3.41335	30.367
1884	Gal	Hex	Beta	OAc	OClAc	OLev	OBn	4.22134	68.125
1885	Gal	Hex	Beta	OAc	OClAc	OLev	OBz	2.90879	18.3346
1886	Gal	Hex	Beta	OAc	OClAc	OLev	OClAc	2.80495	16.5262
1887	Gal	Hex	Beta	OAc	OClAc	OLev	OH	4.75997	116.742
1888	Gal	Hex	Beta	OAc	OClAc	OLev	OLev	3.62498	37.524
1889	Gal	Hex	Beta	OAc	OClAc	OLev	OPMB	5.35033	210.677
1890	Gal	Hex	Beta	OAc	OClAc	OLev	OTBDPS	3.29209	26.899
1891	Gal	Hex	Beta	OAc	OClAc	OLev	OTBS	2.62617	13.8208
1892	Gal	Hex	Beta	OAc	OClAc	OLev	OTIPS	2.09804	8.15016
1893	Gal	Hex	Beta	OAc	OClAc	OPMB	NO2Bz	4.59258	98.749
1894	Gal	Hex	Beta	OAc	OClAc	OPMB	OAc	4.69949	109.892
1895	Gal	Hex	Beta	OAc	OClAc	OPMB	OBn	5.6184	275.448
1896	Gal	Hex	Beta	OAc	OClAc	OPMB	OBz	4.50372	90.3527
1897	Gal	Hex	Beta	OAc	OClAc	OPMB	OClAc	3.9203	50.4153
1898	Gal	Hex	Beta	OAc	OClAc	OPMB	OH	6.3673	582.481
1899	Gal	Hex	Beta	OAc	OClAc	OPMB	OLev	4.89539	133.672
1900	Gal	Hex	Beta	OAc	OClAc	OPMB	OPMB	6.59063	728.242
1901	Gal	Hex	Beta	OAc	OClAc	OPMB	OTBDPS	6.34789	571.287
1902	Gal	Hex	Beta	OAc	OClAc	OPMB	OTBS	5.58802	267.207
1903	Gal	Hex	Beta	OAc	OClAc	OPMB	OTIPS	6.60567	739.275
1904	Gal	Hex	Beta	OAc	OClAc	OTBDPS	NO2Bz	5.20449	182.088
1905	Gal	Hex	Beta	OAc	OClAc	OTBDPS	OAc	3.79246	44.3653
1906	Gal	Hex	Beta	OAc	OClAc	OTBDPS	OBn	6.01538	409.68
1907	Gal	Hex	Beta	OAc	OClAc	OTBDPS	OBz	4.62965	102.478
1908	Gal	Hex	Beta	OAc	OClAc	OTBDPS	OClAc	3.46607	32.0108
1909	Gal	Hex	Beta	OAc	OClAc	OTBDPS	OH	4.34142	76.8165
1910	Gal	Hex	Beta	OAc	OClAc	OTBDPS	OLev	5.51469	248.312
1911	Gal	Hex	Beta	OAc	OClAc	OTBDPS	OPMB	7.7421	2303.31
1912	Gal	Hex	Beta	OAc	OClAc	OTBDPS	OTBDPS	4.69491	109.389
1913	Gal	Hex	Beta	OAc	OClAc	OTBDPS	OTBS	6.15714	472.076
1914	Gal	Hex	Beta	OAc	OClAc	OTBDPS	OTIPS	6.44711	630.878
1915	Gal	Hex	Beta	OAc	OClAc	OTBS	NO2Bz	4.27607	71.9573
1916	Gal	Hex	Beta	OAc	OClAc	OTBS	OAc	2.58267	13.2325
1917	Gal	Hex	Beta	OAc	OClAc	OTBS	OBn	5.14656	171.839
1918	Gal	Hex	Beta	OAc	OClAc	OTBS	OBz	4.27985	72.2292
1919	Gal	Hex	Beta	OAc	OClAc	OTBS	OClAc	1.95805	7.08548
1920	Gal	Hex	Beta	OAc	OClAc	OTBS	OH	3.85471	47.2147
1921	Gal	Hex	Beta	OAc	OClAc	OTBS	OLev	4.74707	115.246
1922	Gal	Hex	Beta	OAc	OClAc	OTBS	OPMB	6.89798	990.269
1923	Gal	Hex	Beta	OAc	OClAc	OTBS	OTBDPS	6.10995	450.317
1924	Gal	Hex	Beta	OAc	OClAc	OTBS	OTBS	5.01793	151.098
1925	Gal	Hex	Beta	OAc	OClAc	OTBS	OTIPS	5.36159	213.063
1926	Gal	Hex	Beta	OAc	OClAc	OTIPS	NO2Bz	4.99334	147.427
1927	Gal	Hex	Beta	OAc	OClAc	OTIPS	OAc	2.65423	14.214
1928	Gal	Hex	Beta	OAc	OClAc	OTIPS	OBn	5.8024	331.092
1929	Gal	Hex	Beta	OAc	OClAc	OTIPS	OBz	4.90673	135.196
1930	Gal	Hex	Beta	OAc	OClAc	OTIPS	OClAc	2.34121	10.3938
1931	Gal	Hex	Beta	OAc	OClAc	OTIPS	OH	3.57418	35.6652
1932	Gal	Hex	Beta	OAc	OClAc	OTIPS	OLev	5.21086	183.252
1933	Gal	Hex	Beta	OAc	OClAc	OTIPS	OPMB	7.64879	2098.1
1934	Gal	Hex	Beta	OAc	OClAc	OTIPS	OTBDPS	6.63551	761.669
1935	Gal	Hex	Beta	OAc	OClAc	OTIPS	OTBS	5.46408	236.059
1936	Gal	Hex	Beta	OAc	OClAc	OTIPS	OTIPS	5.11645	166.742
1937	Gal	Hex	Beta	OAc	OH	NO2Bz	NO2Bz	2.84906	17.2716
1938	Gal	Hex	Beta	OAc	OH	NO2Bz	OAc	5.16907	175.751
1939	Gal	Hex	Beta	OAc	OH	NO2Bz	OBn	5.08028	160.82
1940	Gal	Hex	Beta	OAc	OH	NO2Bz	OBz	4.00819	55.0471
1941	Gal	Hex	Beta	OAc	OH	NO2Bz	OClAc	4.15692	63.8745
1942	Gal	Hex	Beta	OAc	OH	NO2Bz	OH	4.33489	76.3167
1943	Gal	Hex	Beta	OAc	OH	NO2Bz	OLev	4.60525	100.008
1944	Gal	Hex	Beta	OAc	OH	NO2Bz	OPMB	5.88544	359.76
1945	Gal	Hex	Beta	OAc	OH	NO2Bz	OTBDPS	4.50543	90.5074
1946	Gal	Hex	Beta	OAc	OH	NO2Bz	OTBS	3.85084	47.0327
1947	Gal	Hex	Beta	OAc	OH	NO2Bz	OTIPS	4.36429	78.5936
1948	Gal	Hex	Beta	OAc	OH	OAc	NO2Bz	4.62019	101.513
1949	Gal	Hex	Beta	OAc	OH	OAc	OAc	6.04138	420.472
1950	Gal	Hex	Beta	OAc	OH	OAc	OBn	5.61782	275.289
1951	Gal	Hex	Beta	OAc	OH	OAc	OBz	5.39637	220.605
1952	Gal	Hex	Beta	OAc	OH	OAc	OClAc	5.23237	187.236
1953	Gal	Hex	Beta	OAc	OH	OAc	OH	5.22872	186.553
1954	Gal	Hex	Beta	OAc	OH	OAc	OLev	6.13964	463.885
1955	Gal	Hex	Beta	OAc	OH	OAc	OPMB	6.88322	975.763
1956	Gal	Hex	Beta	OAc	OH	OAc	OTBDPS	2.76877	15.939
1957	Gal	Hex	Beta	OAc	OH	OAc	OTBS	2.17216	8.7772
1958	Gal	Hex	Beta	OAc	OH	OAc	OTIPS	1.8892	6.61408
1959	Gal	Hex	Beta	OAc	OH	OBn	NO2Bz	6.97674	1071.42
1960	Gal	Hex	Beta	OAc	OH	OBn	OAc	7.96365	2874.54
1961	Gal	Hex	Beta	OAc	OH	OBn	OBn	8.92083	7486.28
1962	Gal	Hex	Beta	OAc	OH	OBn	OBz	8.06162	3170.43
1963	Gal	Hex	Beta	OAc	OH	OBn	OClAc	6.50289	667.066
1964	Gal	Hex	Beta	OAc	OH	OBn	OH	7.20168	1341.68
1965	Gal	Hex	Beta	OAc	OH	OBn	OLev	8.54462	5139.05
1966	Gal	Hex	Beta	OAc	OH	OBn	OPMB	10.5558	38399.1
1967	Gal	Hex	Beta	OAc	OH	OBn	OTBDPS	6.55285	701.239
1968	Gal	Hex	Beta	OAc	OH	OBn	OTBS	6.65102	773.572
1969	Gal	Hex	Beta	OAc	OH	OBn	OTIPS	5.97316	392.745
1970	Gal	Hex	Beta	OAc	OH	OBz	NO2Bz	4.8364	126.014
1971	Gal	Hex	Beta	OAc	OH	OBz	OAc	5.91067	368.953
1972	Gal	Hex	Beta	OAc	OH	OBz	OBn	6.98022	1075.15
1973	Gal	Hex	Beta	OAc	OH	OBz	OBz	4.9053	135.004
1974	Gal	Hex	Beta	OAc	OH	OBz	OClAc	4.73675	114.063
1975	Gal	Hex	Beta	OAc	OH	OBz	OH	5.21819	184.601
1976	Gal	Hex	Beta	OAc	OH	OBz	OLev	6.7134	823.362
1977	Gal	Hex	Beta	OAc	OH	OBz	OPMB	8.42787	4572.73
1978	Gal	Hex	Beta	OAc	OH	OBz	OTBDPS	4.32384	75.4781
1979	Gal	Hex	Beta	OAc	OH	OBz	OTBS	4.09288	59.9121
1980	Gal	Hex	Beta	OAc	OH	OBz	OTIPS	3.80853	45.0842
1981	Gal	Hex	Beta	OAc	OH	OClAc	NO2Bz	4.02128	55.7725
1982	Gal	Hex	Beta	OAc	OH	OClAc	OAc	5.44796	232.284
1983	Gal	Hex	Beta	OAc	OH	OClAc	OBn	4.70484	110.481
1984	Gal	Hex	Beta	OAc	OH	OClAc	OBz	4.63735	103.27
1985	Gal	Hex	Beta	OAc	OH	OClAc	OClAc	4.83014	125.228
1986	Gal	Hex	Beta	OAc	OH	OClAc	OH	4.74549	115.064
1987	Gal	Hex	Beta	OAc	OH	OClAc	OLev	5.45809	234.65
1988	Gal	Hex	Beta	OAc	OH	OClAc	OPMB	5.98533	397.553
1989	Gal	Hex	Beta	OAc	OH	OClAc	OTBDPS	2.58205	13.2242
1990	Gal	Hex	Beta	OAc	OH	OClAc	OTBS	1.91152	6.76334
1991	Gal	Hex	Beta	OAc	OH	OClAc	OTIPS	1.60649	4.98529
1992	Gal	Hex	Beta	OAc	OH	OH	NO2Bz	8.06109	3168.73
1993	Gal	Hex	Beta	OAc	OH	OH	OAc	9.58483	14542.5
1994	Gal	Hex	Beta	OAc	OH	OH	OBn	9.75871	17304.2
1995	Gal	Hex	Beta	OAc	OH	OH	OBz	9.5099	13492.7
1996	Gal	Hex	Beta	OAc	OH	OH	OClAc	8.59394	5398.83
1997	Gal	Hex	Beta	OAc	OH	OH	OH	8.24826	3820.97
1998	Gal	Hex	Beta	OAc	OH	OH	OLev	9.59073	14628.6
1999	Gal	Hex	Beta	OAc	OH	OH	OPMB	10.5141	36832.6
[truncated: 12,642 more rows]

## Sheet: Glc
Index	SugarType	SugarClass	ProductAnomericState	R2	R3	R4	R6	PredLnRRV	PredRRV
1	Glc	Hex	Beta	NO2Bz	NO2Bz	NO2Bz	NO2Bz	-0.607392	0.54477
2	Glc	Hex	Beta	NO2Bz	NO2Bz	NO2Bz	OAc	-0.2132	0.807994
3	Glc	Hex	Beta	NO2Bz	NO2Bz	NO2Bz	OBn	0.491534	1.63482
4	Glc	Hex	Beta	NO2Bz	NO2Bz	NO2Bz	OBz	-0.770284	0.462882
5	Glc	Hex	Beta	NO2Bz	NO2Bz	NO2Bz	OClAc	-0.966673	0.380346
6	Glc	Hex	Beta	NO2Bz	NO2Bz	NO2Bz	OH	-0.51273	0.598859
7	Glc	Hex	Beta	NO2Bz	NO2Bz	NO2Bz	OLev	1.22925	3.41867
8	Glc	Hex	Beta	NO2Bz	NO2Bz	NO2Bz	OPMB	1.9427	6.97753
9	Glc	Hex	Beta	NO2Bz	NO2Bz	NO2Bz	OTBDPS	1.80238	6.06405
10	Glc	Hex	Beta	NO2Bz	NO2Bz	NO2Bz	OTBS	0.946688	2.57716
11	Glc	Hex	Beta	NO2Bz	NO2Bz	NO2Bz	OTIPS	2.2928	9.90264
12	Glc	Hex	Beta	NO2Bz	NO2Bz	OAc	NO2Bz	0.519326	1.6809
13	Glc	Hex	Beta	NO2Bz	NO2Bz	OAc	OAc	0.305797	1.35771
14	Glc	Hex	Beta	NO2Bz	NO2Bz	OAc	OBn	1.77759	5.91559
15	Glc	Hex	Beta	NO2Bz	NO2Bz	OAc	OBz	0.128825	1.13749
16	Glc	Hex	Beta	NO2Bz	NO2Bz	OAc	OClAc	-0.253712	0.775915
17	Glc	Hex	Beta	NO2Bz	NO2Bz	OAc	OH	0.572655	1.77297
18	Glc	Hex	Beta	NO2Bz	NO2Bz	OAc	OLev	1.54769	4.70058
19	Glc	Hex	Beta	NO2Bz	NO2Bz	OAc	OPMB	3.52147	33.834
20	Glc	Hex	Beta	NO2Bz	NO2Bz	OAc	OTBDPS	3.1362	23.0161
21	Glc	Hex	Beta	NO2Bz	NO2Bz	OAc	OTBS	1.44336	4.23489
22	Glc	Hex	Beta	NO2Bz	NO2Bz	OAc	OTIPS	2.18443	8.88554
23	Glc	Hex	Beta	NO2Bz	NO2Bz	OBn	NO2Bz	0.804121	2.23473
24	Glc	Hex	Beta	NO2Bz	NO2Bz	OBn	OAc	1.71817	5.57433
25	Glc	Hex	Beta	NO2Bz	NO2Bz	OBn	OBn	2.21571	9.16792
26	Glc	Hex	Beta	NO2Bz	NO2Bz	OBn	OBz	-0.036146	0.964499
27	Glc	Hex	Beta	NO2Bz	NO2Bz	OBn	OClAc	1.00824	2.74078
28	Glc	Hex	Beta	NO2Bz	NO2Bz	OBn	OH	1.33804	3.81156
29	Glc	Hex	Beta	NO2Bz	NO2Bz	OBn	OLev	2.79465	16.3569
30	Glc	Hex	Beta	NO2Bz	NO2Bz	OBn	OPMB	3.62009	37.341
31	Glc	Hex	Beta	NO2Bz	NO2Bz	OBn	OTBDPS	3.38901	29.6366
32	Glc	Hex	Beta	NO2Bz	NO2Bz	OBn	OTBS	3.3573	28.7115
33	Glc	Hex	Beta	NO2Bz	NO2Bz	OBn	OTIPS	3.96216	52.571
34	Glc	Hex	Beta	NO2Bz	NO2Bz	OBz	NO2Bz	-0.288994	0.749017
35	Glc	Hex	Beta	NO2Bz	NO2Bz	OBz	OAc	0.540392	1.71668
36	Glc	Hex	Beta	NO2Bz	NO2Bz	OBz	OBn	0.605271	1.83175
37	Glc	Hex	Beta	NO2Bz	NO2Bz	OBz	OBz	-1.0955	0.334373
38	Glc	Hex	Beta	NO2Bz	NO2Bz	OBz	OClAc	-0.141364	0.868173
39	Glc	Hex	Beta	NO2Bz	NO2Bz	OBz	OH	-0.154569	0.856785
40	Glc	Hex	Beta	NO2Bz	NO2Bz	OBz	OLev	1.58117	4.86066
41	Glc	Hex	Beta	NO2Bz	NO2Bz	OBz	OPMB	2.55857	12.9173
42	Glc	Hex	Beta	NO2Bz	NO2Bz	OBz	OTBDPS	2.09866	8.15521
43	Glc	Hex	Beta	NO2Bz	NO2Bz	OBz	OTBS	1.72809	5.6299
44	Glc	Hex	Beta	NO2Bz	NO2Bz	OBz	OTIPS	2.98511	19.7887
45	Glc	Hex	Beta	NO2Bz	NO2Bz	OClAc	NO2Bz	0.167428	1.18226
46	Glc	Hex	Beta	NO2Bz	NO2Bz	OClAc	OAc	0.0250533	1.02537
47	Glc	Hex	Beta	NO2Bz	NO2Bz	OClAc	OBn	1.18908	3.28405
48	Glc	Hex	Beta	NO2Bz	NO2Bz	OClAc	OBz	-0.326013	0.721796
49	Glc	Hex	Beta	NO2Bz	NO2Bz	OClAc	OClAc	-0.346044	0.707482
50	Glc	Hex	Beta	NO2Bz	NO2Bz	OClAc	OH	0.150023	1.16186
51	Glc	Hex	Beta	NO2Bz	NO2Bz	OClAc	OLev	1.09496	2.98906
52	Glc	Hex	Beta	NO2Bz	NO2Bz	OClAc	OPMB	2.9075	18.3109
53	Glc	Hex	Beta	NO2Bz	NO2Bz	OClAc	OTBDPS	2.1644	8.70939
54	Glc	Hex	Beta	NO2Bz	NO2Bz	OClAc	OTBS	1.07185	2.92077
55	Glc	Hex	Beta	NO2Bz	NO2Bz	OClAc	OTIPS	1.42729	4.1674
56	Glc	Hex	Beta	NO2Bz	NO2Bz	OH	NO2Bz	0.647791	1.91131
57	Glc	Hex	Beta	NO2Bz	NO2Bz	OH	OAc	1.43797	4.21216
58	Glc	Hex	Beta	NO2Bz	NO2Bz	OH	OBn	2.08917	8.07821
59	Glc	Hex	Beta	NO2Bz	NO2Bz	OH	OBz	0.522329	1.68595
60	Glc	Hex	Beta	NO2Bz	NO2Bz	OH	OClAc	0.688146	1.99002
61	Glc	Hex	Beta	NO2Bz	NO2Bz	OH	OH	2.07963	8.00148
62	Glc	Hex	Beta	NO2Bz	NO2Bz	OH	OLev	2.36386	10.6319
63	Glc	Hex	Beta	NO2Bz	NO2Bz	OH	OPMB	3.79731	44.581
64	Glc	Hex	Beta	NO2Bz	NO2Bz	OH	OTBDPS	3.62779	37.6294
65	Glc	Hex	Beta	NO2Bz	NO2Bz	OH	OTBS	2.16976	8.75622
66	Glc	Hex	Beta	NO2Bz	NO2Bz	OH	OTIPS	3.24404	25.6371
67	Glc	Hex	Beta	NO2Bz	NO2Bz	OLev	NO2Bz	1.43092	4.18256
68	Glc	Hex	Beta	NO2Bz	NO2Bz	OLev	OAc	1.43536	4.20118
69	Glc	Hex	Beta	NO2Bz	NO2Bz	OLev	OBn	2.60351	13.5111
70	Glc	Hex	Beta	NO2Bz	NO2Bz	OLev	OBz	0.904857	2.47158
71	Glc	Hex	Beta	NO2Bz	NO2Bz	OLev	OClAc	0.743117	2.10248
72	Glc	Hex	Beta	NO2Bz	NO2Bz	OLev	OH	1.22163	3.3927
73	Glc	Hex	Beta	NO2Bz	NO2Bz	OLev	OLev	1.88386	6.57883
74	Glc	Hex	Beta	NO2Bz	NO2Bz	OLev	OPMB	4.19526	66.3707
75	Glc	Hex	Beta	NO2Bz	NO2Bz	OLev	OTBDPS	2.9874	19.8341
76	Glc	Hex	Beta	NO2Bz	NO2Bz	OLev	OTBS	2.35904	10.5808
77	Glc	Hex	Beta	NO2Bz	NO2Bz	OLev	OTIPS	3.42971	30.8677
78	Glc	Hex	Beta	NO2Bz	NO2Bz	OPMB	NO2Bz	1.82903	6.22782
79	Glc	Hex	Beta	NO2Bz	NO2Bz	OPMB	OAc	3.02854	20.667
80	Glc	Hex	Beta	NO2Bz	NO2Bz	OPMB	OBn	2.88764	17.9508
81	Glc	Hex	Beta	NO2Bz	NO2Bz	OPMB	OBz	1.87324	6.50936
82	Glc	Hex	Beta	NO2Bz	NO2Bz	OPMB	OClAc	2.2579	9.56298
83	Glc	Hex	Beta	NO2Bz	NO2Bz	OPMB	OH	2.82895	16.9277
84	Glc	Hex	Beta	NO2Bz	NO2Bz	OPMB	OLev	3.51713	33.6876
85	Glc	Hex	Beta	NO2Bz	NO2Bz	OPMB	OPMB	4.10812	60.832
86	Glc	Hex	Beta	NO2Bz	NO2Bz	OPMB	OTBDPS	4.25343	70.3459
87	Glc	Hex	Beta	NO2Bz	NO2Bz	OPMB	OTBS	4.15944	64.0358
88	Glc	Hex	Beta	NO2Bz	NO2Bz	OPMB	OTIPS	4.93771	139.45
89	Glc	Hex	Beta	NO2Bz	NO2Bz	OTBDPS	NO2Bz	1.89519	6.65378
90	Glc	Hex	Beta	NO2Bz	NO2Bz	OTBDPS	OAc	4.0593	57.9337
91	Glc	Hex	Beta	NO2Bz	NO2Bz	OTBDPS	OBn	3.7982	44.6208
92	Glc	Hex	Beta	NO2Bz	NO2Bz	OTBDPS	OBz	2.53066	12.5618
93	Glc	Hex	Beta	NO2Bz	NO2Bz	OTBDPS	OClAc	3.53898	34.4318
94	Glc	Hex	Beta	NO2Bz	NO2Bz	OTBDPS	OH	3.33667	28.1254
95	Glc	Hex	Beta	NO2Bz	NO2Bz	OTBDPS	OLev	3.5394	34.4464
96	Glc	Hex	Beta	NO2Bz	NO2Bz	OTBDPS	OPMB	4.11826	61.4523
97	Glc	Hex	Beta	NO2Bz	NO2Bz	OTBDPS	OTBDPS	4.67569	107.307
98	Glc	Hex	Beta	NO2Bz	NO2Bz	OTBDPS	OTBS	5.83283	341.323
99	Glc	Hex	Beta	NO2Bz	NO2Bz	OTBDPS	OTIPS	5.6475	283.581
100	Glc	Hex	Beta	NO2Bz	NO2Bz	OTBS	NO2Bz	2.49777	12.1553
101	Glc	Hex	Beta	NO2Bz	NO2Bz	OTBS	OAc	2.71724	15.1385
102	Glc	Hex	Beta	NO2Bz	NO2Bz	OTBS	OBn	3.61919	37.3072
103	Glc	Hex	Beta	NO2Bz	NO2Bz	OTBS	OBz	1.64975	5.20568
104	Glc	Hex	Beta	NO2Bz	NO2Bz	OTBS	OClAc	2.10985	8.24702
105	Glc	Hex	Beta	NO2Bz	NO2Bz	OTBS	OH	2.27947	9.77148
106	Glc	Hex	Beta	NO2Bz	NO2Bz	OTBS	OLev	3.27623	26.4757
107	Glc	Hex	Beta	NO2Bz	NO2Bz	OTBS	OPMB	5.36919	214.689
108	Glc	Hex	Beta	NO2Bz	NO2Bz	OTBS	OTBDPS	5.70297	299.755
109	Glc	Hex	Beta	NO2Bz	NO2Bz	OTBS	OTBS	4.56297	95.8677
110	Glc	Hex	Beta	NO2Bz	NO2Bz	OTBS	OTIPS	5.34262	209.059
111	Glc	Hex	Beta	NO2Bz	NO2Bz	OTIPS	NO2Bz	3.34019	28.2245
112	Glc	Hex	Beta	NO2Bz	NO2Bz	OTIPS	OAc	3.79282	44.3812
113	Glc	Hex	Beta	NO2Bz	NO2Bz	OTIPS	OBn	4.80139	121.679
114	Glc	Hex	Beta	NO2Bz	NO2Bz	OTIPS	OBz	3.13073	22.8908
115	Glc	Hex	Beta	NO2Bz	NO2Bz	OTIPS	OClAc	3.24406	25.6375
116	Glc	Hex	Beta	NO2Bz	NO2Bz	OTIPS	OH	3.17368	23.8953
117	Glc	Hex	Beta	NO2Bz	NO2Bz	OTIPS	OLev	4.12885	62.1064
118	Glc	Hex	Beta	NO2Bz	NO2Bz	OTIPS	OPMB	5.92904	375.792
119	Glc	Hex	Beta	NO2Bz	NO2Bz	OTIPS	OTBDPS	5.61218	273.741
120	Glc	Hex	Beta	NO2Bz	NO2Bz	OTIPS	OTBS	5.86741	353.333
121	Glc	Hex	Beta	NO2Bz	NO2Bz	OTIPS	OTIPS	5.33839	208.178
122	Glc	Hex	Beta	NO2Bz	OAc	NO2Bz	NO2Bz	0.504688	1.65647
123	Glc	Hex	Beta	NO2Bz	OAc	NO2Bz	OAc	-0.336384	0.714349
124	Glc	Hex	Beta	NO2Bz	OAc	NO2Bz	OBn	2.09186	8.09995
125	Glc	Hex	Beta	NO2Bz	OAc	NO2Bz	OBz	0.615814	1.85116
126	Glc	Hex	Beta	NO2Bz	OAc	NO2Bz	OClAc	-0.0718077	0.93071
127	Glc	Hex	Beta	NO2Bz	OAc	NO2Bz	OH	0.522863	1.68685
128	Glc	Hex	Beta	NO2Bz	OAc	NO2Bz	OLev	1.78588	5.96483
129	Glc	Hex	Beta	NO2Bz	OAc	NO2Bz	OPMB	3.55816	35.0985
130	Glc	Hex	Beta	NO2Bz	OAc	NO2Bz	OTBDPS	3.33635	28.1162
131	Glc	Hex	Beta	NO2Bz	OAc	NO2Bz	OTBS	1.3898	4.01405
132	Glc	Hex	Beta	NO2Bz	OAc	NO2Bz	OTIPS	2.72303	15.2264
133	Glc	Hex	Beta	NO2Bz	OAc	OAc	NO2Bz	0.664716	1.94394
134	Glc	Hex	Beta	NO2Bz	OAc	OAc	OAc	1.32969	3.77989
135	Glc	Hex	Beta	NO2Bz	OAc	OAc	OBn	1.96847	7.15973
136	Glc	Hex	Beta	NO2Bz	OAc	OAc	OBz	-0.0445059	0.95647
137	Glc	Hex	Beta	NO2Bz	OAc	OAc	OClAc	0.397376	1.48791
138	Glc	Hex	Beta	NO2Bz	OAc	OAc	OH	2.60158	13.485
139	Glc	Hex	Beta	NO2Bz	OAc	OAc	OLev	1.751	5.76034
140	Glc	Hex	Beta	NO2Bz	OAc	OAc	OPMB	4.06525	58.2792
141	Glc	Hex	Beta	NO2Bz	OAc	OAc	OTBDPS	2.99149	19.9154
142	Glc	Hex	Beta	NO2Bz	OAc	OAc	OTBS	1.56284	4.77236
143	Glc	Hex	Beta	NO2Bz	OAc	OAc	OTIPS	2.37594	10.7612
144	Glc	Hex	Beta	NO2Bz	OAc	OBn	NO2Bz	2.3271	10.2481
145	Glc	Hex	Beta	NO2Bz	OAc	OBn	OAc	0.817943	2.26583
146	Glc	Hex	Beta	NO2Bz	OAc	OBn	OBn	3.42217	30.6359
147	Glc	Hex	Beta	NO2Bz	OAc	OBn	OBz	2.16475	8.7124
148	Glc	Hex	Beta	NO2Bz	OAc	OBn	OClAc	1.49568	4.46236
149	Glc	Hex	Beta	NO2Bz	OAc	OBn	OH	2.98599	19.8062
150	Glc	Hex	Beta	NO2Bz	OAc	OBn	OLev	3.35838	28.7427
151	Glc	Hex	Beta	NO2Bz	OAc	OBn	OPMB	5.71869	304.506
152	Glc	Hex	Beta	NO2Bz	OAc	OBn	OTBDPS	5.28151	196.666
153	Glc	Hex	Beta	NO2Bz	OAc	OBn	OTBS	4.48771	88.9179
154	Glc	Hex	Beta	NO2Bz	OAc	OBn	OTIPS	5.32331	205.061
155	Glc	Hex	Beta	NO2Bz	OAc	OBz	NO2Bz	1.08029	2.94553
156	Glc	Hex	Beta	NO2Bz	OAc	OBz	OAc	1.4105	4.09802
157	Glc	Hex	Beta	NO2Bz	OAc	OBz	OBn	2.46002	11.705
158	Glc	Hex	Beta	NO2Bz	OAc	OBz	OBz	0.512529	1.66951
159	Glc	Hex	Beta	NO2Bz	OAc	OBz	OClAc	0.731644	2.07849
160	Glc	Hex	Beta	NO2Bz	OAc	OBz	OH	1.47609	4.37582
161	Glc	Hex	Beta	NO2Bz	OAc	OBz	OLev	1.59961	4.95111
162	Glc	Hex	Beta	NO2Bz	OAc	OBz	OPMB	4.59457	98.9459
163	Glc	Hex	Beta	NO2Bz	OAc	OBz	OTBDPS	3.81961	45.5866
164	Glc	Hex	Beta	NO2Bz	OAc	OBz	OTBS	2.44813	11.5667
165	Glc	Hex	Beta	NO2Bz	OAc	OBz	OTIPS	3.347	28.4174
166	Glc	Hex	Beta	NO2Bz	OAc	OClAc	NO2Bz	0.388759	1.47515
167	Glc	Hex	Beta	NO2Bz	OAc	OClAc	OAc	1.05402	2.86915
168	Glc	Hex	Beta	NO2Bz	OAc	OClAc	OBn	1.04548	2.84476
169	Glc	Hex	Beta	NO2Bz	OAc	OClAc	OBz	-0.406142	0.666216
170	Glc	Hex	Beta	NO2Bz	OAc	OClAc	OClAc	0.427429	1.53331
171	Glc	Hex	Beta	NO2Bz	OAc	OClAc	OH	2.14359	8.53003
172	Glc	Hex	Beta	NO2Bz	OAc	OClAc	OLev	1.4503	4.26439
173	Glc	Hex	Beta	NO2Bz	OAc	OClAc	OPMB	3.40317	30.0592
174	Glc	Hex	Beta	NO2Bz	OAc	OClAc	OTBDPS	2.74646	15.5873
175	Glc	Hex	Beta	NO2Bz	OAc	OClAc	OTBS	1.05959	2.88519
176	Glc	Hex	Beta	NO2Bz	OAc	OClAc	OTIPS	2.18939	8.9298
177	Glc	Hex	Beta	NO2Bz	OAc	OH	NO2Bz	1.80164	6.0596
178	Glc	Hex	Beta	NO2Bz	OAc	OH	OAc	3.26131	26.0836
179	Glc	Hex	Beta	NO2Bz	OAc	OH	OBn	3.59522	36.4237
180	Glc	Hex	Beta	NO2Bz	OAc	OH	OBz	1.49877	4.47617
181	Glc	Hex	Beta	NO2Bz	OAc	OH	OClAc	2.12826	8.40024
182	Glc	Hex	Beta	NO2Bz	OAc	OH	OH	5.17381	176.587
183	Glc	Hex	Beta	NO2Bz	OAc	OH	OLev	3.55433	34.9645
184	Glc	Hex	Beta	NO2Bz	OAc	OH	OPMB	5.41677	225.151
185	Glc	Hex	Beta	NO2Bz	OAc	OH	OTBDPS	4.19682	66.4749
186	Glc	Hex	Beta	NO2Bz	OAc	OH	OTBS	3.17681	23.9702
187	Glc	Hex	Beta	NO2Bz	OAc	OH	OTIPS	3.72604	41.5143
188	Glc	Hex	Beta	NO2Bz	OAc	OLev	NO2Bz	1.77512	5.90096
189	Glc	Hex	Beta	NO2Bz	OAc	OLev	OAc	1.37098	3.9392
190	Glc	Hex	Beta	NO2Bz	OAc	OLev	OBn	3.2344	25.3912
191	Glc	Hex	Beta	NO2Bz	OAc	OLev	OBz	1.80766	6.09618
192	Glc	Hex	Beta	NO2Bz	OAc	OLev	OClAc	0.946648	2.57706
193	Glc	Hex	Beta	NO2Bz	OAc	OLev	OH	2.09025	8.08695
194	Glc	Hex	Beta	NO2Bz	OAc	OLev	OLev	2.11125	8.25855
195	Glc	Hex	Beta	NO2Bz	OAc	OLev	OPMB	4.85293	128.115
196	Glc	Hex	Beta	NO2Bz	OAc	OLev	OTBDPS	4.08087	59.1968
197	Glc	Hex	Beta	NO2Bz	OAc	OLev	OTBS	2.63536	13.9484
198	Glc	Hex	Beta	NO2Bz	OAc	OLev	OTIPS	3.44106	31.2199
199	Glc	Hex	Beta	NO2Bz	OAc	OPMB	NO2Bz	3.39621	29.8507
200	Glc	Hex	Beta	NO2Bz	OAc	OPMB	OAc	3.752	42.6064
201	Glc	Hex	Beta	NO2Bz	OAc	OPMB	OBn	4.75059	115.652
202	Glc	Hex	Beta	NO2Bz	OAc	OPMB	OBz	3.82458	45.8136
203	Glc	Hex	Beta	NO2Bz	OAc	OPMB	OClAc	2.85173	17.3177
204	Glc	Hex	Beta	NO2Bz	OAc	OPMB	OH	4.41808	82.9367
205	Glc	Hex	Beta	NO2Bz	OAc	OPMB	OLev	4.57975	97.4896
206	Glc	Hex	Beta	NO2Bz	OAc	OPMB	OPMB	6.04533	422.138
207	Glc	Hex	Beta	NO2Bz	OAc	OPMB	OTBDPS	6.1797	482.846
208	Glc	Hex	Beta	NO2Bz	OAc	OPMB	OTBS	5.09073	162.508
209	Glc	Hex	Beta	NO2Bz	OAc	OPMB	OTIPS	5.79168	327.564
210	Glc	Hex	Beta	NO2Bz	OAc	OTBDPS	NO2Bz	3.27387	26.4134
211	Glc	Hex	Beta	NO2Bz	OAc	OTBDPS	OAc	4.66407	106.067
212	Glc	Hex	Beta	NO2Bz	OAc	OTBDPS	OBn	5.61677	275
213	Glc	Hex	Beta	NO2Bz	OAc	OTBDPS	OBz	4.16863	64.6268
214	Glc	Hex	Beta	NO2Bz	OAc	OTBDPS	OClAc	4.04933	57.3591
215	Glc	Hex	Beta	NO2Bz	OAc	OTBDPS	OH	4.40382	81.7626
216	Glc	Hex	Beta	NO2Bz	OAc	OTBDPS	OLev	4.64488	104.051
217	Glc	Hex	Beta	NO2Bz	OAc	OTBDPS	OPMB	5.961	387.999
218	Glc	Hex	Beta	NO2Bz	OAc	OTBDPS	OTBDPS	5.16252	174.604
219	Glc	Hex	Beta	NO2Bz	OAc	OTBDPS	OTBS	6.78669	885.975
220	Glc	Hex	Beta	NO2Bz	OAc	OTBDPS	OTIPS	7.15446	1279.8
221	Glc	Hex	Beta	NO2Bz	OAc	OTBS	NO2Bz	2.96166	19.3299
222	Glc	Hex	Beta	NO2Bz	OAc	OTBS	OAc	3.74809	42.4401
223	Glc	Hex	Beta	NO2Bz	OAc	OTBS	OBn	4.51033	90.9515
224	Glc	Hex	Beta	NO2Bz	OAc	OTBS	OBz	2.37304	10.73
225	Glc	Hex	Beta	NO2Bz	OAc	OTBS	OClAc	2.71262	15.0687
226	Glc	Hex	Beta	NO2Bz	OAc	OTBS	OH	4.09718	60.1704
227	Glc	Hex	Beta	NO2Bz	OAc	OTBS	OLev	3.6267	37.5885
228	Glc	Hex	Beta	NO2Bz	OAc	OTBS	OPMB	6.26331	524.956
229	Glc	Hex	Beta	NO2Bz	OAc	OTBS	OTBDPS	6.63229	759.22
230	Glc	Hex	Beta	NO2Bz	OAc	OTBS	OTBS	5.21444	183.91
231	Glc	Hex	Beta	NO2Bz	OAc	OTBS	OTIPS	6.26676	526.766
232	Glc	Hex	Beta	NO2Bz	OAc	OTIPS	NO2Bz	3.74647	42.3711
233	Glc	Hex	Beta	NO2Bz	OAc	OTIPS	OAc	4.06773	58.4241
234	Glc	Hex	Beta	NO2Bz	OAc	OTIPS	OBn	5.50377	245.616
235	Glc	Hex	Beta	NO2Bz	OAc	OTIPS	OBz	2.94875	19.0821
236	Glc	Hex	Beta	NO2Bz	OAc	OTIPS	OClAc	3.3082	27.3359
237	Glc	Hex	Beta	NO2Bz	OAc	OTIPS	OH	4.06289	58.1424
238	Glc	Hex	Beta	NO2Bz	OAc	OTIPS	OLev	4.11887	61.4895
239	Glc	Hex	Beta	NO2Bz	OAc	OTIPS	OPMB	6.75983	862.496
240	Glc	Hex	Beta	NO2Bz	OAc	OTIPS	OTBDPS	7.14432	1266.89
241	Glc	Hex	Beta	NO2Bz	OAc	OTIPS	OTBS	6.50322	667.288
242	Glc	Hex	Beta	NO2Bz	OAc	OTIPS	OTIPS	5.81762	336.172
243	Glc	Hex	Beta	NO2Bz	OBn	NO2Bz	NO2Bz	0.581255	1.78828
244	Glc	Hex	Beta	NO2Bz	OBn	NO2Bz	OAc	0.605232	1.83168
245	Glc	Hex	Beta	NO2Bz	OBn	NO2Bz	OBn	2.33378	10.3169
246	Glc	Hex	Beta	NO2Bz	OBn	NO2Bz	OBz	0.449896	1.56815
247	Glc	Hex	Beta	NO2Bz	OBn	NO2Bz	OClAc	-0.307984	0.734927
248	Glc	Hex	Beta	NO2Bz	OBn	NO2Bz	OH	-0.0450184	0.95598
249	Glc	Hex	Beta	NO2Bz	OBn	NO2Bz	OLev	2.78144	16.1422
250	Glc	Hex	Beta	NO2Bz	OBn	NO2Bz	OPMB	3.49019	32.7923
251	Glc	Hex	Beta	NO2Bz	OBn	NO2Bz	OTBDPS	2.85917	17.4471
252	Glc	Hex	Beta	NO2Bz	OBn	NO2Bz	OTBS	2.42379	11.2886
253	Glc	Hex	Beta	NO2Bz	OBn	NO2Bz	OTIPS	3.73997	42.0969
254	Glc	Hex	Beta	NO2Bz	OBn	OAc	NO2Bz	2.07016	7.9261
255	Glc	Hex	Beta	NO2Bz	OBn	OAc	OAc	2.74794	15.6104
256	Glc	Hex	Beta	NO2Bz	OBn	OAc	OBn	3.03379	20.7758
257	Glc	Hex	Beta	NO2Bz	OBn	OAc	OBz	1.07599	2.9329
258	Glc	Hex	Beta	NO2Bz	OBn	OAc	OClAc	1.68834	5.41049
259	Glc	Hex	Beta	NO2Bz	OBn	OAc	OH	1.8629	6.44237
260	Glc	Hex	Beta	NO2Bz	OBn	OAc	OLev	3.22211	25.0809
261	Glc	Hex	Beta	NO2Bz	OBn	OAc	OPMB	5.61203	273.7
262	Glc	Hex	Beta	NO2Bz	OBn	OAc	OTBDPS	4.4148	82.6651
263	Glc	Hex	Beta	NO2Bz	OBn	OAc	OTBS	1.88602	6.59308
264	Glc	Hex	Beta	NO2Bz	OBn	OAc	OTIPS	4.32111	75.2723
265	Glc	Hex	Beta	NO2Bz	OBn	OBn	NO2Bz	3.6333	37.8373
266	Glc	Hex	Beta	NO2Bz	OBn	OBn	OAc	4.48446	88.629
267	Glc	Hex	Beta	NO2Bz	OBn	OBn	OBn	4.81555	123.415
268	Glc	Hex	Beta	NO2Bz	OBn	OBn	OBz	3.20368	24.623
269	Glc	Hex	Beta	NO2Bz	OBn	OBn	OClAc	3.48956	32.7715
270	Glc	Hex	Beta	NO2Bz	OBn	OBn	OH	2.2591	9.57445
271	Glc	Hex	Beta	NO2Bz	OBn	OBn	OLev	5.11924	167.208
272	Glc	Hex	Beta	NO2Bz	OBn	OBn	OPMB	7.19603	1334.13
273	Glc	Hex	Beta	NO2Bz	OBn	OBn	OTBDPS	5.06875	158.976
274	Glc	Hex	Beta	NO2Bz	OBn	OBn	OTBS	5.95197	384.509
275	Glc	Hex	Beta	NO2Bz	OBn	OBn	OTIPS	5.05634	157.014
276	Glc	Hex	Beta	NO2Bz	OBn	OBz	NO2Bz	0.971404	2.64165
277	Glc	Hex	Beta	NO2Bz	OBn	OBz	OAc	2.56224	12.9648
278	Glc	Hex	Beta	NO2Bz	OBn	OBz	OBn	2.6744	14.5037
279	Glc	Hex	Beta	NO2Bz	OBn	OBz	OBz	0.906051	2.47453
280	Glc	Hex	Beta	NO2Bz	OBn	OBz	OClAc	1.65754	5.24637
281	Glc	Hex	Beta	NO2Bz	OBn	OBz	OH	0.766898	2.15308
282	Glc	Hex	Beta	NO2Bz	OBn	OBz	OLev	3.06471	21.4282
283	Glc	Hex	Beta	NO2Bz	OBn	OBz	OPMB	5.11601	166.669
284	Glc	Hex	Beta	NO2Bz	OBn	OBz	OTBDPS	3.26398	26.1533
285	Glc	Hex	Beta	NO2Bz	OBn	OBz	OTBS	3.28444	26.6942
286	Glc	Hex	Beta	NO2Bz	OBn	OBz	OTIPS	4.3585	78.1398
287	Glc	Hex	Beta	NO2Bz	OBn	OClAc	NO2Bz	1.4613	4.31157
288	Glc	Hex	Beta	NO2Bz	OBn	OClAc	OAc	2.14788	8.56668
289	Glc	Hex	Beta	NO2Bz	OBn	OClAc	OBn	2.00598	7.43339
290	Glc	Hex	Beta	NO2Bz	OBn	OClAc	OBz	0.430965	1.53874
291	Glc	Hex	Beta	NO2Bz	OBn	OClAc	OClAc	1.37427	3.95218
292	Glc	Hex	Beta	NO2Bz	OBn	OClAc	OH	1.17817	3.24843
293	Glc	Hex	Beta	NO2Bz	OBn	OClAc	OLev	2.29643	9.93861
294	Glc	Hex	Beta	NO2Bz	OBn	OClAc	OPMB	4.63344	102.867
295	Glc	Hex	Beta	NO2Bz	OBn	OClAc	OTBDPS	3.89586	49.1985
296	Glc	Hex	Beta	NO2Bz	OBn	OClAc	OTBS	2.28954	9.87035
297	Glc	Hex	Beta	NO2Bz	OBn	OClAc	OTIPS	3.76965	43.3648
298	Glc	Hex	Beta	NO2Bz	OBn	OH	NO2Bz	2.06837	7.91193
299	Glc	Hex	Beta	NO2Bz	OBn	OH	OAc	3.53214	34.1972
300	Glc	Hex	Beta	NO2Bz	OBn	OH	OBn	3.2158	24.9232
301	Glc	Hex	Beta	NO2Bz	OBn	OH	OBz	1.48593	4.41909
302	Glc	Hex	Beta	NO2Bz	OBn	OH	OClAc	2.27507	9.72858
303	Glc	Hex	Beta	NO2Bz	OBn	OH	OH	3.02141	20.5202
304	Glc	Hex	Beta	NO2Bz	OBn	OH	OLev	3.82962	46.0451
305	Glc	Hex	Beta	NO2Bz	OBn	OH	OPMB	5.81081	333.889
306	Glc	Hex	Beta	NO2Bz	OBn	OH	OTBDPS	4.80524	122.149
307	Glc	Hex	Beta	NO2Bz	OBn	OH	OTBS	4.2424	69.5748
308	Glc	Hex	Beta	NO2Bz	OBn	OH	OTIPS	4.99374	147.486
309	Glc	Hex	Beta	NO2Bz	OBn	OLev	NO2Bz	2.92194	18.5772
310	Glc	Hex	Beta	NO2Bz	OBn	OLev	OAc	2.98086	19.7048
311	Glc	Hex	Beta	NO2Bz	OBn	OLev	OBn	4.0501	57.4035
312	Glc	Hex	Beta	NO2Bz	OBn	OLev	OBz	2.5923	13.3604
313	Glc	Hex	Beta	NO2Bz	OBn	OLev	OClAc	2.07349	7.95251
314	Glc	Hex	Beta	NO2Bz	OBn	OLev	OH	1.62252	5.06584
315	Glc	Hex	Beta	NO2Bz	OBn	OLev	OLev	3.33706	28.1362
316	Glc	Hex	Beta	NO2Bz	OBn	OLev	OPMB	6.02344	412.998
317	Glc	Hex	Beta	NO2Bz	OBn	OLev	OTBDPS	4.0632	58.16
318	Glc	Hex	Beta	NO2Bz	OBn	OLev	OTBS	4.0962	60.1115
319	Glc	Hex	Beta	NO2Bz	OBn	OLev	OTIPS	4.25028	70.1253
320	Glc	Hex	Beta	NO2Bz	OBn	OPMB	NO2Bz	4.24692	69.8901
321	Glc	Hex	Beta	NO2Bz	OBn	OPMB	OAc	5.92343	373.693
322	Glc	Hex	Beta	NO2Bz	OBn	OPMB	OBn	5.34988	210.584
323	Glc	Hex	Beta	NO2Bz	OBn	OPMB	OBz	5.3115	202.653
324	Glc	Hex	Beta	NO2Bz	OBn	OPMB	OClAc	4.8908	133.061
325	Glc	Hex	Beta	NO2Bz	OBn	OPMB	OH	4.99718	147.995
326	Glc	Hex	Beta	NO2Bz	OBn	OPMB	OLev	5.0755	160.052
327	Glc	Hex	Beta	NO2Bz	OBn	OPMB	OPMB	7.73436	2285.55
328	Glc	Hex	Beta	NO2Bz	OBn	OPMB	OTBDPS	6.08226	438.018
329	Glc	Hex	Beta	NO2Bz	OBn	OPMB	OTBS	6.80094	898.691
330	Glc	Hex	Beta	NO2Bz	OBn	OPMB	OTIPS	7.38424	1610.4
331	Glc	Hex	Beta	NO2Bz	OBn	OTBDPS	NO2Bz	2.70037	14.8853
332	Glc	Hex	Beta	NO2Bz	OBn	OTBDPS	OAc	5.16738	175.455
333	Glc	Hex	Beta	NO2Bz	OBn	OTBDPS	OBn	4.60015	99.4989
334	Glc	Hex	Beta	NO2Bz	OBn	OTBDPS	OBz	3.40499	30.1141
335	Glc	Hex	Beta	NO2Bz	OBn	OTBDPS	OClAc	4.42557	83.5605
336	Glc	Hex	Beta	NO2Bz	OBn	OTBDPS	OH	4.36602	78.7301
337	Glc	Hex	Beta	NO2Bz	OBn	OTBDPS	OLev	4.4248	83.4964
338	Glc	Hex	Beta	NO2Bz	OBn	OTBDPS	OPMB	4.97975	145.438
339	Glc	Hex	Beta	NO2Bz	OBn	OTBDPS	OTBDPS	5.42166	226.255
340	Glc	Hex	Beta	NO2Bz	OBn	OTBDPS	OTBS	6.92785	1020.3
341	Glc	Hex	Beta	NO2Bz	OBn	OTBDPS	OTIPS	6.70328	815.073
342	Glc	Hex	Beta	NO2Bz	OBn	OTBS	NO2Bz	3.72757	41.578
343	Glc	Hex	Beta	NO2Bz	OBn	OTBS	OAc	5.00132	148.61
344	Glc	Hex	Beta	NO2Bz	OBn	OTBS	OBn	5.06377	158.186
345	Glc	Hex	Beta	NO2Bz	OBn	OTBS	OBz	2.86892	17.618
346	Glc	Hex	Beta	NO2Bz	OBn	OTBS	OClAc	3.70661	40.7154
347	Glc	Hex	Beta	NO2Bz	OBn	OTBS	OH	4.00407	54.8206
348	Glc	Hex	Beta	NO2Bz	OBn	OTBS	OLev	4.7457	115.088
349	Glc	Hex	Beta	NO2Bz	OBn	OTBS	OPMB	7.00995	1107.6
350	Glc	Hex	Beta	NO2Bz	OBn	OTBS	OTBDPS	6.92429	1016.67
351	Glc	Hex	Beta	NO2Bz	OBn	OTBS	OTBS	6.61137	743.498
352	Glc	Hex	Beta	NO2Bz	OBn	OTBS	OTIPS	7.07257	1179.17
353	Glc	Hex	Beta	NO2Bz	OBn	OTIPS	NO2Bz	4.48491	88.6692
354	Glc	Hex	Beta	NO2Bz	OBn	OTIPS	OAc	5.83343	341.529
355	Glc	Hex	Beta	NO2Bz	OBn	OTIPS	OBn	6.10026	445.972
356	Glc	Hex	Beta	NO2Bz	OBn	OTIPS	OBz	4.10714	60.7728
357	Glc	Hex	Beta	NO2Bz	OBn	OTIPS	OClAc	5.08332	161.308
358	Glc	Hex	Beta	NO2Bz	OBn	OTIPS	OH	4.55479	95.0869
359	Glc	Hex	Beta	NO2Bz	OBn	OTIPS	OLev	5.43559	229.428
360	Glc	Hex	Beta	NO2Bz	OBn	OTIPS	OPMB	7.51104	1828.11
361	Glc	Hex	Beta	NO2Bz	OBn	OTIPS	OTBDPS	6.72598	833.786
362	Glc	Hex	Beta	NO2Bz	OBn	OTIPS	OTBS	7.72349	2260.84
363	Glc	Hex	Beta	NO2Bz	OBn	OTIPS	OTIPS	6.66691	785.965
364	Glc	Hex	Beta	NO2Bz	OBz	NO2Bz	NO2Bz	-0.0661875	0.935955
365	Glc	Hex	Beta	NO2Bz	OBz	NO2Bz	OAc	-0.297849	0.742413
366	Glc	Hex	Beta	NO2Bz	OBz	NO2Bz	OBn	1.12611	3.08363
367	Glc	Hex	Beta	NO2Bz	OBz	NO2Bz	OBz	-0.470185	0.624886
368	Glc	Hex	Beta	NO2Bz	OBz	NO2Bz	OClAc	-0.000619692	0.999381
369	Glc	Hex	Beta	NO2Bz	OBz	NO2Bz	OH	0.162204	1.1761
370	Glc	Hex	Beta	NO2Bz	OBz	NO2Bz	OLev	2.0813	8.01486
371	Glc	Hex	Beta	NO2Bz	OBz	NO2Bz	OPMB	2.85855	17.4363
372	Glc	Hex	Beta	NO2Bz	OBz	NO2Bz	OTBDPS	2.08917	8.0782
373	Glc	Hex	Beta	NO2Bz	OBz	NO2Bz	OTBS	1.59973	4.95169
374	Glc	Hex	Beta	NO2Bz	OBz	NO2Bz	OTIPS	2.90652	18.293
375	Glc	Hex	Beta	NO2Bz	OBz	OAc	NO2Bz	1.43735	4.20951
376	Glc	Hex	Beta	NO2Bz	OBz	OAc	OAc	2.21695	9.17925
377	Glc	Hex	Beta	NO2Bz	OBz	OAc	OBn	2.82104	16.7943
378	Glc	Hex	Beta	NO2Bz	OBz	OAc	OBz	-0.0979069	0.906733
379	Glc	Hex	Beta	NO2Bz	OBz	OAc	OClAc	1.29533	3.65219
380	Glc	Hex	Beta	NO2Bz	OBz	OAc	OH	2.7124	15.0653
381	Glc	Hex	Beta	NO2Bz	OBz	OAc	OLev	2.55899	12.9227
382	Glc	Hex	Beta	NO2Bz	OBz	OAc	OPMB	5.02236	151.768
383	Glc	Hex	Beta	NO2Bz	OBz	OAc	OTBDPS	3.64924	38.4455
384	Glc	Hex	Beta	NO2Bz	OBz	OAc	OTBS	1.47327	4.36347
385	Glc	Hex	Beta	NO2Bz	OBz	OAc	OTIPS	3.51581	33.6432
386	Glc	Hex	Beta	NO2Bz	OBz	OBn	NO2Bz	1.4461	4.24654
387	Glc	Hex	Beta	NO2Bz	OBz	OBn	OAc	3.02003	20.4919
388	Glc	Hex	Beta	NO2Bz	OBz	OBn	OBn	3.16712	23.739
389	Glc	Hex	Beta	NO2Bz	OBz	OBn	OBz	1.27595	3.58211
390	Glc	Hex	Beta	NO2Bz	OBz	OBn	OClAc	1.58043	4.85706
391	Glc	Hex	Beta	NO2Bz	OBz	OBn	OH	2.63968	14.0088
392	Glc	Hex	Beta	NO2Bz	OBz	OBn	OLev	3.70976	40.844
393	Glc	Hex	Beta	NO2Bz	OBz	OBn	OPMB	5.52864	251.802
394	Glc	Hex	Beta	NO2Bz	OBz	OBn	OTBDPS	3.81853	45.5372
395	Glc	Hex	Beta	NO2Bz	OBz	OBn	OTBS	4.5691	96.4571
396	Glc	Hex	Beta	NO2Bz	OBz	OBn	OTIPS	4.20787	67.2134
397	Glc	Hex	Beta	NO2Bz	OBz	OBz	NO2Bz	0.00744794	1.00748
398	Glc	Hex	Beta	NO2Bz	OBz	OBz	OAc	1.56529	4.78406
399	Glc	Hex	Beta	NO2Bz	OBz	OBz	OBn	1.81008	6.11092
400	Glc	Hex	Beta	NO2Bz	OBz	OBz	OBz	-1.03749	0.354343
401	Glc	Hex	Beta	NO2Bz	OBz	OBz	OClAc	0.748465	2.11375
402	Glc	Hex	Beta	NO2Bz	OBz	OBz	OH	0.841109	2.31894
403	Glc	Hex	Beta	NO2Bz	OBz	OBz	OLev	2.06198	7.86149
404	Glc	Hex	Beta	NO2Bz	OBz	OBz	OPMB	3.3809	29.3972
405	Glc	Hex	Beta	NO2Bz	OBz	OBz	OTBDPS	2.24471	9.43768
406	Glc	Hex	Beta	NO2Bz	OBz	OBz	OTBS	2.18574	8.89725
407	Glc	Hex	Beta	NO2Bz	OBz	OBz	OTIPS	3.05293	21.1774
408	Glc	Hex	Beta	NO2Bz	OBz	OClAc	NO2Bz	0.972305	2.64403
409	Glc	Hex	Beta	NO2Bz	OBz	OClAc	OAc	1.75379	5.77647
410	Glc	Hex	Beta	NO2Bz	OBz	OClAc	OBn	1.9725	7.18859
411	Glc	Hex	Beta	NO2Bz	OBz	OClAc	OBz	-0.528531	0.58947
412	Glc	Hex	Beta	NO2Bz	OBz	OClAc	OClAc	1.09843	2.99945
413	Glc	Hex	Beta	NO2Bz	OBz	OClAc	OH	2.07579	7.97084
414	Glc	Hex	Beta	NO2Bz	OBz	OClAc	OLev	1.77784	5.91708
415	Glc	Hex	Beta	NO2Bz	OBz	OClAc	OPMB	4.19574	66.4028
416	Glc	Hex	Beta	NO2Bz	OBz	OClAc	OTBDPS	3.2444	25.6462
417	Glc	Hex	Beta	NO2Bz	OBz	OClAc	OTBS	1.97507	7.20715
418	Glc	Hex	Beta	NO2Bz	OBz	OClAc	OTIPS	3.03636	20.8294
419	Glc	Hex	Beta	NO2Bz	OBz	OH	NO2Bz	1.71322	5.54678
420	Glc	Hex	Beta	NO2Bz	OBz	OH	OAc	3.41695	30.4764
421	Glc	Hex	Beta	NO2Bz	OBz	OH	OBn	3.39183	29.7202
422	Glc	Hex	Beta	NO2Bz	OBz	OH	OBz	0.924243	2.51996
423	Glc	Hex	Beta	NO2Bz	OBz	OH	OClAc	2.25208	9.50753
424	Glc	Hex	Beta	NO2Bz	OBz	OH	OH	4.33316	76.1844
425	Glc	Hex	Beta	NO2Bz	OBz	OH	OLev	3.6389	38.0501
426	Glc	Hex	Beta	NO2Bz	OBz	OH	OPMB	5.62419	277.047
427	Glc	Hex	Beta	NO2Bz	OBz	OH	OTBDPS	4.27143	71.624
428	Glc	Hex	Beta	NO2Bz	OBz	OH	OTBS	3.6645	39.0366
429	Glc	Hex	Beta	NO2Bz	OBz	OH	OTIPS	4.42016	83.1098
430	Glc	Hex	Beta	NO2Bz	OBz	OLev	NO2Bz	2.22525	9.25583
431	Glc	Hex	Beta	NO2Bz	OBz	OLev	OAc	2.48317	11.9792
432	Glc	Hex	Beta	NO2Bz	OBz	OLev	OBn	3.56742	35.4251
433	Glc	Hex	Beta	NO2Bz	OBz	OLev	OBz	1.67762	5.3528
434	Glc	Hex	Beta	NO2Bz	OBz	OLev	OClAc	1.63258	5.11705
435	Glc	Hex	Beta	NO2Bz	OBz	OLev	OH	2.28701	9.84544
436	Glc	Hex	Beta	NO2Bz	OBz	OLev	OLev	1.98087	7.24903
437	Glc	Hex	Beta	NO2Bz	OBz	OLev	OPMB	5.45104	233
438	Glc	Hex	Beta	NO2Bz	OBz	OLev	OTBDPS	3.3886	29.6244
439	Glc	Hex	Beta	NO2Bz	OBz	OLev	OTBS	3.06774	21.4934
440	Glc	Hex	Beta	NO2Bz	OBz	OLev	OTIPS	3.73441	41.8633
441	Glc	Hex	Beta	NO2Bz	OBz	OPMB	NO2Bz	2.69409	14.7921
442	Glc	Hex	Beta	NO2Bz	OBz	OPMB	OAc	4.25337	70.342
443	Glc	Hex	Beta	NO2Bz	OBz	OPMB	OBn	3.78327	43.9597
444	Glc	Hex	Beta	NO2Bz	OBz	OPMB	OBz	2.54729	12.7724
445	Glc	Hex	Beta	NO2Bz	OBz	OPMB	OClAc	3.3306	27.9552
446	Glc	Hex	Beta	NO2Bz	OBz	OPMB	OH	4.14453	63.0877
447	Glc	Hex	Beta	NO2Bz	OBz	OPMB	OLev	4.08297	59.3212
448	Glc	Hex	Beta	NO2Bz	OBz	OPMB	OPMB	5.295	199.337
449	Glc	Hex	Beta	NO2Bz	OBz	OPMB	OTBDPS	4.77103	118.04
450	Glc	Hex	Beta	NO2Bz	OBz	OPMB	OTBS	5.27986	196.342
451	Glc	Hex	Beta	NO2Bz	OBz	OPMB	OTIPS	4.61165	100.651
452	Glc	Hex	Beta	NO2Bz	OBz	OTBDPS	NO2Bz	2.27781	9.75525
453	Glc	Hex	Beta	NO2Bz	OBz	OTBDPS	OAc	4.76884	117.782
454	Glc	Hex	Beta	NO2Bz	OBz	OTBDPS	OBn	4.26156	70.9206
455	Glc	Hex	Beta	NO2Bz	OBz	OTBDPS	OBz	2.72348	15.2332
456	Glc	Hex	Beta	NO2Bz	OBz	OTBDPS	OClAc	4.06359	58.1826
457	Glc	Hex	Beta	NO2Bz	OBz	OTBDPS	OH	4.35874	78.1585
458	Glc	Hex	Beta	NO2Bz	OBz	OTBDPS	OLev	3.96733	52.843
459	Glc	Hex	Beta	NO2Bz	OBz	OTBDPS	OPMB	4.67839	107.597
460	Glc	Hex	Beta	NO2Bz	OBz	OTBDPS	OTBDPS	4.89029	132.992
461	Glc	Hex	Beta	NO2Bz	OBz	OTBDPS	OTBS	6.18521	485.514
462	Glc	Hex	Beta	NO2Bz	OBz	OTBDPS	OTIPS	6.04728	422.96
463	Glc	Hex	Beta	NO2Bz	OBz	OTBS	NO2Bz	3.35731	28.7119
464	Glc	Hex	Beta	NO2Bz	OBz	OTBS	OAc	4.49292	89.3817
465	Glc	Hex	Beta	NO2Bz	OBz	OTBS	OBn	4.90544	135.023
466	Glc	Hex	Beta	NO2Bz	OBz	OTBS	OBz	2.11597	8.29761
467	Glc	Hex	Beta	NO2Bz	OBz	OTBS	OClAc	3.60887	36.9244
468	Glc	Hex	Beta	NO2Bz	OBz	OTBS	OH	4.1435	63.0229
469	Glc	Hex	Beta	NO2Bz	OBz	OTBS	OLev	4.40606	81.9463
470	Glc	Hex	Beta	NO2Bz	OBz	OTBS	OPMB	6.69277	806.55
471	Glc	Hex	Beta	NO2Bz	OBz	OTBS	OTBDPS	6.26076	523.618
472	Glc	Hex	Beta	NO2Bz	OBz	OTBS	OTBS	5.87831	357.207
473	Glc	Hex	Beta	NO2Bz	OBz	OTBS	OTIPS	6.50727	669.994
474	Glc	Hex	Beta	NO2Bz	OBz	OTIPS	NO2Bz	4.13894	62.7361
475	Glc	Hex	Beta	NO2Bz	OBz	OTIPS	OAc	5.52643	251.246
476	Glc	Hex	Beta	NO2Bz	OBz	OTIPS	OBn	5.80076	330.551
477	Glc	Hex	Beta	NO2Bz	OBz	OTIPS	OBz	3.25524	25.9258
478	Glc	Hex	Beta	NO2Bz	OBz	OTIPS	OClAc	4.72696	112.952
479	Glc	Hex	Beta	NO2Bz	OBz	OTIPS	OH	5.02775	152.589
480	Glc	Hex	Beta	NO2Bz	OBz	OTIPS	OLev	5.02632	152.371
481	Glc	Hex	Beta	NO2Bz	OBz	OTIPS	OPMB	7.09616	1207.32
482	Glc	Hex	Beta	NO2Bz	OBz	OTIPS	OTBDPS	6.09673	444.4
483	Glc	Hex	Beta	NO2Bz	OBz	OTIPS	OTBS	7.01203	1109.91
484	Glc	Hex	Beta	NO2Bz	OBz	OTIPS	OTIPS	5.7637	318.524
485	Glc	Hex	Beta	NO2Bz	OClAc	NO2Bz	NO2Bz	0.153638	1.16607
486	Glc	Hex	Beta	NO2Bz	OClAc	NO2Bz	OAc	-0.398344	0.671431
487	Glc	Hex	Beta	NO2Bz	OClAc	NO2Bz	OBn	1.48301	4.40618
488	Glc	Hex	Beta	NO2Bz	OClAc	NO2Bz	OBz	0.171896	1.18755
489	Glc	Hex	Beta	NO2Bz	OClAc	NO2Bz	OClAc	-0.722376	0.485597
490	Glc	Hex	Beta	NO2Bz	OClAc	NO2Bz	OH	0.541413	1.71843
491	Glc	Hex	Beta	NO2Bz	OClAc	NO2Bz	OLev	1.30771	3.69769
492	Glc	Hex	Beta	NO2Bz	OClAc	NO2Bz	OPMB	2.94902	19.0872
493	Glc	Hex	Beta	NO2Bz	OClAc	NO2Bz	OTBDPS	2.24452	9.43591
494	Glc	Hex	Beta	NO2Bz	OClAc	NO2Bz	OTBS	0.949444	2.58427
495	Glc	Hex	Beta	NO2Bz	OClAc	NO2Bz	OTIPS	2.31113	10.0858
496	Glc	Hex	Beta	NO2Bz	OClAc	OAc	NO2Bz	0.371652	1.45013
497	Glc	Hex	Beta	NO2Bz	OClAc	OAc	OAc	1.05212	2.8637
498	Glc	Hex	Beta	NO2Bz	OClAc	OAc	OBn	1.39891	4.0508
499	Glc	Hex	Beta	NO2Bz	OClAc	OAc	OBz	-0.429675	0.65072
500	Glc	Hex	Beta	NO2Bz	OClAc	OAc	OClAc	0.403292	1.49674
501	Glc	Hex	Beta	NO2Bz	OClAc	OAc	OH	2.63877	13.996
502	Glc	Hex	Beta	NO2Bz	OClAc	OAc	OLev	1.39569	4.03775
503	Glc	Hex	Beta	NO2Bz	OClAc	OAc	OPMB	3.4009	29.991
504	Glc	Hex	Beta	NO2Bz	OClAc	OAc	OTBDPS	2.57654	13.1515
505	Glc	Hex	Beta	NO2Bz	OClAc	OAc	OTBS	1.17461	3.23688
506	Glc	Hex	Beta	NO2Bz	OClAc	OAc	OTIPS	2.00598	7.43339
507	Glc	Hex	Beta	NO2Bz	OClAc	OBn	NO2Bz	1.72611	5.61876
508	Glc	Hex	Beta	NO2Bz	OClAc	OBn	OAc	0.832667	2.29944
509	Glc	Hex	Beta	NO2Bz	OClAc	OBn	OBn	2.49364	12.1052
510	Glc	Hex	Beta	NO2Bz	OClAc	OBn	OBz	1.38018	3.97562
511	Glc	Hex	Beta	NO2Bz	OClAc	OBn	OClAc	1.26303	3.53614
512	Glc	Hex	Beta	NO2Bz	OClAc	OBn	OH	2.75051	15.6506
513	Glc	Hex	Beta	NO2Bz	OClAc	OBn	OLev	2.57156	13.0862
514	Glc	Hex	Beta	NO2Bz	OClAc	OBn	OPMB	4.75712	116.41
515	Glc	Hex	Beta	NO2Bz	OClAc	OBn	OTBDPS	4.60621	100.104
516	Glc	Hex	Beta	NO2Bz	OClAc	OBn	OTBS	3.69213	40.1302
517	Glc	Hex	Beta	NO2Bz	OClAc	OBn	OTIPS	4.08821	59.633
518	Glc	Hex	Beta	NO2Bz	OClAc	OBz	NO2Bz	0.633866	1.88488
519	Glc	Hex	Beta	NO2Bz	OClAc	OBz	OAc	1.07398	2.92699
520	Glc	Hex	Beta	NO2Bz	OClAc	OBz	OBn	1.70997	5.52877
521	Glc	Hex	Beta	NO2Bz	OClAc	OBz	OBz	-0.0312674	0.969216
522	Glc	Hex	Beta	NO2Bz	OClAc	OBz	OClAc	0.558412	1.74789
523	Glc	Hex	Beta	NO2Bz	OClAc	OBz	OH	1.62634	5.0852
524	Glc	Hex	Beta	NO2Bz	OClAc	OBz	OLev	1.35934	3.89364
525	Glc	Hex	Beta	NO2Bz	OClAc	OBz	OPMB	3.80123	44.7564
526	Glc	Hex	Beta	NO2Bz	OClAc	OBz	OTBDPS	3.28128	26.6099
527	Glc	Hex	Beta	NO2Bz	OClAc	OBz	OTBS	1.84293	6.31501
528	Glc	Hex	Beta	NO2Bz	OClAc	OBz	OTIPS	2.62748	13.8388
529	Glc	Hex	Beta	NO2Bz	OClAc	OClAc	NO2Bz	0.222921	1.24972
530	Glc	Hex	Beta	NO2Bz	OClAc	OClAc	OAc	0.915028	2.49684
531	Glc	Hex	Beta	NO2Bz	OClAc	OClAc	OBn	0.871013	2.38933
532	Glc	Hex	Beta	NO2Bz	OClAc	OClAc	OBz	-0.612743	0.541863
533	Glc	Hex	Beta	NO2Bz	OClAc	OClAc	OClAc	0.156581	1.16951
534	Glc	Hex	Beta	NO2Bz	OClAc	OClAc	OH	2.21269	9.14031
535	Glc	Hex	Beta	NO2Bz	OClAc	OClAc	OLev	1.19376	3.29947
536	Glc	Hex	Beta	NO2Bz	OClAc	OClAc	OPMB	3.0752	21.6542
537	Glc	Hex	Beta	NO2Bz	OClAc	OClAc	OTBDPS	2.5496	12.802
538	Glc	Hex	Beta	NO2Bz	OClAc	OClAc	OTBS	0.757249	2.1324
539	Glc	Hex	Beta	NO2Bz	OClAc	OClAc	OTIPS	2.05135	7.7784
540	Glc	Hex	Beta	NO2Bz	OClAc	OH	NO2Bz	1.27537	3.58002
541	Glc	Hex	Beta	NO2Bz	OClAc	OH	OAc	2.73501	15.4099
542	Glc	Hex	Beta	NO2Bz	OClAc	OH	OBn	2.69075	14.7427
543	Glc	Hex	Beta	NO2Bz	OClAc	OH	OBz	0.894523	2.44617
544	Glc	Hex	Beta	NO2Bz	OClAc	OH	OClAc	1.82688	6.21448
545	Glc	Hex	Beta	NO2Bz	OClAc	OH	OH	4.89564	133.706
546	Glc	Hex	Beta	NO2Bz	OClAc	OH	OLev	2.87414	17.7102
547	Glc	Hex	Beta	NO2Bz	OClAc	OH	OPMB	4.47612	87.8933
548	Glc	Hex	Beta	NO2Bz	OClAc	OH	OTBDPS	3.65691	38.7414
549	Glc	Hex	Beta	NO2Bz	OClAc	OH	OTBS	2.59671	13.4195
550	Glc	Hex	Beta	NO2Bz	OClAc	OH	OTIPS	3.21306	24.8549
551	Glc	Hex	Beta	NO2Bz	OClAc	OLev	NO2Bz	1.30712	3.69553
552	Glc	Hex	Beta	NO2Bz	OClAc	OLev	OAc	1.1128	3.04287
553	Glc	Hex	Beta	NO2Bz	OClAc	OLev	OBn	2.4771	11.9067
554	Glc	Hex	Beta	NO2Bz	OClAc	OLev	OBz	1.18895	3.28363
555	Glc	Hex	Beta	NO2Bz	OClAc	OLev	OClAc	0.809669	2.24716
556	Glc	Hex	Beta	NO2Bz	OClAc	OLev	OH	1.93173	6.90146
557	Glc	Hex	Beta	NO2Bz	OClAc	OLev	OLev	1.62542	5.08057
558	Glc	Hex	Beta	NO2Bz	OClAc	OLev	OPMB	4.09179	59.847
559	Glc	Hex	Beta	NO2Bz	OClAc	OLev	OTBDPS	3.52408	33.9225
560	Glc	Hex	Beta	NO2Bz	OClAc	OLev	OTBS	2.08795	8.06832
561	Glc	Hex	Beta	NO2Bz	OClAc	OLev	OTIPS	2.72692	15.2857
562	Glc	Hex	Beta	NO2Bz	OClAc	OPMB	NO2Bz	2.77385	16.0202
563	Glc	Hex	Beta	NO2Bz	OClAc	OPMB	OAc	3.06711	21.4797
564	Glc	Hex	Beta	NO2Bz	OClAc	OPMB	OBn	3.51688	33.6793
565	Glc	Hex	Beta	NO2Bz	OClAc	OPMB	OBz	3.0411	20.9283
566	Glc	Hex	Beta	NO2Bz	OClAc	OPMB	OClAc	2.50148	12.2006
567	Glc	Hex	Beta	NO2Bz	OClAc	OPMB	OH	4.0565	57.7715
568	Glc	Hex	Beta	NO2Bz	OClAc	OPMB	OLev	3.72764	41.5808
569	Glc	Hex	Beta	NO2Bz	OClAc	OPMB	OPMB	5.15959	174.092
570	Glc	Hex	Beta	NO2Bz	OClAc	OPMB	OTBDPS	5.51222	247.701
571	Glc	Hex	Beta	NO2Bz	OClAc	OPMB	OTBS	4.31181	74.5754
572	Glc	Hex	Beta	NO2Bz	OClAc	OPMB	OTIPS	5.11861	167.103
573	Glc	Hex	Beta	NO2Bz	OClAc	OTBDPS	NO2Bz	2.23378	9.33505
574	Glc	Hex	Beta	NO2Bz	OClAc	OTBDPS	OAc	4.17877	65.2857
575	Glc	Hex	Beta	NO2Bz	OClAc	OTBDPS	OBn	4.89654	133.826
576	Glc	Hex	Beta	NO2Bz	OClAc	OTBDPS	OBz	3.6392	38.0613
577	Glc	Hex	Beta	NO2Bz	OClAc	OTBDPS	OClAc	3.85663	47.3056
578	Glc	Hex	Beta	NO2Bz	OClAc	OTBDPS	OH	4.24599	69.8246
579	Glc	Hex	Beta	NO2Bz	OClAc	OTBDPS	OLev	3.93699	51.2642
580	Glc	Hex	Beta	NO2Bz	OClAc	OTBDPS	OPMB	5.23411	187.562
581	Glc	Hex	Beta	NO2Bz	OClAc	OTBDPS	OTBDPS	4.85167	127.954
582	Glc	Hex	Beta	NO2Bz	OClAc	OTBDPS	OTBS	6.22346	504.444
583	Glc	Hex	Beta	NO2Bz	OClAc	OTBDPS	OTIPS	6.68758	802.378
584	Glc	Hex	Beta	NO2Bz	OClAc	OTBS	NO2Bz	2.4907	12.0698
585	Glc	Hex	Beta	NO2Bz	OClAc	OTBS	OAc	3.21231	24.8365
586	Glc	Hex	Beta	NO2Bz	OClAc	OTBS	OBn	3.73925	42.0665
587	Glc	Hex	Beta	NO2Bz	OClAc	OTBS	OBz	1.7355	5.67176
588	Glc	Hex	Beta	NO2Bz	OClAc	OTBS	OClAc	2.16426	8.70815
589	Glc	Hex	Beta	NO2Bz	OClAc	OTBS	OH	3.27331	26.3987
590	Glc	Hex	Beta	NO2Bz	OClAc	OTBS	OLev	3.06408	21.4148
591	Glc	Hex	Beta	NO2Bz	OClAc	OTBS	OPMB	5.48301	240.569
592	Glc	Hex	Beta	NO2Bz	OClAc	OTBS	OTBDPS	6.10973	450.216
593	Glc	Hex	Beta	NO2Bz	OClAc	OTBS	OTBS	4.73203	113.526
594	Glc	Hex	Beta	NO2Bz	OClAc	OTBS	OTIPS	5.76725	319.656
595	Glc	Hex	Beta	NO2Bz	OClAc	OTIPS	NO2Bz	3.323	27.7436
596	Glc	Hex	Beta	NO2Bz	OClAc	OTIPS	OAc	3.68175	39.716
597	Glc	Hex	Beta	NO2Bz	OClAc	OTIPS	OBn	4.80791	122.476
598	Glc	Hex	Beta	NO2Bz	OClAc	OTIPS	OBz	2.5508	12.8173
599	Glc	Hex	Beta	NO2Bz	OClAc	OTIPS	OClAc	3.37945	29.3546
600	Glc	Hex	Beta	NO2Bz	OClAc	OTIPS	OH	3.94202	51.5225
601	Glc	Hex	Beta	NO2Bz	OClAc	OTIPS	OLev	3.61545	37.168
602	Glc	Hex	Beta	NO2Bz	OClAc	OTIPS	OPMB	6.06774	431.704
603	Glc	Hex	Beta	NO2Bz	OClAc	OTIPS	OTBDPS	6.66172	781.896
604	Glc	Hex	Beta	NO2Bz	OClAc	OTIPS	OTBS	6.01787	410.703
605	Glc	Hex	Beta	NO2Bz	OClAc	OTIPS	OTIPS	5.36997	214.856
606	Glc	Hex	Beta	NO2Bz	OH	NO2Bz	NO2Bz	0.39293	1.48132
607	Glc	Hex	Beta	NO2Bz	OH	NO2Bz	OAc	1.60718	4.98874
608	Glc	Hex	Beta	NO2Bz	OH	NO2Bz	OBn	1.90003	6.68607
609	Glc	Hex	Beta	NO2Bz	OH	NO2Bz	OBz	0.716557	2.04737
610	Glc	Hex	Beta	NO2Bz	OH	NO2Bz	OClAc	0.882036	2.41581
611	Glc	Hex	Beta	NO2Bz	OH	NO2Bz	OH	0.103315	1.10884
612	Glc	Hex	Beta	NO2Bz	OH	NO2Bz	OLev	2.1784	8.83213
613	Glc	Hex	Beta	NO2Bz	OH	NO2Bz	OPMB	3.4576	31.7408
614	Glc	Hex	Beta	NO2Bz	OH	NO2Bz	OTBDPS	2.66252	14.3324
615	Glc	Hex	Beta	NO2Bz	OH	NO2Bz	OTBS	0.988862	2.68817
616	Glc	Hex	Beta	NO2Bz	OH	NO2Bz	OTIPS	2.30713	10.0455
617	Glc	Hex	Beta	NO2Bz	OH	OAc	NO2Bz	1.6385	5.14746
618	Glc	Hex	Beta	NO2Bz	OH	OAc	OAc	3.31195	27.4387
619	Glc	Hex	Beta	NO2Bz	OH	OAc	OBn	2.94694	19.0477
620	Glc	Hex	Beta	NO2Bz	OH	OAc	OBz	1.88836	6.60854
621	Glc	Hex	Beta	NO2Bz	OH	OAc	OClAc	2.27242	9.70284
622	Glc	Hex	Beta	NO2Bz	OH	OAc	OH	3.0314	20.7262
623	Glc	Hex	Beta	NO2Bz	OH	OAc	OLev	2.97099	19.5112
624	Glc	Hex	Beta	NO2Bz	OH	OAc	OPMB	4.88466	132.245
625	Glc	Hex	Beta	NO2Bz	OH	OAc	OTBDPS	3.04492	21.0083
626	Glc	Hex	Beta	NO2Bz	OH	OAc	OTBS	1.83026	6.23552
627	Glc	Hex	Beta	NO2Bz	OH	OAc	OTIPS	2.59284	13.3676
628	Glc	Hex	Beta	NO2Bz	OH	OBn	NO2Bz	3.02806	20.6572
629	Glc	Hex	Beta	NO2Bz	OH	OBn	OAc	3.98396	53.7295
630	Glc	Hex	Beta	NO2Bz	OH	OBn	OBn	4.53717	93.4258
631	Glc	Hex	Beta	NO2Bz	OH	OBn	OBz	3.47305	32.2348
632	Glc	Hex	Beta	NO2Bz	OH	OBn	OClAc	3.18616	24.1953
633	Glc	Hex	Beta	NO2Bz	OH	OBn	OH	3.09602	22.1099
634	Glc	Hex	Beta	NO2Bz	OH	OBn	OLev	4.87331	130.753
635	Glc	Hex	Beta	NO2Bz	OH	OBn	OPMB	6.7347	841.092
636	Glc	Hex	Beta	NO2Bz	OH	OBn	OTBDPS	5.18116	177.889
637	Glc	Hex	Beta	NO2Bz	OH	OBn	OTBS	4.69789	109.715
638	Glc	Hex	Beta	NO2Bz	OH	OBn	OTIPS	5.53865	254.334
639	Glc	Hex	Beta	NO2Bz	OH	OBz	NO2Bz	1.0559	2.87456
640	Glc	Hex	Beta	NO2Bz	OH	OBz	OAc	2.62213	13.765
641	Glc	Hex	Beta	NO2Bz	OH	OBz	OBn	2.52909	12.5421
642	Glc	Hex	Beta	NO2Bz	OH	OBz	OBz	0.88143	2.41435
643	Glc	Hex	Beta	NO2Bz	OH	OBz	OClAc	1.75388	5.77695
644	Glc	Hex	Beta	NO2Bz	OH	OBz	OH	0.053012	1.05444
645	Glc	Hex	Beta	NO2Bz	OH	OBz	OLev	2.69048	14.7387
646	Glc	Hex	Beta	NO2Bz	OH	OBz	OPMB	4.63604	103.135
647	Glc	Hex	Beta	NO2Bz	OH	OBz	OTBDPS	3.19542	24.4205
648	Glc	Hex	Beta	NO2Bz	OH	OBz	OTBS	2.30374	10.0116
649	Glc	Hex	Beta	NO2Bz	OH	OBz	OTIPS	3.44298	31.2801
650	Glc	Hex	Beta	NO2Bz	OH	OClAc	NO2Bz	1.13455	3.10979
651	Glc	Hex	Beta	NO2Bz	OH	OClAc	OAc	2.80793	16.5756
652	Glc	Hex	Beta	NO2Bz	OH	OClAc	OBn	1.98287	7.26357
653	Glc	Hex	Beta	NO2Bz	OH	OClAc	OBz	1.33636	3.80515
654	Glc	Hex	Beta	NO2Bz	OH	OClAc	OClAc	1.97568	7.21152
655	Glc	Hex	Beta	NO2Bz	OH	OClAc	OH	2.36247	10.6172
656	Glc	Hex	Beta	NO2Bz	OH	OClAc	OLev	2.66797	14.4107
657	Glc	Hex	Beta	NO2Bz	OH	OClAc	OPMB	4.03341	56.4531
658	Glc	Hex	Beta	NO2Bz	OH	OClAc	OTBDPS	2.72349	15.2333
659	Glc	Hex	Beta	NO2Bz	OH	OClAc	OTBS	1.32396	3.75827
660	Glc	Hex	Beta	NO2Bz	OH	OClAc	OTIPS	2.33983	10.3794
661	Glc	Hex	Beta	NO2Bz	OH	OH	NO2Bz	3.96229	52.5777
662	Glc	Hex	Beta	NO2Bz	OH	OH	OAc	6.60366	737.792
663	Glc	Hex	Beta	NO2Bz	OH	OH	OBn	6.05919	428.03
664	Glc	Hex	Beta	NO2Bz	OH	OH	OBz	3.8757	48.2166
665	Glc	Hex	Beta	NO2Bz	OH	OH	OClAc	5.24039	188.744
666	Glc	Hex	Beta	NO2Bz	OH	OH	OH	5.64694	283.422
667	Glc	Hex	Beta	NO2Bz	OH	OH	OLev	6.4498	632.573
668	Glc	Hex	Beta	NO2Bz	OH	OH	OPMB	7.57585	1950.51
669	Glc	Hex	Beta	NO2Bz	OH	OH	OTBDPS	5.33831	208.16
670	Glc	Hex	Beta	NO2Bz	OH	OH	OTBS	4.7924	120.59
671	Glc	Hex	Beta	NO2Bz	OH	OH	OTIPS	5.116	166.667
672	Glc	Hex	Beta	NO2Bz	OH	OLev	NO2Bz	1.93762	6.94218
673	Glc	Hex	Beta	NO2Bz	OH	OLev	OAc	1.54581	4.69179
674	Glc	Hex	Beta	NO2Bz	OH	OLev	OBn	3.39798	29.9035
675	Glc	Hex	Beta	NO2Bz	OH	OLev	OBz	2.33267	10.3054
676	Glc	Hex	Beta	NO2Bz	OH	OLev	OClAc	2.15656	8.64139
677	Glc	Hex	Beta	NO2Bz	OH	OLev	OH	2.30609	10.0351
678	Glc	Hex	Beta	NO2Bz	OH	OLev	OLev	2.61293	13.6389
679	Glc	Hex	Beta	NO2Bz	OH	OLev	OPMB	4.92696	137.959
680	Glc	Hex	Beta	NO2Bz	OH	OLev	OTBDPS	3.82433	45.8021
681	Glc	Hex	Beta	NO2Bz	OH	OLev	OTBS	2.344	10.4229
682	Glc	Hex	Beta	NO2Bz	OH	OLev	OTIPS	3.35002	28.5034
683	Glc	Hex	Beta	NO2Bz	OH	OPMB	NO2Bz	4.14218	62.9396
684	Glc	Hex	Beta	NO2Bz	OH	OPMB	OAc	5.83399	341.719
685	Glc	Hex	Beta	NO2Bz	OH	OPMB	OBn	6.2853	536.624
686	Glc	Hex	Beta	NO2Bz	OH	OPMB	OBz	5.02415	152.041
687	Glc	Hex	Beta	NO2Bz	OH	OPMB	OClAc	4.69172	109.04
688	Glc	Hex	Beta	NO2Bz	OH	OPMB	OH	4.94252	140.122
689	Glc	Hex	Beta	NO2Bz	OH	OPMB	OLev	6.02582	413.982
690	Glc	Hex	Beta	NO2Bz	OH	OPMB	OPMB	7.01248	1110.4
691	Glc	Hex	Beta	NO2Bz	OH	OPMB	OTBDPS	6.25791	522.129
692	Glc	Hex	Beta	NO2Bz	OH	OPMB	OTBS	5.54724	256.529
693	Glc	Hex	Beta	NO2Bz	OH	OPMB	OTIPS	6.20639	495.909
694	Glc	Hex	Beta	NO2Bz	OH	OTBDPS	NO2Bz	3.3172	27.583
695	Glc	Hex	Beta	NO2Bz	OH	OTBDPS	OAc	5.38906	218.998
696	Glc	Hex	Beta	NO2Bz	OH	OTBDPS	OBn	6.19974	492.619
697	Glc	Hex	Beta	NO2Bz	OH	OTBDPS	OBz	4.43855	84.6525
698	Glc	Hex	Beta	NO2Bz	OH	OTBDPS	OClAc	4.7553	116.198
699	Glc	Hex	Beta	NO2Bz	OH	OTBDPS	OH	4.80082	121.61
700	Glc	Hex	Beta	NO2Bz	OH	OTBDPS	OLev	5.38124	217.291
701	Glc	Hex	Beta	NO2Bz	OH	OTBDPS	OPMB	6.4109	608.44
702	Glc	Hex	Beta	NO2Bz	OH	OTBDPS	OTBDPS	5.4843	240.88
703	Glc	Hex	Beta	NO2Bz	OH	OTBDPS	OTBS	7.08416	1192.92
704	Glc	Hex	Beta	NO2Bz	OH	OTBDPS	OTIPS	7.52119	1846.76
705	Glc	Hex	Beta	NO2Bz	OH	OTBS	NO2Bz	3.36253	28.8622
706	Glc	Hex	Beta	NO2Bz	OH	OTBS	OAc	4.85134	127.911
707	Glc	Hex	Beta	NO2Bz	OH	OTBS	OBn	5.28534	197.421
708	Glc	Hex	Beta	NO2Bz	OH	OTBS	OBz	3.53157	34.1776
709	Glc	Hex	Beta	NO2Bz	OH	OTBS	OClAc	3.85822	47.381
710	Glc	Hex	Beta	NO2Bz	OH	OTBS	OH	4.28861	72.8653
711	Glc	Hex	Beta	NO2Bz	OH	OTBS	OLev	4.49529	89.5937
712	Glc	Hex	Beta	NO2Bz	OH	OTBS	OPMB	6.90467	996.921
713	Glc	Hex	Beta	NO2Bz	OH	OTBS	OTBDPS	6.89162	983.993
714	Glc	Hex	Beta	NO2Bz	OH	OTBS	OTBS	5.22374	185.628
715	Glc	Hex	Beta	NO2Bz	OH	OTBS	OTIPS	6.48069	652.418
716	Glc	Hex	Beta	NO2Bz	OH	OTIPS	NO2Bz	4.07411	58.798
717	Glc	Hex	Beta	NO2Bz	OH	OTIPS	OAc	4.51137	91.0462
718	Glc	Hex	Beta	NO2Bz	OH	OTIPS	OBn	6.24357	514.692
719	Glc	Hex	Beta	NO2Bz	OH	OTIPS	OBz	4.60383	99.8658
720	Glc	Hex	Beta	NO2Bz	OH	OTIPS	OClAc	4.40518	81.8742
721	Glc	Hex	Beta	NO2Bz	OH	OTIPS	OH	4.69775	109.7
722	Glc	Hex	Beta	NO2Bz	OH	OTIPS	OLev	4.85129	127.905
723	Glc	Hex	Beta	NO2Bz	OH	OTIPS	OPMB	7.50849	1823.46
724	Glc	Hex	Beta	NO2Bz	OH	OTIPS	OTBDPS	7.59446	1987.15
725	Glc	Hex	Beta	NO2Bz	OH	OTIPS	OTBS	6.82901	924.278
726	Glc	Hex	Beta	NO2Bz	OH	OTIPS	OTIPS	6.17533	480.741
727	Glc	Hex	Beta	NO2Bz	OLev	NO2Bz	NO2Bz	1.38954	4.01301
728	Glc	Hex	Beta	NO2Bz	OLev	NO2Bz	OAc	0.870903	2.38907
729	Glc	Hex	Beta	NO2Bz	OLev	NO2Bz	OBn	2.83759	17.0746
730	Glc	Hex	Beta	NO2Bz	OLev	NO2Bz	OBz	1.49299	4.45039
731	Glc	Hex	Beta	NO2Bz	OLev	NO2Bz	OClAc	0.324867	1.38385
732	Glc	Hex	Beta	NO2Bz	OLev	NO2Bz	OH	1.16877	3.21804
733	Glc	Hex	Beta	NO2Bz	OLev	NO2Bz	OLev	1.93751	6.94148
734	Glc	Hex	Beta	NO2Bz	OLev	NO2Bz	OPMB	4.16719	64.5337
735	Glc	Hex	Beta	NO2Bz	OLev	NO2Bz	OTBDPS	3.10366	22.2794
736	Glc	Hex	Beta	NO2Bz	OLev	NO2Bz	OTBS	2.22203	9.22608
737	Glc	Hex	Beta	NO2Bz	OLev	NO2Bz	OTIPS	3.48376	32.582
738	Glc	Hex	Beta	NO2Bz	OLev	OAc	NO2Bz	1.75051	5.75756
739	Glc	Hex	Beta	NO2Bz	OLev	OAc	OAc	2.18398	8.8816
740	Glc	Hex	Beta	NO2Bz	OLev	OAc	OBn	2.99976	20.0806
741	Glc	Hex	Beta	NO2Bz	OLev	OAc	OBz	1.00569	2.7338
742	Glc	Hex	Beta	NO2Bz	OLev	OAc	OClAc	1.26887	3.55682
743	Glc	Hex	Beta	NO2Bz	OLev	OAc	OH	2.59159	13.351
744	Glc	Hex	Beta	NO2Bz	OLev	OAc	OLev	2.09342	8.11261
745	Glc	Hex	Beta	NO2Bz	OLev	OAc	OPMB	4.82367	124.421
746	Glc	Hex	Beta	NO2Bz	OLev	OAc	OTBDPS	4.03302	56.4312
747	Glc	Hex	Beta	NO2Bz	OLev	OAc	OTBS	1.82905	6.22794
748	Glc	Hex	Beta	NO2Bz	OLev	OAc	OTIPS	3.21865	24.9944
749	Glc	Hex	Beta	NO2Bz	OLev	OBn	NO2Bz	3.05948	21.3165
750	Glc	Hex	Beta	NO2Bz	OLev	OBn	OAc	3.31411	27.4978
751	Glc	Hex	Beta	NO2Bz	OLev	OBn	OBn	4.11115	61.0166
752	Glc	Hex	Beta	NO2Bz	OLev	OBn	OBz	2.60021	13.4665
753	Glc	Hex	Beta	NO2Bz	OLev	OBn	OClAc	2.40185	11.0435
754	Glc	Hex	Beta	NO2Bz	OLev	OBn	OH	3.05288	21.1762
755	Glc	Hex	Beta	NO2Bz	OLev	OBn	OLev	3.06145	21.3586
756	Glc	Hex	Beta	NO2Bz	OLev	OBn	OPMB	6.07797	436.142
757	Glc	Hex	Beta	NO2Bz	OLev	OBn	OTBDPS	4.78476	119.673
758	Glc	Hex	Beta	NO2Bz	OLev	OBn	OTBS	4.97133	144.219
759	Glc	Hex	Beta	NO2Bz	OLev	OBn	OTIPS	5.55337	258.107
760	Glc	Hex	Beta	NO2Bz	OLev	OBz	NO2Bz	1.93284	6.9091
761	Glc	Hex	Beta	NO2Bz	OLev	OBz	OAc	2.40521	11.0808
762	Glc	Hex	Beta	NO2Bz	OLev	OBz	OBn	3.19991	24.5304
763	Glc	Hex	Beta	NO2Bz	OLev	OBz	OBz	1.36047	3.89801
764	Glc	Hex	Beta	NO2Bz	OLev	OBz	OClAc	1.56729	4.79364
765	Glc	Hex	Beta	NO2Bz	OLev	OBz	OH	2.0482	7.7539
766	Glc	Hex	Beta	NO2Bz	OLev	OBz	OLev	2.22526	9.25592
767	Glc	Hex	Beta	NO2Bz	OLev	OBz	OPMB	5.04838	155.77
768	Glc	Hex	Beta	NO2Bz	OLev	OBz	OTBDPS	3.49462	32.9379
769	Glc	Hex	Beta	NO2Bz	OLev	OBz	OTBS	3.11079	22.4387
770	Glc	Hex	Beta	NO2Bz	OLev	OBz	OTIPS	3.85187	47.0808
771	Glc	Hex	Beta	NO2Bz	OLev	OClAc	NO2Bz	1.27942	3.59456
772	Glc	Hex	Beta	NO2Bz	OLev	OClAc	OAc	1.76608	5.84787
773	Glc	Hex	Beta	NO2Bz	OLev	OClAc	OBn	2.13338	8.44339
774	Glc	Hex	Beta	NO2Bz	OLev	OClAc	OBz	0.435163	1.54522
775	Glc	Hex	Beta	NO2Bz	OLev	OClAc	OClAc	1.1435	3.13772
776	Glc	Hex	Beta	NO2Bz	OLev	OClAc	OH	2.02954	7.61059
777	Glc	Hex	Beta	NO2Bz	OLev	OClAc	OLev	1.37936	3.97238
778	Glc	Hex	Beta	NO2Bz	OLev	OClAc	OPMB	4.05478	57.6726
779	Glc	Hex	Beta	NO2Bz	OLev	OClAc	OTBDPS	3.59849	36.5429
780	Glc	Hex	Beta	NO2Bz	OLev	OClAc	OTBS	1.76661	5.85096
781	Glc	Hex	Beta	NO2Bz	OLev	OClAc	OTIPS	2.65751	14.2608
782	Glc	Hex	Beta	NO2Bz	OLev	OH	NO2Bz	2.11694	8.30565
783	Glc	Hex	Beta	NO2Bz	OLev	OH	OAc	3.08461	21.859
784	Glc	Hex	Beta	NO2Bz	OLev	OH	OBn	3.60705	36.8572
785	Glc	Hex	Beta	NO2Bz	OLev	OH	OBz	1.78945	5.98618
786	Glc	Hex	Beta	NO2Bz	OLev	OH	OClAc	2.03227	7.63138
787	Glc	Hex	Beta	NO2Bz	OLev	OH	OH	4.56563	96.1231
788	Glc	Hex	Beta	NO2Bz	OLev	OH	OLev	2.85092	17.3036
789	Glc	Hex	Beta	NO2Bz	OLev	OH	OPMB	5.32396	205.195
790	Glc	Hex	Beta	NO2Bz	OLev	OH	OTBDPS	4.82487	124.57
791	Glc	Hex	Beta	NO2Bz	OLev	OH	OTBS	3.45009	31.5032
792	Glc	Hex	Beta	NO2Bz	OLev	OH	OTIPS	4.21877	67.95
793	Glc	Hex	Beta	NO2Bz	OLev	OLev	NO2Bz	1.88661	6.59698
794	Glc	Hex	Beta	NO2Bz	OLev	OLev	OAc	1.78266	5.94567
795	Glc	Hex	Beta	NO2Bz	OLev	OLev	OBn	3.14121	23.1319
796	Glc	Hex	Beta	NO2Bz	OLev	OLev	OBz	1.54897	4.70662
797	Glc	Hex	Beta	NO2Bz	OLev	OLev	OClAc	1.04828	2.85274
798	Glc	Hex	Beta	NO2Bz	OLev	OLev	OH	1.66818	5.30249
799	Glc	Hex	Beta	NO2Bz	OLev	OLev	OLev	2.02161	7.55051
800	Glc	Hex	Beta	NO2Bz	OLev	OLev	OPMB	4.67943	107.709
801	Glc	Hex	Beta	NO2Bz	OLev	OLev	OTBDPS	3.95842	52.3744
802	Glc	Hex	Beta	NO2Bz	OLev	OLev	OTBS	2.70321	14.9276
803	Glc	Hex	Beta	NO2Bz	OLev	OLev	OTIPS	3.16446	23.676
804	Glc	Hex	Beta	NO2Bz	OLev	OPMB	NO2Bz	3.99119	54.119
805	Glc	Hex	Beta	NO2Bz	OLev	OPMB	OAc	4.38937	80.5898
806	Glc	Hex	Beta	NO2Bz	OLev	OPMB	OBn	4.43298	84.1817
807	Glc	Hex	Beta	NO2Bz	OLev	OPMB	OBz	4.28806	72.8249
808	Glc	Hex	Beta	NO2Bz	OLev	OPMB	OClAc	3.44965	31.4894
809	Glc	Hex	Beta	NO2Bz	OLev	OPMB	OH	4.61241	100.726
810	Glc	Hex	Beta	NO2Bz	OLev	OPMB	OLev	4.0317	56.3564
811	Glc	Hex	Beta	NO2Bz	OLev	OPMB	OPMB	6.35827	577.25
812	Glc	Hex	Beta	NO2Bz	OLev	OPMB	OTBDPS	5.56935	262.263
813	Glc	Hex	Beta	NO2Bz	OLev	OPMB	OTBS	5.46179	235.52
814	Glc	Hex	Beta	NO2Bz	OLev	OPMB	OTIPS	6.24782	516.883
815	Glc	Hex	Beta	NO2Bz	OLev	OTBDPS	NO2Bz	3.04166	20.94
816	Glc	Hex	Beta	NO2Bz	OLev	OTBDPS	OAc	5.28471	197.297
817	Glc	Hex	Beta	NO2Bz	OLev	OTBDPS	OBn	5.14659	171.844
818	Glc	Hex	Beta	NO2Bz	OLev	OTBDPS	OBz	3.81818	45.5211
819	Glc	Hex	Beta	NO2Bz	OLev	OTBDPS	OClAc	4.49555	89.6175
820	Glc	Hex	Beta	NO2Bz	OLev	OTBDPS	OH	4.95367	141.694
821	Glc	Hex	Beta	NO2Bz	OLev	OTBDPS	OLev	4.66119	105.762
822	Glc	Hex	Beta	NO2Bz	OLev	OTBDPS	OPMB	5.25849	192.191
823	Glc	Hex	Beta	NO2Bz	OLev	OTBDPS	OTBDPS	5.61237	273.792
824	Glc	Hex	Beta	NO2Bz	OLev	OTBDPS	OTBS	6.78769	886.859
825	Glc	Hex	Beta	NO2Bz	OLev	OTBDPS	OTIPS	7.26537	1429.92
826	Glc	Hex	Beta	NO2Bz	OLev	OTBS	NO2Bz	3.72217	41.3542
827	Glc	Hex	Beta	NO2Bz	OLev	OTBS	OAc	4.34441	77.0467
828	Glc	Hex	Beta	NO2Bz	OLev	OTBS	OBn	5.09595	163.359
829	Glc	Hex	Beta	NO2Bz	OLev	OTBS	OBz	2.9372	18.863
830	Glc	Hex	Beta	NO2Bz	OLev	OTBS	OClAc	3.13412	22.9684
831	Glc	Hex	Beta	NO2Bz	OLev	OTBS	OH	4.27765	72.071
832	Glc	Hex	Beta	NO2Bz	OLev	OTBS	OLev	3.73456	41.8697
833	Glc	Hex	Beta	NO2Bz	OLev	OTBS	OPMB	6.61364	745.193
834	Glc	Hex	Beta	NO2Bz	OLev	OTBS	OTBDPS	6.71942	828.336
835	Glc	Hex	Beta	NO2Bz	OLev	OTBS	OTBS	5.78389	325.021
836	Glc	Hex	Beta	NO2Bz	OLev	OTBS	OTIPS	6.50357	667.521
837	Glc	Hex	Beta	NO2Bz	OLev	OTIPS	NO2Bz	4.46018	86.5032
838	Glc	Hex	Beta	NO2Bz	OLev	OTIPS	OAc	5.09951	163.942
839	Glc	Hex	Beta	NO2Bz	OLev	OTIPS	OBn	6.0313	416.255
840	Glc	Hex	Beta	NO2Bz	OLev	OTIPS	OBz	4.05766	57.8385
841	Glc	Hex	Beta	NO2Bz	OLev	OTIPS	OClAc	4.36143	78.3694
842	Glc	Hex	Beta	NO2Bz	OLev	OTIPS	OH	4.68949	108.798
843	Glc	Hex	Beta	NO2Bz	OLev	OTIPS	OLev	4.32725	75.7355
844	Glc	Hex	Beta	NO2Bz	OLev	OTIPS	OPMB	7.10812	1221.85
845	Glc	Hex	Beta	NO2Bz	OLev	OTIPS	OTBDPS	7.21762	1363.24
846	Glc	Hex	Beta	NO2Bz	OLev	OTIPS	OTBS	6.91686	1009.14
847	Glc	Hex	Beta	NO2Bz	OLev	OTIPS	OTIPS	6.17517	480.666
848	Glc	Hex	Beta	NO2Bz	OPMB	NO2Bz	NO2Bz	1.54668	4.69587
849	Glc	Hex	Beta	NO2Bz	OPMB	NO2Bz	OAc	2.54361	12.7255
850	Glc	Hex	Beta	NO2Bz	OPMB	NO2Bz	OBn	2.98351	19.7571
851	Glc	Hex	Beta	NO2Bz	OPMB	NO2Bz	OBz	1.70679	5.51127
852	Glc	Hex	Beta	NO2Bz	OPMB	NO2Bz	OClAc	1.42538	4.15943
853	Glc	Hex	Beta	NO2Bz	OPMB	NO2Bz	OH	1.35401	3.87291
854	Glc	Hex	Beta	NO2Bz	OPMB	NO2Bz	OLev	3.65599	38.7058
855	Glc	Hex	Beta	NO2Bz	OPMB	NO2Bz	OPMB	3.9024	49.5213
856	Glc	Hex	Beta	NO2Bz	OPMB	NO2Bz	OTBDPS	3.81776	45.5023
857	Glc	Hex	Beta	NO2Bz	OPMB	NO2Bz	OTBS	3.44751	31.4222
858	Glc	Hex	Beta	NO2Bz	OPMB	NO2Bz	OTIPS	4.59558	99.0456
859	Glc	Hex	Beta	NO2Bz	OPMB	OAc	NO2Bz	3.16353	23.654
860	Glc	Hex	Beta	NO2Bz	OPMB	OAc	OAc	3.04974	21.1099
861	Glc	Hex	Beta	NO2Bz	OPMB	OAc	OBn	4.70094	110.051
862	Glc	Hex	Beta	NO2Bz	OPMB	OAc	OBz	2.90778	18.3161
863	Glc	Hex	Beta	NO2Bz	OPMB	OAc	OClAc	2.15071	8.59092
864	Glc	Hex	Beta	NO2Bz	OPMB	OAc	OH	2.08335	8.03133
865	Glc	Hex	Beta	NO2Bz	OPMB	OAc	OLev	4.20794	67.2177
866	Glc	Hex	Beta	NO2Bz	OPMB	OAc	OPMB	5.87783	357.034
867	Glc	Hex	Beta	NO2Bz	OPMB	OAc	OTBDPS	5.50835	246.743
868	Glc	Hex	Beta	NO2Bz	OPMB	OAc	OTBS	4.39419	80.9787
869	Glc	Hex	Beta	NO2Bz	OPMB	OAc	OTIPS	4.43746	84.5602
870	Glc	Hex	Beta	NO2Bz	OPMB	OBn	NO2Bz	4.21401	67.6274
871	Glc	Hex	Beta	NO2Bz	OPMB	OBn	OAc	5.75234	314.927
872	Glc	Hex	Beta	NO2Bz	OPMB	OBn	OBn	6.37179	585.103
873	Glc	Hex	Beta	NO2Bz	OPMB	OBn	OBz	4.48294	88.4946
874	Glc	Hex	Beta	NO2Bz	OPMB	OBn	OClAc	4.76028	116.779
875	Glc	Hex	Beta	NO2Bz	OPMB	OBn	OH	4.58446	97.9499
876	Glc	Hex	Beta	NO2Bz	OPMB	OBn	OLev	6.34252	568.228
877	Glc	Hex	Beta	NO2Bz	OPMB	OBn	OPMB	7.68086	2166.48
878	Glc	Hex	Beta	NO2Bz	OPMB	OBn	OTBDPS	6.15867	472.8
879	Glc	Hex	Beta	NO2Bz	OPMB	OBn	OTBS	7.05832	1162.49
880	Glc	Hex	Beta	NO2Bz	OPMB	OBn	OTIPS	7.4416	1705.48
881	Glc	Hex	Beta	NO2Bz	OPMB	OBz	NO2Bz	2.1996	9.02137
882	Glc	Hex	Beta	NO2Bz	OPMB	OBz	OAc	3.6946	40.2297
883	Glc	Hex	Beta	NO2Bz	OPMB	OBz	OBn	4.26439	71.1215
884	Glc	Hex	Beta	NO2Bz	OPMB	OBz	OBz	1.65299	5.22258
885	Glc	Hex	Beta	NO2Bz	OPMB	OBz	OClAc	2.82492	16.8597
886	Glc	Hex	Beta	NO2Bz	OPMB	OBz	OH	2.12914	8.40766
887	Glc	Hex	Beta	NO2Bz	OPMB	OBz	OLev	4.23554	69.099
888	Glc	Hex	Beta	NO2Bz	OPMB	OBz	OPMB	4.82848	125.021
889	Glc	Hex	Beta	NO2Bz	OPMB	OBz	OTBDPS	4.31629	74.9106
890	Glc	Hex	Beta	NO2Bz	OPMB	OBz	OTBS	4.52297	92.109
891	Glc	Hex	Beta	NO2Bz	OPMB	OBz	OTIPS	5.56649	261.515
892	Glc	Hex	Beta	NO2Bz	OPMB	OClAc	NO2Bz	2.54587	12.7544
893	Glc	Hex	Beta	NO2Bz	OPMB	OClAc	OAc	2.54826	12.7848
894	Glc	Hex	Beta	NO2Bz	OPMB	OClAc	OBn	3.6615	38.9197
895	Glc	Hex	Beta	NO2Bz	OPMB	OClAc	OBz	1.86818	6.47647
896	Glc	Hex	Beta	NO2Bz	OPMB	OClAc	OClAc	1.94415	6.98771
897	Glc	Hex	Beta	NO2Bz	OPMB	OClAc	OH	1.48347	4.4082
898	Glc	Hex	Beta	NO2Bz	OPMB	OClAc	OLev	3.28856	26.8042
899	Glc	Hex	Beta	NO2Bz	OPMB	OClAc	OPMB	4.97911	145.345
900	Glc	Hex	Beta	NO2Bz	OPMB	OClAc	OTBDPS	4.95822	142.34
901	Glc	Hex	Beta	NO2Bz	OPMB	OClAc	OTBS	3.75112	42.5688
902	Glc	Hex	Beta	NO2Bz	OPMB	OClAc	OTIPS	4.46121	86.5922
903	Glc	Hex	Beta	NO2Bz	OPMB	OH	NO2Bz	3.2849	26.7062
904	Glc	Hex	Beta	NO2Bz	OPMB	OH	OAc	3.70785	40.7659
905	Glc	Hex	Beta	NO2Bz	OPMB	OH	OBn	4.99418	147.552
906	Glc	Hex	Beta	NO2Bz	OPMB	OH	OBz	3.42905	30.8474
907	Glc	Hex	Beta	NO2Bz	OPMB	OH	OClAc	2.90119	18.1958
908	Glc	Hex	Beta	NO2Bz	OPMB	OH	OH	3.48024	32.4676
909	Glc	Hex	Beta	NO2Bz	OPMB	OH	OLev	4.87779	131.34
910	Glc	Hex	Beta	NO2Bz	OPMB	OH	OPMB	6.13495	461.717
911	Glc	Hex	Beta	NO2Bz	OPMB	OH	OTBDPS	6.01424	409.216
912	Glc	Hex	Beta	NO2Bz	OPMB	OH	OTBS	5.14073	170.841
913	Glc	Hex	Beta	NO2Bz	OPMB	OH	OTIPS	5.96617	390.008
914	Glc	Hex	Beta	NO2Bz	OPMB	OLev	NO2Bz	3.80045	44.7212
915	Glc	Hex	Beta	NO2Bz	OPMB	OLev	OAc	3.95215	52.0469
916	Glc	Hex	Beta	NO2Bz	OPMB	OLev	OBn	5.29053	198.448
917	Glc	Hex	Beta	NO2Bz	OPMB	OLev	OBz	3.43942	31.1689
918	Glc	Hex	Beta	NO2Bz	OPMB	OLev	OClAc	3.06388	21.4104
919	Glc	Hex	Beta	NO2Bz	OPMB	OLev	OH	2.97792	19.6468
920	Glc	Hex	Beta	NO2Bz	OPMB	OLev	OLev	4.24347	69.6488
921	Glc	Hex	Beta	NO2Bz	OPMB	OLev	OPMB	6.2441	514.964
922	Glc	Hex	Beta	NO2Bz	OPMB	OLev	OTBDPS	4.9855	146.277
923	Glc	Hex	Beta	NO2Bz	OPMB	OLev	OTBS	4.89799	134.02
924	Glc	Hex	Beta	NO2Bz	OPMB	OLev	OTIPS	5.5286	251.79
925	Glc	Hex	Beta	NO2Bz	OPMB	OPMB	NO2Bz	4.62291	101.79
926	Glc	Hex	Beta	NO2Bz	OPMB	OPMB	OAc	6.23121	508.373
927	Glc	Hex	Beta	NO2Bz	OPMB	OPMB	OBn	6.64481	768.781
928	Glc	Hex	Beta	NO2Bz	OPMB	OPMB	OBz	5.05052	156.103
929	Glc	Hex	Beta	NO2Bz	OPMB	OPMB	OClAc	5.29397	199.132
930	Glc	Hex	Beta	NO2Bz	OPMB	OPMB	OH	5.42865	227.841
931	Glc	Hex	Beta	NO2Bz	OPMB	OPMB	OLev	5.51065	247.312
932	Glc	Hex	Beta	NO2Bz	OPMB	OPMB	OPMB	7.68228	2169.55
933	Glc	Hex	Beta	NO2Bz	OPMB	OPMB	OTBDPS	6.55714	704.255
934	Glc	Hex	Beta	NO2Bz	OPMB	OPMB	OTBS	7.09645	1207.67
935	Glc	Hex	Beta	NO2Bz	OPMB	OPMB	OTIPS	7.71449	2240.59
936	Glc	Hex	Beta	NO2Bz	OPMB	OTBDPS	NO2Bz	3.60021	36.6058
937	Glc	Hex	Beta	NO2Bz	OPMB	OTBDPS	OAc	6.18216	484.037
938	Glc	Hex	Beta	NO2Bz	OPMB	OTBDPS	OBn	5.73526	309.592
939	Glc	Hex	Beta	NO2Bz	OPMB	OTBDPS	OBz	4.46643	87.0452
940	Glc	Hex	Beta	NO2Bz	OPMB	OTBDPS	OClAc	5.48333	240.647
941	Glc	Hex	Beta	NO2Bz	OPMB	OTBDPS	OH	5.44957	232.658
942	Glc	Hex	Beta	NO2Bz	OPMB	OTBDPS	OLev	5.33206	206.864
943	Glc	Hex	Beta	NO2Bz	OPMB	OTBDPS	OPMB	5.50315	245.463
944	Glc	Hex	Beta	NO2Bz	OPMB	OTBDPS	OTBDPS	6.15865	472.79
945	Glc	Hex	Beta	NO2Bz	OPMB	OTBDPS	OTBS	7.77556	2381.68
946	Glc	Hex	Beta	NO2Bz	OPMB	OTBDPS	OTIPS	7.4307	1686.99
947	Glc	Hex	Beta	NO2Bz	OPMB	OTBS	NO2Bz	4.68977	108.828
948	Glc	Hex	Beta	NO2Bz	OPMB	OTBS	OAc	5.54274	255.377
949	Glc	Hex	Beta	NO2Bz	OPMB	OTBS	OBn	6.29433	541.495
950	Glc	Hex	Beta	NO2Bz	OPMB	OTBS	OBz	4.10468	60.6233
951	Glc	Hex	Beta	NO2Bz	OPMB	OTBS	OClAc	4.70301	110.279
952	Glc	Hex	Beta	NO2Bz	OPMB	OTBS	OH	4.50097	90.1044
953	Glc	Hex	Beta	NO2Bz	OPMB	OTBS	OLev	5.59669	269.533
954	Glc	Hex	Beta	NO2Bz	OPMB	OTBS	OPMB	7.27533	1444.23
955	Glc	Hex	Beta	NO2Bz	OPMB	OTBS	OTBDPS	7.67525	2154.35
956	Glc	Hex	Beta	NO2Bz	OPMB	OTBS	OTBS	7.32105	1511.79
957	Glc	Hex	Beta	NO2Bz	OPMB	OTBS	OTIPS	7.37314	1592.63
958	Glc	Hex	Beta	NO2Bz	OPMB	OTIPS	NO2Bz	5.37143	215.17
959	Glc	Hex	Beta	NO2Bz	OPMB	OTIPS	OAc	6.51217	673.283
960	Glc	Hex	Beta	NO2Bz	OPMB	OTIPS	OBn	7.10525	1218.34
961	Glc	Hex	Beta	NO2Bz	OPMB	OTIPS	OBz	4.45865	86.3706
962	Glc	Hex	Beta	NO2Bz	OPMB	OTIPS	OClAc	5.75165	314.708
963	Glc	Hex	Beta	NO2Bz	OPMB	OTIPS	OH	5.60156	270.85
964	Glc	Hex	Beta	NO2Bz	OPMB	OTIPS	OLev	6.16756	477.021
965	Glc	Hex	Beta	NO2Bz	OPMB	OTIPS	OPMB	7.72077	2254.69
966	Glc	Hex	Beta	NO2Bz	OPMB	OTIPS	OTBDPS	7.40519	1644.49
967	Glc	Hex	Beta	NO2Bz	OPMB	OTIPS	OTBS	8.30615	4048.69
968	Glc	Hex	Beta	NO2Bz	OPMB	OTIPS	OTIPS	7.54367	1888.74
969	Glc	Hex	Beta	NO2Bz	OTBDPS	NO2Bz	NO2Bz	2.01505	7.50114
970	Glc	Hex	Beta	NO2Bz	OTBDPS	NO2Bz	OAc	1.3121	3.71396
971	Glc	Hex	Beta	NO2Bz	OTBDPS	NO2Bz	OBn	2.66287	14.3374
972	Glc	Hex	Beta	NO2Bz	OTBDPS	NO2Bz	OBz	1.50728	4.51444
973	Glc	Hex	Beta	NO2Bz	OTBDPS	NO2Bz	OClAc	1.48702	4.42389
974	Glc	Hex	Beta	NO2Bz	OTBDPS	NO2Bz	OH	0.222173	1.24879
975	Glc	Hex	Beta	NO2Bz	OTBDPS	NO2Bz	OLev	2.82352	16.836
976	Glc	Hex	Beta	NO2Bz	OTBDPS	NO2Bz	OPMB	4.2404	69.4353
977	Glc	Hex	Beta	NO2Bz	OTBDPS	NO2Bz	OTBDPS	3.12884	22.8476
978	Glc	Hex	Beta	NO2Bz	OTBDPS	NO2Bz	OTBS	3.62941	37.6907
979	Glc	Hex	Beta	NO2Bz	OTBDPS	NO2Bz	OTIPS	3.72221	41.3558
980	Glc	Hex	Beta	NO2Bz	OTBDPS	OAc	NO2Bz	3.34423	28.3386
981	Glc	Hex	Beta	NO2Bz	OTBDPS	OAc	OAc	3.46268	31.9024
982	Glc	Hex	Beta	NO2Bz	OTBDPS	OAc	OBn	3.95848	52.3778
983	Glc	Hex	Beta	NO2Bz	OTBDPS	OAc	OBz	1.88317	6.57428
984	Glc	Hex	Beta	NO2Bz	OTBDPS	OAc	OClAc	2.87475	17.721
985	Glc	Hex	Beta	NO2Bz	OTBDPS	OAc	OH	2.16052	8.67563
986	Glc	Hex	Beta	NO2Bz	OTBDPS	OAc	OLev	3.39837	29.9154
987	Glc	Hex	Beta	NO2Bz	OTBDPS	OAc	OPMB	6.16697	476.741
988	Glc	Hex	Beta	NO2Bz	OTBDPS	OAc	OTBDPS	3.22188	25.0751
989	Glc	Hex	Beta	NO2Bz	OTBDPS	OAc	OTBS	4.94203	140.055
990	Glc	Hex	Beta	NO2Bz	OTBDPS	OAc	OTIPS	5.10745	165.248
991	Glc	Hex	Beta	NO2Bz	OTBDPS	OBn	NO2Bz	3.41069	30.2861
992	Glc	Hex	Beta	NO2Bz	OTBDPS	OBn	OAc	5.41339	224.39
993	Glc	Hex	Beta	NO2Bz	OTBDPS	OBn	OBn	3.95035	51.9533
994	Glc	Hex	Beta	NO2Bz	OTBDPS	OBn	OBz	2.75382	15.7025
995	Glc	Hex	Beta	NO2Bz	OTBDPS	OBn	OClAc	4.62952	102.465
996	Glc	Hex	Beta	NO2Bz	OTBDPS	OBn	OH	3.8858	48.7058
997	Glc	Hex	Beta	NO2Bz	OTBDPS	OBn	OLev	4.06355	58.1803
998	Glc	Hex	Beta	NO2Bz	OTBDPS	OBn	OPMB	6.0159	409.896
999	Glc	Hex	Beta	NO2Bz	OTBDPS	OBn	OTBDPS	4.75098	115.698
1000	Glc	Hex	Beta	NO2Bz	OTBDPS	OBn	OTBS	6.65918	779.914
1001	Glc	Hex	Beta	NO2Bz	OTBDPS	OBn	OTIPS	5.88869	360.933
1002	Glc	Hex	Beta	NO2Bz	OTBDPS	OBz	NO2Bz	2.14242	8.52003
1003	Glc	Hex	Beta	NO2Bz	OTBDPS	OBz	OAc	3.78566	44.0647
1004	Glc	Hex	Beta	NO2Bz	OTBDPS	OBz	OBn	2.30889	10.0633
1005	Glc	Hex	Beta	NO2Bz	OTBDPS	OBz	OBz	0.989949	2.6911
1006	Glc	Hex	Beta	NO2Bz	OTBDPS	OBz	OClAc	3.00204	20.1266
1007	Glc	Hex	Beta	NO2Bz	OTBDPS	OBz	OH	2.00997	7.46308
1008	Glc	Hex	Beta	NO2Bz	OTBDPS	OBz	OLev	1.21195	3.36004
1009	Glc	Hex	Beta	NO2Bz	OTBDPS	OBz	OPMB	4.69969	109.913
1010	Glc	Hex	Beta	NO2Bz	OTBDPS	OBz	OTBDPS	3.35936	28.7707
1011	Glc	Hex	Beta	NO2Bz	OTBDPS	OBz	OTBS	4.62506	102.009
1012	Glc	Hex	Beta	NO2Bz	OTBDPS	OBz	OTIPS	2.63424	13.9327
1013	Glc	Hex	Beta	NO2Bz	OTBDPS	OClAc	NO2Bz	2.29047	9.87957
1014	Glc	Hex	Beta	NO2Bz	OTBDPS	OClAc	OAc	3.02436	20.5808
1015	Glc	Hex	Beta	NO2Bz	OTBDPS	OClAc	OBn	3.38642	29.5599
1016	Glc	Hex	Beta	NO2Bz	OTBDPS	OClAc	OBz	1.26164	3.53121
1017	Glc	Hex	Beta	NO2Bz	OTBDPS	OClAc	OClAc	2.82506	16.862
1018	Glc	Hex	Beta	NO2Bz	OTBDPS	OClAc	OH	1.62043	5.05525
1019	Glc	Hex	Beta	NO2Bz	OTBDPS	OClAc	OLev	2.92882	18.7055
1020	Glc	Hex	Beta	NO2Bz	OTBDPS	OClAc	OPMB	5.5382	254.22
1021	Glc	Hex	Beta	NO2Bz	OTBDPS	OClAc	OTBDPS	3.04496	21.0092
1022	Glc	Hex	Beta	NO2Bz	OTBDPS	OClAc	OTBS	4.61789	101.28
1023	Glc	Hex	Beta	NO2Bz	OTBDPS	OClAc	OTIPS	4.78907	120.19
1024	Glc	Hex	Beta	NO2Bz	OTBDPS	OH	NO2Bz	3.78205	43.906
1025	Glc	Hex	Beta	NO2Bz	OTBDPS	OH	OAc	4.71128	111.194
1026	Glc	Hex	Beta	NO2Bz	OTBDPS	OH	OBn	4.35222	77.6509
1027	Glc	Hex	Beta	NO2Bz	OTBDPS	OH	OBz	2.61581	13.6783
1028	Glc	Hex	Beta	NO2Bz	OTBDPS	OH	OClAc	3.7064	40.707
1029	Glc	Hex	Beta	NO2Bz	OTBDPS	OH	OH	3.74698	42.393
1030	Glc	Hex	Beta	NO2Bz	OTBDPS	OH	OLev	4.23384	68.9817
1031	Glc	Hex	Beta	NO2Bz	OTBDPS	OH	OPMB	6.69284	806.613
1032	Glc	Hex	Beta	NO2Bz	OTBDPS	OH	OTBDPS	3.86984	47.9348
1033	Glc	Hex	Beta	NO2Bz	OTBDPS	OH	OTBS	5.74035	311.173
1034	Glc	Hex	Beta	NO2Bz	OTBDPS	OH	OTIPS	5.9113	369.187
1035	Glc	Hex	Beta	NO2Bz	OTBDPS	OLev	NO2Bz	3.09664	22.1234
1036	Glc	Hex	Beta	NO2Bz	OTBDPS	OLev	OAc	4.28433	72.5541
1037	Glc	Hex	Beta	NO2Bz	OTBDPS	OLev	OBn	3.45462	31.6461
1038	Glc	Hex	Beta	NO2Bz	OTBDPS	OLev	OBz	2.27986	9.77527
1039	Glc	Hex	Beta	NO2Bz	OTBDPS	OLev	OClAc	3.49812	33.0534
1040	Glc	Hex	Beta	NO2Bz	OTBDPS	OLev	OH	2.86138	17.4856
1041	Glc	Hex	Beta	NO2Bz	OTBDPS	OLev	OLev	3.3909	29.6925
1042	Glc	Hex	Beta	NO2Bz	OTBDPS	OLev	OPMB	5.58247	265.727
1043	Glc	Hex	Beta	NO2Bz	OTBDPS	OLev	OTBDPS	3.79122	44.3105
1044	Glc	Hex	Beta	NO2Bz	OTBDPS	OLev	OTBS	5.23451	187.637
1045	Glc	Hex	Beta	NO2Bz	OTBDPS	OLev	OTIPS	5.16989	175.895
1046	Glc	Hex	Beta	NO2Bz	OTBDPS	OPMB	NO2Bz	4.36475	78.6295
1047	Glc	Hex	Beta	NO2Bz	OTBDPS	OPMB	OAc	5.71542	303.51
1048	Glc	Hex	Beta	NO2Bz	OTBDPS	OPMB	OBn	4.36687	78.797
1049	Glc	Hex	Beta	NO2Bz	OTBDPS	OPMB	OBz	4.23899	69.3381
1050	Glc	Hex	Beta	NO2Bz	OTBDPS	OPMB	OClAc	4.97659	144.979
1051	Glc	Hex	Beta	NO2Bz	OTBDPS	OPMB	OH	4.50967	90.8918
1052	Glc	Hex	Beta	NO2Bz	OTBDPS	OPMB	OLev	5.09446	163.116
1053	Glc	Hex	Beta	NO2Bz	OTBDPS	OPMB	OPMB	6.36263	579.77
1054	Glc	Hex	Beta	NO2Bz	OTBDPS	OPMB	OTBDPS	5.36092	212.921
1055	Glc	Hex	Beta	NO2Bz	OTBDPS	OPMB	OTBS	7.02784	1127.59
1056	Glc	Hex	Beta	NO2Bz	OTBDPS	OPMB	OTIPS	6.35067	572.875
1057	Glc	Hex	Beta	NO2Bz	OTBDPS	OTBDPS	NO2Bz	4.40351	81.7375
1058	Glc	Hex	Beta	NO2Bz	OTBDPS	OTBDPS	OAc	5.14224	171.099
1059	Glc	Hex	Beta	NO2Bz	OTBDPS	OTBDPS	OBn	4.78052	119.166
1060	Glc	Hex	Beta	NO2Bz	OTBDPS	OTBDPS	OBz	4.23051	68.7526
1061	Glc	Hex	Beta	NO2Bz	OTBDPS	OTBDPS	OClAc	4.78812	120.075
1062	Glc	Hex	Beta	NO2Bz	OTBDPS	OTBDPS	OH	4.02042	55.7243
1063	Glc	Hex	Beta	NO2Bz	OTBDPS	OTBDPS	OLev	4.91545	136.381
1064	Glc	Hex	Beta	NO2Bz	OTBDPS	OTBDPS	OPMB	5.92869	375.662
1065	Glc	Hex	Beta	NO2Bz	OTBDPS	OTBDPS	OTBDPS	5.69539	297.491
1066	Glc	Hex	Beta	NO2Bz	OTBDPS	OTBDPS	OTBS	6.81413	910.62
1067	Glc	Hex	Beta	NO2Bz	OTBDPS	OTBDPS	OTIPS	6.89853	990.812
1068	Glc	Hex	Beta	NO2Bz	OTBDPS	OTBS	NO2Bz	5.38736	218.625
1069	Glc	Hex	Beta	NO2Bz	OTBDPS	OTBS	OAc	6.6995	812
1070	Glc	Hex	Beta	NO2Bz	OTBDPS	OTBS	OBn	6.72375	831.932
1071	Glc	Hex	Beta	NO2Bz	OTBDPS	OTBS	OBz	4.3281	75.7998
1072	Glc	Hex	Beta	NO2Bz	OTBDPS	OTBS	OClAc	6.13252	460.595
1073	Glc	Hex	Beta	NO2Bz	OTBDPS	OTBS	OH	5.47662	239.038
1074	Glc	Hex	Beta	NO2Bz	OTBDPS	OTBS	OLev	6.09031	441.557
1075	Glc	Hex	Beta	NO2Bz	OTBDPS	OTBS	OPMB	7.99856	2976.67
1076	Glc	Hex	Beta	NO2Bz	OTBDPS	OTBS	OTBDPS	6.45187	633.886
1077	Glc	Hex	Beta	NO2Bz	OTBDPS	OTBS	OTBS	7.83532	2528.35
1078	Glc	Hex	Beta	NO2Bz	OTBDPS	OTBS	OTIPS	7.90443	2709.25
1079	Glc	Hex	Beta	NO2Bz	OTBDPS	OTIPS	NO2Bz	5.29545	199.427
1080	Glc	Hex	Beta	NO2Bz	OTBDPS	OTIPS	OAc	7.26906	1435.2
1081	Glc	Hex	Beta	NO2Bz	OTBDPS	OTIPS	OBn	6.51355	674.215
1082	Glc	Hex	Beta	NO2Bz	OTBDPS	OTIPS	OBz	3.8993	49.368
1083	Glc	Hex	Beta	NO2Bz	OTBDPS	OTIPS	OClAc	6.75087	854.801
1084	Glc	Hex	Beta	NO2Bz	OTBDPS	OTIPS	OH	6.1398	463.961
1085	Glc	Hex	Beta	NO2Bz	OTBDPS	OTIPS	OLev	6.40742	606.327
1086	Glc	Hex	Beta	NO2Bz	OTBDPS	OTIPS	OPMB	7.5217	1847.71
1087	Glc	Hex	Beta	NO2Bz	OTBDPS	OTIPS	OTBDPS	6.59064	728.246
1088	Glc	Hex	Beta	NO2Bz	OTBDPS	OTIPS	OTBS	8.36386	4289.21
1089	Glc	Hex	Beta	NO2Bz	OTBDPS	OTIPS	OTIPS	7.4193	1667.86
1090	Glc	Hex	Beta	NO2Bz	OTBS	NO2Bz	NO2Bz	2.01203	7.4785
1091	Glc	Hex	Beta	NO2Bz	OTBS	NO2Bz	OAc	0.727103	2.06908
1092	Glc	Hex	Beta	NO2Bz	OTBS	NO2Bz	OBn	3.39163	29.7144
1093	Glc	Hex	Beta	NO2Bz	OTBS	NO2Bz	OBz	2.00795	7.44802
1094	Glc	Hex	Beta	NO2Bz	OTBS	NO2Bz	OClAc	1.21342	3.36497
1095	Glc	Hex	Beta	NO2Bz	OTBS	NO2Bz	OH	-0.774707	0.460839
1096	Glc	Hex	Beta	NO2Bz	OTBS	NO2Bz	OLev	3.19751	24.4716
1097	Glc	Hex	Beta	NO2Bz	OTBS	NO2Bz	OPMB	4.85652	128.576
1098	Glc	Hex	Beta	NO2Bz	OTBS	NO2Bz	OTBDPS	4.59369	98.8582
1099	Glc	Hex	Beta	NO2Bz	OTBS	NO2Bz	OTBS	3.23137	25.3142
1100	Glc	Hex	Beta	NO2Bz	OTBS	NO2Bz	OTIPS	4.43447	84.3071
1101	Glc	Hex	Beta	NO2Bz	OTBS	OAc	NO2Bz	2.38512	10.8604
1102	Glc	Hex	Beta	NO2Bz	OTBS	OAc	OAc	2.92845	18.6986
1103	Glc	Hex	Beta	NO2Bz	OTBS	OAc	OBn	3.2326	25.3455
1104	Glc	Hex	Beta	NO2Bz	OTBS	OAc	OBz	0.912161	2.4897
1105	Glc	Hex	Beta	NO2Bz	OTBS	OAc	OClAc	1.89411	6.64664
1106	Glc	Hex	Beta	NO2Bz	OTBS	OAc	OH	1.66111	5.26513
1107	Glc	Hex	Beta	NO2Bz	OTBS	OAc	OLev	2.93717	18.8623
1108	Glc	Hex	Beta	NO2Bz	OTBS	OAc	OPMB	5.62203	276.45
1109	Glc	Hex	Beta	NO2Bz	OTBS	OAc	OTBDPS	5.10213	164.371
1110	Glc	Hex	Beta	NO2Bz	OTBS	OAc	OTBS	3.47192	32.1985
1111	Glc	Hex	Beta	NO2Bz	OTBS	OAc	OTIPS	4.67132	106.839
1112	Glc	Hex	Beta	NO2Bz	OTBS	OBn	NO2Bz	4.32097	75.2614
1113	Glc	Hex	Beta	NO2Bz	OTBS	OBn	OAc	3.79134	44.3157
1114	Glc	Hex	Beta	NO2Bz	OTBS	OBn	OBn	5.38819	218.806
1115	Glc	Hex	Beta	NO2Bz	OTBS	OBn	OBz	4.21639	67.7883
1116	Glc	Hex	Beta	NO2Bz	OTBS	OBn	OClAc	3.94195	51.519
1117	Glc	Hex	Beta	NO2Bz	OTBS	OBn	OH	3.20138	24.5664
1118	Glc	Hex	Beta	NO2Bz	OTBS	OBn	OLev	5.11759	166.933
1119	Glc	Hex	Beta	NO2Bz	OTBS	OBn	OPMB	7.39194	1622.85
1120	Glc	Hex	Beta	NO2Bz	OTBS	OBn	OTBDPS	6.85123	945.042
1121	Glc	Hex	Beta	NO2Bz	OTBS	OBn	OTBS	6.57445	716.555
1122	Glc	Hex	Beta	NO2Bz	OTBS	OBn	OTIPS	7.39741	1631.76
1123	Glc	Hex	Beta	NO2Bz	OTBS	OBz	NO2Bz	2.567	13.0267
1124	Glc	Hex	Beta	NO2Bz	OTBS	OBz	OAc	3.14374	23.1905
1125	Glc	Hex	Beta	NO2Bz	OTBS	OBz	OBn	3.7152	41.0668
1126	Glc	Hex	Beta	NO2Bz	OTBS	OBz	OBz	1.91565	6.79137
1127	Glc	Hex	Beta	NO2Bz	OTBS	OBz	OClAc	2.23389	9.33613
1128	Glc	Hex	Beta	NO2Bz	OTBS	OBz	OH	1.00613	2.73499
1129	Glc	Hex	Beta	NO2Bz	OTBS	OBz	OLev	3.13502	22.989
1130	Glc	Hex	Beta	NO2Bz	OTBS	OBz	OPMB	5.78694	326.015
1131	Glc	Hex	Beta	NO2Bz	OTBS	OBz	OTBDPS	5.08898	162.225
1132	Glc	Hex	Beta	NO2Bz	OTBS	OBz	OTBS	3.84339	46.6836
1133	Glc	Hex	Beta	NO2Bz	OTBS	OBz	OTIPS	4.75616	116.299
1134	Glc	Hex	Beta	NO2Bz	OTBS	OClAc	NO2Bz	1.95405	7.05718
1135	Glc	Hex	Beta	NO2Bz	OTBS	OClAc	OAc	2.52341	12.4711
1136	Glc	Hex	Beta	NO2Bz	OTBS	OClAc	OBn	2.46894	11.81
1137	Glc	Hex	Beta	NO2Bz	OTBS	OClAc	OBz	0.624891	1.86804
1138	Glc	Hex	Beta	NO2Bz	OTBS	OClAc	OClAc	1.81445	6.13767
1139	Glc	Hex	Beta	NO2Bz	OTBS	OClAc	OH	1.19725	3.311
1140	Glc	Hex	Beta	NO2Bz	OTBS	OClAc	OLev	2.17804	8.82895
1141	Glc	Hex	Beta	NO2Bz	OTBS	OClAc	OPMB	4.86494	129.663
1142	Glc	Hex	Beta	NO2Bz	OTBS	OClAc	OTBDPS	4.75875	116.6
1143	Glc	Hex	Beta	NO2Bz	OTBS	OClAc	OTBS	1.95645	7.07417
1144	Glc	Hex	Beta	NO2Bz	OTBS	OClAc	OTIPS	4.38893	80.5542
1145	Glc	Hex	Beta	NO2Bz	OTBS	OH	NO2Bz	3.07731	21.7
1146	Glc	Hex	Beta	NO2Bz	OTBS	OH	OAc	4.30907	74.371
1147	Glc	Hex	Beta	NO2Bz	OTBS	OH	OBn	4.39492	81.0378
1148	Glc	Hex	Beta	NO2Bz	OTBS	OH	OBz	2.16639	8.72675
1149	Glc	Hex	Beta	NO2Bz	OTBS	OH	OClAc	3.13949	23.0922
1150	Glc	Hex	Beta	NO2Bz	OTBS	OH	OH	3.87634	48.2473
1151	Glc	Hex	Beta	NO2Bz	OTBS	OH	OLev	4.21586	67.7523
1152	Glc	Hex	Beta	NO2Bz	OTBS	OH	OPMB	6.51992	678.521
1153	Glc	Hex	Beta	NO2Bz	OTBS	OH	OTBDPS	5.9527	384.792
1154	Glc	Hex	Beta	NO2Bz	OTBS	OH	OTBS	4.57384	96.9158
1155	Glc	Hex	Beta	NO2Bz	OTBS	OH	OTIPS	5.53526	253.475
1156	Glc	Hex	Beta	NO2Bz	OTBS	OLev	NO2Bz	3.26492	26.178
1157	Glc	Hex	Beta	NO2Bz	OTBS	OLev	OAc	2.94994	19.1049
1158	Glc	Hex	Beta	NO2Bz	OTBS	OLev	OBn	4.35478	77.8498
1159	Glc	Hex	Beta	NO2Bz	OTBS	OLev	OBz	3.07637	21.6795
1160	Glc	Hex	Beta	NO2Bz	OTBS	OLev	OClAc	2.20806	9.09803
1161	Glc	Hex	Beta	NO2Bz	OTBS	OLev	OH	0.893278	2.44313
1162	Glc	Hex	Beta	NO2Bz	OTBS	OLev	OLev	3.14488	23.217
1163	Glc	Hex	Beta	NO2Bz	OTBS	OLev	OPMB	6.07866	436.443
1164	Glc	Hex	Beta	NO2Bz	OTBS	OLev	OTBDPS	5.40198	221.845
1165	Glc	Hex	Beta	NO2Bz	OTBS	OLev	OTBS	4.28878	72.8775
1166	Glc	Hex	Beta	NO2Bz	OTBS	OLev	OTIPS	5.20224	181.678
1167	Glc	Hex	Beta	NO2Bz	OTBS	OPMB	NO2Bz	5.23842	188.372
1168	Glc	Hex	Beta	NO2Bz	OTBS	OPMB	OAc	5.7228	305.759
1169	Glc	Hex	Beta	NO2Bz	OTBS	OPMB	OBn	6.32155	556.434
1170	Glc	Hex	Beta	NO2Bz	OTBS	OPMB	OBz	5.6842	294.181
1171	Glc	Hex	Beta	NO2Bz	OTBS	OPMB	OClAc	4.81115	122.873
1172	Glc	Hex	Beta	NO2Bz	OTBS	OPMB	OH	4.40651	81.9832
1173	Glc	Hex	Beta	NO2Bz	OTBS	OPMB	OLev	6.24966	517.836
1174	Glc	Hex	Beta	NO2Bz	OTBS	OPMB	OPMB	7.69767	2203.2
1175	Glc	Hex	Beta	NO2Bz	OTBS	OPMB	OTBDPS	7.5557	1911.61
1176	Glc	Hex	Beta	NO2Bz	OTBS	OPMB	OTBS	7.18316	1317.06
1177	Glc	Hex	Beta	NO2Bz	OTBS	OPMB	OTIPS	7.71439	2240.36
1178	Glc	Hex	Beta	NO2Bz	OTBS	OTBDPS	NO2Bz	5.33629	207.741
1179	Glc	Hex	Beta	NO2Bz	OTBS	OTBDPS	OAc	6.85315	946.856
1180	Glc	Hex	Beta	NO2Bz	OTBS	OTBDPS	OBn	7.0536	1157.01
1181	Glc	Hex	Beta	NO2Bz	OTBS	OTBDPS	OBz	5.91195	369.427
1182	Glc	Hex	Beta	NO2Bz	OTBS	OTBDPS	OClAc	6.29781	543.379
1183	Glc	Hex	Beta	NO2Bz	OTBS	OTBDPS	OH	5.58044	265.189
1184	Glc	Hex	Beta	NO2Bz	OTBS	OTBDPS	OLev	6.37241	585.468
1185	Glc	Hex	Beta	NO2Bz	OTBS	OTBDPS	OPMB	7.35156	1558.62
1186	Glc	Hex	Beta	NO2Bz	OTBS	OTBDPS	OTBDPS	7.07565	1182.81
1187	Glc	Hex	Beta	NO2Bz	OTBS	OTBDPS	OTBS	8.12925	3392.25
1188	Glc	Hex	Beta	NO2Bz	OTBS	OTBDPS	OTIPS	8.20696	3666.37
1189	Glc	Hex	Beta	NO2Bz	OTBS	OTBS	NO2Bz	4.82671	124.8
1190	Glc	Hex	Beta	NO2Bz	OTBS	OTBS	OAc	5.5714	262.802
1191	Glc	Hex	Beta	NO2Bz	OTBS	OTBS	OBn	6.29202	540.241
1192	Glc	Hex	Beta	NO2Bz	OTBS	OTBS	OBz	4.13284	62.3544
1193	Glc	Hex	Beta	NO2Bz	OTBS	OTBS	OClAc	4.85467	128.338
1194	Glc	Hex	Beta	NO2Bz	OTBS	OTBS	OH	4.10133	60.4208
1195	Glc	Hex	Beta	NO2Bz	OTBS	OTBS	OLev	5.37964	216.945
1196	Glc	Hex	Beta	NO2Bz	OTBS	OTBS	OPMB	7.67365	2150.93
1197	Glc	Hex	Beta	NO2Bz	OTBS	OTBS	OTBDPS	7.78912	2414.19
1198	Glc	Hex	Beta	NO2Bz	OTBS	OTBS	OTBS	7.03799	1139.09
1199	Glc	Hex	Beta	NO2Bz	OTBS	OTBS	OTIPS	7.73759	2292.93
1200	Glc	Hex	Beta	NO2Bz	OTBS	OTIPS	NO2Bz	5.76542	319.072
1201	Glc	Hex	Beta	NO2Bz	OTBS	OTIPS	OAc	6.34691	570.726
1202	Glc	Hex	Beta	NO2Bz	OTBS	OTIPS	OBn	7.34769	1552.6
1203	Glc	Hex	Beta	NO2Bz	OTBS	OTIPS	OBz	3.60187	36.6667
1204	Glc	Hex	Beta	NO2Bz	OTBS	OTIPS	OClAc	5.91639	371.069
1205	Glc	Hex	Beta	NO2Bz	OTBS	OTIPS	OH	4.88479	132.262
1206	Glc	Hex	Beta	NO2Bz	OTBS	OTIPS	OLev	6.29879	543.913
1207	Glc	Hex	Beta	NO2Bz	OTBS	OTIPS	OPMB	8.34152	4194.47
1208	Glc	Hex	Beta	NO2Bz	OTBS	OTIPS	OTBDPS	8.2925	3993.82
1209	Glc	Hex	Beta	NO2Bz	OTBS	OTIPS	OTBS	7.95945	2862.51
1210	Glc	Hex	Beta	NO2Bz	OTBS	OTIPS	OTIPS	7.62955	2058.13
1211	Glc	Hex	Beta	NO2Bz	OTIPS	NO2Bz	NO2Bz	2.7853	16.2046
1212	Glc	Hex	Beta	NO2Bz	OTIPS	NO2Bz	OAc	1.29662	3.65693
1213	Glc	Hex	Beta	NO2Bz	OTIPS	NO2Bz	OBn	4.07088	58.6085
1214	Glc	Hex	Beta	NO2Bz	OTIPS	NO2Bz	OBz	2.76453	15.8716
1215	Glc	Hex	Beta	NO2Bz	OTIPS	NO2Bz	OClAc	1.74441	5.72254
1216	Glc	Hex	Beta	NO2Bz	OTIPS	NO2Bz	OH	-0.312961	0.731279
1217	Glc	Hex	Beta	NO2Bz	OTIPS	NO2Bz	OLev	3.82818	45.9786
1218	Glc	Hex	Beta	NO2Bz	OTIPS	NO2Bz	OPMB	5.47975	239.787
1219	Glc	Hex	Beta	NO2Bz	OTIPS	NO2Bz	OTBDPS	4.20684	67.1443
1220	Glc	Hex	Beta	NO2Bz	OTIPS	NO2Bz	OTBS	4.20437	66.9787
1221	Glc	Hex	Beta	NO2Bz	OTIPS	NO2Bz	OTIPS	3.82051	45.6274
1222	Glc	Hex	Beta	NO2Bz	OTIPS	OAc	NO2Bz	3.01256	20.3395
1223	Glc	Hex	Beta	NO2Bz	OTIPS	OAc	OAc	3.25016	25.7945
1224	Glc	Hex	Beta	NO2Bz	OTIPS	OAc	OBn	3.9577	52.3366
1225	Glc	Hex	Beta	NO2Bz	OTIPS	OAc	OBz	1.34524	3.83912
1226	Glc	Hex	Beta	NO2Bz	OTIPS	OAc	OClAc	2.32658	10.2429
1227	Glc	Hex	Beta	NO2Bz	OTIPS	OAc	OH	1.77226	5.88412
1228	Glc	Hex	Beta	NO2Bz	OTIPS	OAc	OLev	3.23165	25.3213
1229	Glc	Hex	Beta	NO2Bz	OTIPS	OAc	OPMB	6.1398	463.963
1230	Glc	Hex	Beta	NO2Bz	OTIPS	OAc	OTBDPS	5.30306	200.951
1231	Glc	Hex	Beta	NO2Bz	OTIPS	OAc	OTBS	3.63986	38.0864
1232	Glc	Hex	Beta	NO2Bz	OTIPS	OAc	OTIPS	3.87925	48.3879
1233	Glc	Hex	Beta	NO2Bz	OTIPS	OBn	NO2Bz	4.86466	129.627
1234	Glc	Hex	Beta	NO2Bz	OTIPS	OBn	OAc	5.31475	203.313
1235	Glc	Hex	Beta	NO2Bz	OTIPS	OBn	OBn	5.90428	366.605
1236	Glc	Hex	Beta	NO2Bz	OTIPS	OBn	OBz	4.7483	115.387
1237	Glc	Hex	Beta	NO2Bz	OTIPS	OBn	OClAc	4.69324	109.206
1238	Glc	Hex	Beta	NO2Bz	OTIPS	OBn	OH	3.37952	29.3568
1239	Glc	Hex	Beta	NO2Bz	OTIPS	OBn	OLev	5.7168	303.932
1240	Glc	Hex	Beta	NO2Bz	OTIPS	OBn	OPMB	7.842	2545.29
1241	Glc	Hex	Beta	NO2Bz	OTIPS	OBn	OTBDPS	6.26403	525.332
1242	Glc	Hex	Beta	NO2Bz	OTIPS	OBn	OTBS	7.19296	1330.04
1243	Glc	Hex	Beta	NO2Bz	OTIPS	OBn	OTIPS	6.46239	640.589
1244	Glc	Hex	Beta	NO2Bz	OTIPS	OBz	NO2Bz	3.31886	27.629
1245	Glc	Hex	Beta	NO2Bz	OTIPS	OBz	OAc	3.76609	43.2108
1246	Glc	Hex	Beta	NO2Bz	OTIPS	OBz	OBn	4.327	75.7169
1247	Glc	Hex	Beta	NO2Bz	OTIPS	OBz	OBz	2.62779	13.8431
1248	Glc	Hex	Beta	NO2Bz	OTIPS	OBz	OClAc	2.95106	19.1262
1249	Glc	Hex	Beta	NO2Bz	OTIPS	OBz	OH	1.68105	5.37117
1250	Glc	Hex	Beta	NO2Bz	OTIPS	OBz	OLev	3.79725	44.5784
1251	Glc	Hex	Beta	NO2Bz	OTIPS	OBz	OPMB	6.32923	560.724
1252	Glc	Hex	Beta	NO2Bz	OTIPS	OBz	OTBDPS	4.63586	103.117
1253	Glc	Hex	Beta	NO2Bz	OTIPS	OBz	OTBS	4.65706	105.326
1254	Glc	Hex	Beta	NO2Bz	OTIPS	OBz	OTIPS	3.70942	40.8301
1255	Glc	Hex	Beta	NO2Bz	OTIPS	OClAc	NO2Bz	2.46732	11.7908
1256	Glc	Hex	Beta	NO2Bz	OTIPS	OClAc	OAc	2.8883	17.9628
1257	Glc	Hex	Beta	NO2Bz	OTIPS	OClAc	OBn	3.23225	25.3366
1258	Glc	Hex	Beta	NO2Bz	OTIPS	OClAc	OBz	0.790238	2.20392
1259	Glc	Hex	Beta	NO2Bz	OTIPS	OClAc	OClAc	2.27628	9.74036
1260	Glc	Hex	Beta	NO2Bz	OTIPS	OClAc	OH	1.16877	3.21803
1261	Glc	Hex	Beta	NO2Bz	OTIPS	OClAc	OLev	2.70725	14.9879
1262	Glc	Hex	Beta	NO2Bz	OTIPS	OClAc	OPMB	5.47932	239.683
1263	Glc	Hex	Beta	NO2Bz	OTIPS	OClAc	OTBDPS	4.98851	146.717
1264	Glc	Hex	Beta	NO2Bz	OTIPS	OClAc	OTBS	3.70813	40.7774
1265	Glc	Hex	Beta	NO2Bz	OTIPS	OClAc	OTIPS	3.69183	40.1182
1266	Glc	Hex	Beta	NO2Bz	OTIPS	OH	NO2Bz	3.83308	46.2046
1267	Glc	Hex	Beta	NO2Bz	OTIPS	OH	OAc	4.65625	105.241
1268	Glc	Hex	Beta	NO2Bz	OTIPS	OH	OBn	4.86322	129.441
1269	Glc	Hex	Beta	NO2Bz	OTIPS	OH	OBz	2.19345	8.96612
1270	Glc	Hex	Beta	NO2Bz	OTIPS	OH	OClAc	3.60845	36.9088
1271	Glc	Hex	Beta	NO2Bz	OTIPS	OH	OH	3.87341	48.1063
1272	Glc	Hex	Beta	NO2Bz	OTIPS	OH	OLev	4.34449	77.053
1273	Glc	Hex	Beta	NO2Bz	OTIPS	OH	OPMB	7.02716	1126.82
1274	Glc	Hex	Beta	NO2Bz	OTIPS	OH	OTBDPS	6.20933	497.367
1275	Glc	Hex	Beta	NO2Bz	OTIPS	OH	OTBS	5.46321	235.852
1276	Glc	Hex	Beta	NO2Bz	OTIPS	OH	OTIPS	4.72803	113.072
1277	Glc	Hex	Beta	NO2Bz	OTIPS	OLev	NO2Bz	3.80941	45.1239
1278	Glc	Hex	Beta	NO2Bz	OTIPS	OLev	OAc	3.56727	35.4198
1279	Glc	Hex	Beta	NO2Bz	OTIPS	OLev	OBn	4.88296	132.021
1280	Glc	Hex	Beta	NO2Bz	OTIPS	OLev	OBz	3.63694	37.9753
1281	Glc	Hex	Beta	NO2Bz	OTIPS	OLev	OClAc	2.80251	16.4859
1282	Glc	Hex	Beta	NO2Bz	OTIPS	OLev	OH	1.37732	3.96427
1283	Glc	Hex	Beta	NO2Bz	OTIPS	OLev	OLev	3.63119	37.7576
1284	Glc	Hex	Beta	NO2Bz	OTIPS	OLev	OPMB	6.63809	763.632
1285	Glc	Hex	Beta	NO2Bz	OTIPS	OLev	OTBDPS	5.62218	276.492
1286	Glc	Hex	Beta	NO2Bz	OTIPS	OLev	OTBS	5.05446	156.72
1287	Glc	Hex	Beta	NO2Bz	OTIPS	OLev	OTIPS	4.53198	92.9426
1288	Glc	Hex	Beta	NO2Bz	OTIPS	OPMB	NO2Bz	5.56817	261.955
1289	Glc	Hex	Beta	NO2Bz	OTIPS	OPMB	OAc	5.97688	394.207
1290	Glc	Hex	Beta	NO2Bz	OTIPS	OPMB	OBn	6.55953	705.94
1291	Glc	Hex	Beta	NO2Bz	OTIPS	OPMB	OBz	6.13462	461.563
1292	Glc	Hex	Beta	NO2Bz	OTIPS	OPMB	OClAc	5.21679	184.341
1293	Glc	Hex	Beta	NO2Bz	OTIPS	OPMB	OH	4.61249	100.735
1294	Glc	Hex	Beta	NO2Bz	OTIPS	OPMB	OLev	6.61809	748.512
1295	Glc	Hex	Beta	NO2Bz	OTIPS	OPMB	OPMB	8.09758	3286.5
1296	Glc	Hex	Beta	NO2Bz	OTIPS	OPMB	OTBDPS	6.87111	964.02
1297	Glc	Hex	Beta	NO2Bz	OTIPS	OPMB	OTBS	7.67343	2150.45
1298	Glc	Hex	Beta	NO2Bz	OTIPS	OPMB	OTIPS	6.87916	971.808
1299	Glc	Hex	Beta	NO2Bz	OTIPS	OTBDPS	NO2Bz	5.01454	150.588
1300	Glc	Hex	Beta	NO2Bz	OTIPS	OTBDPS	OAc	7.00718	1104.53
1301	Glc	Hex	Beta	NO2Bz	OTIPS	OTBDPS	OBn	6.32154	556.431
1302	Glc	Hex	Beta	NO2Bz	OTIPS	OTBDPS	OBz	5.41165	224.001
1303	Glc	Hex	Beta	NO2Bz	OTIPS	OTBDPS	OClAc	6.51037	672.078
1304	Glc	Hex	Beta	NO2Bz	OTIPS	OTBDPS	OH	5.82551	338.833
1305	Glc	Hex	Beta	NO2Bz	OTIPS	OTBDPS	OLev	6.30111	545.174
1306	Glc	Hex	Beta	NO2Bz	OTIPS	OTBDPS	OPMB	6.74569	850.382
1307	Glc	Hex	Beta	NO2Bz	OTIPS	OTBDPS	OTBDPS	6.86488	958.035
1308	Glc	Hex	Beta	NO2Bz	OTIPS	OTBDPS	OTBS	8.27293	3916.39
1309	Glc	Hex	Beta	NO2Bz	OTIPS	OTBDPS	OTIPS	7.60582	2009.86
1310	Glc	Hex	Beta	NO2Bz	OTIPS	OTBS	NO2Bz	5.39325	219.917
1311	Glc	Hex	Beta	NO2Bz	OTIPS	OTBS	OAc	6.10375	447.532
1312	Glc	Hex	Beta	NO2Bz	OTIPS	OTBS	OBn	6.8842	976.721
1313	Glc	Hex	Beta	NO2Bz	OTIPS	OTBS	OBz	4.83189	125.447
1314	Glc	Hex	Beta	NO2Bz	OTIPS	OTBS	OClAc	5.30557	201.455
1315	Glc	Hex	Beta	NO2Bz	OTIPS	OTBS	OH	4.89616	133.775
1316	Glc	Hex	Beta	NO2Bz	OTIPS	OTBS	OLev	5.89911	364.713
1317	Glc	Hex	Beta	NO2Bz	OTIPS	OTBS	OPMB	8.19372	3618.17
1318	Glc	Hex	Beta	NO2Bz	OTIPS	OTBS	OTBDPS	7.86827	2613.03
1319	Glc	Hex	Beta	NO2Bz	OTIPS	OTBS	OTBS	7.39413	1626.4
1320	Glc	Hex	Beta	NO2Bz	OTIPS	OTBS	OTIPS	7.19131	1327.84
1321	Glc	Hex	Beta	NO2Bz	OTIPS	OTIPS	NO2Bz	4.98244	145.83
1322	Glc	Hex	Beta	NO2Bz	OTIPS	OTIPS	OAc	5.43193	228.59
1323	Glc	Hex	Beta	NO2Bz	OTIPS	OTIPS	OBn	6.44539	629.795
1324	Glc	Hex	Beta	NO2Bz	OTIPS	OTIPS	OBz	3.19221	24.3423
1325	Glc	Hex	Beta	NO2Bz	OTIPS	OTIPS	OClAc	5.17765	177.266
1326	Glc	Hex	Beta	NO2Bz	OTIPS	OTIPS	OH	4.13824	62.6926
1327	Glc	Hex	Beta	NO2Bz	OTIPS	OTIPS	OLev	5.55685	259.004
1328	Glc	Hex	Beta	NO2Bz	OTIPS	OTIPS	OPMB	7.44511	1711.48
1329	Glc	Hex	Beta	NO2Bz	OTIPS	OTIPS	OTBDPS	7.42465	1676.81
1330	Glc	Hex	Beta	NO2Bz	OTIPS	OTIPS	OTBS	7.37752	1599.62
1331	Glc	Hex	Beta	NO2Bz	OTIPS	OTIPS	OTIPS	6.50282	667.022
1332	Glc	Hex	Beta	OAc	NO2Bz	NO2Bz	NO2Bz	0.145214	1.15629
1333	Glc	Hex	Beta	OAc	NO2Bz	NO2Bz	OAc	0.574622	1.77646
1334	Glc	Hex	Beta	OAc	NO2Bz	NO2Bz	OBn	1.85314	6.37984
1335	Glc	Hex	Beta	OAc	NO2Bz	NO2Bz	OBz	0.322705	1.38086
1336	Glc	Hex	Beta	OAc	NO2Bz	NO2Bz	OClAc	-0.0133399	0.986749
1337	Glc	Hex	Beta	OAc	NO2Bz	NO2Bz	OH	0.836447	2.30815
1338	Glc	Hex	Beta	OAc	NO2Bz	NO2Bz	OLev	1.60049	4.95548
1339	Glc	Hex	Beta	OAc	NO2Bz	NO2Bz	OPMB	3.42286	30.657
1340	Glc	Hex	Beta	OAc	NO2Bz	NO2Bz	OTBDPS	3.14046	23.1145
1341	Glc	Hex	Beta	OAc	NO2Bz	NO2Bz	OTBS	0.970595	2.63951
1342	Glc	Hex	Beta	OAc	NO2Bz	NO2Bz	OTIPS	2.53933	12.6712
1343	Glc	Hex	Beta	OAc	NO2Bz	OAc	NO2Bz	0.585286	1.7955
1344	Glc	Hex	Beta	OAc	NO2Bz	OAc	OAc	1.3825	3.98484
1345	Glc	Hex	Beta	OAc	NO2Bz	OAc	OBn	1.646	5.18621
1346	Glc	Hex	Beta	OAc	NO2Bz	OAc	OBz	0.0571839	1.05885
1347	Glc	Hex	Beta	OAc	NO2Bz	OAc	OClAc	0.644112	1.90429
1348	Glc	Hex	Beta	OAc	NO2Bz	OAc	OH	2.58155	13.2176
1349	Glc	Hex	Beta	OAc	NO2Bz	OAc	OLev	1.64827	5.19798
1350	Glc	Hex	Beta	OAc	NO2Bz	OAc	OPMB	3.31909	27.6353
1351	Glc	Hex	Beta	OAc	NO2Bz	OAc	OTBDPS	2.74235	15.5235
1352	Glc	Hex	Beta	OAc	NO2Bz	OAc	OTBS	1.74398	5.72005
1353	Glc	Hex	Beta	OAc	NO2Bz	OAc	OTIPS	2.29532	9.92766
1354	Glc	Hex	Beta	OAc	NO2Bz	OBn	NO2Bz	2.2359	9.35492
1355	Glc	Hex	Beta	OAc	NO2Bz	OBn	OAc	3.00281	20.142
1356	Glc	Hex	Beta	OAc	NO2Bz	OBn	OBn	2.2413	9.40558
1357	Glc	Hex	Beta	OAc	NO2Bz	OBn	OBz	1.9366	6.93511
1358	Glc	Hex	Beta	OAc	NO2Bz	OBn	OClAc	1.99372	7.3428
1359	Glc	Hex	Beta	OAc	NO2Bz	OBn	OH	3.71879	41.2145
1360	Glc	Hex	Beta	OAc	NO2Bz	OBn	OLev	2.39733	10.9938
1361	Glc	Hex	Beta	OAc	NO2Bz	OBn	OPMB	5.21965	184.869
1362	Glc	Hex	Beta	OAc	NO2Bz	OBn	OTBDPS	5.03309	153.406
1363	Glc	Hex	Beta	OAc	NO2Bz	OBn	OTBS	4.58735	98.2333
1364	Glc	Hex	Beta	OAc	NO2Bz	OBn	OTIPS	4.6544	105.046
1365	Glc	Hex	Beta	OAc	NO2Bz	OBz	NO2Bz	1.02222	2.77936
1366	Glc	Hex	Beta	OAc	NO2Bz	OBz	OAc	1.73371	5.66162
1367	Glc	Hex	Beta	OAc	NO2Bz	OBz	OBn	2.20556	9.07529
1368	Glc	Hex	Beta	OAc	NO2Bz	OBz	OBz	0.29196	1.33905
1369	Glc	Hex	Beta	OAc	NO2Bz	OBz	OClAc	0.893683	2.44411
1370	Glc	Hex	Beta	OAc	NO2Bz	OBz	OH	2.14839	8.57102
1371	Glc	Hex	Beta	OAc	NO2Bz	OBz	OLev	2.09715	8.14291
1372	Glc	Hex	Beta	OAc	NO2Bz	OBz	OPMB	4.23205	68.8586
1373	Glc	Hex	Beta	OAc	NO2Bz	OBz	OTBDPS	3.41313	30.3602
1374	Glc	Hex	Beta	OAc	NO2Bz	OBz	OTBS	2.56174	12.9584
1375	Glc	Hex	Beta	OAc	NO2Bz	OBz	OTIPS	3.50429	33.2577
1376	Glc	Hex	Beta	OAc	NO2Bz	OClAc	NO2Bz	0.299212	1.3488
1377	Glc	Hex	Beta	OAc	NO2Bz	OClAc	OAc	1.04214	2.83528
1378	Glc	Hex	Beta	OAc	NO2Bz	OClAc	OBn	1.10604	3.02235
1379	Glc	Hex	Beta	OAc	NO2Bz	OClAc	OBz	-0.178607	0.836435
1380	Glc	Hex	Beta	OAc	NO2Bz	OClAc	OClAc	0.595419	1.81379
1381	Glc	Hex	Beta	OAc	NO2Bz	OClAc	OH	2.13881	8.48933
1382	Glc	Hex	Beta	OAc	NO2Bz	OClAc	OLev	1.18742	3.27862
1383	Glc	Hex	Beta	OAc	NO2Bz	OClAc	OPMB	2.79633	16.3844
1384	Glc	Hex	Beta	OAc	NO2Bz	OClAc	OTBDPS	2.44492	11.5297
1385	Glc	Hex	Beta	OAc	NO2Bz	OClAc	OTBS	1.4323	4.18831
1386	Glc	Hex	Beta	OAc	NO2Bz	OClAc	OTIPS	1.98948	7.31176
1387	Glc	Hex	Beta	OAc	NO2Bz	OH	NO2Bz	1.58036	4.85669
1388	Glc	Hex	Beta	OAc	NO2Bz	OH	OAc	3.44967	31.49
1389	Glc	Hex	Beta	OAc	NO2Bz	OH	OBn	3.07154	21.575
1390	Glc	Hex	Beta	OAc	NO2Bz	OH	OBz	0.917282	2.50248
1391	Glc	Hex	Beta	OAc	NO2Bz	OH	OClAc	2.44772	11.562
1392	Glc	Hex	Beta	OAc	NO2Bz	OH	OH	5.10825	165.381
1393	Glc	Hex	Beta	OAc	NO2Bz	OH	OLev	3.24698	25.7127
1394	Glc	Hex	Beta	OAc	NO2Bz	OH	OPMB	5.06306	158.074
1395	Glc	Hex	Beta	OAc	NO2Bz	OH	OTBDPS	3.97181	53.0804
1396	Glc	Hex	Beta	OAc	NO2Bz	OH	OTBS	3.39561	29.8329
1397	Glc	Hex	Beta	OAc	NO2Bz	OH	OTIPS	3.86749	47.8221
1398	Glc	Hex	Beta	OAc	NO2Bz	OLev	NO2Bz	1.70496	5.50115
1399	Glc	Hex	Beta	OAc	NO2Bz	OLev	OAc	2.19115	8.94552
1400	Glc	Hex	Beta	OAc	NO2Bz	OLev	OBn	2.33792	10.3597
1401	Glc	Hex	Beta	OAc	NO2Bz	OLev	OBz	1.54756	4.7
1402	Glc	Hex	Beta	OAc	NO2Bz	OLev	OClAc	1.29352	3.64561
1403	Glc	Hex	Beta	OAc	NO2Bz	OLev	OH	2.83217	16.9823
1404	Glc	Hex	Beta	OAc	NO2Bz	OLev	OLev	1.15021	3.15885
1405	Glc	Hex	Beta	OAc	NO2Bz	OLev	OPMB	4.42243	83.2985
1406	Glc	Hex	Beta	OAc	NO2Bz	OLev	OTBDPS	3.86815	47.8539
1407	Glc	Hex	Beta	OAc	NO2Bz	OLev	OTBS	2.45463	11.6421
1408	Glc	Hex	Beta	OAc	NO2Bz	OLev	OTIPS	3.09795	22.1526
1409	Glc	Hex	Beta	OAc	NO2Bz	OPMB	NO2Bz	3.27661	26.4858
1410	Glc	Hex	Beta	OAc	NO2Bz	OPMB	OAc	3.57645	35.7464
1411	Glc	Hex	Beta	OAc	NO2Bz	OPMB	OBn	4.88987	132.936
1412	Glc	Hex	Beta	OAc	NO2Bz	OPMB	OBz	3.50816	33.3866
1413	Glc	Hex	Beta	OAc	NO2Bz	OPMB	OClAc	2.66834	14.4161
1414	Glc	Hex	Beta	OAc	NO2Bz	OPMB	OH	4.10914	60.8946
1415	Glc	Hex	Beta	OAc	NO2Bz	OPMB	OLev	4.4677	87.156
1416	Glc	Hex	Beta	OAc	NO2Bz	OPMB	OPMB	5.74079	311.312
1417	Glc	Hex	Beta	OAc	NO2Bz	OPMB	OTBDPS	6.13485	461.669
1418	Glc	Hex	Beta	OAc	NO2Bz	OPMB	OTBS	5.14714	171.94
1419	Glc	Hex	Beta	OAc	NO2Bz	OPMB	OTIPS	5.71835	304.403
1420	Glc	Hex	Beta	OAc	NO2Bz	OTBDPS	NO2Bz	3.89389	49.1013
1421	Glc	Hex	Beta	OAc	NO2Bz	OTBDPS	OAc	4.53497	93.2203
1422	Glc	Hex	Beta	OAc	NO2Bz	OTBDPS	OBn	4.86508	129.682
1423	Glc	Hex	Beta	OAc	NO2Bz	OTBDPS	OBz	3.80148	44.7676
1424	Glc	Hex	Beta	OAc	NO2Bz	OTBDPS	OClAc	3.81767	45.4983
1425	Glc	Hex	Beta	OAc	NO2Bz	OTBDPS	OH	4.44877	85.5218
1426	Glc	Hex	Beta	OAc	NO2Bz	OTBDPS	OLev	4.3856	80.2864
1427	Glc	Hex	Beta	OAc	NO2Bz	OTBDPS	OPMB	5.98313	396.679
1428	Glc	Hex	Beta	OAc	NO2Bz	OTBDPS	OTBDPS	4.70108	110.066
1429	Glc	Hex	Beta	OAc	NO2Bz	OTBDPS	OTBS	6.27362	530.393
1430	Glc	Hex	Beta	OAc	NO2Bz	OTBDPS	OTIPS	7.03334	1133.81
1431	Glc	Hex	Beta	OAc	NO2Bz	OTBS	NO2Bz	2.99455	19.9763
1432	Glc	Hex	Beta	OAc	NO2Bz	OTBS	OAc	3.68835	39.9787
1433	Glc	Hex	Beta	OAc	NO2Bz	OTBS	OBn	4.36742	78.8401
1434	Glc	Hex	Beta	OAc	NO2Bz	OTBS	OBz	2.78738	16.2384
1435	Glc	Hex	Beta	OAc	NO2Bz	OTBS	OClAc	2.81866	16.7544
1436	Glc	Hex	Beta	OAc	NO2Bz	OTBS	OH	3.98577	53.8268
1437	Glc	Hex	Beta	OAc	NO2Bz	OTBS	OLev	3.45995	31.8154
1438	Glc	Hex	Beta	OAc	NO2Bz	OTBS	OPMB	5.52228	250.206
1439	Glc	Hex	Beta	OAc	NO2Bz	OTBS	OTBDPS	6.27614	531.734
1440	Glc	Hex	Beta	OAc	NO2Bz	OTBS	OTBS	5.36291	213.345
1441	Glc	Hex	Beta	OAc	NO2Bz	OTBS	OTIPS	5.25379	191.29
1442	Glc	Hex	Beta	OAc	NO2Bz	OTIPS	NO2Bz	3.91819	50.3091
1443	Glc	Hex	Beta	OAc	NO2Bz	OTIPS	OAc	4.3657	78.7044
1444	Glc	Hex	Beta	OAc	NO2Bz	OTIPS	OBn	4.68617	108.437
1445	Glc	Hex	Beta	OAc	NO2Bz	OTIPS	OBz	3.64892	38.4332
1446	Glc	Hex	Beta	OAc	NO2Bz	OTIPS	OClAc	3.57892	35.835
1447	Glc	Hex	Beta	OAc	NO2Bz	OTIPS	OH	4.42461	83.4804
1448	Glc	Hex	Beta	OAc	NO2Bz	OTIPS	OLev	3.74277	42.2149
1449	Glc	Hex	Beta	OAc	NO2Bz	OTIPS	OPMB	6.2646	525.634
1450	Glc	Hex	Beta	OAc	NO2Bz	OTIPS	OTBDPS	6.84698	941.037
1451	Glc	Hex	Beta	OAc	NO2Bz	OTIPS	OTBS	6.39624	599.586
1452	Glc	Hex	Beta	OAc	NO2Bz	OTIPS	OTIPS	5.52137	249.977
1453	Glc	Hex	Beta	OAc	OAc	NO2Bz	NO2Bz	0.551363	1.73562
1454	Glc	Hex	Beta	OAc	OAc	NO2Bz	OAc	1.78711	5.9722
1455	Glc	Hex	Beta	OAc	OAc	NO2Bz	OBn	2.70774	14.9953
1456	Glc	Hex	Beta	OAc	OAc	NO2Bz	OBz	1.06992	2.91514
1457	Glc	Hex	Beta	OAc	OAc	NO2Bz	OClAc	1.06247	2.89351
1458	Glc	Hex	Beta	OAc	OAc	NO2Bz	OH	2.61941	13.7276
1459	Glc	Hex	Beta	OAc	OAc	NO2Bz	OLev	2.06283	7.86824
1460	Glc	Hex	Beta	OAc	OAc	NO2Bz	OPMB	3.71058	40.8777
1461	Glc	Hex	Beta	OAc	OAc	NO2Bz	OTBDPS	3.17902	24.0231
1462	Glc	Hex	Beta	OAc	OAc	NO2Bz	OTBS	2.32022	10.178
1463	Glc	Hex	Beta	OAc	OAc	NO2Bz	OTIPS	3.04978	21.1108
1464	Glc	Hex	Beta	OAc	OAc	OAc	NO2Bz	1.33092	3.78453
1465	Glc	Hex	Beta	OAc	OAc	OAc	OAc	1.0047	2.73109
1466	Glc	Hex	Beta	OAc	OAc	OAc	OBn	2.19563	8.98563
1467	Glc	Hex	Beta	OAc	OAc	OAc	OBz	1.20386	3.33297
1468	Glc	Hex	Beta	OAc	OAc	OAc	OClAc	0.381424	1.46437
1469	Glc	Hex	Beta	OAc	OAc	OAc	OH	2.67949	14.5776
1470	Glc	Hex	Beta	OAc	OAc	OAc	OLev	2.67474	14.5085
1471	Glc	Hex	Beta	OAc	OAc	OAc	OPMB	3.86675	47.7866
1472	Glc	Hex	Beta	OAc	OAc	OAc	OTBDPS	0.883317	2.41891
1473	Glc	Hex	Beta	OAc	OAc	OAc	OTBS	-0.531447	0.587754
1474	Glc	Hex	Beta	OAc	OAc	OAc	OTIPS	-0.0733102	0.929312
1475	Glc	Hex	Beta	OAc	OAc	OBn	NO2Bz	3.49898	33.0817
1476	Glc	Hex	Beta	OAc	OAc	OBn	OAc	2.769	15.9427
1477	Glc	Hex	Beta	OAc	OAc	OBn	OBn	4.5438	94.0479
1478	Glc	Hex	Beta	OAc	OAc	OBn	OBz	3.47029	32.1461
1479	Glc	Hex	Beta	OAc	OAc	OBn	OClAc	1.75149	5.76316
1480	Glc	Hex	Beta	OAc	OAc	OBn	OH	3.81353	45.31
1481	Glc	Hex	Beta	OAc	OAc	OBn	OLev	4.8052	122.144
1482	Glc	Hex	Beta	OAc	OAc	OBn	OPMB	6.60838	741.284
1483	Glc	Hex	Beta	OAc	OAc	OBn	OTBDPS	4.52272	92.0854
1484	Glc	Hex	Beta	OAc	OAc	OBn	OTBS	4.18224	65.5126
1485	Glc	Hex	Beta	OAc	OAc	OBn	OTIPS	4.19737	66.5114
1486	Glc	Hex	Beta	OAc	OAc	OBz	NO2Bz	2.25765	9.5606
1487	Glc	Hex	Beta	OAc	OAc	OBz	OAc	1.69428	5.44273
1488	Glc	Hex	Beta	OAc	OAc	OBz	OBn	4.05023	57.4109
1489	Glc	Hex	Beta	OAc	OAc	OBz	OBz	1.53055	4.62071
1490	Glc	Hex	Beta	OAc	OAc	OBz	OClAc	0.86137	2.3664
1491	Glc	Hex	Beta	OAc	OAc	OBz	OH	2.70745	14.991
1492	Glc	Hex	Beta	OAc	OAc	OBz	OLev	3.95536	52.2143
1493	Glc	Hex	Beta	OAc	OAc	OBz	OPMB	5.77648	322.621
1494	Glc	Hex	Beta	OAc	OAc	OBz	OTBDPS	2.73757	15.4495
1495	Glc	Hex	Beta	OAc	OAc	OBz	OTBS	1.99009	7.31619
1496	Glc	Hex	Beta	OAc	OAc	OBz	OTIPS	2.25022	9.48979
1497	Glc	Hex	Beta	OAc	OAc	OClAc	NO2Bz	1.07874	2.94097
1498	Glc	Hex	Beta	OAc	OAc	OClAc	OAc	0.705035	2.02392
1499	Glc	Hex	Beta	OAc	OAc	OClAc	OBn	1.45931	4.30297
1500	Glc	Hex	Beta	OAc	OAc	OClAc	OBz	0.854701	2.35067
1501	Glc	Hex	Beta	OAc	OAc	OClAc	OClAc	0.236617	1.26696
1502	Glc	Hex	Beta	OAc	OAc	OClAc	OH	2.45607	11.6589
1503	Glc	Hex	Beta	OAc	OAc	OClAc	OLev	2.25778	9.56186
1504	Glc	Hex	Beta	OAc	OAc	OClAc	OPMB	3.23287	25.3524
1505	Glc	Hex	Beta	OAc	OAc	OClAc	OTBDPS	0.728614	2.07221
1506	Glc	Hex	Beta	OAc	OAc	OClAc	OTBS	-0.672919	0.510217
1507	Glc	Hex	Beta	OAc	OAc	OClAc	OTIPS	-0.928205	0.395262
1508	Glc	Hex	Beta	OAc	OAc	OH	NO2Bz	3.17072	23.8247
1509	Glc	Hex	Beta	OAc	OAc	OH	OAc	4.27212	71.6734
1510	Glc	Hex	Beta	OAc	OAc	OH	OBn	4.64097	103.645
1511	Glc	Hex	Beta	OAc	OAc	OH	OBz	3.72509	41.4749
1512	Glc	Hex	Beta	OAc	OAc	OH	OClAc	3.46881	32.0986
1513	Glc	Hex	Beta	OAc	OAc	OH	OH	5.48636	241.378
1514	Glc	Hex	Beta	OAc	OAc	OH	OLev	4.83969	126.43
1515	Glc	Hex	Beta	OAc	OAc	OH	OPMB	5.83252	341.216
1516	Glc	Hex	Beta	OAc	OAc	OH	OTBDPS	2.88818	17.9605
1517	Glc	Hex	Beta	OAc	OAc	OH	OTBS	2.1192	8.32444
1518	Glc	Hex	Beta	OAc	OAc	OH	OTIPS	1.91914	6.81511
1519	Glc	Hex	Beta	OAc	OAc	OLev	NO2Bz	2.51261	12.3371
1520	Glc	Hex	Beta	OAc	OAc	OLev	OAc	2.64604	14.0981
1521	Glc	Hex	Beta	OAc	OAc	OLev	OBn	3.85631	47.2903
1522	Glc	Hex	Beta	OAc	OAc	OLev	OBz	2.36973	10.6945
1523	Glc	Hex	Beta	OAc	OAc	OLev	OClAc	1.80554	6.08326
1524	Glc	Hex	Beta	OAc	OAc	OLev	OH	3.55341	34.9323
1525	Glc	Hex	Beta	OAc	OAc	OLev	OLev	3.00173	20.1203
1526	Glc	Hex	Beta	OAc	OAc	OLev	OPMB	4.98515	146.225
1527	Glc	Hex	Beta	OAc	OAc	OLev	OTBDPS	2.81681	16.7235
1528	Glc	Hex	Beta	OAc	OAc	OLev	OTBS	2.0068	7.43944
1529	Glc	Hex	Beta	OAc	OAc	OLev	OTIPS	1.35333	3.8703
1530	Glc	Hex	Beta	OAc	OAc	OPMB	NO2Bz	4.19698	66.4853
1531	Glc	Hex	Beta	OAc	OAc	OPMB	OAc	3.95599	52.2472
1532	Glc	Hex	Beta	OAc	OAc	OPMB	OBn	5.033	153.393
1533	Glc	Hex	Beta	OAc	OAc	OPMB	OBz	4.52079	91.9079
1534	Glc	Hex	Beta	OAc	OAc	OPMB	OClAc	2.96484	19.3917
1535	Glc	Hex	Beta	OAc	OAc	OPMB	OH	5.24594	189.794
1536	Glc	Hex	Beta	OAc	OAc	OPMB	OLev	4.04993	57.3937
1537	Glc	Hex	Beta	OAc	OAc	OPMB	OPMB	6.42165	615.016
1538	Glc	Hex	Beta	OAc	OAc	OPMB	OTBDPS	6.30044	544.812
1539	Glc	Hex	Beta	OAc	OAc	OPMB	OTBS	5.66785	289.413
1540	Glc	Hex	Beta	OAc	OAc	OPMB	OTIPS	6.36639	581.954
1541	Glc	Hex	Beta	OAc	OAc	OTBDPS	NO2Bz	4.88014	131.65
1542	Glc	Hex	Beta	OAc	OAc	OTBDPS	OAc	2.83814	17.0839
1543	Glc	Hex	Beta	OAc	OAc	OTBDPS	OBn	5.61522	274.573
1544	Glc	Hex	Beta	OAc	OAc	OTBDPS	OBz	4.43152	84.0593
1545	Glc	Hex	Beta	OAc	OAc	OTBDPS	OClAc	2.29469	9.92136
1546	Glc	Hex	Beta	OAc	OAc	OTBDPS	OH	1.56384	4.77714
1547	Glc	Hex	Beta	OAc	OAc	OTBDPS	OLev	4.99485	147.651
1548	Glc	Hex	Beta	OAc	OAc	OTBDPS	OPMB	7.48613	1783.14
1549	Glc	Hex	Beta	OAc	OAc	OTBDPS	OTBDPS	4.48347	88.5411
1550	Glc	Hex	Beta	OAc	OAc	OTBDPS	OTBS	5.85616	349.381
1551	Glc	Hex	Beta	OAc	OAc	OTBDPS	OTIPS	6.29551	542.134
1552	Glc	Hex	Beta	OAc	OAc	OTBS	NO2Bz	3.82854	45.9951
1553	Glc	Hex	Beta	OAc	OAc	OTBS	OAc	1.56812	4.79762
1554	Glc	Hex	Beta	OAc	OAc	OTBS	OBn	4.79855	121.335
1555	Glc	Hex	Beta	OAc	OAc	OTBS	OBz	3.74367	42.2529
1556	Glc	Hex	Beta	OAc	OAc	OTBS	OClAc	0.697965	2.00966
1557	Glc	Hex	Beta	OAc	OAc	OTBS	OH	2.3548	10.536
1558	Glc	Hex	Beta	OAc	OAc	OTBS	OLev	4.12579	61.9166
1559	Glc	Hex	Beta	OAc	OAc	OTBS	OPMB	6.63376	760.333
1560	Glc	Hex	Beta	OAc	OAc	OTBS	OTBDPS	5.89198	362.121
1561	Glc	Hex	Beta	OAc	OAc	OTBS	OTBS	4.28386	72.5199
1562	Glc	Hex	Beta	OAc	OAc	OTBS	OTIPS	5.23538	187.801
1563	Glc	Hex	Beta	OAc	OAc	OTIPS	NO2Bz	4.58636	98.1369
1564	Glc	Hex	Beta	OAc	OAc	OTIPS	OAc	1.65489	5.23248
1565	Glc	Hex	Beta	OAc	OAc	OTIPS	OBn	5.41707	225.219
1566	Glc	Hex	Beta	OAc	OAc	OTIPS	OBz	4.4242	83.446
1567	Glc	Hex	Beta	OAc	OAc	OTIPS	OClAc	1.01211	2.75139
1568	Glc	Hex	Beta	OAc	OAc	OTIPS	OH	2.11161	8.2615
1569	Glc	Hex	Beta	OAc	OAc	OTIPS	OLev	4.64484	104.047
1570	Glc	Hex	Beta	OAc	OAc	OTIPS	OPMB	7.39175	1622.54
1571	Glc	Hex	Beta	OAc	OAc	OTIPS	OTBDPS	6.48514	655.334
1572	Glc	Hex	Beta	OAc	OAc	OTIPS	OTBS	5.05427	156.69
1573	Glc	Hex	Beta	OAc	OAc	OTIPS	OTIPS	4.96672	143.556
1574	Glc	Hex	Beta	OAc	OBn	NO2Bz	NO2Bz	2.20258	9.04835
1575	Glc	Hex	Beta	OAc	OBn	NO2Bz	OAc	3.22093	25.0514
1576	Glc	Hex	Beta	OAc	OBn	NO2Bz	OBn	3.76917	43.3441
1577	Glc	Hex	Beta	OAc	OBn	NO2Bz	OBz	2.24361	9.42728
1578	Glc	Hex	Beta	OAc	OBn	NO2Bz	OClAc	2.30268	10.0009
1579	Glc	Hex	Beta	OAc	OBn	NO2Bz	OH	2.28839	9.85901
1580	Glc	Hex	Beta	OAc	OBn	NO2Bz	OLev	3.28707	26.7643
1581	Glc	Hex	Beta	OAc	OBn	NO2Bz	OPMB	5.77801	323.114
1582	Glc	Hex	Beta	OAc	OBn	NO2Bz	OTBDPS	4.55072	94.7004
1583	Glc	Hex	Beta	OAc	OBn	NO2Bz	OTBS	4.09717	60.1696
1584	Glc	Hex	Beta	OAc	OBn	NO2Bz	OTIPS	4.94124	139.943
1585	Glc	Hex	Beta	OAc	OBn	OAc	NO2Bz	3.0284	20.664
1586	Glc	Hex	Beta	OAc	OBn	OAc	OAc	1.779	5.92392
1587	Glc	Hex	Beta	OAc	OBn	OAc	OBn	3.42622	30.7601
1588	Glc	Hex	Beta	OAc	OBn	OAc	OBz	2.35491	10.5372
1589	Glc	Hex	Beta	OAc	OBn	OAc	OClAc	1.00113	2.72136
1590	Glc	Hex	Beta	OAc	OBn	OAc	OH	1.69873	5.46699
1591	Glc	Hex	Beta	OAc	OBn	OAc	OLev	4.0489	57.3344
1592	Glc	Hex	Beta	OAc	OBn	OAc	OPMB	6.01061	407.73
1593	Glc	Hex	Beta	OAc	OBn	OAc	OTBDPS	3.2893	26.824
1594	Glc	Hex	Beta	OAc	OBn	OAc	OTBS	2.23019	9.3016
1595	Glc	Hex	Beta	OAc	OBn	OAc	OTIPS	3.00524	20.1911
1596	Glc	Hex	Beta	OAc	OBn	OBn	NO2Bz	5.61873	275.54
1597	Glc	Hex	Beta	OAc	OBn	OBn	OAc	4.30662	74.1896
1598	Glc	Hex	Beta	OAc	OBn	OBn	OBn	6.88524	977.735
1599	Glc	Hex	Beta	OAc	OBn	OBn	OBz	5.42484	226.976
1600	Glc	Hex	Beta	OAc	OBn	OBn	OClAc	4.05771	57.8414
1601	Glc	Hex	Beta	OAc	OBn	OBn	OH	4.17501	65.0404
1602	Glc	Hex	Beta	OAc	OBn	OBn	OLev	4.77583	118.609
1603	Glc	Hex	Beta	OAc	OBn	OBn	OPMB	9.33561	11334.5
1604	Glc	Hex	Beta	OAc	OBn	OBn	OTBDPS	6.65376	775.697
1605	Glc	Hex	Beta	OAc	OBn	OBn	OTBS	6.66125	781.53
1606	Glc	Hex	Beta	OAc	OBn	OBn	OTIPS	6.98606	1081.45
1607	Glc	Hex	Beta	OAc	OBn	OBz	NO2Bz	3.40261	30.0423
1608	Glc	Hex	Beta	OAc	OBn	OBz	OAc	3.06441	21.4219
1609	Glc	Hex	Beta	OAc	OBn	OBz	OBn	4.82746	124.894
1610	Glc	Hex	Beta	OAc	OBn	OBz	OBz	2.15303	8.61093
1611	Glc	Hex	Beta	OAc	OBn	OBz	OClAc	2.05949	7.84197
1612	Glc	Hex	Beta	OAc	OBn	OBz	OH	2.05406	7.79948
1613	Glc	Hex	Beta	OAc	OBn	OBz	OLev	4.89068	133.045
1614	Glc	Hex	Beta	OAc	OBn	OBz	OPMB	7.10207	1214.48
1615	Glc	Hex	Beta	OAc	OBn	OBz	OTBDPS	4.50049	90.0615
1616	Glc	Hex	Beta	OAc	OBn	OBz	OTBS	4.09924	60.2947
1617	Glc	Hex	Beta	OAc	OBn	OBz	OTIPS	4.71698	111.83
1618	Glc	Hex	Beta	OAc	OBn	OClAc	NO2Bz	2.39921	11.0145
1619	Glc	Hex	Beta	OAc	OBn	OClAc	OAc	1.30707	3.69534
1620	Glc	Hex	Beta	OAc	OBn	OClAc	OBn	2.30256	9.99977
1621	Glc	Hex	Beta	OAc	OBn	OClAc	OBz	1.46892	4.34454
1622	Glc	Hex	Beta	OAc	OBn	OClAc	OClAc	0.466506	1.59441
1623	Glc	Hex	Beta	OAc	OBn	OClAc	OH	1.0812	2.94821
1624	Glc	Hex	Beta	OAc	OBn	OClAc	OLev	3.15266	23.3983
1625	Glc	Hex	Beta	OAc	OBn	OClAc	OPMB	4.91799	136.727
1626	Glc	Hex	Beta	OAc	OBn	OClAc	OTBDPS	2.75479	15.7177
1627	Glc	Hex	Beta	OAc	OBn	OClAc	OTBS	1.40507	4.07582
1628	Glc	Hex	Beta	OAc	OBn	OClAc	OTIPS	2.41832	11.227
1629	Glc	Hex	Beta	OAc	OBn	OH	NO2Bz	3.92373	50.5886
1630	Glc	Hex	Beta	OAc	OBn	OH	OAc	4.29494	73.3278
1631	Glc	Hex	Beta	OAc	OBn	OH	OBn	4.98192	145.754
1632	Glc	Hex	Beta	OAc	OBn	OH	OBz	4.17397	64.9726
1633	Glc	Hex	Beta	OAc	OBn	OH	OClAc	2.76623	15.8986
1634	Glc	Hex	Beta	OAc	OBn	OH	OH	4.52882	92.6494
1635	Glc	Hex	Beta	OAc	OBn	OH	OLev	5.54033	254.761
1636	Glc	Hex	Beta	OAc	OBn	OH	OPMB	7.28272	1454.94
1637	Glc	Hex	Beta	OAc	OBn	OH	OTBDPS	4.95264	141.549
1638	Glc	Hex	Beta	OAc	OBn	OH	OTBS	4.4197	83.0713
1639	Glc	Hex	Beta	OAc	OBn	OH	OTIPS	5.12167	167.615
1640	Glc	Hex	Beta	OAc	OBn	OLev	NO2Bz	3.88696	48.7624
1641	Glc	Hex	Beta	OAc	OBn	OLev	OAc	4.12469	61.8484
1642	Glc	Hex	Beta	OAc	OBn	OLev	OBn	4.3789	79.7506
1643	Glc	Hex	Beta	OAc	OBn	OLev	OBz	3.31014	27.3889
1644	Glc	Hex	Beta	OAc	OBn	OLev	OClAc	2.97202	19.5314
1645	Glc	Hex	Beta	OAc	OBn	OLev	OH	3.12602	22.7832
1646	Glc	Hex	Beta	OAc	OBn	OLev	OLev	4.0513	57.4724
1647	Glc	Hex	Beta	OAc	OBn	OLev	OPMB	6.60018	735.225
1648	Glc	Hex	Beta	OAc	OBn	OLev	OTBDPS	4.53107	92.8574
1649	Glc	Hex	Beta	OAc	OBn	OLev	OTBS	4.10134	60.4214
1650	Glc	Hex	Beta	OAc	OBn	OLev	OTIPS	4.12893	62.1115
1651	Glc	Hex	Beta	OAc	OBn	OPMB	NO2Bz	5.86923	353.976
1652	Glc	Hex	Beta	OAc	OBn	OPMB	OAc	6.67194	789.925
1653	Glc	Hex	Beta	OAc	OBn	OPMB	OBn	8.68382	5906.54
1654	Glc	Hex	Beta	OAc	OBn	OPMB	OBz	7.26663	1431.72
1655	Glc	Hex	Beta	OAc	OBn	OPMB	OClAc	5.67311	290.938
1656	Glc	Hex	Beta	OAc	OBn	OPMB	OH	6.46102	639.714
1657	Glc	Hex	Beta	OAc	OBn	OPMB	OLev	7.57515	1949.16
1658	Glc	Hex	Beta	OAc	OBn	OPMB	OPMB	9.52409	13685.4
1659	Glc	Hex	Beta	OAc	OBn	OPMB	OTBDPS	8.14505	3446.27
1660	Glc	Hex	Beta	OAc	OBn	OPMB	OTBS	8.41307	4505.59
1661	Glc	Hex	Beta	OAc	OBn	OPMB	OTIPS	8.38629	4386.49
1662	Glc	Hex	Beta	OAc	OBn	OTBDPS	NO2Bz	5.75514	315.81
1663	Glc	Hex	Beta	OAc	OBn	OTBDPS	OAc	4.60349	99.8321
1664	Glc	Hex	Beta	OAc	OBn	OTBDPS	OBn	6.94908	1042.19
1665	Glc	Hex	Beta	OAc	OBn	OTBDPS	OBz	5.76313	318.342
1666	Glc	Hex	Beta	OAc	OBn	OTBDPS	OClAc	4.00118	54.6627
1667	Glc	Hex	Beta	OAc	OBn	OTBDPS	OH	4.02442	55.948
1668	Glc	Hex	Beta	OAc	OBn	OTBDPS	OLev	6.35075	572.922
1669	Glc	Hex	Beta	OAc	OBn	OTBDPS	OPMB	8.55426	5188.79
1670	Glc	Hex	Beta	OAc	OBn	OTBDPS	OTBDPS	4.79136	120.465
1671	Glc	Hex	Beta	OAc	OBn	OTBDPS	OTBS	7.56339	1926.37
1672	Glc	Hex	Beta	OAc	OBn	OTBDPS	OTIPS	7.82289	2497.11
1673	Glc	Hex	Beta	OAc	OBn	OTBS	NO2Bz	5.35912	212.537
1674	Glc	Hex	Beta	OAc	OBn	OTBS	OAc	3.55592	35.0199
1675	Glc	Hex	Beta	OAc	OBn	OTBS	OBn	5.95385	385.233
1676	Glc	Hex	Beta	OAc	OBn	OTBS	OBz	5.24805	190.195
1677	Glc	Hex	Beta	OAc	OBn	OTBS	OClAc	2.80752	16.5688
1678	Glc	Hex	Beta	OAc	OBn	OTBS	OH	3.23695	25.4559
1679	Glc	Hex	Beta	OAc	OBn	OTBS	OLev	5.5709	262.67
1680	Glc	Hex	Beta	OAc	OBn	OTBS	OPMB	8.57257	5284.7
1681	Glc	Hex	Beta	OAc	OBn	OTBS	OTBDPS	7.64785	2096.12
1682	Glc	Hex	Beta	OAc	OBn	OTBS	OTBS	6.95835	1051.9
1683	Glc	Hex	Beta	OAc	OBn	OTBS	OTIPS	7.68211	2169.19
1684	Glc	Hex	Beta	OAc	OBn	OTIPS	NO2Bz	6.26935	528.133
1685	Glc	Hex	Beta	OAc	OBn	OTIPS	OAc	4.5663	96.1872
1686	Glc	Hex	Beta	OAc	OBn	OTIPS	OBn	7.18148	1314.85
1687	Glc	Hex	Beta	OAc	OBn	OTIPS	OBz	6.24405	514.941
1688	Glc	Hex	Beta	OAc	OBn	OTIPS	OClAc	3.51206	33.5173
1689	Glc	Hex	Beta	OAc	OBn	OTIPS	OH	3.69631	40.2983
1690	Glc	Hex	Beta	OAc	OBn	OTIPS	OLev	6.21704	501.219
1691	Glc	Hex	Beta	OAc	OBn	OTIPS	OPMB	9.3436	11425.5
1692	Glc	Hex	Beta	OAc	OBn	OTIPS	OTBDPS	8.1586	3493.29
1693	Glc	Hex	Beta	OAc	OBn	OTIPS	OTBS	7.9538	2846.38
1694	Glc	Hex	Beta	OAc	OBn	OTIPS	OTIPS	7.2814	1453.02
1695	Glc	Hex	Beta	OAc	OBz	NO2Bz	NO2Bz	1.58276	4.86837
1696	Glc	Hex	Beta	OAc	OBz	NO2Bz	OAc	2.58734	13.2943
1697	Glc	Hex	Beta	OAc	OBz	NO2Bz	OBn	3.15289	23.4037
1698	Glc	Hex	Beta	OAc	OBz	NO2Bz	OBz	1.26987	3.56039
1699	Glc	Hex	Beta	OAc	OBz	NO2Bz	OClAc	1.58394	4.87412
1700	Glc	Hex	Beta	OAc	OBz	NO2Bz	OH	2.95427	19.1876
1701	Glc	Hex	Beta	OAc	OBz	NO2Bz	OLev	2.69694	14.8342
1702	Glc	Hex	Beta	OAc	OBz	NO2Bz	OPMB	5.25892	192.273
1703	Glc	Hex	Beta	OAc	OBz	NO2Bz	OTBDPS	3.593	36.3428
1704	Glc	Hex	Beta	OAc	OBz	NO2Bz	OTBS	3.33978	28.213
1705	Glc	Hex	Beta	OAc	OBz	NO2Bz	OTIPS	4.17453	65.0092
1706	Glc	Hex	Beta	OAc	OBz	OAc	NO2Bz	2.55154	12.8269
1707	Glc	Hex	Beta	OAc	OBz	OAc	OAc	1.80135	6.05785
1708	Glc	Hex	Beta	OAc	OBz	OAc	OBn	4.01982	55.691
1709	Glc	Hex	Beta	OAc	OBz	OAc	OBz	1.44609	4.24646
1710	Glc	Hex	Beta	OAc	OBz	OAc	OClAc	0.544005	1.72289
1711	Glc	Hex	Beta	OAc	OBz	OAc	OH	3.35124	28.5382
1712	Glc	Hex	Beta	OAc	OBz	OAc	OLev	3.70973	40.843
1713	Glc	Hex	Beta	OAc	OBz	OAc	OPMB	6.04771	423.144
1714	Glc	Hex	Beta	OAc	OBz	OAc	OTBDPS	2.74667	15.5906
1715	Glc	Hex	Beta	OAc	OBz	OAc	OTBS	1.91325	6.77506
1716	Glc	Hex	Beta	OAc	OBz	OAc	OTIPS	2.39085	10.9227
1717	Glc	Hex	Beta	OAc	OBz	OBn	NO2Bz	4.0514	57.478
1718	Glc	Hex	Beta	OAc	OBz	OBn	OAc	4.26028	70.8297
1719	Glc	Hex	Beta	OAc	OBz	OBn	OBn	5.66116	287.483
1720	Glc	Hex	Beta	OAc	OBz	OBn	OBz	3.44553	31.3599
1721	Glc	Hex	Beta	OAc	OBz	OBn	OClAc	3.13464	22.9804
1722	Glc	Hex	Beta	OAc	OBz	OBn	OH	4.00537	54.8922
1723	Glc	Hex	Beta	OAc	OBz	OBn	OLev	5.66001	287.153
1724	Glc	Hex	Beta	OAc	OBz	OBn	OPMB	7.74482	2309.57
1725	Glc	Hex	Beta	OAc	OBz	OBn	OTBDPS	5.41672	225.139
1726	Glc	Hex	Beta	OAc	OBz	OBn	OTBS	5.34061	208.64
1727	Glc	Hex	Beta	OAc	OBz	OBn	OTIPS	5.72976	307.896
1728	Glc	Hex	Beta	OAc	OBz	OBz	NO2Bz	2.37295	10.729
1729	Glc	Hex	Beta	OAc	OBz	OBz	OAc	2.07906	7.99696
1730	Glc	Hex	Beta	OAc	OBz	OBz	OBn	4.00596	54.9245
1731	Glc	Hex	Beta	OAc	OBz	OBz	OBz	1.16844	3.21696
1732	Glc	Hex	Beta	OAc	OBz	OBz	OClAc	1.20694	3.34322
1733	Glc	Hex	Beta	OAc	OBz	OBz	OH	2.5402	12.6823
1734	Glc	Hex	Beta	OAc	OBz	OBz	OLev	3.91287	50.0424
1735	Glc	Hex	Beta	OAc	OBz	OBz	OPMB	6.08813	440.596
1736	Glc	Hex	Beta	OAc	OBz	OBz	OTBDPS	3.25144	25.8274
1737	Glc	Hex	Beta	OAc	OBz	OBz	OTBS	2.7781	16.0885
1738	Glc	Hex	Beta	OAc	OBz	OBz	OTIPS	3.39029	29.6745
1739	Glc	Hex	Beta	OAc	OBz	OClAc	NO2Bz	2.06918	7.91832
1740	Glc	Hex	Beta	OAc	OBz	OClAc	OAc	1.39502	4.03504
1741	Glc	Hex	Beta	OAc	OBz	OClAc	OBn	3.12526	22.7658
1742	Glc	Hex	Beta	OAc	OBz	OClAc	OBz	0.923838	2.51894
1743	Glc	Hex	Beta	OAc	OBz	OClAc	OClAc	0.633353	1.88392
1744	Glc	Hex	Beta	OAc	OBz	OClAc	OH	2.77706	16.0717
1745	Glc	Hex	Beta	OAc	OBz	OClAc	OLev	3.38163	29.4186
1746	Glc	Hex	Beta	OAc	OBz	OClAc	OPMB	5.12775	168.637
1747	Glc	Hex	Beta	OAc	OBz	OClAc	OTBDPS	2.41152	11.151
1748	Glc	Hex	Beta	OAc	OBz	OClAc	OTBS	1.40008	4.0555
1749	Glc	Hex	Beta	OAc	OBz	OClAc	OTIPS	2.08872	8.07453
1750	Glc	Hex	Beta	OAc	OBz	OH	NO2Bz	3.7639	43.1161
1751	Glc	Hex	Beta	OAc	OBz	OH	OAc	4.24985	70.095
1752	Glc	Hex	Beta	OAc	OBz	OH	OBn	6.00507	405.48
1753	Glc	Hex	Beta	OAc	OBz	OH	OBz	3.6189	37.2965
1754	Glc	Hex	Beta	OAc	OBz	OH	OClAc	1.97333	7.19461
1755	Glc	Hex	Beta	OAc	OBz	OH	OH	6.49112	659.261
1756	Glc	Hex	Beta	OAc	OBz	OH	OLev	5.86608	352.862
1757	Glc	Hex	Beta	OAc	OBz	OH	OPMB	7.67262	2148.71
1758	Glc	Hex	Beta	OAc	OBz	OH	OTBDPS	4.50886	90.8186
1759	Glc	Hex	Beta	OAc	OBz	OH	OTBS	4.22112	68.11
1760	Glc	Hex	Beta	OAc	OBz	OH	OTIPS	4.49667	89.7176
1761	Glc	Hex	Beta	OAc	OBz	OLev	NO2Bz	3.37197	29.1358
1762	Glc	Hex	Beta	OAc	OBz	OLev	OAc	4.14117	62.8765
1763	Glc	Hex	Beta	OAc	OBz	OLev	OBn	4.97784	145.16
1764	Glc	Hex	Beta	OAc	OBz	OLev	OBz	2.73937	15.4773
1765	Glc	Hex	Beta	OAc	OBz	OLev	OClAc	3.19659	24.449
1766	Glc	Hex	Beta	OAc	OBz	OLev	OH	4.59479	98.9671
1767	Glc	Hex	Beta	OAc	OBz	OLev	OLev	3.9685	52.905
1768	Glc	Hex	Beta	OAc	OBz	OLev	OPMB	6.51379	674.374
1769	Glc	Hex	Beta	OAc	OBz	OLev	OTBDPS	4.01989	55.6951
1770	Glc	Hex	Beta	OAc	OBz	OLev	OTBS	3.78217	43.9111
1771	Glc	Hex	Beta	OAc	OBz	OLev	OTIPS	3.6674	39.1499
1772	Glc	Hex	Beta	OAc	OBz	OPMB	NO2Bz	4.88623	132.453
1773	Glc	Hex	Beta	OAc	OBz	OPMB	OAc	5.72986	307.927
1774	Glc	Hex	Beta	OAc	OBz	OPMB	OBn	7.03152	1131.75
1775	Glc	Hex	Beta	OAc	OBz	OPMB	OBz	4.71643	111.768
1776	Glc	Hex	Beta	OAc	OBz	OPMB	OClAc	4.64528	104.092
1777	Glc	Hex	Beta	OAc	OBz	OPMB	OH	6.51722	676.693
1778	Glc	Hex	Beta	OAc	OBz	OPMB	OLev	6.52433	681.524
1779	Glc	Hex	Beta	OAc	OBz	OPMB	OPMB	7.92321	2760.62
1780	Glc	Hex	Beta	OAc	OBz	OPMB	OTBDPS	6.72829	835.718
1781	Glc	Hex	Beta	OAc	OBz	OPMB	OTBS	7.23262	1383.85
1782	Glc	Hex	Beta	OAc	OBz	OPMB	OTIPS	7.54956	1899.9
1783	Glc	Hex	Beta	OAc	OBz	OTBDPS	NO2Bz	5.34024	208.562
1784	Glc	Hex	Beta	OAc	OBz	OTBDPS	OAc	4.1334	62.3895
1785	Glc	Hex	Beta	OAc	OBz	OTBDPS	OBn	6.56766	711.704
1786	Glc	Hex	Beta	OAc	OBz	OTBDPS	OBz	4.80067	121.592
1787	Glc	Hex	Beta	OAc	OBz	OTBDPS	OClAc	3.67153	39.3121
1788	Glc	Hex	Beta	OAc	OBz	OTBDPS	OH	4.45111	85.7224
1789	Glc	Hex	Beta	OAc	OBz	OTBDPS	OLev	5.89235	362.256
1790	Glc	Hex	Beta	OAc	OBz	OTBDPS	OPMB	8.04453	3116.71
1791	Glc	Hex	Beta	OAc	OBz	OTBDPS	OTBDPS	4.73738	114.135
1792	Glc	Hex	Beta	OAc	OBz	OTBDPS	OTBS	6.63272	759.543
1793	Glc	Hex	Beta	OAc	OBz	OTBDPS	OTIPS	6.45483	635.764
1794	Glc	Hex	Beta	OAc	OBz	OTBS	NO2Bz	5.03342	153.458
1795	Glc	Hex	Beta	OAc	OBz	OTBS	OAc	3.8512	47.0496
1796	Glc	Hex	Beta	OAc	OBz	OTBS	OBn	6.77022	871.507
1797	Glc	Hex	Beta	OAc	OBz	OTBS	OBz	4.0664	58.3463
1798	Glc	Hex	Beta	OAc	OBz	OTBS	OClAc	2.9158	18.4635
1799	Glc	Hex	Beta	OAc	OBz	OTBS	OH	4.29458	73.3014
1800	Glc	Hex	Beta	OAc	OBz	OTBS	OLev	5.8307	340.596
1801	Glc	Hex	Beta	OAc	OBz	OTBS	OPMB	8.50378	4933.37
1802	Glc	Hex	Beta	OAc	OBz	OTBS	OTBDPS	6.8976	989.892
1803	Glc	Hex	Beta	OAc	OBz	OTBS	OTBS	5.98269	396.505
1804	Glc	Hex	Beta	OAc	OBz	OTBS	OTIPS	6.84815	942.137
1805	Glc	Hex	Beta	OAc	OBz	OTIPS	NO2Bz	5.82029	337.071
1806	Glc	Hex	Beta	OAc	OBz	OTIPS	OAc	4.21497	67.6922
1807	Glc	Hex	Beta	OAc	OBz	OTIPS	OBn	7.21761	1363.22
1808	Glc	Hex	Beta	OAc	OBz	OTIPS	OBz	4.63665	103.199
1809	Glc	Hex	Beta	OAc	OBz	OTIPS	OClAc	3.35068	28.5221
1810	Glc	Hex	Beta	OAc	OBz	OTIPS	OH	3.6645	39.0366
1811	Glc	Hex	Beta	OAc	OBz	OTIPS	OLev	6.23251	509.034
1812	Glc	Hex	Beta	OAc	OBz	OTIPS	OPMB	9.06499	8647.17
1813	Glc	Hex	Beta	OAc	OBz	OTIPS	OTBDPS	7.38668	1614.34
1814	Glc	Hex	Beta	OAc	OBz	OTIPS	OTBS	7.15323	1278.23
1815	Glc	Hex	Beta	OAc	OBz	OTIPS	OTIPS	6.31341	551.924
1816	Glc	Hex	Beta	OAc	OClAc	NO2Bz	NO2Bz	0.261916	1.29942
1817	Glc	Hex	Beta	OAc	OClAc	NO2Bz	OAc	1.4335	4.19336
1818	Glc	Hex	Beta	OAc	OClAc	NO2Bz	OBn	2.05725	7.82445
1819	Glc	Hex	Beta	OAc	OClAc	NO2Bz	OBz	0.611884	1.8439
1820	Glc	Hex	Beta	OAc	OClAc	NO2Bz	OClAc	0.988653	2.68761
1821	Glc	Hex	Beta	OAc	OClAc	NO2Bz	OH	2.585	13.2633
1822	Glc	Hex	Beta	OAc	OClAc	NO2Bz	OLev	1.62662	5.08665
1823	Glc	Hex	Beta	OAc	OClAc	NO2Bz	OPMB	2.46521	11.766
1824	Glc	Hex	Beta	OAc	OClAc	NO2Bz	OTBDPS	2.74906	15.628
1825	Glc	Hex	Beta	OAc	OClAc	NO2Bz	OTBS	1.86802	6.47546
1826	Glc	Hex	Beta	OAc	OClAc	NO2Bz	OTIPS	2.63905	13.9998
1827	Glc	Hex	Beta	OAc	OClAc	OAc	NO2Bz	1.03305	2.80962
1828	Glc	Hex	Beta	OAc	OClAc	OAc	OAc	0.672506	1.95914
1829	Glc	Hex	Beta	OAc	OClAc	OAc	OBn	1.50456	4.50217
1830	Glc	Hex	Beta	OAc	OClAc	OAc	OBz	0.796548	2.21787
1831	Glc	Hex	Beta	OAc	OClAc	OAc	OClAc	0.480515	1.61691
1832	Glc	Hex	Beta	OAc	OClAc	OAc	OH	2.73907	15.4726
1833	Glc	Hex	Beta	OAc	OClAc	OAc	OLev	2.24286	9.42024
1834	Glc	Hex	Beta	OAc	OClAc	OAc	OPMB	3.18485	24.1636
1835	Glc	Hex	Beta	OAc	OClAc	OAc	OTBDPS	0.628532	1.87486
1836	Glc	Hex	Beta	OAc	OClAc	OAc	OTBS	-0.835614	0.433608
1837	Glc	Hex	Beta	OAc	OClAc	OAc	OTIPS	-0.329613	0.719202
1838	Glc	Hex	Beta	OAc	OClAc	OBn	NO2Bz	2.80485	16.5246
1839	Glc	Hex	Beta	OAc	OClAc	OBn	OAc	2.07683	7.97917
1840	Glc	Hex	Beta	OAc	OClAc	OBn	OBn	3.34991	28.5001
1841	Glc	Hex	Beta	OAc	OClAc	OBn	OBz	2.56209	12.9629
1842	Glc	Hex	Beta	OAc	OClAc	OBn	OClAc	1.44846	4.25657
1843	Glc	Hex	Beta	OAc	OClAc	OBn	OH	3.45331	31.6049
1844	Glc	Hex	Beta	OAc	OClAc	OBn	OLev	3.92373	50.589
1845	Glc	Hex	Beta	OAc	OClAc	OBn	OPMB	5.45695	234.381
1846	Glc	Hex	Beta	OAc	OClAc	OBn	OTBDPS	3.74579	42.3426
1847	Glc	Hex	Beta	OAc	OClAc	OBn	OTBS	3.25461	25.9096
1848	Glc	Hex	Beta	OAc	OClAc	OBn	OTIPS	3.28403	26.6831
1849	Glc	Hex	Beta	OAc	OClAc	OBz	NO2Bz	1.76731	5.85506
1850	Glc	Hex	Beta	OAc	OClAc	OBz	OAc	1.25118	3.49446
1851	Glc	Hex	Beta	OAc	OClAc	OBz	OBn	3.14798	23.289
1852	Glc	Hex	Beta	OAc	OClAc	OBz	OBz	0.959321	2.60992
1853	Glc	Hex	Beta	OAc	OClAc	OBz	OClAc	0.733926	2.08324
1854	Glc	Hex	Beta	OAc	OClAc	OBz	OH	2.60134	13.4818
1855	Glc	Hex	Beta	OAc	OClAc	OBz	OLev	3.29598	27.004
1856	Glc	Hex	Beta	OAc	OClAc	OBz	OPMB	4.83443	125.767
1857	Glc	Hex	Beta	OAc	OClAc	OBz	OTBDPS	2.2442	9.4329
1858	Glc	Hex	Beta	OAc	OClAc	OBz	OTBS	1.46332	4.32026
1859	Glc	Hex	Beta	OAc	OClAc	OBz	OTIPS	1.81109	6.11713
1860	Glc	Hex	Beta	OAc	OClAc	OClAc	NO2Bz	0.957925	2.60628
1861	Glc	Hex	Beta	OAc	OClAc	OClAc	OAc	0.488866	1.63047
1862	Glc	Hex	Beta	OAc	OClAc	OClAc	OBn	1.17269	3.23067
1863	Glc	Hex	Beta	OAc	OClAc	OClAc	OBz	0.655353	1.92582
1864	Glc	Hex	Beta	OAc	OClAc	OClAc	OClAc	0.102028	1.10741
1865	Glc	Hex	Beta	OAc	OClAc	OClAc	OH	2.50811	12.2817
1866	Glc	Hex	Beta	OAc	OClAc	OClAc	OLev	2.00232	7.40624
1867	Glc	Hex	Beta	OAc	OClAc	OClAc	OPMB	2.93472	18.8162
1868	Glc	Hex	Beta	OAc	OClAc	OClAc	OTBDPS	0.693355	2.00042
1869	Glc	Hex	Beta	OAc	OClAc	OClAc	OTBS	-0.74452	0.474962
1870	Glc	Hex	Beta	OAc	OClAc	OClAc	OTIPS	-0.480015	0.618774
1871	Glc	Hex	Beta	OAc	OClAc	OH	NO2Bz	2.63416	13.9316
1872	Glc	Hex	Beta	OAc	OClAc	OH	OAc	3.64242	38.1841
1873	Glc	Hex	Beta	OAc	OClAc	OH	OBn	3.69105	40.0871
1874	Glc	Hex	Beta	OAc	OClAc	OH	OBz	3.03064	20.7105
1875	Glc	Hex	Beta	OAc	OClAc	OH	OClAc	3.22041	25.0383
1876	Glc	Hex	Beta	OAc	OClAc	OH	OH	5.40002	221.41
1877	Glc	Hex	Beta	OAc	OClAc	OH	OLev	4.19297	66.219
1878	Glc	Hex	Beta	OAc	OClAc	OH	OPMB	4.87482	130.95
1879	Glc	Hex	Beta	OAc	OClAc	OH	OTBDPS	2.44955	11.5831
1880	Glc	Hex	Beta	OAc	OClAc	OH	OTBS	1.66544	5.288
1881	Glc	Hex	Beta	OAc	OClAc	OH	OTIPS	1.74062	5.70087
1882	Glc	Hex	Beta	OAc	OClAc	OLev	NO2Bz	2.04242	7.70925
1883	Glc	Hex	Beta	OAc	OClAc	OLev	OAc	2.15835	8.65681
1884	Glc	Hex	Beta	OAc	OClAc	OLev	OBn	2.95709	19.2419
1885	Glc	Hex	Beta	OAc	OClAc	OLev	OBz	1.64726	5.19275
1886	Glc	Hex	Beta	OAc	OClAc	OLev	OClAc	1.6153	5.02938
1887	Glc	Hex	Beta	OAc	OClAc	OLev	OH	3.39791	29.9015
1888	Glc	Hex	Beta	OAc	OClAc	OLev	OLev	2.53654	12.6359
1889	Glc	Hex	Beta	OAc	OClAc	OLev	OPMB	4.18193	65.492
1890	Glc	Hex	Beta	OAc	OClAc	OLev	OTBDPS	2.26196	9.60186
1891	Glc	Hex	Beta	OAc	OClAc	OLev	OTBS	1.60654	4.98553
1892	Glc	Hex	Beta	OAc	OClAc	OLev	OTIPS	1.01772	2.76688
1893	Glc	Hex	Beta	OAc	OClAc	OPMB	NO2Bz	3.52182	33.846
1894	Glc	Hex	Beta	OAc	OClAc	OPMB	OAc	3.30574	27.2686
1895	Glc	Hex	Beta	OAc	OClAc	OPMB	OBn	4.24034	69.4312
1896	Glc	Hex	Beta	OAc	OClAc	OPMB	OBz	3.1235	22.7258
1897	Glc	Hex	Beta	OAc	OClAc	OPMB	OClAc	2.60343	13.5099
1898	Glc	Hex	Beta	OAc	OClAc	OPMB	OH	4.82043	124.019
1899	Glc	Hex	Beta	OAc	OClAc	OPMB	OLev	3.71446	41.0362
1900	Glc	Hex	Beta	OAc	OClAc	OPMB	OPMB	5.34152	208.829
1901	Glc	Hex	Beta	OAc	OClAc	OPMB	OTBDPS	5.41597	224.971
1902	Glc	Hex	Beta	OAc	OClAc	OPMB	OTBS	4.57741	97.2623
1903	Glc	Hex	Beta	OAc	OClAc	OPMB	OTIPS	5.71111	302.207
1904	Glc	Hex	Beta	OAc	OClAc	OTBDPS	NO2Bz	4.37808	79.6853
1905	Glc	Hex	Beta	OAc	OClAc	OTBDPS	OAc	2.5083	12.2841
1906	Glc	Hex	Beta	OAc	OClAc	OTBDPS	OBn	4.99367	147.476
1907	Glc	Hex	Beta	OAc	OClAc	OTBDPS	OBz	3.56396	35.3026
1908	Glc	Hex	Beta	OAc	OClAc	OTBDPS	OClAc	2.2728	9.70655
1909	Glc	Hex	Beta	OAc	OClAc	OTBDPS	OH	2.81421	16.6799
1910	Glc	Hex	Beta	OAc	OClAc	OTBDPS	OLev	4.5761	97.1345
1911	Glc	Hex	Beta	OAc	OClAc	OTBDPS	OPMB	6.8745	967.29
1912	Glc	Hex	Beta	OAc	OClAc	OTBDPS	OTBDPS	4.01497	55.4216
1913	Glc	Hex	Beta	OAc	OClAc	OTBDPS	OTBS	5.39109	219.443
1914	Glc	Hex	Beta	OAc	OClAc	OTBDPS	OTIPS	5.77601	322.471
1915	Glc	Hex	Beta	OAc	OClAc	OTBS	NO2Bz	3.33105	27.9677
1916	Glc	Hex	Beta	OAc	OClAc	OTBS	OAc	1.22271	3.39637
1917	Glc	Hex	Beta	OAc	OClAc	OTBS	OBn	3.98679	53.8816
1918	Glc	Hex	Beta	OAc	OClAc	OTBS	OBz	3.15067	23.3517
1919	Glc	Hex	Beta	OAc	OClAc	OTBS	OClAc	0.622115	1.86286
1920	Glc	Hex	Beta	OAc	OClAc	OTBS	OH	2.32478	10.2244
1921	Glc	Hex	Beta	OAc	OClAc	OTBS	OLev	3.79571	44.51
1922	Glc	Hex	Beta	OAc	OClAc	OTBS	OPMB	5.88585	359.908
1923	Glc	Hex	Beta	OAc	OClAc	OTBS	OTBDPS	5.33202	206.856
1924	Glc	Hex	Beta	OAc	OClAc	OTBS	OTBS	4.23564	69.1062
1925	Glc	Hex	Beta	OAc	OClAc	OTBS	OTIPS	4.58886	98.3826
1926	Glc	Hex	Beta	OAc	OClAc	OTIPS	NO2Bz	4.12674	61.9753
1927	Glc	Hex	Beta	OAc	OClAc	OTIPS	OAc	1.35866	3.89099
1928	Glc	Hex	Beta	OAc	OClAc	OTIPS	OBn	4.7486	115.423
1929	Glc	Hex	Beta	OAc	OClAc	OTIPS	OBz	3.88313	48.5761
1930	Glc	Hex	Beta	OAc	OClAc	OTIPS	OClAc	1.12759	3.0882
1931	Glc	Hex	Beta	OAc	OClAc	OTIPS	OH	2.00328	7.41331
1932	Glc	Hex	Beta	OAc	OClAc	OTIPS	OLev	4.32706	75.7217
1933	Glc	Hex	Beta	OAc	OClAc	OTIPS	OPMB	6.74223	847.445
1934	Glc	Hex	Beta	OAc	OClAc	OTIPS	OTBDPS	5.92325	373.625
1935	Glc	Hex	Beta	OAc	OClAc	OTIPS	OTBS	4.74456	114.957
1936	Glc	Hex	Beta	OAc	OClAc	OTIPS	OTIPS	4.40149	81.5725
1937	Glc	Hex	Beta	OAc	OH	NO2Bz	NO2Bz	1.4836	4.4088
1938	Glc	Hex	Beta	OAc	OH	NO2Bz	OAc	3.61898	37.2994
1939	Glc	Hex	Beta	OAc	OH	NO2Bz	OBn	3.38233	29.4392
1940	Glc	Hex	Beta	OAc	OH	NO2Bz	OBz	2.45863	11.6888
1941	Glc	Hex	Beta	OAc	OH	NO2Bz	OClAc	2.76393	15.8621
1942	Glc	Hex	Beta	OAc	OH	NO2Bz	OH	2.88955	17.9852
1943	Glc	Hex	Beta	OAc	OH	NO2Bz	OLev	3.20816	24.7334
1944	Glc	Hex	Beta	OAc	OH	NO2Bz	OPMB	4.30277	73.9041
1945	Glc	Hex	Beta	OAc	OH	NO2Bz	OTBDPS	3.26546	26.192
1946	Glc	Hex	Beta	OAc	OH	NO2Bz	OTBS	2.46118	11.7186
1947	Glc	Hex	Beta	OAc	OH	NO2Bz	OTIPS	3.09808	22.1553
1948	Glc	Hex	Beta	OAc	OH	OAc	NO2Bz	3.17025	23.8133
1949	Glc	Hex	Beta	OAc	OH	OAc	OAc	4.30381	73.9811
1950	Glc	Hex	Beta	OAc	OH	OAc	OBn	3.59282	36.3363
1951	Glc	Hex	Beta	OAc	OH	OAc	OBz	3.64354	38.2271
1952	Glc	Hex	Beta	OAc	OH	OAc	OClAc	3.67789	39.563
1953	Glc	Hex	Beta	OAc	OH	OAc	OH	3.69532	40.2583
1954	Glc	Hex	Beta	OAc	OH	OAc	OLev	4.73472	113.831
1955	Glc	Hex	Beta	OAc	OH	OAc	OPMB	5.10664	165.114
1956	Glc	Hex	Beta	OAc	OH	OAc	OTBDPS	1.06101	2.88929
1957	Glc	Hex	Beta	OAc	OH	OAc	OTBS	0.478774	1.61409
1958	Glc	Hex	Beta	OAc	OH	OAc	OTIPS	0.22033	1.24649
1959	Glc	Hex	Beta	OAc	OH	OBn	NO2Bz	5.43592	229.503
1960	Glc	Hex	Beta	OAc	OH	OBn	OAc	5.9714	392.053
1961	Glc	Hex	Beta	OAc	OH	OBn	OBn	6.69485	808.23
1962	Glc	Hex	Beta	OAc	OH	OBn	OBz	6.10114	446.364
1963	Glc	Hex	Beta	OAc	OH	OBn	OClAc	4.72535	112.77
1964	Glc	Hex	Beta	OAc	OH	OBn	OH	5.36428	213.636
1965	Glc	Hex	Beta	OAc	OH	OBn	OLev	6.98836	1083.94
1966	Glc	Hex	Beta	OAc	OH	OBn	OPMB	8.67459	5852.3
1967	Glc	Hex	Beta	OAc	OH	OBn	OTBDPS	5.06606	158.548
1968	Glc	Hex	Beta	OAc	OH	OBn	OTBS	5.00936	149.809
1969	Glc	Hex	Beta	OAc	OH	OBn	OTIPS	4.33511	76.3337
1970	Glc	Hex	Beta	OAc	OH	OBz	NO2Bz	3.3466	28.4059
1971	Glc	Hex	Beta	OAc	OH	OBz	OAc	4.03579	56.5876
1972	Glc	Hex	Beta	OAc	OH	OBz	OBn	4.97934	145.378
1973	Glc	Hex	Beta	OAc	OH	OBz	OBz	3.01604	20.4103
1974	Glc	Hex	Beta	OAc	OH	OBz	OClAc	3.05693	21.2622
1975	Glc	Hex	Beta	OAc	OH	OBz	OH	3.50911	33.4184
1976	Glc	Hex	Beta	OAc	OH	OBz	OLev	5.21041	183.169
1977	Glc	Hex	Beta	OAc	OH	OBz	OPMB	6.67086	789.073
1978	Glc	Hex	Beta	OAc	OH	OBz	OTBDPS	2.8089	16.5916
1979	Glc	Hex	Beta	OAc	OH	OBz	OTBS	2.41266	11.1636
1980	Glc	Hex	Beta	OAc	OH	OBz	OTIPS	2.20204	9.04346
1981	Glc	Hex	Beta	OAc	OH	OClAc	NO2Bz	2.69643	14.8266
1982	Glc	Hex	Beta	OAc	OH	OClAc	OAc	3.8488	46.9368
1983	Glc	Hex	Beta	OAc	OH	OClAc	OBn	2.86973	17.6322
1984	Glc	Hex	Beta	OAc	OH	OClAc	OBz	3.03645	20.8312
1985	Glc	Hex	Beta	OAc	OH	OClAc	OClAc	3.34085	28.243
1986	Glc	Hex	Beta	OAc	OH	OClAc	OH	3.33797	28.1619
1987	Glc	Hex	Beta	OAc	OH	OClAc	OLev	4.12627	61.9467
1988	Glc	Hex	Beta	OAc	OH	OClAc	OPMB	4.36567	78.702
1989	Glc	Hex	Beta	OAc	OH	OClAc	OTBDPS	1.00879	2.74229
1990	Glc	Hex	Beta	OAc	OH	OClAc	OTBS	0.33315	1.39536
1991	Glc	Hex	Beta	OAc	OH	OClAc	OTIPS	0.0335626	1.03413
1992	Glc	Hex	Beta	OAc	OH	OH	NO2Bz	6.57571	717.452
1993	Glc	Hex	Beta	OAc	OH	OH	OAc	7.96141	2868.11
1994	Glc	Hex	Beta	OAc	OH	OH	OBn	7.78257	2398.43
1995	Glc	Hex	Beta	OAc	OH	OH	OBz	7.7409	2300.55
1996	Glc	Hex	Beta	OAc	OH	OH	OClAc	7.13157	1250.84
1997	Glc	Hex	Beta	OAc	OH	OH	OH	6.83286	927.843
1998	Glc	Hex	Beta	OAc	OH	OH	OLev	8.21408	3692.59
1999	Glc	Hex	Beta	OAc	OH	OH	OPMB	8.6909	5948.53
[truncated: 12,642 more rows]

## Sheet: Man
Index	SugarType	SugarClass	ProductAnomericState	R2	R3	R4	R6	PredLnRRV	PredRRV
1	Man	Hex	Alpha	NO2Bz	NO2Bz	NO2Bz	NO2Bz	-0.41452	0.660657
2	Man	Hex	Alpha	NO2Bz	NO2Bz	NO2Bz	OAc	-0.186203	0.830105
3	Man	Hex	Alpha	NO2Bz	NO2Bz	NO2Bz	OBn	0.725871	2.06653
4	Man	Hex	Alpha	NO2Bz	NO2Bz	NO2Bz	OBz	-0.589104	0.554824
5	Man	Hex	Alpha	NO2Bz	NO2Bz	NO2Bz	OClAc	-0.906805	0.403812
6	Man	Hex	Alpha	NO2Bz	NO2Bz	NO2Bz	OH	-0.323842	0.723364
7	Man	Hex	Alpha	NO2Bz	NO2Bz	NO2Bz	OLev	1.28103	3.60033
8	Man	Hex	Alpha	NO2Bz	NO2Bz	NO2Bz	OPMB	2.15327	8.61297
9	Man	Hex	Alpha	NO2Bz	NO2Bz	NO2Bz	OTBDPS	1.94022	6.96028
10	Man	Hex	Alpha	NO2Bz	NO2Bz	NO2Bz	OTBS	0.942448	2.56626
11	Man	Hex	Alpha	NO2Bz	NO2Bz	NO2Bz	OTIPS	2.32812	10.2586
12	Man	Hex	Alpha	NO2Bz	NO2Bz	OAc	NO2Bz	0.571846	1.77153
13	Man	Hex	Alpha	NO2Bz	NO2Bz	OAc	OAc	0.0806158	1.08395
14	Man	Hex	Alpha	NO2Bz	NO2Bz	OAc	OBn	1.81814	6.16042
15	Man	Hex	Alpha	NO2Bz	NO2Bz	OAc	OBz	0.133905	1.14328
16	Man	Hex	Alpha	NO2Bz	NO2Bz	OAc	OClAc	-0.434208	0.647778
17	Man	Hex	Alpha	NO2Bz	NO2Bz	OAc	OH	0.489769	1.63194
18	Man	Hex	Alpha	NO2Bz	NO2Bz	OAc	OLev	1.43459	4.19794
19	Man	Hex	Alpha	NO2Bz	NO2Bz	OAc	OPMB	3.56413	35.3087
20	Man	Hex	Alpha	NO2Bz	NO2Bz	OAc	OTBDPS	3.13931	23.0879
21	Man	Hex	Alpha	NO2Bz	NO2Bz	OAc	OTBS	1.14304	3.1363
22	Man	Hex	Alpha	NO2Bz	NO2Bz	OAc	OTIPS	2.01494	7.50027
23	Man	Hex	Alpha	NO2Bz	NO2Bz	OBn	NO2Bz	0.995452	2.70595
24	Man	Hex	Alpha	NO2Bz	NO2Bz	OBn	OAc	1.62939	5.10075
25	Man	Hex	Alpha	NO2Bz	NO2Bz	OBn	OBn	2.48361	11.9844
26	Man	Hex	Alpha	NO2Bz	NO2Bz	OBn	OBz	0.165287	1.17973
27	Man	Hex	Alpha	NO2Bz	NO2Bz	OBn	OClAc	0.959361	2.61003
28	Man	Hex	Alpha	NO2Bz	NO2Bz	OBn	OH	1.46124	4.31132
29	Man	Hex	Alpha	NO2Bz	NO2Bz	OBn	OLev	2.79465	16.3569
30	Man	Hex	Alpha	NO2Bz	NO2Bz	OBn	OPMB	3.84109	46.5763
31	Man	Hex	Alpha	NO2Bz	NO2Bz	OBn	OTBDPS	3.5001	33.1188
32	Man	Hex	Alpha	NO2Bz	NO2Bz	OBn	OTBS	3.25955	26.0379
33	Man	Hex	Alpha	NO2Bz	NO2Bz	OBn	OTIPS	3.96901	52.9323
34	Man	Hex	Alpha	NO2Bz	NO2Bz	OBz	NO2Bz	-0.0960083	0.908456
35	Man	Hex	Alpha	NO2Bz	NO2Bz	OBz	OAc	0.486979	1.62739
36	Man	Hex	Alpha	NO2Bz	NO2Bz	OBz	OBn	0.842481	2.32212
37	Man	Hex	Alpha	NO2Bz	NO2Bz	OBz	OBz	-0.907393	0.403575
38	Man	Hex	Alpha	NO2Bz	NO2Bz	OBz	OClAc	-0.157691	0.854113
39	Man	Hex	Alpha	NO2Bz	NO2Bz	OBz	OH	0.001834	1.00184
40	Man	Hex	Alpha	NO2Bz	NO2Bz	OBz	OLev	1.60068	4.95639
41	Man	Hex	Alpha	NO2Bz	NO2Bz	OBz	OPMB	2.7691	15.9443
42	Man	Hex	Alpha	NO2Bz	NO2Bz	OBz	OTBDPS	2.23204	9.31889
43	Man	Hex	Alpha	NO2Bz	NO2Bz	OBz	OTBS	1.68049	5.36821
44	Man	Hex	Alpha	NO2Bz	NO2Bz	OBz	OTIPS	3.00396	20.1653
45	Man	Hex	Alpha	NO2Bz	NO2Bz	OClAc	NO2Bz	0.219281	1.24518
46	Man	Hex	Alpha	NO2Bz	NO2Bz	OClAc	OAc	-0.177511	0.837352
47	Man	Hex	Alpha	NO2Bz	NO2Bz	OClAc	OBn	1.22993	3.42098
48	Man	Hex	Alpha	NO2Bz	NO2Bz	OClAc	OBz	-0.314548	0.730118
49	Man	Hex	Alpha	NO2Bz	NO2Bz	OClAc	OClAc	-0.502148	0.605229
50	Man	Hex	Alpha	NO2Bz	NO2Bz	OClAc	OH	0.0807362	1.08408
51	Man	Hex	Alpha	NO2Bz	NO2Bz	OClAc	OLev	0.993198	2.69986
52	Man	Hex	Alpha	NO2Bz	NO2Bz	OClAc	OPMB	2.95099	19.125
53	Man	Hex	Alpha	NO2Bz	NO2Bz	OClAc	OTBDPS	2.15546	8.63182
54	Man	Hex	Alpha	NO2Bz	NO2Bz	OClAc	OTBS	0.802162	2.23036
55	Man	Hex	Alpha	NO2Bz	NO2Bz	OClAc	OTIPS	1.31017	3.70681
56	Man	Hex	Alpha	NO2Bz	NO2Bz	OH	NO2Bz	0.846099	2.33054
57	Man	Hex	Alpha	NO2Bz	NO2Bz	OH	OAc	1.31526	3.72572
58	Man	Hex	Alpha	NO2Bz	NO2Bz	OH	OBn	2.3588	10.5783
59	Man	Hex	Alpha	NO2Bz	NO2Bz	OH	OBz	0.70683	2.02755
60	Man	Hex	Alpha	NO2Bz	NO2Bz	OH	OClAc	0.608831	1.83828
61	Man	Hex	Alpha	NO2Bz	NO2Bz	OH	OH	2.03932	7.68537
62	Man	Hex	Alpha	NO2Bz	NO2Bz	OH	OLev	2.3392	10.3729
63	Man	Hex	Alpha	NO2Bz	NO2Bz	OH	OPMB	4.03077	56.3045
64	Man	Hex	Alpha	NO2Bz	NO2Bz	OH	OTBDPS	3.75414	42.6973
65	Man	Hex	Alpha	NO2Bz	NO2Bz	OH	OTBS	1.98231	7.25951
66	Man	Hex	Alpha	NO2Bz	NO2Bz	OH	OTIPS	3.1656	23.7031
67	Man	Hex	Alpha	NO2Bz	NO2Bz	OLev	NO2Bz	1.49953	4.4796
68	Man	Hex	Alpha	NO2Bz	NO2Bz	OLev	OAc	1.27152	3.56627
69	Man	Hex	Alpha	NO2Bz	NO2Bz	OLev	OBn	2.67614	14.529
70	Man	Hex	Alpha	NO2Bz	NO2Bz	OLev	OBz	0.951293	2.58905
71	Man	Hex	Alpha	NO2Bz	NO2Bz	OLev	OClAc	0.616882	1.85314
72	Man	Hex	Alpha	NO2Bz	NO2Bz	OLev	OH	1.18809	3.28079
73	Man	Hex	Alpha	NO2Bz	NO2Bz	OLev	OLev	1.82965	6.23168
74	Man	Hex	Alpha	NO2Bz	NO2Bz	OLev	OPMB	4.26173	70.9324
75	Man	Hex	Alpha	NO2Bz	NO2Bz	OLev	OTBDPS	2.99743	20.0339
76	Man	Hex	Alpha	NO2Bz	NO2Bz	OLev	OTBS	2.14691	8.55841
77	Man	Hex	Alpha	NO2Bz	NO2Bz	OLev	OTIPS	3.30343	27.2057
78	Man	Hex	Alpha	NO2Bz	NO2Bz	OPMB	NO2Bz	1.99467	7.34979
79	Man	Hex	Alpha	NO2Bz	NO2Bz	OPMB	OAc	2.94956	19.0976
80	Man	Hex	Alpha	NO2Bz	NO2Bz	OPMB	OBn	3.11314	22.4915
81	Man	Hex	Alpha	NO2Bz	NO2Bz	OPMB	OBz	2.01772	7.52112
82	Man	Hex	Alpha	NO2Bz	NO2Bz	OPMB	OClAc	2.2101	9.11666
83	Man	Hex	Alpha	NO2Bz	NO2Bz	OPMB	OH	2.93356	18.7944
84	Man	Hex	Alpha	NO2Bz	NO2Bz	OPMB	OLev	3.53356	34.2458
85	Man	Hex	Alpha	NO2Bz	NO2Bz	OPMB	OPMB	4.31522	74.8302
86	Man	Hex	Alpha	NO2Bz	NO2Bz	OPMB	OTBDPS	4.34953	77.4417
87	Man	Hex	Alpha	NO2Bz	NO2Bz	OPMB	OTBS	4.0685	58.4689
88	Man	Hex	Alpha	NO2Bz	NO2Bz	OPMB	OTIPS	4.91696	136.587
89	Man	Hex	Alpha	NO2Bz	NO2Bz	OTBDPS	NO2Bz	2.00054	7.39306
90	Man	Hex	Alpha	NO2Bz	NO2Bz	OTBDPS	OAc	4.00581	54.9165
91	Man	Hex	Alpha	NO2Bz	NO2Bz	OTBDPS	OBn	3.94131	51.4859
92	Man	Hex	Alpha	NO2Bz	NO2Bz	OTBDPS	OBz	2.62792	13.845
93	Man	Hex	Alpha	NO2Bz	NO2Bz	OTBDPS	OClAc	3.50524	33.2893
94	Man	Hex	Alpha	NO2Bz	NO2Bz	OTBDPS	OH	3.44783	31.432
95	Man	Hex	Alpha	NO2Bz	NO2Bz	OTBDPS	OLev	3.50403	33.2493
96	Man	Hex	Alpha	NO2Bz	NO2Bz	OTBDPS	OPMB	4.22412	68.3144
97	Man	Hex	Alpha	NO2Bz	NO2Bz	OTBDPS	OTBDPS	4.74076	114.522
98	Man	Hex	Alpha	NO2Bz	NO2Bz	OTBDPS	OTBS	5.75104	314.516
99	Man	Hex	Alpha	NO2Bz	NO2Bz	OTBDPS	OTIPS	5.60015	270.466
100	Man	Hex	Alpha	NO2Bz	NO2Bz	OTBS	NO2Bz	2.48382	11.987
101	Man	Hex	Alpha	NO2Bz	NO2Bz	OTBS	OAc	2.32136	10.1896
102	Man	Hex	Alpha	NO2Bz	NO2Bz	OTBS	OBn	3.53941	34.4465
103	Man	Hex	Alpha	NO2Bz	NO2Bz	OTBS	OBz	1.60095	4.95774
104	Man	Hex	Alpha	NO2Bz	NO2Bz	OTBS	OClAc	1.77514	5.90108
105	Man	Hex	Alpha	NO2Bz	NO2Bz	OTBS	OH	2.04547	7.73279
106	Man	Hex	Alpha	NO2Bz	NO2Bz	OTBS	OLev	3.01593	20.4081
107	Man	Hex	Alpha	NO2Bz	NO2Bz	OTBS	OPMB	5.33736	207.963
108	Man	Hex	Alpha	NO2Bz	NO2Bz	OTBS	OTBDPS	5.61815	275.379
109	Man	Hex	Alpha	NO2Bz	NO2Bz	OTBS	OTBS	4.20522	67.0355
110	Man	Hex	Alpha	NO2Bz	NO2Bz	OTBS	OTIPS	5.10571	164.961
111	Man	Hex	Alpha	NO2Bz	NO2Bz	OTIPS	NO2Bz	3.35672	28.6951
112	Man	Hex	Alpha	NO2Bz	NO2Bz	OTIPS	OAc	3.47148	32.1844
113	Man	Hex	Alpha	NO2Bz	NO2Bz	OTIPS	OBn	4.7913	120.458
114	Man	Hex	Alpha	NO2Bz	NO2Bz	OTIPS	OBz	3.10721	22.3587
115	Man	Hex	Alpha	NO2Bz	NO2Bz	OTIPS	OClAc	2.97428	19.5756
116	Man	Hex	Alpha	NO2Bz	NO2Bz	OTIPS	OH	3.01012	20.2898
117	Man	Hex	Alpha	NO2Bz	NO2Bz	OTIPS	OLev	3.91075	49.9363
118	Man	Hex	Alpha	NO2Bz	NO2Bz	OTIPS	OPMB	5.9353	378.152
119	Man	Hex	Alpha	NO2Bz	NO2Bz	OTIPS	OTBDPS	5.55928	259.636
120	Man	Hex	Alpha	NO2Bz	NO2Bz	OTIPS	OTBS	5.58411	266.164
121	Man	Hex	Alpha	NO2Bz	NO2Bz	OTIPS	OTIPS	5.1855	178.663
122	Man	Hex	Alpha	NO2Bz	OAc	NO2Bz	NO2Bz	0.554937	1.74183
123	Man	Hex	Alpha	NO2Bz	OAc	NO2Bz	OAc	-0.456958	0.633207
124	Man	Hex	Alpha	NO2Bz	OAc	NO2Bz	OBn	2.13745	8.47778
125	Man	Hex	Alpha	NO2Bz	OAc	NO2Bz	OBz	0.612779	1.84555
126	Man	Hex	Alpha	NO2Bz	OAc	NO2Bz	OClAc	-0.226333	0.797452
127	Man	Hex	Alpha	NO2Bz	OAc	NO2Bz	OH	0.485431	1.62488
128	Man	Hex	Alpha	NO2Bz	OAc	NO2Bz	OLev	1.66714	5.29698
129	Man	Hex	Alpha	NO2Bz	OAc	NO2Bz	OPMB	3.59803	36.5261
130	Man	Hex	Alpha	NO2Bz	OAc	NO2Bz	OTBDPS	3.34172	28.2677
131	Man	Hex	Alpha	NO2Bz	OAc	NO2Bz	OTBS	1.08776	2.96762
132	Man	Hex	Alpha	NO2Bz	OAc	NO2Bz	OTIPS	2.50295	12.2185
133	Man	Hex	Alpha	NO2Bz	OAc	OAc	NO2Bz	0.528703	1.69673
134	Man	Hex	Alpha	NO2Bz	OAc	OAc	OAc	0.79408	2.2124
135	Man	Hex	Alpha	NO2Bz	OAc	OAc	OBn	1.72889	5.63438
136	Man	Hex	Alpha	NO2Bz	OAc	OAc	OBz	-0.255743	0.774341
137	Man	Hex	Alpha	NO2Bz	OAc	OAc	OClAc	-0.0618442	0.940029
138	Man	Hex	Alpha	NO2Bz	OAc	OAc	OH	2.24422	9.43303
139	Man	Hex	Alpha	NO2Bz	OAc	OAc	OLev	1.37267	3.94587
140	Man	Hex	Alpha	NO2Bz	OAc	OAc	OPMB	3.86617	47.7593
141	Man	Hex	Alpha	NO2Bz	OAc	OAc	OTBDPS	2.77099	15.9745
142	Man	Hex	Alpha	NO2Bz	OAc	OAc	OTBS	0.859902	2.36293
143	Man	Hex	Alpha	NO2Bz	OAc	OAc	OTIPS	1.79754	6.03476
144	Man	Hex	Alpha	NO2Bz	OAc	OBn	NO2Bz	2.32469	10.2235
145	Man	Hex	Alpha	NO2Bz	OAc	OBn	OAc	0.731324	2.07783
146	Man	Hex	Alpha	NO2Bz	OAc	OBn	OBn	3.42794	30.8132
147	Man	Hex	Alpha	NO2Bz	OAc	OBn	OBz	2.09421	8.11903
148	Man	Hex	Alpha	NO2Bz	OAc	OBn	OClAc	1.17901	3.25116
149	Man	Hex	Alpha	NO2Bz	OAc	OBn	OH	2.75075	15.6543
150	Man	Hex	Alpha	NO2Bz	OAc	OBn	OLev	3.13418	22.9698
151	Man	Hex	Alpha	NO2Bz	OAc	OBn	OPMB	5.71398	303.074
152	Man	Hex	Alpha	NO2Bz	OAc	OBn	OTBDPS	5.21065	183.212
153	Man	Hex	Alpha	NO2Bz	OAc	OBn	OTBS	3.9787	53.4477
154	Man	Hex	Alpha	NO2Bz	OAc	OBn	OTIPS	4.95236	141.509
155	Man	Hex	Alpha	NO2Bz	OAc	OBz	NO2Bz	1.09749	2.99663
156	Man	Hex	Alpha	NO2Bz	OAc	OBz	OAc	1.09148	2.97869
157	Man	Hex	Alpha	NO2Bz	OAc	OBz	OBn	2.4656	11.7705
158	Man	Hex	Alpha	NO2Bz	OAc	OBz	OBz	0.472412	1.60386
159	Man	Hex	Alpha	NO2Bz	OAc	OBz	OClAc	0.474002	1.60641
160	Man	Hex	Alpha	NO2Bz	OAc	OBz	OH	1.32479	3.76141
161	Man	Hex	Alpha	NO2Bz	OAc	OBz	OLev	1.45656	4.29118
162	Man	Hex	Alpha	NO2Bz	OAc	OBz	OPMB	4.59586	99.0731
163	Man	Hex	Alpha	NO2Bz	OAc	OBz	OTBDPS	3.78978	44.2465
164	Man	Hex	Alpha	NO2Bz	OAc	OBz	OTBS	2.03562	7.65699
165	Man	Hex	Alpha	NO2Bz	OAc	OBz	OTIPS	3.07878	21.732
166	Man	Hex	Alpha	NO2Bz	OAc	OClAc	NO2Bz	0.26583	1.30451
167	Man	Hex	Alpha	NO2Bz	OAc	OClAc	OAc	0.5791	1.78443
168	Man	Hex	Alpha	NO2Bz	OAc	OClAc	OBn	0.839115	2.31432
169	Man	Hex	Alpha	NO2Bz	OAc	OClAc	OBz	-0.586573	0.55623
170	Man	Hex	Alpha	NO2Bz	OAc	OClAc	OClAc	0.0223755	1.02263
171	Man	Hex	Alpha	NO2Bz	OAc	OClAc	OH	1.82773	6.21978
172	Man	Hex	Alpha	NO2Bz	OAc	OClAc	OLev	1.10864	3.03024
173	Man	Hex	Alpha	NO2Bz	OAc	OClAc	OPMB	3.22597	25.1781
174	Man	Hex	Alpha	NO2Bz	OAc	OClAc	OTBDPS	2.54365	12.7261
175	Man	Hex	Alpha	NO2Bz	OAc	OClAc	OTBS	0.450053	1.5684
176	Man	Hex	Alpha	NO2Bz	OAc	OClAc	OTIPS	1.66684	5.29542
177	Man	Hex	Alpha	NO2Bz	OAc	OH	NO2Bz	1.76089	5.81762
178	Man	Hex	Alpha	NO2Bz	OAc	OH	OAc	2.8175	16.7349
179	Man	Hex	Alpha	NO2Bz	OAc	OH	OBn	3.53497	34.2941
180	Man	Hex	Alpha	NO2Bz	OAc	OH	OBz	1.39151	4.0209
181	Man	Hex	Alpha	NO2Bz	OAc	OH	OClAc	1.75828	5.80247
182	Man	Hex	Alpha	NO2Bz	OAc	OH	OH	4.77154	118.101
183	Man	Hex	Alpha	NO2Bz	OAc	OH	OLev	3.26339	26.1379
184	Man	Hex	Alpha	NO2Bz	OAc	OH	OPMB	5.35868	212.443
185	Man	Hex	Alpha	NO2Bz	OAc	OH	OTBDPS	4.04255	56.9714
186	Man	Hex	Alpha	NO2Bz	OAc	OH	OTBS	2.51886	12.4144
187	Man	Hex	Alpha	NO2Bz	OAc	OH	OTIPS	3.19021	24.2936
188	Man	Hex	Alpha	NO2Bz	OAc	OLev	NO2Bz	1.68389	5.38649
189	Man	Hex	Alpha	NO2Bz	OAc	OLev	OAc	0.943367	2.56862
190	Man	Hex	Alpha	NO2Bz	OAc	OLev	OBn	3.08373	21.8397
191	Man	Hex	Alpha	NO2Bz	OAc	OLev	OBz	1.62915	5.09955
192	Man	Hex	Alpha	NO2Bz	OAc	OLev	OClAc	0.568053	1.76483
193	Man	Hex	Alpha	NO2Bz	OAc	OLev	OH	1.79883	6.04258
194	Man	Hex	Alpha	NO2Bz	OAc	OLev	OLev	1.85064	6.36389
195	Man	Hex	Alpha	NO2Bz	OAc	OLev	OPMB	4.72542	112.777
196	Man	Hex	Alpha	NO2Bz	OAc	OLev	OTBDPS	3.93894	51.3641
197	Man	Hex	Alpha	NO2Bz	OAc	OLev	OTBS	2.10106	8.17482
198	Man	Hex	Alpha	NO2Bz	OAc	OLev	OTIPS	3.02351	20.5633
199	Man	Hex	Alpha	NO2Bz	OAc	OPMB	NO2Bz	3.3833	29.4679
200	Man	Hex	Alpha	NO2Bz	OAc	OPMB	OAc	3.38825	29.614
201	Man	Hex	Alpha	NO2Bz	OAc	OPMB	OBn	4.75607	116.288
202	Man	Hex	Alpha	NO2Bz	OAc	OPMB	OBz	3.73776	42.0037
203	Man	Hex	Alpha	NO2Bz	OAc	OPMB	OClAc	2.55154	12.8269
204	Man	Hex	Alpha	NO2Bz	OAc	OPMB	OH	4.19782	66.5411
205	Man	Hex	Alpha	NO2Bz	OAc	OPMB	OLev	4.36576	78.7092
206	Man	Hex	Alpha	NO2Bz	OAc	OPMB	OPMB	6.05468	426.101
207	Man	Hex	Alpha	NO2Bz	OAc	OPMB	OTBDPS	6.1158	452.956
208	Man	Hex	Alpha	NO2Bz	OAc	OPMB	OTBS	4.62856	102.367
209	Man	Hex	Alpha	NO2Bz	OAc	OPMB	OTIPS	5.47163	237.848
210	Man	Hex	Alpha	NO2Bz	OAc	OTBDPS	NO2Bz	3.23283	25.3514
211	Man	Hex	Alpha	NO2Bz	OAc	OTBDPS	OAc	4.35399	77.7881
212	Man	Hex	Alpha	NO2Bz	OAc	OTBDPS	OBn	5.59032	267.823
213	Man	Hex	Alpha	NO2Bz	OAc	OTBDPS	OBz	4.08997	59.7383
214	Man	Hex	Alpha	NO2Bz	OAc	OTBDPS	OClAc	3.78644	44.099
215	Man	Hex	Alpha	NO2Bz	OAc	OTBDPS	OH	4.21071	67.4047
216	Man	Hex	Alpha	NO2Bz	OAc	OTBDPS	OLev	4.45134	85.7415
217	Man	Hex	Alpha	NO2Bz	OAc	OTBDPS	OPMB	5.8865	360.142
218	Man	Hex	Alpha	NO2Bz	OAc	OTBDPS	OTBDPS	5.08233	161.149
219	Man	Hex	Alpha	NO2Bz	OAc	OTBDPS	OTBS	6.44288	628.215
220	Man	Hex	Alpha	NO2Bz	OAc	OTBDPS	OTIPS	6.90009	992.36
221	Man	Hex	Alpha	NO2Bz	OAc	OTBS	NO2Bz	2.65883	14.2796
222	Man	Hex	Alpha	NO2Bz	OAc	OTBS	OAc	2.94366	18.9851
223	Man	Hex	Alpha	NO2Bz	OAc	OTBS	OBn	4.01664	55.5141
224	Man	Hex	Alpha	NO2Bz	OAc	OTBS	OBz	1.95856	7.08914
225	Man	Hex	Alpha	NO2Bz	OAc	OTBS	OClAc	2.00907	7.4564
226	Man	Hex	Alpha	NO2Bz	OAc	OTBS	OH	3.42993	30.8744
227	Man	Hex	Alpha	NO2Bz	OAc	OTBS	OLev	3.02753	20.6462
228	Man	Hex	Alpha	NO2Bz	OAc	OTBS	OPMB	5.88297	358.875
229	Man	Hex	Alpha	NO2Bz	OAc	OTBS	OTBDPS	6.28231	535.022
230	Man	Hex	Alpha	NO2Bz	OAc	OTBS	OTBS	4.41967	83.0693
231	Man	Hex	Alpha	NO2Bz	OAc	OTBS	OTIPS	5.5974	269.725
232	Man	Hex	Alpha	NO2Bz	OAc	OTIPS	NO2Bz	3.50361	33.2353
233	Man	Hex	Alpha	NO2Bz	OAc	OTIPS	OAc	3.3981	29.9072
234	Man	Hex	Alpha	NO2Bz	OAc	OTIPS	OBn	5.12929	168.898
235	Man	Hex	Alpha	NO2Bz	OAc	OTIPS	OBz	2.66945	14.432
236	Man	Hex	Alpha	NO2Bz	OAc	OTIPS	OClAc	2.72034	15.1855
237	Man	Hex	Alpha	NO2Bz	OAc	OTIPS	OH	3.5089	33.4115
238	Man	Hex	Alpha	NO2Bz	OAc	OTIPS	OLev	3.58157	35.93
239	Man	Hex	Alpha	NO2Bz	OAc	OTIPS	OPMB	6.45799	637.78
240	Man	Hex	Alpha	NO2Bz	OAc	OTIPS	OTBDPS	6.87666	969.381
241	Man	Hex	Alpha	NO2Bz	OAc	OTIPS	OTBS	5.81896	336.621
242	Man	Hex	Alpha	NO2Bz	OAc	OTIPS	OTIPS	5.32562	205.535
243	Man	Hex	Alpha	NO2Bz	OBn	NO2Bz	NO2Bz	0.764723	2.1484
244	Man	Hex	Alpha	NO2Bz	OBn	NO2Bz	OAc	0.614228	1.84823
245	Man	Hex	Alpha	NO2Bz	OBn	NO2Bz	OBn	2.60023	13.4668
246	Man	Hex	Alpha	NO2Bz	OBn	NO2Bz	OBz	0.617378	1.85406
247	Man	Hex	Alpha	NO2Bz	OBn	NO2Bz	OClAc	-0.231108	0.793654
248	Man	Hex	Alpha	NO2Bz	OBn	NO2Bz	OH	0.137003	1.14683
249	Man	Hex	Alpha	NO2Bz	OBn	NO2Bz	OLev	2.7764	16.061
250	Man	Hex	Alpha	NO2Bz	OBn	NO2Bz	OPMB	3.70153	40.5091
251	Man	Hex	Alpha	NO2Bz	OBn	NO2Bz	OTBDPS	2.98309	19.7488
252	Man	Hex	Alpha	NO2Bz	OBn	NO2Bz	OTBS	2.34186	10.4006
253	Man	Hex	Alpha	NO2Bz	OBn	NO2Bz	OTIPS	3.71607	41.1023
254	Man	Hex	Alpha	NO2Bz	OBn	OAc	NO2Bz	2.06352	7.87366
255	Man	Hex	Alpha	NO2Bz	OBn	OAc	OAc	2.34081	10.3897
256	Man	Hex	Alpha	NO2Bz	OBn	OAc	OBn	3.0155	20.3992
257	Man	Hex	Alpha	NO2Bz	OBn	OAc	OBz	1.03095	2.80372
258	Man	Hex	Alpha	NO2Bz	OBn	OAc	OClAc	1.35507	3.87703
259	Man	Hex	Alpha	NO2Bz	OBn	OAc	OH	1.64123	5.16152
260	Man	Hex	Alpha	NO2Bz	OBn	OAc	OLev	2.97188	19.5285
261	Man	Hex	Alpha	NO2Bz	OBn	OAc	OPMB	5.59328	268.616
262	Man	Hex	Alpha	NO2Bz	OBn	OAc	OTBDPS	4.35289	77.7028
263	Man	Hex	Alpha	NO2Bz	OBn	OAc	OTBS	1.61953	5.05074
264	Man	Hex	Alpha	NO2Bz	OBn	OAc	OTIPS	3.9662	52.7837
265	Man	Hex	Alpha	NO2Bz	OBn	OBn	NO2Bz	3.9223	50.5165
266	Man	Hex	Alpha	NO2Bz	OBn	OBn	OAc	4.42183	83.2481
267	Man	Hex	Alpha	NO2Bz	OBn	OBn	OBn	5.2645	193.349
268	Man	Hex	Alpha	NO2Bz	OBn	OBn	OBz	3.52964	34.1117
269	Man	Hex	Alpha	NO2Bz	OBn	OBn	OClAc	3.47053	32.1539
270	Man	Hex	Alpha	NO2Bz	OBn	OBn	OH	2.56124	12.9518
271	Man	Hex	Alpha	NO2Bz	OBn	OBn	OLev	5.16162	174.447
272	Man	Hex	Alpha	NO2Bz	OBn	OBn	OPMB	7.55672	1913.56
273	Man	Hex	Alpha	NO2Bz	OBn	OBn	OTBDPS	5.24068	188.798
274	Man	Hex	Alpha	NO2Bz	OBn	OBn	OTBS	5.87229	355.061
275	Man	Hex	Alpha	NO2Bz	OBn	OBn	OTIPS	5.17227	176.315
276	Man	Hex	Alpha	NO2Bz	OBn	OBz	NO2Bz	1.15724	3.18113
277	Man	Hex	Alpha	NO2Bz	OBn	OBz	OAc	2.41059	11.1405
278	Man	Hex	Alpha	NO2Bz	OBn	OBz	OBn	2.96013	19.3004
279	Man	Hex	Alpha	NO2Bz	OBn	OBz	OBz	1.10474	3.01843
280	Man	Hex	Alpha	NO2Bz	OBn	OBz	OClAc	1.55695	4.74435
281	Man	Hex	Alpha	NO2Bz	OBn	OBz	OH	0.904654	2.47108
282	Man	Hex	Alpha	NO2Bz	OBn	OBz	OLev	3.02608	20.6162
283	Man	Hex	Alpha	NO2Bz	OBn	OBz	OPMB	5.3477	210.123
284	Man	Hex	Alpha	NO2Bz	OBn	OBz	OTBDPS	3.37967	29.361
285	Man	Hex	Alpha	NO2Bz	OBn	OBz	OTBS	3.14152	23.1391
286	Man	Hex	Alpha	NO2Bz	OBn	OBz	OTIPS	4.33032	75.9688
287	Man	Hex	Alpha	NO2Bz	OBn	OClAc	NO2Bz	1.46136	4.3118
288	Man	Hex	Alpha	NO2Bz	OBn	OClAc	OAc	1.79167	5.99944
289	Man	Hex	Alpha	NO2Bz	OBn	OClAc	OBn	1.9939	7.34409
290	Man	Hex	Alpha	NO2Bz	OBn	OClAc	OBz	0.410052	1.5069
291	Man	Hex	Alpha	NO2Bz	OBn	OClAc	OClAc	1.09086	2.97683
292	Man	Hex	Alpha	NO2Bz	OBn	OClAc	OH	0.992739	2.69862
293	Man	Hex	Alpha	NO2Bz	OBn	OClAc	OLev	2.07369	7.95409
294	Man	Hex	Alpha	NO2Bz	OBn	OClAc	OPMB	4.6232	101.82
295	Man	Hex	Alpha	NO2Bz	OBn	OClAc	OTBDPS	3.83978	46.5153
296	Man	Hex	Alpha	NO2Bz	OBn	OClAc	OTBS	1.89996	6.68566
297	Man	Hex	Alpha	NO2Bz	OBn	OClAc	OTIPS	3.45371	31.6175
298	Man	Hex	Alpha	NO2Bz	OBn	OH	NO2Bz	2.26711	9.65149
299	Man	Hex	Alpha	NO2Bz	OBn	OH	OAc	3.26927	26.2922
300	Man	Hex	Alpha	NO2Bz	OBn	OH	OBn	3.56136	35.2112
301	Man	Hex	Alpha	NO2Bz	OBn	OH	OBz	1.70095	5.47917
302	Man	Hex	Alpha	NO2Bz	OBn	OH	OClAc	2.08036	8.00735
303	Man	Hex	Alpha	NO2Bz	OBn	OH	OH	2.86082	17.4759
304	Man	Hex	Alpha	NO2Bz	OBn	OH	OLev	3.72743	41.5723
305	Man	Hex	Alpha	NO2Bz	OBn	OH	OPMB	6.07585	435.221
306	Man	Hex	Alpha	NO2Bz	OBn	OH	OTBDPS	4.91751	136.662
307	Man	Hex	Alpha	NO2Bz	OBn	OH	OTBS	3.94076	51.4575
308	Man	Hex	Alpha	NO2Bz	OBn	OH	OTIPS	4.8112	122.878
309	Man	Hex	Alpha	NO2Bz	OBn	OLev	NO2Bz	2.9444	18.9992
310	Man	Hex	Alpha	NO2Bz	OBn	OLev	OAc	2.66609	14.3837
311	Man	Hex	Alpha	NO2Bz	OBn	OLev	OBn	4.08198	59.263
312	Man	Hex	Alpha	NO2Bz	OBn	OLev	OBz	2.57426	13.1216
313	Man	Hex	Alpha	NO2Bz	OBn	OLev	OClAc	1.81806	6.15991
314	Man	Hex	Alpha	NO2Bz	OBn	OLev	OH	1.4871	4.42427
315	Man	Hex	Alpha	NO2Bz	OBn	OLev	OLev	3.19378	24.3805
316	Man	Hex	Alpha	NO2Bz	OBn	OLev	OPMB	6.04656	422.655
317	Man	Hex	Alpha	NO2Bz	OBn	OLev	OTBDPS	4.02331	55.8859
318	Man	Hex	Alpha	NO2Bz	OBn	OLev	OTBS	3.74402	42.2676
319	Man	Hex	Alpha	NO2Bz	OBn	OLev	OTIPS	4.06977	58.5433
320	Man	Hex	Alpha	NO2Bz	OBn	OPMB	NO2Bz	4.46995	87.3528
321	Man	Hex	Alpha	NO2Bz	OBn	OPMB	OAc	5.83269	341.277
322	Man	Hex	Alpha	NO2Bz	OBn	OPMB	OBn	5.75348	315.286
323	Man	Hex	Alpha	NO2Bz	OBn	OPMB	OBz	5.54381	255.649
324	Man	Hex	Alpha	NO2Bz	OBn	OPMB	OClAc	4.84384	126.957
325	Man	Hex	Alpha	NO2Bz	OBn	OPMB	OH	5.17254	176.362
326	Man	Hex	Alpha	NO2Bz	OBn	OPMB	OLev	5.16533	175.096
327	Man	Hex	Alpha	NO2Bz	OBn	OPMB	OPMB	8.04673	3123.57
328	Man	Hex	Alpha	NO2Bz	OBn	OPMB	OTBDPS	6.22519	505.32
329	Man	Hex	Alpha	NO2Bz	OBn	OPMB	OTBS	6.70422	815.843
330	Man	Hex	Alpha	NO2Bz	OBn	OPMB	OTIPS	7.38139	1605.83
331	Man	Hex	Alpha	NO2Bz	OBn	OTBDPS	NO2Bz	2.79997	16.4441
332	Man	Hex	Alpha	NO2Bz	OBn	OTBDPS	OAc	5.05987	157.571
333	Man	Hex	Alpha	NO2Bz	OBn	OTBDPS	OBn	4.75711	116.409
334	Man	Hex	Alpha	NO2Bz	OBn	OTBDPS	OBz	3.49384	32.912
335	Man	Hex	Alpha	NO2Bz	OBn	OTBDPS	OClAc	4.35357	77.7553
336	Man	Hex	Alpha	NO2Bz	OBn	OTBDPS	OH	4.44245	84.9828
337	Man	Hex	Alpha	NO2Bz	OBn	OTBDPS	OLev	4.34786	77.3128
338	Man	Hex	Alpha	NO2Bz	OBn	OTBDPS	OPMB	5.08002	160.777
339	Man	Hex	Alpha	NO2Bz	OBn	OTBDPS	OTBDPS	5.47651	239.01
340	Man	Hex	Alpha	NO2Bz	OBn	OTBDPS	OTBS	6.80597	903.219
341	Man	Hex	Alpha	NO2Bz	OBn	OTBDPS	OTIPS	6.61805	748.487
342	Man	Hex	Alpha	NO2Bz	OBn	OTBS	NO2Bz	3.66215	38.9448
343	Man	Hex	Alpha	NO2Bz	OBn	OTBS	OAc	4.44987	85.616
344	Man	Hex	Alpha	NO2Bz	OBn	OTBS	OBn	4.93647	139.277
345	Man	Hex	Alpha	NO2Bz	OBn	OTBS	OBz	2.77796	16.0862
346	Man	Hex	Alpha	NO2Bz	OBn	OTBS	OClAc	3.2584	26.008
347	Man	Hex	Alpha	NO2Bz	OBn	OTBS	OH	3.65616	38.7124
348	Man	Hex	Alpha	NO2Bz	OBn	OTBS	OLev	4.3601	78.265
349	Man	Hex	Alpha	NO2Bz	OBn	OTBS	OPMB	6.9262	1018.62
350	Man	Hex	Alpha	NO2Bz	OBn	OTBS	OTBDPS	6.78796	887.102
351	Man	Hex	Alpha	NO2Bz	OBn	OTBS	OTBS	6.12234	455.93
352	Man	Hex	Alpha	NO2Bz	OBn	OTBS	OTIPS	6.73188	838.721
353	Man	Hex	Alpha	NO2Bz	OBn	OTIPS	NO2Bz	4.46554	86.9678
354	Man	Hex	Alpha	NO2Bz	OBn	OTIPS	OAc	5.38761	218.681
355	Man	Hex	Alpha	NO2Bz	OBn	OTIPS	OBn	6.05205	424.982
356	Man	Hex	Alpha	NO2Bz	OBn	OTIPS	OBz	4.05781	57.8474
357	Man	Hex	Alpha	NO2Bz	OBn	OTIPS	OClAc	4.6959	109.497
358	Man	Hex	Alpha	NO2Bz	OBn	OTIPS	OH	4.33079	76.0042
359	Man	Hex	Alpha	NO2Bz	OBn	OTIPS	OLev	5.10929	165.553
360	Man	Hex	Alpha	NO2Bz	OBn	OTIPS	OPMB	7.47725	1767.38
361	Man	Hex	Alpha	NO2Bz	OBn	OTIPS	OTBDPS	6.63008	757.541
362	Man	Hex	Alpha	NO2Bz	OBn	OTIPS	OTBS	7.32751	1521.59
363	Man	Hex	Alpha	NO2Bz	OBn	OTIPS	OTIPS	6.45368	635.034
364	Man	Hex	Alpha	NO2Bz	OBz	NO2Bz	NO2Bz	0.160953	1.17463
365	Man	Hex	Alpha	NO2Bz	OBz	NO2Bz	OAc	-0.189809	0.827117
366	Man	Hex	Alpha	NO2Bz	OBz	NO2Bz	OBn	1.41854	4.13107
367	Man	Hex	Alpha	NO2Bz	OBz	NO2Bz	OBz	-0.242538	0.784634
368	Man	Hex	Alpha	NO2Bz	OBz	NO2Bz	OClAc	0.150637	1.16257
369	Man	Hex	Alpha	NO2Bz	OBz	NO2Bz	OH	0.405974	1.50076
370	Man	Hex	Alpha	NO2Bz	OBz	NO2Bz	OLev	2.1416	8.51307
371	Man	Hex	Alpha	NO2Bz	OBz	NO2Bz	OPMB	3.11106	22.4449
372	Man	Hex	Alpha	NO2Bz	OBz	NO2Bz	OTBDPS	2.25698	9.55416
373	Man	Hex	Alpha	NO2Bz	OBz	NO2Bz	OTBS	1.6002	4.95404
374	Man	Hex	Alpha	NO2Bz	OBz	NO2Bz	OTIPS	2.95085	19.1222
375	Man	Hex	Alpha	NO2Bz	OBz	OAc	NO2Bz	1.50453	4.50204
376	Man	Hex	Alpha	NO2Bz	OBz	OAc	OAc	1.97136	7.18043
377	Man	Hex	Alpha	NO2Bz	OBz	OAc	OBn	2.89399	18.0653
378	Man	Hex	Alpha	NO2Bz	OBz	OAc	OBz	-0.059049	0.942661
379	Man	Hex	Alpha	NO2Bz	OBz	OAc	OClAc	1.10002	3.00423
380	Man	Hex	Alpha	NO2Bz	OBz	OAc	OH	2.63618	13.9597
381	Man	Hex	Alpha	NO2Bz	OBz	OAc	OLev	2.43061	11.3659
382	Man	Hex	Alpha	NO2Bz	OBz	OAc	OPMB	5.08558	161.674
383	Man	Hex	Alpha	NO2Bz	OBz	OAc	OTBDPS	3.66665	39.1208
384	Man	Hex	Alpha	NO2Bz	OBz	OAc	OTBS	1.28657	3.62033
385	Man	Hex	Alpha	NO2Bz	OBz	OAc	OTIPS	3.29333	26.9323
386	Man	Hex	Alpha	NO2Bz	OBz	OBn	NO2Bz	1.68792	5.40821
387	Man	Hex	Alpha	NO2Bz	OBz	OBn	OAc	2.9445	19.0012
388	Man	Hex	Alpha	NO2Bz	OBz	OBn	OBn	3.52838	34.0687
389	Man	Hex	Alpha	NO2Bz	OBz	OBn	OBz	1.55662	4.74279
390	Man	Hex	Alpha	NO2Bz	OBz	OBn	OClAc	1.5385	4.65759
391	Man	Hex	Alpha	NO2Bz	OBz	OBn	OH	2.82235	16.8163
392	Man	Hex	Alpha	NO2Bz	OBz	OBn	OLev	3.73056	41.7025
393	Man	Hex	Alpha	NO2Bz	OBz	OBn	OPMB	5.82702	339.345
394	Man	Hex	Alpha	NO2Bz	OBz	OBn	OTBDPS	3.96236	52.5814
395	Man	Hex	Alpha	NO2Bz	OBz	OBn	OTBS	4.4768	87.9528
396	Man	Hex	Alpha	NO2Bz	OBz	OBn	OTIPS	4.27309	71.7427
397	Man	Hex	Alpha	NO2Bz	OBz	OBz	NO2Bz	0.253922	1.28907
398	Man	Hex	Alpha	NO2Bz	OBz	OBz	OAc	1.53549	4.64358
399	Man	Hex	Alpha	NO2Bz	OBz	OBz	OBn	2.14742	8.56273
400	Man	Hex	Alpha	NO2Bz	OBz	OBz	OBz	-0.775492	0.460477
401	Man	Hex	Alpha	NO2Bz	OBz	OBz	OClAc	0.75464	2.12685
402	Man	Hex	Alpha	NO2Bz	OBz	OBz	OH	1.07383	2.92658
403	Man	Hex	Alpha	NO2Bz	OBz	OBz	OLev	2.11031	8.25082
404	Man	Hex	Alpha	NO2Bz	OBz	OBz	OPMB	3.65672	38.7343
405	Man	Hex	Alpha	NO2Bz	OBz	OBz	OTBDPS	2.41816	11.2252
406	Man	Hex	Alpha	NO2Bz	OBz	OBz	OTBS	2.15333	8.61352
407	Man	Hex	Alpha	NO2Bz	OBz	OBz	OTIPS	3.12454	22.7495
408	Man	Hex	Alpha	NO2Bz	OBz	OClAc	NO2Bz	1.03843	2.82478
409	Man	Hex	Alpha	NO2Bz	OBz	OClAc	OAc	1.53889	4.65944
410	Man	Hex	Alpha	NO2Bz	OBz	OClAc	OBn	1.98361	7.26893
411	Man	Hex	Alpha	NO2Bz	OBz	OClAc	OBz	-0.446668	0.639756
412	Man	Hex	Alpha	NO2Bz	OBz	OClAc	OClAc	0.936433	2.55087
413	Man	Hex	Alpha	NO2Bz	OBz	OClAc	OH	2.01654	7.5123
414	Man	Hex	Alpha	NO2Bz	OBz	OClAc	OLev	1.66618	5.29189
415	Man	Hex	Alpha	NO2Bz	OBz	OClAc	OPMB	4.25884	70.7281
416	Man	Hex	Alpha	NO2Bz	OBz	OClAc	OTBDPS	3.26034	26.0585
417	Man	Hex	Alpha	NO2Bz	OBz	OClAc	OTBS	1.69999	5.47387
418	Man	Hex	Alpha	NO2Bz	OBz	OClAc	OTIPS	2.84359	17.1773
419	Man	Hex	Alpha	NO2Bz	OBz	OH	NO2Bz	1.95768	7.08285
420	Man	Hex	Alpha	NO2Bz	OBz	OH	OAc	3.28232	26.6376
421	Man	Hex	Alpha	NO2Bz	OBz	OH	OBn	3.75861	42.889
422	Man	Hex	Alpha	NO2Bz	OBz	OH	OBz	1.20104	3.32359
423	Man	Hex	Alpha	NO2Bz	OBz	OH	OClAc	2.1673	8.73464
424	Man	Hex	Alpha	NO2Bz	OBz	OH	OH	4.30372	73.9744
425	Man	Hex	Alpha	NO2Bz	OBz	OH	OLev	3.62048	37.3555
426	Man	Hex	Alpha	NO2Bz	OBz	OH	OPMB	5.92477	374.193
427	Man	Hex	Alpha	NO2Bz	OBz	OH	OTBDPS	4.43726	84.5428
428	Man	Hex	Alpha	NO2Bz	OBz	OH	OTBS	3.48889	32.7496
429	Man	Hex	Alpha	NO2Bz	OBz	OH	OTIPS	4.33262	76.1436
430	Man	Hex	Alpha	NO2Bz	OBz	OLev	NO2Bz	2.31168	10.0914
431	Man	Hex	Alpha	NO2Bz	OBz	OLev	OAc	2.29259	9.90058
432	Man	Hex	Alpha	NO2Bz	OBz	OLev	OBn	3.67173	39.3198
433	Man	Hex	Alpha	NO2Bz	OBz	OLev	OBz	1.74171	5.70711
434	Man	Hex	Alpha	NO2Bz	OBz	OLev	OClAc	1.48617	4.42013
435	Man	Hex	Alpha	NO2Bz	OBz	OLev	OH	2.25798	9.56375
436	Man	Hex	Alpha	NO2Bz	OBz	OLev	OLev	1.97186	7.18399
437	Man	Hex	Alpha	NO2Bz	OBz	OLev	OPMB	5.53717	253.958
438	Man	Hex	Alpha	NO2Bz	OBz	OLev	OTBDPS	3.4115	30.3106
439	Man	Hex	Alpha	NO2Bz	OBz	OLev	OTBS	2.83232	16.9849
440	Man	Hex	Alpha	NO2Bz	OBz	OLev	OTIPS	3.62837	37.6514
441	Man	Hex	Alpha	NO2Bz	OBz	OPMB	NO2Bz	2.89423	18.0696
442	Man	Hex	Alpha	NO2Bz	OBz	OPMB	OAc	4.16648	64.4879
443	Man	Hex	Alpha	NO2Bz	OBz	OPMB	OBn	4.12651	61.961
444	Man	Hex	Alpha	NO2Bz	OBz	OPMB	OBz	2.74341	15.5399
445	Man	Hex	Alpha	NO2Bz	OBz	OPMB	OClAc	3.28216	26.6333
446	Man	Hex	Alpha	NO2Bz	OBz	OPMB	OH	4.28468	72.5792
447	Man	Hex	Alpha	NO2Bz	OBz	OPMB	OLev	4.13806	62.6808
448	Man	Hex	Alpha	NO2Bz	OBz	OPMB	OPMB	5.55339	258.11
449	Man	Hex	Alpha	NO2Bz	OBz	OPMB	OTBDPS	4.89368	133.443
450	Man	Hex	Alpha	NO2Bz	OBz	OPMB	OTBS	5.18415	178.422
451	Man	Hex	Alpha	NO2Bz	OBz	OPMB	OTIPS	4.67603	107.343
452	Man	Hex	Alpha	NO2Bz	OBz	OTBDPS	NO2Bz	2.41324	11.17
453	Man	Hex	Alpha	NO2Bz	OBz	OTBDPS	OAc	4.71772	111.913
454	Man	Hex	Alpha	NO2Bz	OBz	OTBDPS	OBn	4.44782	85.4407
455	Man	Hex	Alpha	NO2Bz	OBz	OTBDPS	OBz	2.85662	17.4026
456	Man	Hex	Alpha	NO2Bz	OBz	OTBDPS	OClAc	4.04092	56.8786
457	Man	Hex	Alpha	NO2Bz	OBz	OTBDPS	OH	4.48582	88.7499
458	Man	Hex	Alpha	NO2Bz	OBz	OTBDPS	OLev	3.94091	51.4656
459	Man	Hex	Alpha	NO2Bz	OBz	OTBDPS	OPMB	4.81616	123.489
460	Man	Hex	Alpha	NO2Bz	OBz	OTBDPS	OTBDPS	4.97365	144.554
461	Man	Hex	Alpha	NO2Bz	OBz	OTBDPS	OTBS	6.11727	453.626
462	Man	Hex	Alpha	NO2Bz	OBz	OTBDPS	OTIPS	6.00617	405.928
463	Man	Hex	Alpha	NO2Bz	OBz	OTBS	NO2Bz	3.34851	28.4602
464	Man	Hex	Alpha	NO2Bz	OBz	OTBS	OAc	4.06434	58.2266
465	Man	Hex	Alpha	NO2Bz	OBz	OTBS	OBn	4.84086	126.578
466	Man	Hex	Alpha	NO2Bz	OBz	OTBS	OBz	2.10036	8.16912
467	Man	Hex	Alpha	NO2Bz	OBz	OTBS	OClAc	3.24452	25.6493
468	Man	Hex	Alpha	NO2Bz	OBz	OTBS	OH	3.93337	51.0788
469	Man	Hex	Alpha	NO2Bz	OBz	OTBS	OLev	4.10868	60.8666
470	Man	Hex	Alpha	NO2Bz	OBz	OTBS	OPMB	6.66734	786.3
471	Man	Hex	Alpha	NO2Bz	OBz	OTBS	OTBDPS	6.17384	480.028
472	Man	Hex	Alpha	NO2Bz	OBz	OTBS	OTBS	5.48085	240.05
473	Man	Hex	Alpha	NO2Bz	OBz	OTBS	OTIPS	6.22389	504.663
474	Man	Hex	Alpha	NO2Bz	OBz	OTIPS	NO2Bz	4.16579	64.4438
475	Man	Hex	Alpha	NO2Bz	OBz	OTIPS	OAc	5.17662	177.082
476	Man	Hex	Alpha	NO2Bz	OBz	OTIPS	OBn	5.80759	332.817
477	Man	Hex	Alpha	NO2Bz	OBz	OTIPS	OBz	3.27899	26.5489
478	Man	Hex	Alpha	NO2Bz	OBz	OTIPS	OClAc	4.43129	84.0398
479	Man	Hex	Alpha	NO2Bz	OBz	OTIPS	OH	4.87897	131.495
480	Man	Hex	Alpha	NO2Bz	OBz	OTIPS	OLev	4.77965	119.062
481	Man	Hex	Alpha	NO2Bz	OBz	OTIPS	OPMB	7.11376	1228.76
482	Man	Hex	Alpha	NO2Bz	OBz	OTIPS	OTBDPS	6.0449	421.957
483	Man	Hex	Alpha	NO2Bz	OBz	OTIPS	OTBS	6.69843	811.134
484	Man	Hex	Alpha	NO2Bz	OBz	OTIPS	OTIPS	5.62034	275.983
485	Man	Hex	Alpha	NO2Bz	OClAc	NO2Bz	NO2Bz	0.204243	1.2266
486	Man	Hex	Alpha	NO2Bz	OClAc	NO2Bz	OAc	-0.529255	0.589044
487	Man	Hex	Alpha	NO2Bz	OClAc	NO2Bz	OBn	1.53027	4.61942
488	Man	Hex	Alpha	NO2Bz	OClAc	NO2Bz	OBz	0.174493	1.19064
489	Man	Hex	Alpha	NO2Bz	OClAc	NO2Bz	OClAc	-0.817997	0.441315
490	Man	Hex	Alpha	NO2Bz	OClAc	NO2Bz	OH	0.511852	1.66838
491	Man	Hex	Alpha	NO2Bz	OClAc	NO2Bz	OLev	1.20314	3.33057
492	Man	Hex	Alpha	NO2Bz	OClAc	NO2Bz	OPMB	2.9911	19.9076
493	Man	Hex	Alpha	NO2Bz	OClAc	NO2Bz	OTBDPS	2.23761	9.37095
494	Man	Hex	Alpha	NO2Bz	OClAc	NO2Bz	OTBS	0.677807	1.96955
495	Man	Hex	Alpha	NO2Bz	OClAc	NO2Bz	OTIPS	2.1098	8.24662
496	Man	Hex	Alpha	NO2Bz	OClAc	OAc	NO2Bz	0.249754	1.28371
497	Man	Hex	Alpha	NO2Bz	OClAc	OAc	OAc	0.577455	1.7815
498	Man	Hex	Alpha	NO2Bz	OClAc	OAc	OBn	1.18949	3.28539
499	Man	Hex	Alpha	NO2Bz	OClAc	OAc	OBz	-0.611218	0.542689
500	Man	Hex	Alpha	NO2Bz	OClAc	OAc	OClAc	-0.00240318	0.9976
501	Man	Hex	Alpha	NO2Bz	OClAc	OAc	OH	2.31932	10.1687
502	Man	Hex	Alpha	NO2Bz	OClAc	OAc	OLev	1.05492	2.87174
503	Man	Hex	Alpha	NO2Bz	OClAc	OAc	OPMB	3.22546	25.165
504	Man	Hex	Alpha	NO2Bz	OClAc	OAc	OTBDPS	2.37218	10.7208
505	Man	Hex	Alpha	NO2Bz	OClAc	OAc	OTBS	0.548531	1.73071
506	Man	Hex	Alpha	NO2Bz	OClAc	OAc	OTIPS	1.48315	4.40679
507	Man	Hex	Alpha	NO2Bz	OClAc	OBn	NO2Bz	1.73002	5.64078
508	Man	Hex	Alpha	NO2Bz	OClAc	OBn	OAc	0.59066	1.80518
509	Man	Hex	Alpha	NO2Bz	OClAc	OBn	OBn	2.50757	12.275
510	Man	Hex	Alpha	NO2Bz	OClAc	OBn	OBz	1.32886	3.77675
511	Man	Hex	Alpha	NO2Bz	OClAc	OBn	OClAc	0.988596	2.68746
512	Man	Hex	Alpha	NO2Bz	OClAc	OBn	OH	2.5519	12.8315
513	Man	Hex	Alpha	NO2Bz	OClAc	OBn	OLev	2.37722	10.7749
514	Man	Hex	Alpha	NO2Bz	OClAc	OBn	OPMB	4.76085	116.845
515	Man	Hex	Alpha	NO2Bz	OClAc	OBn	OTBDPS	4.5411	93.7942
516	Man	Hex	Alpha	NO2Bz	OClAc	OBn	OTBS	3.23755	25.4713
517	Man	Hex	Alpha	NO2Bz	OClAc	OBn	OTIPS	3.80008	44.7047
518	Man	Hex	Alpha	NO2Bz	OClAc	OBz	NO2Bz	0.655128	1.92539
519	Man	Hex	Alpha	NO2Bz	OClAc	OBz	OAc	0.792707	2.20937
520	Man	Hex	Alpha	NO2Bz	OClAc	OBz	OBn	1.72293	5.60092
521	Man	Hex	Alpha	NO2Bz	OClAc	OBz	OBz	-0.0576587	0.943972
522	Man	Hex	Alpha	NO2Bz	OClAc	OBz	OClAc	0.337489	1.40142
523	Man	Hex	Alpha	NO2Bz	OClAc	OBz	OH	1.50088	4.48563
524	Man	Hex	Alpha	NO2Bz	OClAc	OBz	OLev	1.21284	3.36304
525	Man	Hex	Alpha	NO2Bz	OClAc	OBz	OPMB	3.80937	45.1221
526	Man	Hex	Alpha	NO2Bz	OClAc	OBz	OTBDPS	3.25341	25.8785
527	Man	Hex	Alpha	NO2Bz	OClAc	OBz	OTBS	1.47446	4.36868
528	Man	Hex	Alpha	NO2Bz	OClAc	OBz	OTIPS	2.40371	11.0642
529	Man	Hex	Alpha	NO2Bz	OClAc	OClAc	NO2Bz	0.123132	1.13103
530	Man	Hex	Alpha	NO2Bz	OClAc	OClAc	OAc	0.496021	1.64217
531	Man	Hex	Alpha	NO2Bz	OClAc	OClAc	OBn	0.69603	2.00577
532	Man	Hex	Alpha	NO2Bz	OClAc	OClAc	OBz	-0.760474	0.467445
533	Man	Hex	Alpha	NO2Bz	OClAc	OClAc	OClAc	-0.194396	0.823332
534	Man	Hex	Alpha	NO2Bz	OClAc	OClAc	OH	1.9401	6.95941
535	Man	Hex	Alpha	NO2Bz	OClAc	OClAc	OLev	0.890664	2.43675
536	Man	Hex	Alpha	NO2Bz	OClAc	OClAc	OPMB	2.92917	18.712
537	Man	Hex	Alpha	NO2Bz	OClAc	OClAc	OTBDPS	2.36859	10.6824
538	Man	Hex	Alpha	NO2Bz	OClAc	OClAc	OTBS	0.225667	1.25316
539	Man	Hex	Alpha	NO2Bz	OClAc	OClAc	OTIPS	1.58127	4.86112
540	Man	Hex	Alpha	NO2Bz	OClAc	OH	NO2Bz	1.24604	3.47656
541	Man	Hex	Alpha	NO2Bz	OClAc	OH	OAc	2.35003	10.4859
542	Man	Hex	Alpha	NO2Bz	OClAc	OH	OBn	2.64772	14.1217
543	Man	Hex	Alpha	NO2Bz	OClAc	OH	OBz	0.811459	2.25119
544	Man	Hex	Alpha	NO2Bz	OClAc	OH	OClAc	1.51099	4.53122
545	Man	Hex	Alpha	NO2Bz	OClAc	OH	OH	4.54244	93.9198
546	Man	Hex	Alpha	NO2Bz	OClAc	OH	OLev	2.62049	13.7425
547	Man	Hex	Alpha	NO2Bz	OClAc	OH	OPMB	4.43388	84.2573
548	Man	Hex	Alpha	NO2Bz	OClAc	OH	OTBDPS	3.51915	33.7556
549	Man	Hex	Alpha	NO2Bz	OClAc	OH	OTBS	2.01683	7.51447
550	Man	Hex	Alpha	NO2Bz	OClAc	OH	OTIPS	2.73507	15.4108
551	Man	Hex	Alpha	NO2Bz	OClAc	OLev	NO2Bz	1.22793	3.41417
552	Man	Hex	Alpha	NO2Bz	OClAc	OLev	OAc	0.72461	2.06393
553	Man	Hex	Alpha	NO2Bz	OClAc	OLev	OBn	2.34715	10.4558
554	Man	Hex	Alpha	NO2Bz	OClAc	OLev	OBz	1.03513	2.81546
555	Man	Hex	Alpha	NO2Bz	OClAc	OLev	OClAc	0.473371	1.6054
556	Man	Hex	Alpha	NO2Bz	OClAc	OLev	OH	1.67455	5.33638
557	Man	Hex	Alpha	NO2Bz	OClAc	OLev	OLev	1.38867	4.00953
558	Man	Hex	Alpha	NO2Bz	OClAc	OLev	OPMB	3.98146	53.5951
559	Man	Hex	Alpha	NO2Bz	OClAc	OLev	OTBDPS	3.39227	29.7333
560	Man	Hex	Alpha	NO2Bz	OClAc	OLev	OTBS	1.60527	4.97919
561	Man	Hex	Alpha	NO2Bz	OClAc	OLev	OTIPS	2.36294	10.6221
562	Man	Hex	Alpha	NO2Bz	OClAc	OPMB	NO2Bz	2.76752	15.9191
563	Man	Hex	Alpha	NO2Bz	OClAc	OPMB	OAc	2.74296	15.5328
564	Man	Hex	Alpha	NO2Bz	OClAc	OPMB	OBn	3.54892	34.7758
565	Man	Hex	Alpha	NO2Bz	OClAc	OPMB	OBz	2.96953	19.4828
566	Man	Hex	Alpha	NO2Bz	OClAc	OPMB	OClAc	2.23826	9.37696
567	Man	Hex	Alpha	NO2Bz	OClAc	OPMB	OH	3.86364	47.6384
568	Man	Hex	Alpha	NO2Bz	OClAc	OPMB	OLev	3.54309	34.5736
569	Man	Hex	Alpha	NO2Bz	OClAc	OPMB	OPMB	5.1753	176.85
570	Man	Hex	Alpha	NO2Bz	OClAc	OPMB	OTBDPS	5.45211	233.25
571	Man	Hex	Alpha	NO2Bz	OClAc	OPMB	OTBS	3.89605	49.2078
572	Man	Hex	Alpha	NO2Bz	OClAc	OPMB	OTIPS	4.82687	124.819
573	Man	Hex	Alpha	NO2Bz	OClAc	OTBDPS	NO2Bz	2.1844	8.88535
574	Man	Hex	Alpha	NO2Bz	OClAc	OTBDPS	OAc	3.89405	49.1093
575	Man	Hex	Alpha	NO2Bz	OClAc	OTBDPS	OBn	4.87561	131.053
576	Man	Hex	Alpha	NO2Bz	OClAc	OTBDPS	OBz	3.56656	35.3945
577	Man	Hex	Alpha	NO2Bz	OClAc	OTBDPS	OClAc	3.61947	37.3178
578	Man	Hex	Alpha	NO2Bz	OClAc	OTBDPS	OH	4.07169	58.6559
579	Man	Hex	Alpha	NO2Bz	OClAc	OTBDPS	OLev	3.76913	43.3425
580	Man	Hex	Alpha	NO2Bz	OClAc	OTBDPS	OPMB	5.16992	175.902
581	Man	Hex	Alpha	NO2Bz	OClAc	OTBDPS	OTBDPS	4.77503	118.514
582	Man	Hex	Alpha	NO2Bz	OClAc	OTBDPS	OTBS	5.90699	367.599
583	Man	Hex	Alpha	NO2Bz	OClAc	OTBDPS	OTIPS	6.44875	631.914
584	Man	Hex	Alpha	NO2Bz	OClAc	OTBS	NO2Bz	2.2182	9.19075
585	Man	Hex	Alpha	NO2Bz	OClAc	OTBS	OAc	2.49275	12.0945
586	Man	Hex	Alpha	NO2Bz	OClAc	OTBS	OBn	3.30225	27.1738
587	Man	Hex	Alpha	NO2Bz	OClAc	OTBS	OBz	1.375	3.95507
588	Man	Hex	Alpha	NO2Bz	OClAc	OTBS	OClAc	1.54425	4.68447
589	Man	Hex	Alpha	NO2Bz	OClAc	OTBS	OH	2.70476	14.9507
590	Man	Hex	Alpha	NO2Bz	OClAc	OTBS	OLev	2.52242	12.4587
591	Man	Hex	Alpha	NO2Bz	OClAc	OTBS	OPMB	5.1432	171.264
592	Man	Hex	Alpha	NO2Bz	OClAc	OTBS	OTBDPS	5.78402	325.065
593	Man	Hex	Alpha	NO2Bz	OClAc	OTBS	OTBS	4.00377	54.8043
594	Man	Hex	Alpha	NO2Bz	OClAc	OTBS	OTIPS	5.15162	172.711
595	Man	Hex	Alpha	NO2Bz	OClAc	OTIPS	NO2Bz	3.1024	22.2514
596	Man	Hex	Alpha	NO2Bz	OClAc	OTIPS	OAc	3.07429	21.6344
597	Man	Hex	Alpha	NO2Bz	OClAc	OTIPS	OBn	4.47204	87.5349
598	Man	Hex	Alpha	NO2Bz	OClAc	OTIPS	OBz	2.28833	9.85843
599	Man	Hex	Alpha	NO2Bz	OClAc	OTIPS	OClAc	2.83341	17.0033
600	Man	Hex	Alpha	NO2Bz	OClAc	OTIPS	OH	3.44702	31.4066
601	Man	Hex	Alpha	NO2Bz	OClAc	OTIPS	OLev	3.12735	22.8134
602	Man	Hex	Alpha	NO2Bz	OClAc	OTIPS	OPMB	5.79591	328.953
603	Man	Hex	Alpha	NO2Bz	OClAc	OTIPS	OTBDPS	6.41066	608.296
604	Man	Hex	Alpha	NO2Bz	OClAc	OTIPS	OTBS	5.38628	218.389
605	Man	Hex	Alpha	NO2Bz	OClAc	OTIPS	OTIPS	4.92024	137.036
606	Man	Hex	Alpha	NO2Bz	OH	NO2Bz	NO2Bz	0.590821	1.80547
607	Man	Hex	Alpha	NO2Bz	OH	NO2Bz	OAc	1.50821	4.51864
608	Man	Hex	Alpha	NO2Bz	OH	NO2Bz	OBn	2.14928	8.57864
609	Man	Hex	Alpha	NO2Bz	OH	NO2Bz	OBz	0.893946	2.44476
610	Man	Hex	Alpha	NO2Bz	OH	NO2Bz	OClAc	0.818838	2.26786
611	Man	Hex	Alpha	NO2Bz	OH	NO2Bz	OH	0.143808	1.15466
612	Man	Hex	Alpha	NO2Bz	OH	NO2Bz	OLev	2.15093	8.59283
613	Man	Hex	Alpha	NO2Bz	OH	NO2Bz	OPMB	3.67247	39.3488
614	Man	Hex	Alpha	NO2Bz	OH	NO2Bz	OTBDPS	2.83054	16.9547
615	Man	Hex	Alpha	NO2Bz	OH	NO2Bz	OTBS	0.847007	2.33265
616	Man	Hex	Alpha	NO2Bz	OH	NO2Bz	OTIPS	2.2468	9.45741
617	Man	Hex	Alpha	NO2Bz	OH	OAc	NO2Bz	1.60538	4.97978
618	Man	Hex	Alpha	NO2Bz	OH	OAc	OAc	2.89486	18.0809
619	Man	Hex	Alpha	NO2Bz	OH	OAc	OBn	2.864	17.5315
620	Man	Hex	Alpha	NO2Bz	OH	OAc	OBz	1.77159	5.8802
621	Man	Hex	Alpha	NO2Bz	OH	OAc	OClAc	1.92539	6.85784
622	Man	Hex	Alpha	NO2Bz	OH	OAc	OH	2.69335	14.7811
623	Man	Hex	Alpha	NO2Bz	OH	OAc	OLev	2.71195	15.0587
624	Man	Hex	Alpha	NO2Bz	OH	OAc	OPMB	4.81386	123.206
625	Man	Hex	Alpha	NO2Bz	OH	OAc	OTBDPS	2.9465	19.0391
626	Man	Hex	Alpha	NO2Bz	OH	OAc	OTBS	1.23746	3.44685
627	Man	Hex	Alpha	NO2Bz	OH	OAc	OTIPS	2.12195	8.34736
628	Man	Hex	Alpha	NO2Bz	OH	OBn	NO2Bz	3.20003	24.5333
629	Man	Hex	Alpha	NO2Bz	OH	OBn	OAc	3.72057	41.288
630	Man	Hex	Alpha	NO2Bz	OH	OBn	OBn	4.82334	124.38
631	Man	Hex	Alpha	NO2Bz	OH	OBn	OBz	3.61385	37.1085
632	Man	Hex	Alpha	NO2Bz	OH	OBn	OClAc	2.98361	19.759
633	Man	Hex	Alpha	NO2Bz	OH	OBn	OH	2.92161	18.5712
634	Man	Hex	Alpha	NO2Bz	OH	OBn	OLev	4.73914	114.336
635	Man	Hex	Alpha	NO2Bz	OH	OBn	OPMB	6.95134	1044.54
636	Man	Hex	Alpha	NO2Bz	OH	OBn	OTBDPS	5.2915	198.642
637	Man	Hex	Alpha	NO2Bz	OH	OBn	OTBS	4.3647	78.6255
638	Man	Hex	Alpha	NO2Bz	OH	OBn	OTIPS	5.33427	207.322
639	Man	Hex	Alpha	NO2Bz	OH	OBz	NO2Bz	1.2506	3.49245
640	Man	Hex	Alpha	NO2Bz	OH	OBz	OAc	2.43757	11.4452
641	Man	Hex	Alpha	NO2Bz	OH	OBz	OBn	2.78893	16.2637
642	Man	Hex	Alpha	NO2Bz	OH	OBz	OBz	1.05527	2.87275
643	Man	Hex	Alpha	NO2Bz	OH	OBz	OClAc	1.62188	5.06262
644	Man	Hex	Alpha	NO2Bz	OH	OBz	OH	0.0737451	1.07653
645	Man	Hex	Alpha	NO2Bz	OH	OBz	OLev	2.62059	13.7438
646	Man	Hex	Alpha	NO2Bz	OH	OBz	OPMB	4.84997	127.737
647	Man	Hex	Alpha	NO2Bz	OH	OBz	OTBDPS	3.35223	28.5664
648	Man	Hex	Alpha	NO2Bz	OH	OBz	OTBS	2.08709	8.06143
649	Man	Hex	Alpha	NO2Bz	OH	OBz	OTIPS	3.32344	27.7557
650	Man	Hex	Alpha	NO2Bz	OH	OClAc	NO2Bz	1.10982	3.03381
651	Man	Hex	Alpha	NO2Bz	OH	OClAc	OAc	2.44302	11.5077
652	Man	Hex	Alpha	NO2Bz	OH	OClAc	OBn	1.91276	6.77173
653	Man	Hex	Alpha	NO2Bz	OH	OClAc	OBz	1.23573	3.44088
654	Man	Hex	Alpha	NO2Bz	OH	OClAc	OClAc	1.67868	5.35849
655	Man	Hex	Alpha	NO2Bz	OH	OClAc	OH	2.06895	7.9165
656	Man	Hex	Alpha	NO2Bz	OH	OClAc	OLev	2.42571	11.3103
657	Man	Hex	Alpha	NO2Bz	OH	OClAc	OPMB	3.97703	53.3582
658	Man	Hex	Alpha	NO2Bz	OH	OClAc	OTBDPS	2.6362	13.9601
659	Man	Hex	Alpha	NO2Bz	OH	OClAc	OTBS	0.809996	2.2479
660	Man	Hex	Alpha	NO2Bz	OH	OClAc	OTIPS	1.91987	6.8201
661	Man	Hex	Alpha	NO2Bz	OH	OH	NO2Bz	4.1017	60.4431
662	Man	Hex	Alpha	NO2Bz	OH	OH	OAc	6.28671	537.381
663	Man	Hex	Alpha	NO2Bz	OH	OH	OBn	6.29072	539.539
664	Man	Hex	Alpha	NO2Bz	OH	OH	OBz	3.93813	51.3228
665	Man	Hex	Alpha	NO2Bz	OH	OH	OClAc	4.99123	147.117
666	Man	Hex	Alpha	NO2Bz	OH	OH	OH	5.45058	232.894
667	Man	Hex	Alpha	NO2Bz	OH	OH	OLev	6.26375	525.187
668	Man	Hex	Alpha	NO2Bz	OH	OH	OPMB	7.74992	2321.38
669	Man	Hex	Alpha	NO2Bz	OH	OH	OTBDPS	5.38851	218.876
670	Man	Hex	Alpha	NO2Bz	OH	OH	OTBS	4.32314	75.4253
671	Man	Hex	Alpha	NO2Bz	OH	OH	OTIPS	4.77167	118.117
672	Man	Hex	Alpha	NO2Bz	OH	OLev	NO2Bz	1.94334	6.98204
673	Man	Hex	Alpha	NO2Bz	OH	OLev	OAc	1.32949	3.77911
674	Man	Hex	Alpha	NO2Bz	OH	OLev	OBn	3.38357	29.4758
675	Man	Hex	Alpha	NO2Bz	OH	OLev	OBz	2.26617	9.64239
676	Man	Hex	Alpha	NO2Bz	OH	OLev	OClAc	1.88366	6.57751
677	Man	Hex	Alpha	NO2Bz	OH	OLev	OH	2.02311	7.56183
678	Man	Hex	Alpha	NO2Bz	OH	OLev	OLev	2.4512	11.6023
679	Man	Hex	Alpha	NO2Bz	OH	OLev	OPMB	4.91479	136.29
680	Man	Hex	Alpha	NO2Bz	OH	OLev	OTBDPS	3.79152	44.3238
681	Man	Hex	Alpha	NO2Bz	OH	OLev	OTBS	1.90715	6.73389
682	Man	Hex	Alpha	NO2Bz	OH	OLev	OTIPS	3.02124	20.5167
683	Man	Hex	Alpha	NO2Bz	OH	OPMB	NO2Bz	4.27964	72.2143
684	Man	Hex	Alpha	NO2Bz	OH	OPMB	OAc	5.5646	261.021
685	Man	Hex	Alpha	NO2Bz	OH	OPMB	OBn	6.4892	657.995
686	Man	Hex	Alpha	NO2Bz	OH	OPMB	OBz	5.12026	167.38
687	Man	Hex	Alpha	NO2Bz	OH	OPMB	OClAc	4.48504	88.6806
688	Man	Hex	Alpha	NO2Bz	OH	OPMB	OH	4.78061	119.177
689	Man	Hex	Alpha	NO2Bz	OH	OPMB	OLev	5.88837	360.818
690	Man	Hex	Alpha	NO2Bz	OH	OPMB	OPMB	7.21495	1359.6
691	Man	Hex	Alpha	NO2Bz	OH	OPMB	OTBDPS	6.35209	573.692
692	Man	Hex	Alpha	NO2Bz	OH	OPMB	OTBS	5.23602	187.92
693	Man	Hex	Alpha	NO2Bz	OH	OPMB	OTIPS	6.03182	416.473
694	Man	Hex	Alpha	NO2Bz	OH	OTBDPS	NO2Bz	3.50751	33.3652
695	Man	Hex	Alpha	NO2Bz	OH	OTBDPS	OAc	5.302	200.737
696	Man	Hex	Alpha	NO2Bz	OH	OTBDPS	OBn	6.46922	644.979
697	Man	Hex	Alpha	NO2Bz	OH	OTBDPS	OBz	4.63787	103.324
698	Man	Hex	Alpha	NO2Bz	OH	OTBDPS	OClAc	4.7029	110.266
699	Man	Hex	Alpha	NO2Bz	OH	OTBDPS	OH	4.80525	122.15
700	Man	Hex	Alpha	NO2Bz	OH	OTBDPS	OLev	5.36588	213.98
701	Man	Hex	Alpha	NO2Bz	OH	OTBDPS	OPMB	6.61807	748.496
702	Man	Hex	Alpha	NO2Bz	OH	OTBDPS	OTBDPS	5.59771	269.808
703	Man	Hex	Alpha	NO2Bz	OH	OTBDPS	OTBS	6.98013	1075.06
704	Man	Hex	Alpha	NO2Bz	OH	OTBDPS	OTIPS	7.48647	1783.74
705	Man	Hex	Alpha	NO2Bz	OH	OTBS	NO2Bz	3.3331	28.0252
706	Man	Hex	Alpha	NO2Bz	OH	OTBS	OAc	4.30683	74.2047
707	Man	Hex	Alpha	NO2Bz	OH	OTBS	OBn	5.17517	176.827
708	Man	Hex	Alpha	NO2Bz	OH	OTBS	OBz	3.41471	30.4082
709	Man	Hex	Alpha	NO2Bz	OH	OTBS	OClAc	3.39964	29.9533
710	Man	Hex	Alpha	NO2Bz	OH	OTBS	OH	3.81874	45.5466
711	Man	Hex	Alpha	NO2Bz	OH	OTBS	OLev	4.11783	61.4258
712	Man	Hex	Alpha	NO2Bz	OH	OTBS	OPMB	6.85191	945.687
713	Man	Hex	Alpha	NO2Bz	OH	OTBS	OTBDPS	6.79155	890.296
714	Man	Hex	Alpha	NO2Bz	OH	OTBS	OTBS	4.73615	113.994
715	Man	Hex	Alpha	NO2Bz	OH	OTBS	OTIPS	6.08748	440.312
716	Man	Hex	Alpha	NO2Bz	OH	OTIPS	NO2Bz	4.09076	59.7854
717	Man	Hex	Alpha	NO2Bz	OH	OTIPS	OAc	4.1429	62.985
718	Man	Hex	Alpha	NO2Bz	OH	OTIPS	OBn	6.2315	508.517
719	Man	Hex	Alpha	NO2Bz	OH	OTIPS	OBz	4.54336	94.0065
720	Man	Hex	Alpha	NO2Bz	OH	OTIPS	OClAc	4.04239	56.9623
721	Man	Hex	Alpha	NO2Bz	OH	OTIPS	OH	4.31721	74.9795
722	Man	Hex	Alpha	NO2Bz	OH	OTIPS	OLev	4.52453	92.2525
723	Man	Hex	Alpha	NO2Bz	OH	OTIPS	OPMB	7.51315	1831.97
724	Man	Hex	Alpha	NO2Bz	OH	OTIPS	OTBDPS	7.55269	1905.86
725	Man	Hex	Alpha	NO2Bz	OH	OTIPS	OTBS	6.42152	614.935
726	Man	Hex	Alpha	NO2Bz	OH	OTIPS	OTIPS	5.9388	379.48
727	Man	Hex	Alpha	NO2Bz	OLev	NO2Bz	NO2Bz	1.45716	4.29374
728	Man	Hex	Alpha	NO2Bz	OLev	NO2Bz	OAc	0.768262	2.15602
729	Man	Hex	Alpha	NO2Bz	OLev	NO2Bz	OBn	2.90838	18.3272
730	Man	Hex	Alpha	NO2Bz	OLev	NO2Bz	OBz	1.51732	4.55997
731	Man	Hex	Alpha	NO2Bz	OLev	NO2Bz	OClAc	0.243921	1.27624
732	Man	Hex	Alpha	NO2Bz	OLev	NO2Bz	OH	1.16394	3.20252
733	Man	Hex	Alpha	NO2Bz	OLev	NO2Bz	OLev	1.88151	6.56344
734	Man	Hex	Alpha	NO2Bz	OLev	NO2Bz	OPMB	4.2326	68.8964
735	Man	Hex	Alpha	NO2Bz	OLev	NO2Bz	OTBDPS	3.1141	22.5131
736	Man	Hex	Alpha	NO2Bz	OLev	NO2Bz	OTBS	2.01292	7.48513
737	Man	Hex	Alpha	NO2Bz	OLev	NO2Bz	OTIPS	3.33707	28.1365
738	Man	Hex	Alpha	NO2Bz	OLev	OAc	NO2Bz	1.66125	5.26588
739	Man	Hex	Alpha	NO2Bz	OLev	OAc	OAc	1.7451	5.72646
740	Man	Hex	Alpha	NO2Bz	OLev	OAc	OBn	2.83972	17.111
741	Man	Hex	Alpha	NO2Bz	OLev	OAc	OBz	0.853769	2.34848
742	Man	Hex	Alpha	NO2Bz	OLev	OAc	OClAc	0.897372	2.45315
743	Man	Hex	Alpha	NO2Bz	OLev	OAc	OH	2.29191	9.89381
744	Man	Hex	Alpha	NO2Bz	OLev	OAc	OLev	1.817	6.15336
745	Man	Hex	Alpha	NO2Bz	OLev	OAc	OPMB	4.69684	109.6
746	Man	Hex	Alpha	NO2Bz	OLev	OAc	OTBDPS	3.8872	48.7741
747	Man	Hex	Alpha	NO2Bz	OLev	OAc	OTBS	1.38909	4.0112
748	Man	Hex	Alpha	NO2Bz	OLev	OAc	OTIPS	2.821	16.7937
749	Man	Hex	Alpha	NO2Bz	OLev	OBn	NO2Bz	3.09155	22.0111
750	Man	Hex	Alpha	NO2Bz	OLev	OBn	OAc	3.02047	20.5009
751	Man	Hex	Alpha	NO2Bz	OLev	OBn	OBn	4.15394	63.6844
752	Man	Hex	Alpha	NO2Bz	OLev	OBn	OBz	2.59833	13.4413
753	Man	Hex	Alpha	NO2Bz	OLev	OBn	OClAc	2.16415	8.70724
754	Man	Hex	Alpha	NO2Bz	OLev	OBn	OH	2.89954	18.1658
755	Man	Hex	Alpha	NO2Bz	OLev	OBn	OLev	2.95129	19.1305
756	Man	Hex	Alpha	NO2Bz	OLev	OBn	OPMB	6.11374	452.025
757	Man	Hex	Alpha	NO2Bz	OLev	OBn	OTBDPS	4.73473	113.833
758	Man	Hex	Alpha	NO2Bz	OLev	OBn	OTBS	4.61106	100.591
759	Man	Hex	Alpha	NO2Bz	OLev	OBn	OTIPS	5.32123	204.636
760	Man	Hex	Alpha	NO2Bz	OLev	OBz	NO2Bz	1.976	7.21381
761	Man	Hex	Alpha	NO2Bz	OLev	OBz	OAc	2.16376	8.70376
762	Man	Hex	Alpha	NO2Bz	OLev	OBz	OBn	3.2376	25.4724
763	Man	Hex	Alpha	NO2Bz	OLev	OBz	OBz	1.36183	3.90334
764	Man	Hex	Alpha	NO2Bz	OLev	OBz	OClAc	1.37613	3.95955
765	Man	Hex	Alpha	NO2Bz	OLev	OBz	OH	1.95664	7.07551
766	Man	Hex	Alpha	NO2Bz	OLev	OBz	OLev	2.12213	8.34886
767	Man	Hex	Alpha	NO2Bz	OLev	OBz	OPMB	5.08406	161.428
768	Man	Hex	Alpha	NO2Bz	OLev	OBz	OTBDPS	3.47662	32.3501
769	Man	Hex	Alpha	NO2Bz	OLev	OBz	OTBS	2.82018	16.7798
770	Man	Hex	Alpha	NO2Bz	OLev	OBz	OTIPS	3.69272	40.154
771	Man	Hex	Alpha	NO2Bz	OLev	OClAc	NO2Bz	1.20136	3.32462
772	Man	Hex	Alpha	NO2Bz	OLev	OClAc	OAc	1.375	3.95509
773	Man	Hex	Alpha	NO2Bz	OLev	OClAc	OBn	1.9921	7.33094
774	Man	Hex	Alpha	NO2Bz	OLev	OClAc	OBz	0.316425	1.37221
775	Man	Hex	Alpha	NO2Bz	OLev	OClAc	OClAc	0.815015	2.25921
776	Man	Hex	Alpha	NO2Bz	OLev	OClAc	OH	1.76731	5.85507
777	Man	Hex	Alpha	NO2Bz	OLev	OClAc	OLev	1.13012	3.09603
778	Man	Hex	Alpha	NO2Bz	OLev	OClAc	OPMB	3.94386	51.6174
779	Man	Hex	Alpha	NO2Bz	OLev	OClAc	OTBDPS	3.46405	31.946
780	Man	Hex	Alpha	NO2Bz	OLev	OClAc	OTBS	1.32677	3.76884
781	Man	Hex	Alpha	NO2Bz	OLev	OClAc	OTIPS	2.31385	10.1133
782	Man	Hex	Alpha	NO2Bz	OLev	OH	NO2Bz	2.11923	8.32474
783	Man	Hex	Alpha	NO2Bz	OLev	OH	OAc	2.72404	15.2418
784	Man	Hex	Alpha	NO2Bz	OLev	OH	OBn	3.60399	36.7444
785	Man	Hex	Alpha	NO2Bz	OLev	OH	OBz	1.74561	5.72941
786	Man	Hex	Alpha	NO2Bz	OLev	OH	OClAc	1.73737	5.68237
787	Man	Hex	Alpha	NO2Bz	OLev	OH	OH	4.20573	67.0698
788	Man	Hex	Alpha	NO2Bz	OLev	OH	OLev	2.66648	14.3892
789	Man	Hex	Alpha	NO2Bz	OLev	OH	OPMB	5.32531	205.471
790	Man	Hex	Alpha	NO2Bz	OLev	OH	OTBDPS	4.74424	114.92
791	Man	Hex	Alpha	NO2Bz	OLev	OH	OTBS	2.9717	19.525
792	Man	Hex	Alpha	NO2Bz	OLev	OH	OTIPS	3.84987	46.9868
793	Man	Hex	Alpha	NO2Bz	OLev	OLev	NO2Bz	1.86099	6.43008
794	Man	Hex	Alpha	NO2Bz	OLev	OLev	OAc	1.45426	4.2813
795	Man	Hex	Alpha	NO2Bz	OLev	OLev	OBn	3.08381	21.8415
796	Man	Hex	Alpha	NO2Bz	OLev	OLev	OBz	1.47298	4.36221
797	Man	Hex	Alpha	NO2Bz	OLev	OLev	OClAc	0.767826	2.15508
798	Man	Hex	Alpha	NO2Bz	OLev	OLev	OH	1.4844	4.41232
799	Man	Hex	Alpha	NO2Bz	OLev	OLev	OLev	1.85348	6.38201
800	Man	Hex	Alpha	NO2Bz	OLev	OLev	OPMB	4.63618	103.15
801	Man	Hex	Alpha	NO2Bz	OLev	OLev	OTBDPS	3.88377	48.6071
802	Man	Hex	Alpha	NO2Bz	OLev	OLev	OTBS	2.3285	10.2625
803	Man	Hex	Alpha	NO2Bz	OLev	OLev	OTIPS	2.92463	18.6273
804	Man	Hex	Alpha	NO2Bz	OLev	OPMB	NO2Bz	4.01159	55.2344
805	Man	Hex	Alpha	NO2Bz	OLev	OPMB	OAc	4.12207	61.6869
806	Man	Hex	Alpha	NO2Bz	OLev	OPMB	OBn	4.51825	91.6747
807	Man	Hex	Alpha	NO2Bz	OLev	OPMB	OBz	4.25266	70.2921
808	Man	Hex	Alpha	NO2Bz	OLev	OPMB	OClAc	3.23233	25.3386
809	Man	Hex	Alpha	NO2Bz	OLev	OPMB	OH	4.47054	87.4039
810	Man	Hex	Alpha	NO2Bz	OLev	OPMB	OLev	3.93216	51.0168
811	Man	Hex	Alpha	NO2Bz	OLev	OPMB	OPMB	6.40287	603.576
812	Man	Hex	Alpha	NO2Bz	OLev	OPMB	OTBDPS	5.52267	250.302
813	Man	Hex	Alpha	NO2Bz	OLev	OPMB	OTBS	5.13322	169.562
814	Man	Hex	Alpha	NO2Bz	OLev	OPMB	OTIPS	6.02356	413.045
815	Man	Hex	Alpha	NO2Bz	OLev	OTBDPS	NO2Bz	3.01531	20.3954
816	Man	Hex	Alpha	NO2Bz	OLev	OTBDPS	OAc	5.06573	158.497
817	Man	Hex	Alpha	NO2Bz	OLev	OTBDPS	OBn	5.12795	168.671
818	Man	Hex	Alpha	NO2Bz	OLev	OTBDPS	OBz	3.75849	42.8835
819	Man	Hex	Alpha	NO2Bz	OLev	OTBDPS	OClAc	4.31768	75.0143
820	Man	Hex	Alpha	NO2Bz	OLev	OTBDPS	OH	4.84443	127.03
821	Man	Hex	Alpha	NO2Bz	OLev	OTBDPS	OLev	4.53147	92.8947
822	Man	Hex	Alpha	NO2Bz	OLev	OTBDPS	OPMB	5.20808	182.744
823	Man	Hex	Alpha	NO2Bz	OLev	OTBDPS	OTBDPS	5.5665	261.516
824	Man	Hex	Alpha	NO2Bz	OLev	OTBDPS	OTBS	6.53628	689.717
825	Man	Hex	Alpha	NO2Bz	OLev	OTBDPS	OTIPS	7.07611	1183.36
826	Man	Hex	Alpha	NO2Bz	OLev	OTBS	NO2Bz	3.51056	33.4669
827	Man	Hex	Alpha	NO2Bz	OLev	OTBS	OAc	3.72826	41.6068
828	Man	Hex	Alpha	NO2Bz	OLev	OTBS	OBn	4.75497	116.16
829	Man	Hex	Alpha	NO2Bz	OLev	OTBS	OBz	2.66545	14.3744
830	Man	Hex	Alpha	NO2Bz	OLev	OTBS	OClAc	2.61722	13.6976
831	Man	Hex	Alpha	NO2Bz	OLev	OTBS	OH	3.75816	42.8695
832	Man	Hex	Alpha	NO2Bz	OLev	OTBS	OLev	3.30024	27.119
833	Man	Hex	Alpha	NO2Bz	OLev	OTBS	OPMB	6.35461	575.138
834	Man	Hex	Alpha	NO2Bz	OLev	OTBS	OTBDPS	6.45774	637.616
835	Man	Hex	Alpha	NO2Bz	OLev	OTBS	OTBS	5.16623	175.253
836	Man	Hex	Alpha	NO2Bz	OLev	OTBS	OTIPS	6.01605	409.957
837	Man	Hex	Alpha	NO2Bz	OLev	OTIPS	NO2Bz	4.29668	73.4554
838	Man	Hex	Alpha	NO2Bz	OLev	OTIPS	OAc	4.57243	96.7794
839	Man	Hex	Alpha	NO2Bz	OLev	OTIPS	OBn	5.78081	324.023
840	Man	Hex	Alpha	NO2Bz	OLev	OTIPS	OBz	3.83671	46.3725
841	Man	Hex	Alpha	NO2Bz	OLev	OTIPS	OClAc	3.89615	49.2124
842	Man	Hex	Alpha	NO2Bz	OLev	OTIPS	OH	4.27083	71.5812
843	Man	Hex	Alpha	NO2Bz	OLev	OTIPS	OLev	3.9479	51.8263
844	Man	Hex	Alpha	NO2Bz	OLev	OTIPS	OPMB	6.90802	1000.27
845	Man	Hex	Alpha	NO2Bz	OLev	OTIPS	OTBDPS	7.01875	1117.39
846	Man	Hex	Alpha	NO2Bz	OLev	OTIPS	OTBS	6.39538	599.073
847	Man	Hex	Alpha	NO2Bz	OLev	OTIPS	OTIPS	5.82183	337.589
848	Man	Hex	Alpha	NO2Bz	OPMB	NO2Bz	NO2Bz	1.7061	5.50743
849	Man	Hex	Alpha	NO2Bz	OPMB	NO2Bz	OAc	2.48122	11.9558
850	Man	Hex	Alpha	NO2Bz	OPMB	NO2Bz	OBn	3.1863	24.1988
851	Man	Hex	Alpha	NO2Bz	OPMB	NO2Bz	OBz	1.84083	6.30176
852	Man	Hex	Alpha	NO2Bz	OPMB	NO2Bz	OClAc	1.41569	4.11933
853	Man	Hex	Alpha	NO2Bz	OPMB	NO2Bz	OH	1.49424	4.45594
854	Man	Hex	Alpha	NO2Bz	OPMB	NO2Bz	OLev	3.64494	38.2806
855	Man	Hex	Alpha	NO2Bz	OPMB	NO2Bz	OPMB	4.09939	60.3035
856	Man	Hex	Alpha	NO2Bz	OPMB	NO2Bz	OTBDPS	3.92507	50.6568
857	Man	Hex	Alpha	NO2Bz	OPMB	NO2Bz	OTBS	3.37263	29.1552
858	Man	Hex	Alpha	NO2Bz	OPMB	NO2Bz	OTIPS	4.57499	97.0271
859	Man	Hex	Alpha	NO2Bz	OPMB	OAc	NO2Bz	3.14289	23.1708
860	Man	Hex	Alpha	NO2Bz	OPMB	OAc	OAc	2.66417	14.356
861	Man	Hex	Alpha	NO2Bz	OPMB	OAc	OBn	4.65487	105.095
862	Man	Hex	Alpha	NO2Bz	OPMB	OAc	OBz	2.82473	16.8565
863	Man	Hex	Alpha	NO2Bz	OPMB	OAc	OClAc	1.8323	6.24823
864	Man	Hex	Alpha	NO2Bz	OPMB	OAc	OH	1.84826	6.34876
865	Man	Hex	Alpha	NO2Bz	OPMB	OAc	OLev	3.97565	53.2848
866	Man	Hex	Alpha	NO2Bz	OPMB	OAc	OPMB	5.87282	355.25
867	Man	Hex	Alpha	NO2Bz	OPMB	OAc	OTBDPS	5.4488	232.48
868	Man	Hex	Alpha	NO2Bz	OPMB	OAc	OTBS	3.9619	52.557
869	Man	Hex	Alpha	NO2Bz	OPMB	OAc	OTIPS	4.19952	66.6541
870	Man	Hex	Alpha	NO2Bz	OPMB	OBn	NO2Bz	4.43602	84.4382
871	Man	Hex	Alpha	NO2Bz	OPMB	OBn	OAc	5.65113	284.613
872	Man	Hex	Alpha	NO2Bz	OPMB	OBn	OBn	6.71568	825.248
873	Man	Hex	Alpha	NO2Bz	OPMB	OBn	OBz	4.74481	114.986
874	Man	Hex	Alpha	NO2Bz	OPMB	OBn	OClAc	4.7057	110.576
875	Man	Hex	Alpha	NO2Bz	OPMB	OBn	OH	4.74415	114.91
876	Man	Hex	Alpha	NO2Bz	OPMB	OBn	OLev	6.35412	574.853
877	Man	Hex	Alpha	NO2Bz	OPMB	OBn	OPMB	7.99234	2958.2
878	Man	Hex	Alpha	NO2Bz	OPMB	OBn	OTBDPS	6.30048	544.833
879	Man	Hex	Alpha	NO2Bz	OPMB	OBn	OTBS	6.97014	1064.37
880	Man	Hex	Alpha	NO2Bz	OPMB	OBn	OTIPS	7.45606	1730.32
881	Man	Hex	Alpha	NO2Bz	OPMB	OBz	NO2Bz	2.34898	10.4749
882	Man	Hex	Alpha	NO2Bz	OPMB	OBz	OAc	3.5357	34.3189
883	Man	Hex	Alpha	NO2Bz	OPMB	OBz	OBn	4.47928	88.1712
884	Man	Hex	Alpha	NO2Bz	OPMB	OBz	OBz	1.79043	5.992
885	Man	Hex	Alpha	NO2Bz	OPMB	OBz	OClAc	2.71305	15.0751
886	Man	Hex	Alpha	NO2Bz	OPMB	OBz	OH	2.21113	9.126
887	Man	Hex	Alpha	NO2Bz	OPMB	OBz	OLev	4.18236	65.5205
888	Man	Hex	Alpha	NO2Bz	OPMB	OBz	OPMB	5.02448	152.09
889	Man	Hex	Alpha	NO2Bz	OPMB	OBz	OTBDPS	4.41329	82.5407
890	Man	Hex	Alpha	NO2Bz	OPMB	OBz	OTBS	4.38881	80.5444
891	Man	Hex	Alpha	NO2Bz	OPMB	OBz	OTIPS	5.52324	250.444
892	Man	Hex	Alpha	NO2Bz	OPMB	OClAc	NO2Bz	2.53153	12.5727
893	Man	Hex	Alpha	NO2Bz	OPMB	OClAc	OAc	2.20641	9.08308
894	Man	Hex	Alpha	NO2Bz	OPMB	OClAc	OBn	3.62439	37.5018
895	Man	Hex	Alpha	NO2Bz	OPMB	OClAc	OBz	1.80437	6.07616
896	Man	Hex	Alpha	NO2Bz	OPMB	OClAc	OClAc	1.66509	5.28617
897	Man	Hex	Alpha	NO2Bz	OPMB	OClAc	OH	1.27506	3.57891
898	Man	Hex	Alpha	NO2Bz	OPMB	OClAc	OLev	3.07969	21.7516
899	Man	Hex	Alpha	NO2Bz	OPMB	OClAc	OPMB	4.98059	145.56
900	Man	Hex	Alpha	NO2Bz	OPMB	OClAc	OTBDPS	4.90398	134.826
901	Man	Hex	Alpha	NO2Bz	OPMB	OClAc	OTBS	3.36223	28.8535
902	Man	Hex	Alpha	NO2Bz	OPMB	OClAc	OTIPS	4.20139	66.7791
903	Man	Hex	Alpha	NO2Bz	OPMB	OH	NO2Bz	3.44285	31.276
904	Man	Hex	Alpha	NO2Bz	OPMB	OH	OAc	3.44422	31.3188
905	Man	Hex	Alpha	NO2Bz	OPMB	OH	OBn	5.2406	188.784
906	Man	Hex	Alpha	NO2Bz	OPMB	OH	OBz	3.56571	35.3647
907	Man	Hex	Alpha	NO2Bz	OPMB	OH	OClAc	2.70463	14.9487
908	Man	Hex	Alpha	NO2Bz	OPMB	OH	OH	3.31309	27.4699
909	Man	Hex	Alpha	NO2Bz	OPMB	OH	OLev	4.77009	117.929
910	Man	Hex	Alpha	NO2Bz	OPMB	OH	OPMB	6.3777	588.573
911	Man	Hex	Alpha	NO2Bz	OPMB	OH	OTBDPS	6.10567	448.393
912	Man	Hex	Alpha	NO2Bz	OPMB	OH	OTBS	4.87513	130.991
913	Man	Hex	Alpha	NO2Bz	OPMB	OH	OTIPS	5.80927	333.375
914	Man	Hex	Alpha	NO2Bz	OPMB	OLev	NO2Bz	3.81234	45.256
915	Man	Hex	Alpha	NO2Bz	OPMB	OLev	OAc	3.66376	39.0076
916	Man	Hex	Alpha	NO2Bz	OPMB	OLev	OBn	5.29665	199.667
917	Man	Hex	Alpha	NO2Bz	OPMB	OLev	OBz	3.42378	30.6853
918	Man	Hex	Alpha	NO2Bz	OPMB	OLev	OClAc	2.82608	16.8792
919	Man	Hex	Alpha	NO2Bz	OPMB	OLev	OH	2.83717	17.0674
920	Man	Hex	Alpha	NO2Bz	OPMB	OLev	OLev	4.10651	60.7344
921	Man	Hex	Alpha	NO2Bz	OPMB	OLev	OPMB	6.27593	531.62
922	Man	Hex	Alpha	NO2Bz	OPMB	OLev	OTBDPS	4.94688	140.735
923	Man	Hex	Alpha	NO2Bz	OPMB	OLev	OTBS	4.58525	98.0277
924	Man	Hex	Alpha	NO2Bz	OPMB	OLev	OTIPS	5.33331	207.123
925	Man	Hex	Alpha	NO2Bz	OPMB	OPMB	NO2Bz	4.83071	125.3
926	Man	Hex	Alpha	NO2Bz	OPMB	OPMB	OAc	6.16425	475.443
927	Man	Hex	Alpha	NO2Bz	OPMB	OPMB	OBn	6.97387	1068.35
928	Man	Hex	Alpha	NO2Bz	OPMB	OPMB	OBz	5.24739	190.07
929	Man	Hex	Alpha	NO2Bz	OPMB	OPMB	OClAc	5.26441	193.332
930	Man	Hex	Alpha	NO2Bz	OPMB	OPMB	OH	5.5966	269.508
931	Man	Hex	Alpha	NO2Bz	OPMB	OPMB	OLev	5.5965	269.481
932	Man	Hex	Alpha	NO2Bz	OPMB	OPMB	OPMB	7.97447	2905.82
933	Man	Hex	Alpha	NO2Bz	OPMB	OPMB	OTBDPS	6.69338	807.046
934	Man	Hex	Alpha	NO2Bz	OPMB	OPMB	OTBS	7.02852	1128.36
935	Man	Hex	Alpha	NO2Bz	OPMB	OPMB	OTIPS	7.72507	2264.42
936	Man	Hex	Alpha	NO2Bz	OPMB	OTBDPS	NO2Bz	3.68318	39.7728
937	Man	Hex	Alpha	NO2Bz	OPMB	OTBDPS	OAc	6.07942	436.777
938	Man	Hex	Alpha	NO2Bz	OPMB	OTBDPS	OBn	5.86116	351.131
939	Man	Hex	Alpha	NO2Bz	OPMB	OTBDPS	OBz	4.53776	93.4811
940	Man	Hex	Alpha	NO2Bz	OPMB	OTBDPS	OClAc	5.40922	223.458
941	Man	Hex	Alpha	NO2Bz	OPMB	OTBDPS	OH	5.51698	248.882
942	Man	Hex	Alpha	NO2Bz	OPMB	OTBDPS	OLev	5.25839	192.171
943	Man	Hex	Alpha	NO2Bz	OPMB	OTBDPS	OPMB	5.59958	270.313
944	Man	Hex	Alpha	NO2Bz	OPMB	OTBDPS	OTBDPS	6.20801	496.71
945	Man	Hex	Alpha	NO2Bz	OPMB	OTBDPS	OTBS	7.66014	2122.05
946	Man	Hex	Alpha	NO2Bz	OPMB	OTBDPS	OTIPS	7.35242	1559.97
947	Man	Hex	Alpha	NO2Bz	OPMB	OTBS	NO2Bz	4.62574	102.078
948	Man	Hex	Alpha	NO2Bz	OPMB	OTBS	OAc	5.03865	154.261
949	Man	Hex	Alpha	NO2Bz	OPMB	OTBS	OBn	6.16766	477.069
950	Man	Hex	Alpha	NO2Bz	OPMB	OTBS	OBz	4.00962	55.1261
951	Man	Hex	Alpha	NO2Bz	OPMB	OTBS	OClAc	4.27253	71.7029
952	Man	Hex	Alpha	NO2Bz	OPMB	OTBS	OH	4.16869	64.631
953	Man	Hex	Alpha	NO2Bz	OPMB	OTBS	OLev	5.25677	191.86
954	Man	Hex	Alpha	NO2Bz	OPMB	OTBS	OPMB	7.21898	1365.1
955	Man	Hex	Alpha	NO2Bz	OPMB	OTBS	OTBDPS	7.55305	1906.55
956	Man	Hex	Alpha	NO2Bz	OPMB	OTBS	OTBS	6.87998	972.61
957	Man	Hex	Alpha	NO2Bz	OPMB	OTBS	OTIPS	7.10259	1215.1
958	Man	Hex	Alpha	NO2Bz	OPMB	OTIPS	NO2Bz	5.34694	209.965
959	Man	Hex	Alpha	NO2Bz	OPMB	OTIPS	OAc	6.09953	445.65
960	Man	Hex	Alpha	NO2Bz	OPMB	OTIPS	OBn	7.05191	1155.06
961	Man	Hex	Alpha	NO2Bz	OPMB	OTIPS	OBz	4.45666	86.1991
962	Man	Hex	Alpha	NO2Bz	OPMB	OTIPS	OClAc	5.39995	221.396
963	Man	Hex	Alpha	NO2Bz	OPMB	OTIPS	OH	5.35799	212.297
964	Man	Hex	Alpha	NO2Bz	OPMB	OTIPS	OLev	5.88035	357.936
965	Man	Hex	Alpha	NO2Bz	OPMB	OTIPS	OPMB	7.70739	2224.73
966	Man	Hex	Alpha	NO2Bz	OPMB	OTIPS	OTBDPS	7.31964	1509.67
967	Man	Hex	Alpha	NO2Bz	OPMB	OTIPS	OTBS	7.95448	2848.31
968	Man	Hex	Alpha	NO2Bz	OPMB	OTIPS	OTIPS	7.33838	1538.21
969	Man	Hex	Alpha	NO2Bz	OTBDPS	NO2Bz	NO2Bz	2.14487	8.54091
970	Man	Hex	Alpha	NO2Bz	OTBDPS	NO2Bz	OAc	1.40785	4.08718
971	Man	Hex	Alpha	NO2Bz	OTBDPS	NO2Bz	OBn	2.81824	16.7473
972	Man	Hex	Alpha	NO2Bz	OTBDPS	NO2Bz	OBz	1.61228	5.01425
973	Man	Hex	Alpha	NO2Bz	OTBDPS	NO2Bz	OClAc	1.45648	4.29083
974	Man	Hex	Alpha	NO2Bz	OTBDPS	NO2Bz	OH	0.361493	1.43547
975	Man	Hex	Alpha	NO2Bz	OTBDPS	NO2Bz	OLev	2.79634	16.3846
976	Man	Hex	Alpha	NO2Bz	OTBDPS	NO2Bz	OPMB	4.3863	80.343
977	Man	Hex	Alpha	NO2Bz	OTBDPS	NO2Bz	OTBDPS	3.21037	24.7884
978	Man	Hex	Alpha	NO2Bz	OTBDPS	NO2Bz	OTBS	3.55285	34.9128
979	Man	Hex	Alpha	NO2Bz	OTBDPS	NO2Bz	OTIPS	3.67015	39.2578
980	Man	Hex	Alpha	NO2Bz	OTBDPS	OAc	NO2Bz	3.33895	28.1895
981	Man	Hex	Alpha	NO2Bz	OTBDPS	OAc	OAc	3.18131	24.0783
982	Man	Hex	Alpha	NO2Bz	OTBDPS	OAc	OBn	3.92639	50.7238
983	Man	Hex	Alpha	NO2Bz	OTBDPS	OAc	OBz	1.84066	6.30071
984	Man	Hex	Alpha	NO2Bz	OTBDPS	OAc	OClAc	2.62836	13.851
985	Man	Hex	Alpha	NO2Bz	OTBDPS	OAc	OH	2.02048	7.54198
986	Man	Hex	Alpha	NO2Bz	OTBDPS	OAc	OLev	3.1866	24.206
987	Man	Hex	Alpha	NO2Bz	OTBDPS	OAc	OPMB	6.16515	475.871
988	Man	Hex	Alpha	NO2Bz	OTBDPS	OAc	OTBDPS	3.15812	23.5262
989	Man	Hex	Alpha	NO2Bz	OTBDPS	OAc	OTBS	4.62545	102.048
990	Man	Hex	Alpha	NO2Bz	OTBDPS	OAc	OTIPS	4.86472	129.634
991	Man	Hex	Alpha	NO2Bz	OTBDPS	OBn	NO2Bz	3.51424	33.5904
992	Man	Hex	Alpha	NO2Bz	OTBDPS	OBn	OAc	5.26227	192.919
993	Man	Hex	Alpha	NO2Bz	OTBDPS	OBn	OBn	4.08652	59.5326
994	Man	Hex	Alpha	NO2Bz	OTBDPS	OBn	OBz	2.83759	17.0746
995	Man	Hex	Alpha	NO2Bz	OTBDPS	OBn	OClAc	4.51172	91.0786
996	Man	Hex	Alpha	NO2Bz	OTBDPS	OBn	OH	3.94879	51.8728
997	Man	Hex	Alpha	NO2Bz	OTBDPS	OBn	OLev	3.95525	52.2089
998	Man	Hex	Alpha	NO2Bz	OTBDPS	OBn	OPMB	6.14967	468.564
999	Man	Hex	Alpha	NO2Bz	OTBDPS	OBn	OTBDPS	4.78932	120.22
1000	Man	Hex	Alpha	NO2Bz	OTBDPS	OBn	OTBS	6.501	665.808
1001	Man	Hex	Alpha	NO2Bz	OTBDPS	OBn	OTIPS	5.78459	325.248
1002	Man	Hex	Alpha	NO2Bz	OTBDPS	OBz	NO2Bz	2.26478	9.62896
1003	Man	Hex	Alpha	NO2Bz	OTBDPS	OBz	OAc	3.67183	39.3236
1004	Man	Hex	Alpha	NO2Bz	OTBDPS	OBz	OBn	2.45082	11.5979
1005	Man	Hex	Alpha	NO2Bz	OTBDPS	OBz	OBz	1.09396	2.98608
1006	Man	Hex	Alpha	NO2Bz	OTBDPS	OBz	OClAc	2.91727	18.4908
1007	Man	Hex	Alpha	NO2Bz	OTBDPS	OBz	OH	2.12736	8.39266
1008	Man	Hex	Alpha	NO2Bz	OTBDPS	OBz	OLev	1.25396	3.50418
1009	Man	Hex	Alpha	NO2Bz	OTBDPS	OBz	OPMB	4.84098	126.594
1010	Man	Hex	Alpha	NO2Bz	OTBDPS	OBz	OTBDPS	3.43317	30.9746
1011	Man	Hex	Alpha	NO2Bz	OTBDPS	OBz	OTBS	4.51966	91.8043
1012	Man	Hex	Alpha	NO2Bz	OTBDPS	OBz	OTIPS	2.73729	15.445
1013	Man	Hex	Alpha	NO2Bz	OTBDPS	OClAc	NO2Bz	2.27399	9.71805
1014	Man	Hex	Alpha	NO2Bz	OTBDPS	OClAc	OAc	2.76596	15.8942
1015	Man	Hex	Alpha	NO2Bz	OTBDPS	OClAc	OBn	3.35684	28.6985
1016	Man	Hex	Alpha	NO2Bz	OTBDPS	OClAc	OBz	1.24206	3.46274
1017	Man	Hex	Alpha	NO2Bz	OTBDPS	OClAc	OClAc	2.59918	13.4526
1018	Man	Hex	Alpha	NO2Bz	OTBDPS	OClAc	OH	1.49379	4.45395
1019	Man	Hex	Alpha	NO2Bz	OTBDPS	OClAc	OLev	2.73305	15.3797
1020	Man	Hex	Alpha	NO2Bz	OTBDPS	OClAc	OPMB	5.53693	253.898
1021	Man	Hex	Alpha	NO2Bz	OTBDPS	OClAc	OTBDPS	2.98398	19.7663
1022	Man	Hex	Alpha	NO2Bz	OTBDPS	OClAc	OTBS	4.32376	75.4722
1023	Man	Hex	Alpha	NO2Bz	OTBDPS	OClAc	OTIPS	4.56296	95.867
1024	Man	Hex	Alpha	NO2Bz	OTBDPS	OH	NO2Bz	4.00326	54.7764
1025	Man	Hex	Alpha	NO2Bz	OTBDPS	OH	OAc	4.63564	103.094
1026	Man	Hex	Alpha	NO2Bz	OTBDPS	OH	OBn	4.66156	105.802
1027	Man	Hex	Alpha	NO2Bz	OTBDPS	OH	OBz	2.8462	17.2222
1028	Man	Hex	Alpha	NO2Bz	OTBDPS	OH	OClAc	3.67969	39.634
1029	Man	Hex	Alpha	NO2Bz	OTBDPS	OH	OH	3.75419	42.6995
1030	Man	Hex	Alpha	NO2Bz	OTBDPS	OH	OLev	4.21387	67.6175
1031	Man	Hex	Alpha	NO2Bz	OTBDPS	OH	OPMB	6.97409	1068.58
1032	Man	Hex	Alpha	NO2Bz	OTBDPS	OH	OTBDPS	3.9864	53.8607
1033	Man	Hex	Alpha	NO2Bz	OTBDPS	OH	OTBS	5.64627	283.234
1034	Man	Hex	Alpha	NO2Bz	OTBDPS	OH	OTIPS	5.87511	356.064
1035	Man	Hex	Alpha	NO2Bz	OTBDPS	OLev	NO2Bz	3.09764	22.1457
1036	Man	Hex	Alpha	NO2Bz	OTBDPS	OLev	OAc	4.06014	57.9822
1037	Man	Hex	Alpha	NO2Bz	OTBDPS	OLev	OBn	3.43454	31.0173
1038	Man	Hex	Alpha	NO2Bz	OTBDPS	OLev	OBz	2.23295	9.32731
1039	Man	Hex	Alpha	NO2Bz	OTBDPS	OLev	OClAc	3.30825	27.3372
1040	Man	Hex	Alpha	NO2Bz	OTBDPS	OLev	OH	2.77831	16.0918
1041	Man	Hex	Alpha	NO2Bz	OTBDPS	OLev	OLev	3.25873	26.0165
1042	Man	Hex	Alpha	NO2Bz	OTBDPS	OLev	OPMB	5.58911	267.497
1043	Man	Hex	Alpha	NO2Bz	OTBDPS	OLev	OTBDPS	3.75948	42.926
1044	Man	Hex	Alpha	NO2Bz	OTBDPS	OLev	OTBS	4.98964	146.884
1045	Man	Hex	Alpha	NO2Bz	OTBDPS	OLev	OTIPS	5.0018	148.68
1046	Man	Hex	Alpha	NO2Bz	OTBDPS	OPMB	NO2Bz	4.45437	86.0024
1047	Man	Hex	Alpha	NO2Bz	OTBDPS	OPMB	OAc	5.54887	256.946
1048	Man	Hex	Alpha	NO2Bz	OTBDPS	OPMB	OBn	4.51913	91.7556
1049	Man	Hex	Alpha	NO2Bz	OTBDPS	OPMB	OBz	4.29508	73.3379
1050	Man	Hex	Alpha	NO2Bz	OTBDPS	OPMB	OClAc	4.84103	126.599
1051	Man	Hex	Alpha	NO2Bz	OTBDPS	OPMB	OH	4.53001	92.7594
1052	Man	Hex	Alpha	NO2Bz	OTBDPS	OPMB	OLev	5.0069	149.441
1053	Man	Hex	Alpha	NO2Bz	OTBDPS	OPMB	OPMB	6.48936	658.103
1054	Man	Hex	Alpha	NO2Bz	OTBDPS	OPMB	OTBDPS	5.39278	219.813
1055	Man	Hex	Alpha	NO2Bz	OTBDPS	OPMB	OTBS	6.86672	959.793
1056	Man	Hex	Alpha	NO2Bz	OTBDPS	OPMB	OTIPS	6.24244	514.111
1057	Man	Hex	Alpha	NO2Bz	OTBDPS	OTBDPS	NO2Bz	4.53068	92.8217
1058	Man	Hex	Alpha	NO2Bz	OTBDPS	OTBDPS	OAc	5.10417	164.708
1059	Man	Hex	Alpha	NO2Bz	OTBDPS	OTBDPS	OBn	4.97224	144.35
1060	Man	Hex	Alpha	NO2Bz	OTBDPS	OTBDPS	OBz	4.34404	77.0179
1061	Man	Hex	Alpha	NO2Bz	OTBDPS	OTBDPS	OClAc	4.76905	117.807
1062	Man	Hex	Alpha	NO2Bz	OTBDPS	OTBDPS	OH	4.12677	61.9771
1063	Man	Hex	Alpha	NO2Bz	OTBDPS	OTBDPS	OLev	4.9318	138.629
1064	Man	Hex	Alpha	NO2Bz	OTBDPS	OTBDPS	OPMB	6.06221	429.325
1065	Man	Hex	Alpha	NO2Bz	OTBDPS	OTBDPS	OTBDPS	5.77529	322.238
1066	Man	Hex	Alpha	NO2Bz	OTBDPS	OTBDPS	OTBS	6.78641	885.728
1067	Man	Hex	Alpha	NO2Bz	OTBDPS	OTBDPS	OTIPS	6.90115	993.418
1068	Man	Hex	Alpha	NO2Bz	OTBDPS	OTBS	NO2Bz	5.3845	218.002
1069	Man	Hex	Alpha	NO2Bz	OTBDPS	OTBS	OAc	6.41035	608.104
1070	Man	Hex	Alpha	NO2Bz	OTBDPS	OTBS	OBn	6.6925	806.337
1071	Man	Hex	Alpha	NO2Bz	OTBDPS	OTBS	OBz	4.31264	74.637
1072	Man	Hex	Alpha	NO2Bz	OTBDPS	OTBS	OClAc	5.8795	357.629
1073	Man	Hex	Alpha	NO2Bz	OTBDPS	OTBS	OH	5.35318	211.28
1074	Man	Hex	Alpha	NO2Bz	OTBDPS	OTBS	OLev	5.86657	353.038
1075	Man	Hex	Alpha	NO2Bz	OTBDPS	OTBS	OPMB	7.99758	2973.75
1076	Man	Hex	Alpha	NO2Bz	OTBDPS	OTBS	OTBDPS	6.40109	602.503
1077	Man	Hex	Alpha	NO2Bz	OTBDPS	OTBS	OTBS	7.59321	1984.68
1078	Man	Hex	Alpha	NO2Bz	OTBDPS	OTBS	OTIPS	7.71779	2247.98
1079	Man	Hex	Alpha	NO2Bz	OTBDPS	OTIPS	NO2Bz	5.31943	204.267
1080	Man	Hex	Alpha	NO2Bz	OTBDPS	OTIPS	OAc	7.04966	1152.47
1081	Man	Hex	Alpha	NO2Bz	OTBDPS	OTIPS	OBn	6.5067	669.612
1082	Man	Hex	Alpha	NO2Bz	OTBDPS	OTIPS	OBz	3.94705	51.7823
1083	Man	Hex	Alpha	NO2Bz	OTBDPS	OTIPS	OClAc	6.56298	708.379
1084	Man	Hex	Alpha	NO2Bz	OTBDPS	OTIPS	OH	6.07888	436.542
1085	Man	Hex	Alpha	NO2Bz	OTBDPS	OTIPS	OLev	6.23902	512.357
1086	Man	Hex	Alpha	NO2Bz	OTBDPS	OTIPS	OPMB	7.54692	1894.9
1087	Man	Hex	Alpha	NO2Bz	OTBDPS	OTIPS	OTBDPS	6.57657	718.072
1088	Man	Hex	Alpha	NO2Bz	OTBDPS	OTIPS	OTBS	8.17698	3558.1
1089	Man	Hex	Alpha	NO2Bz	OTBDPS	OTIPS	OTIPS	7.31581	1503.88
1090	Man	Hex	Alpha	NO2Bz	OTBS	NO2Bz	NO2Bz	2.01359	7.49012
1091	Man	Hex	Alpha	NO2Bz	OTBS	NO2Bz	OAc	0.566028	1.76126
1092	Man	Hex	Alpha	NO2Bz	OTBS	NO2Bz	OBn	3.37359	29.183
1093	Man	Hex	Alpha	NO2Bz	OTBS	NO2Bz	OBz	1.93856	6.94877
1094	Man	Hex	Alpha	NO2Bz	OTBS	NO2Bz	OClAc	0.922876	2.51652
1095	Man	Hex	Alpha	NO2Bz	OTBS	NO2Bz	OH	-0.817213	0.441661
1096	Man	Hex	Alpha	NO2Bz	OTBS	NO2Bz	OLev	2.96665	19.4267
1097	Man	Hex	Alpha	NO2Bz	OTBS	NO2Bz	OPMB	4.8529	128.112
1098	Man	Hex	Alpha	NO2Bz	OTBS	NO2Bz	OTBDPS	4.54317	93.9881
1099	Man	Hex	Alpha	NO2Bz	OTBS	NO2Bz	OTBS	2.90732	18.3078
1100	Man	Hex	Alpha	NO2Bz	OTBS	NO2Bz	OTIPS	4.1871	65.8318
1101	Man	Hex	Alpha	NO2Bz	OTBS	OAc	NO2Bz	2.10897	8.23972
1102	Man	Hex	Alpha	NO2Bz	OTBS	OAc	OAc	2.13105	8.42367
1103	Man	Hex	Alpha	NO2Bz	OTBS	OAc	OBn	2.79372	16.3416
1104	Man	Hex	Alpha	NO2Bz	OTBS	OAc	OBz	0.614421	1.84859
1105	Man	Hex	Alpha	NO2Bz	OTBS	OAc	OClAc	1.1909	3.29005
1106	Man	Hex	Alpha	NO2Bz	OTBS	OAc	OH	1.02158	2.77757
1107	Man	Hex	Alpha	NO2Bz	OTBS	OAc	OLev	2.37142	10.7126
1108	Man	Hex	Alpha	NO2Bz	OTBS	OAc	OPMB	5.27858	196.092
1109	Man	Hex	Alpha	NO2Bz	OTBS	OAc	OTBDPS	4.78527	119.734
1110	Man	Hex	Alpha	NO2Bz	OTBS	OAc	OTBS	2.70678	14.9809
1111	Man	Hex	Alpha	NO2Bz	OTBS	OAc	OTIPS	4.02771	56.1324
1112	Man	Hex	Alpha	NO2Bz	OTBS	OBn	NO2Bz	4.24106	69.4817
1113	Man	Hex	Alpha	NO2Bz	OTBS	OBn	OAc	3.3209	27.6851
1114	Man	Hex	Alpha	NO2Bz	OTBS	OBn	OBn	5.27434	195.261
1115	Man	Hex	Alpha	NO2Bz	OTBS	OBn	OBz	4.047	57.2255
1116	Man	Hex	Alpha	NO2Bz	OTBS	OBn	OClAc	3.42494	30.7209
1117	Man	Hex	Alpha	NO2Bz	OTBS	OBn	OH	2.81479	16.6897
1118	Man	Hex	Alpha	NO2Bz	OTBS	OBn	OLev	4.74204	114.668
1119	Man	Hex	Alpha	NO2Bz	OTBS	OBn	OPMB	7.30686	1490.48
1120	Man	Hex	Alpha	NO2Bz	OTBS	OBn	OTBDPS	6.70348	815.237
1121	Man	Hex	Alpha	NO2Bz	OTBS	OBn	OTBS	6.04337	421.311
1122	Man	Hex	Alpha	NO2Bz	OTBS	OBn	OTIPS	6.99655	1092.85
1123	Man	Hex	Alpha	NO2Bz	OTBS	OBz	NO2Bz	2.52529	12.4945
1124	Man	Hex	Alpha	NO2Bz	OTBS	OBz	OAc	2.63277	13.9123
1125	Man	Hex	Alpha	NO2Bz	OTBS	OBz	OBn	3.63882	38.0468
1126	Man	Hex	Alpha	NO2Bz	OTBS	OBz	OBz	1.79798	6.03747
1127	Man	Hex	Alpha	NO2Bz	OTBS	OBz	OClAc	1.79868	6.04166
1128	Man	Hex	Alpha	NO2Bz	OTBS	OBz	OH	0.725572	2.06591
1129	Man	Hex	Alpha	NO2Bz	OTBS	OBz	OLev	2.84312	17.1693
1130	Man	Hex	Alpha	NO2Bz	OTBS	OBz	OPMB	5.73362	309.087
1131	Man	Hex	Alpha	NO2Bz	OTBS	OBz	OTBDPS	4.99839	148.175
1132	Man	Hex	Alpha	NO2Bz	OTBS	OBz	OTBS	3.41854	30.525
1133	Man	Hex	Alpha	NO2Bz	OTBS	OBz	OTIPS	4.49142	89.2481
1134	Man	Hex	Alpha	NO2Bz	OTBS	OClAc	NO2Bz	1.70359	5.49361
1135	Man	Hex	Alpha	NO2Bz	OTBS	OClAc	OAc	1.80979	6.10918
1136	Man	Hex	Alpha	NO2Bz	OTBS	OClAc	OBn	2.07921	7.99816
1137	Man	Hex	Alpha	NO2Bz	OTBS	OClAc	OBz	0.556978	1.74539
1138	Man	Hex	Alpha	NO2Bz	OTBS	OClAc	OClAc	1.18093	3.25742
1139	Man	Hex	Alpha	NO2Bz	OTBS	OClAc	OH	0.629	1.87573
1140	Man	Hex	Alpha	NO2Bz	OTBS	OClAc	OLev	1.66875	5.30555
1141	Man	Hex	Alpha	NO2Bz	OTBS	OClAc	OPMB	4.55675	95.2737
1142	Man	Hex	Alpha	NO2Bz	OTBS	OClAc	OTBDPS	4.4657	86.9818
1143	Man	Hex	Alpha	NO2Bz	OTBS	OClAc	OTBS	1.48083	4.3966
1144	Man	Hex	Alpha	NO2Bz	OTBS	OClAc	OTIPS	3.79826	44.6233
1145	Man	Hex	Alpha	NO2Bz	OTBS	OH	NO2Bz	3.07649	21.6822
1146	Man	Hex	Alpha	NO2Bz	OTBS	OH	OAc	3.74835	42.4511
1147	Man	Hex	Alpha	NO2Bz	OTBS	OH	OBn	4.37651	79.5597
1148	Man	Hex	Alpha	NO2Bz	OTBS	OH	OBz	2.14247	8.52042
1149	Man	Hex	Alpha	NO2Bz	OTBS	OH	OClAc	2.66017	14.2987
1150	Man	Hex	Alpha	NO2Bz	OTBS	OH	OH	3.37888	29.338
1151	Man	Hex	Alpha	NO2Bz	OTBS	OH	OLev	3.87152	48.0152
1152	Man	Hex	Alpha	NO2Bz	OTBS	OH	OPMB	6.52333	680.843
1153	Man	Hex	Alpha	NO2Bz	OTBS	OH	OTBDPS	5.85966	350.604
1154	Man	Hex	Alpha	NO2Bz	OTBS	OH	OTBS	4.05911	57.9225
1155	Man	Hex	Alpha	NO2Bz	OTBS	OH	OTIPS	5.13532	169.918
1156	Man	Hex	Alpha	NO2Bz	OTBS	OLev	NO2Bz	3.07155	21.5754
1157	Man	Hex	Alpha	NO2Bz	OTBS	OLev	OAc	2.33306	10.3094
1158	Man	Hex	Alpha	NO2Bz	OTBS	OLev	OBn	4.06724	58.3957
1159	Man	Hex	Alpha	NO2Bz	OTBS	OLev	OBz	2.76804	15.9274
1160	Man	Hex	Alpha	NO2Bz	OTBS	OLev	OClAc	1.65895	5.25377
1161	Man	Hex	Alpha	NO2Bz	OTBS	OLev	OH	0.415611	1.5153
1162	Man	Hex	Alpha	NO2Bz	OTBS	OLev	OLev	2.75661	15.7464
1163	Man	Hex	Alpha	NO2Bz	OTBS	OLev	OPMB	5.84871	346.788
1164	Man	Hex	Alpha	NO2Bz	OTBS	OLev	OTBDPS	5.17207	176.28
1165	Man	Hex	Alpha	NO2Bz	OTBS	OLev	OTBS	3.68881	39.997
1166	Man	Hex	Alpha	NO2Bz	OTBS	OLev	OTIPS	4.72891	113.172
1167	Man	Hex	Alpha	NO2Bz	OTBS	OPMB	NO2Bz	5.16586	175.189
1168	Man	Hex	Alpha	NO2Bz	OTBS	OPMB	OAc	5.17416	176.648
1169	Man	Hex	Alpha	NO2Bz	OTBS	OPMB	OBn	6.25002	518.026
1170	Man	Hex	Alpha	NO2Bz	OTBS	OPMB	OBz	5.51741	248.99
1171	Man	Hex	Alpha	NO2Bz	OTBS	OPMB	OClAc	4.34012	76.7165
1172	Man	Hex	Alpha	NO2Bz	OTBS	OPMB	OH	4.04564	57.1478
1173	Man	Hex	Alpha	NO2Bz	OTBS	OPMB	OLev	5.91175	369.351
1174	Man	Hex	Alpha	NO2Bz	OTBS	OPMB	OPMB	7.6424	2084.73
1175	Man	Hex	Alpha	NO2Bz	OTBS	OPMB	OTBDPS	7.42369	1675.2
1176	Man	Hex	Alpha	NO2Bz	OTBS	OPMB	OTBS	6.69857	811.248
1177	Man	Hex	Alpha	NO2Bz	OTBS	OPMB	OTIPS	7.37025	1588.03
1178	Man	Hex	Alpha	NO2Bz	OTBS	OTBDPS	NO2Bz	5.3176	203.894
1179	Man	Hex	Alpha	NO2Bz	OTBS	OTBDPS	OAc	6.55533	702.98
1180	Man	Hex	Alpha	NO2Bz	OTBS	OTBDPS	OBn	7.05583	1159.6
1181	Man	Hex	Alpha	NO2Bz	OTBS	OTBDPS	OBz	5.85971	350.621
1182	Man	Hex	Alpha	NO2Bz	OTBS	OTBDPS	OClAc	6.04065	420.168
1183	Man	Hex	Alpha	NO2Bz	OTBS	OTBDPS	OH	5.44727	232.123
1184	Man	Hex	Alpha	NO2Bz	OTBS	OTBDPS	OLev	6.18249	484.196
1185	Man	Hex	Alpha	NO2Bz	OTBS	OTBDPS	OPMB	7.31575	1503.79
1186	Man	Hex	Alpha	NO2Bz	OTBS	OTBDPS	OTBDPS	7.03503	1135.72
1187	Man	Hex	Alpha	NO2Bz	OTBS	OTBDPS	OTBS	7.89249	2677.11
1188	Man	Hex	Alpha	NO2Bz	OTBS	OTBDPS	OTIPS	8.05179	3139.41
1189	Man	Hex	Alpha	NO2Bz	OTBS	OTBS	NO2Bz	4.60665	100.148
1190	Man	Hex	Alpha	NO2Bz	OTBS	OTBS	OAc	4.85093	127.859
1191	Man	Hex	Alpha	NO2Bz	OTBS	OTBS	OBn	5.93578	378.335
1192	Man	Hex	Alpha	NO2Bz	OTBS	OTBS	OBz	3.8554	47.2474
1193	Man	Hex	Alpha	NO2Bz	OTBS	OTBS	OClAc	4.20975	67.3398
1194	Man	Hex	Alpha	NO2Bz	OTBS	OTBS	OH	3.55665	35.0455
1195	Man	Hex	Alpha	NO2Bz	OTBS	OTBS	OLev	4.82843	125.015
1196	Man	Hex	Alpha	NO2Bz	OTBS	OTBS	OPMB	7.40726	1647.9
1197	Man	Hex	Alpha	NO2Bz	OTBS	OTBS	OTBDPS	7.54814	1897.21
1198	Man	Hex	Alpha	NO2Bz	OTBS	OTBS	OTBS	6.49063	658.936
1199	Man	Hex	Alpha	NO2Bz	OTBS	OTBS	OTIPS	7.27101	1438.01
1200	Man	Hex	Alpha	NO2Bz	OTBS	OTIPS	NO2Bz	5.59446	268.934
1201	Man	Hex	Alpha	NO2Bz	OTBS	OTIPS	OAc	5.757	316.399
1202	Man	Hex	Alpha	NO2Bz	OTBS	OTIPS	OBn	7.08259	1191.05
1203	Man	Hex	Alpha	NO2Bz	OTBS	OTIPS	OBz	3.59143	36.2858
1204	Man	Hex	Alpha	NO2Bz	OTBS	OTIPS	OClAc	5.37188	215.268
1205	Man	Hex	Alpha	NO2Bz	OTBS	OTIPS	OH	4.46509	86.9289
1206	Man	Hex	Alpha	NO2Bz	OTBS	OTIPS	OLev	5.81902	336.643
1207	Man	Hex	Alpha	NO2Bz	OTBS	OTIPS	OPMB	8.13687	3418.2
1208	Man	Hex	Alpha	NO2Bz	OTBS	OTIPS	OTBDPS	8.10617	3314.87
1209	Man	Hex	Alpha	NO2Bz	OTBS	OTIPS	OTBS	7.47938	1771.14
1210	Man	Hex	Alpha	NO2Bz	OTBS	OTIPS	OTIPS	7.28299	1455.33
1211	Man	Hex	Alpha	NO2Bz	OTIPS	NO2Bz	NO2Bz	2.82988	16.9434
1212	Man	Hex	Alpha	NO2Bz	OTIPS	NO2Bz	OAc	1.27928	3.59407
1213	Man	Hex	Alpha	NO2Bz	OTIPS	NO2Bz	OBn	4.10573	60.6869
1214	Man	Hex	Alpha	NO2Bz	OTIPS	NO2Bz	OBz	2.74295	15.5327
1215	Man	Hex	Alpha	NO2Bz	OTIPS	NO2Bz	OClAc	1.51602	4.55405
1216	Man	Hex	Alpha	NO2Bz	OTIPS	NO2Bz	OH	-0.259538	0.771408
1217	Man	Hex	Alpha	NO2Bz	OTIPS	NO2Bz	OLev	3.65167	38.539
1218	Man	Hex	Alpha	NO2Bz	OTIPS	NO2Bz	OPMB	5.52443	250.744
1219	Man	Hex	Alpha	NO2Bz	OTIPS	NO2Bz	OTBDPS	4.18691	65.819
1220	Man	Hex	Alpha	NO2Bz	OTIPS	NO2Bz	OTBS	3.94125	51.4827
1221	Man	Hex	Alpha	NO2Bz	OTIPS	NO2Bz	OTIPS	3.67824	39.5766
1222	Man	Hex	Alpha	NO2Bz	OTIPS	OAc	NO2Bz	2.81072	16.6218
1223	Man	Hex	Alpha	NO2Bz	OTIPS	OAc	OAc	2.5537	12.8545
1224	Man	Hex	Alpha	NO2Bz	OTIPS	OAc	OBn	3.61694	37.2233
1225	Man	Hex	Alpha	NO2Bz	OTIPS	OAc	OBz	1.1338	3.10745
1226	Man	Hex	Alpha	NO2Bz	OTIPS	OAc	OClAc	1.7093	5.52508
1227	Man	Hex	Alpha	NO2Bz	OTIPS	OAc	OH	1.23223	3.42888
1228	Man	Hex	Alpha	NO2Bz	OTIPS	OAc	OLev	2.73945	15.4784
1229	Man	Hex	Alpha	NO2Bz	OTIPS	OAc	OPMB	5.88755	360.52
1230	Man	Hex	Alpha	NO2Bz	OTIPS	OAc	OTBDPS	5.06507	158.392
1231	Man	Hex	Alpha	NO2Bz	OTIPS	OAc	OTBS	3.07871	21.7303
1232	Man	Hex	Alpha	NO2Bz	OTIPS	OAc	OTIPS	3.41178	30.3191
1233	Man	Hex	Alpha	NO2Bz	OTIPS	OBn	NO2Bz	4.8498	127.714
1234	Man	Hex	Alpha	NO2Bz	OTIPS	OBn	OAc	4.83736	126.136
1235	Man	Hex	Alpha	NO2Bz	OTIPS	OBn	OBn	5.86232	351.539
1236	Man	Hex	Alpha	NO2Bz	OTIPS	OBn	OBz	4.65248	104.845
1237	Man	Hex	Alpha	NO2Bz	OTIPS	OBn	OClAc	4.26323	71.039
1238	Man	Hex	Alpha	NO2Bz	OTIPS	OBn	OH	3.14417	23.2003
1239	Man	Hex	Alpha	NO2Bz	OTIPS	OBn	OLev	5.40509	222.536
1240	Man	Hex	Alpha	NO2Bz	OTIPS	OBn	OPMB	7.82357	2498.82
1241	Man	Hex	Alpha	NO2Bz	OTIPS	OBn	OTBDPS	6.15908	472.991
1242	Man	Hex	Alpha	NO2Bz	OTIPS	OBn	OTBS	6.7618	864.195
1243	Man	Hex	Alpha	NO2Bz	OTIPS	OBn	OTIPS	6.2064	495.911
1244	Man	Hex	Alpha	NO2Bz	OTIPS	OBz	NO2Bz	3.32922	27.9166
1245	Man	Hex	Alpha	NO2Bz	OTIPS	OBz	OAc	3.34213	28.2794
1246	Man	Hex	Alpha	NO2Bz	OTIPS	OBz	OBn	4.31491	74.8071
1247	Man	Hex	Alpha	NO2Bz	OTIPS	OBz	OBz	2.57208	13.093
1248	Man	Hex	Alpha	NO2Bz	OTIPS	OBz	OClAc	2.59038	13.3348
1249	Man	Hex	Alpha	NO2Bz	OTIPS	OBz	OH	1.49312	4.45096
1250	Man	Hex	Alpha	NO2Bz	OTIPS	OBz	OLev	3.56122	35.206
1251	Man	Hex	Alpha	NO2Bz	OTIPS	OBz	OPMB	6.33475	563.829
1252	Man	Hex	Alpha	NO2Bz	OTIPS	OBz	OTBDPS	4.58218	97.727
1253	Man	Hex	Alpha	NO2Bz	OTIPS	OBz	OTBS	4.31501	74.8146
1254	Man	Hex	Alpha	NO2Bz	OTIPS	OBz	OTIPS	3.60116	36.6409
1255	Man	Hex	Alpha	NO2Bz	OTIPS	OClAc	NO2Bz	2.29459	9.92037
1256	Man	Hex	Alpha	NO2Bz	OTIPS	OClAc	OAc	2.25725	9.55679
1257	Man	Hex	Alpha	NO2Bz	OTIPS	OClAc	OBn	2.92484	18.6313
1258	Man	Hex	Alpha	NO2Bz	OTIPS	OClAc	OBz	0.64451	1.90505
1259	Man	Hex	Alpha	NO2Bz	OTIPS	OClAc	OClAc	1.71707	5.56821
1260	Man	Hex	Alpha	NO2Bz	OTIPS	OClAc	OH	0.684193	1.98217
1261	Man	Hex	Alpha	NO2Bz	OTIPS	OClAc	OLev	2.25772	9.56123
1262	Man	Hex	Alpha	NO2Bz	OTIPS	OClAc	OPMB	5.2513	190.814
1263	Man	Hex	Alpha	NO2Bz	OTIPS	OClAc	OTBDPS	4.76668	117.528
1264	Man	Hex	Alpha	NO2Bz	OTIPS	OClAc	OTBS	3.13942	23.0906
1265	Man	Hex	Alpha	NO2Bz	OTIPS	OClAc	OTIPS	3.25986	26.0459
1266	Man	Hex	Alpha	NO2Bz	OTIPS	OH	NO2Bz	3.88411	48.6234
1267	Man	Hex	Alpha	NO2Bz	OTIPS	OH	OAc	4.1894	65.9833
1268	Man	Hex	Alpha	NO2Bz	OTIPS	OH	OBn	4.92253	137.349
1269	Man	Hex	Alpha	NO2Bz	OTIPS	OH	OBz	2.2946	9.92044
1270	Man	Hex	Alpha	NO2Bz	OTIPS	OH	OClAc	3.21097	24.8032
1271	Man	Hex	Alpha	NO2Bz	OTIPS	OH	OH	3.46804	32.0738
1272	Man	Hex	Alpha	NO2Bz	OTIPS	OH	OLev	4.06615	58.3321
1273	Man	Hex	Alpha	NO2Bz	OTIPS	OH	OPMB	7.10416	1217.02
1274	Man	Hex	Alpha	NO2Bz	OTIPS	OH	OTBDPS	6.17807	482.061
1275	Man	Hex	Alpha	NO2Bz	OTIPS	OH	OTBS	5.04909	155.88
1276	Man	Hex	Alpha	NO2Bz	OTIPS	OH	OTIPS	4.49271	89.3632
1277	Man	Hex	Alpha	NO2Bz	OTIPS	OLev	NO2Bz	3.68369	39.793
1278	Man	Hex	Alpha	NO2Bz	OTIPS	OLev	OAc	3.02674	20.63
1279	Man	Hex	Alpha	NO2Bz	OTIPS	OLev	OBn	4.66998	106.696
1280	Man	Hex	Alpha	NO2Bz	OTIPS	OLev	OBz	3.39889	29.9308
1281	Man	Hex	Alpha	NO2Bz	OTIPS	OLev	OClAc	2.32605	10.2374
1282	Man	Hex	Alpha	NO2Bz	OTIPS	OLev	OH	1.00109	2.72125
1283	Man	Hex	Alpha	NO2Bz	OTIPS	OLev	OLev	3.30586	27.2721
1284	Man	Hex	Alpha	NO2Bz	OTIPS	OLev	OPMB	6.47788	650.59
1285	Man	Hex	Alpha	NO2Bz	OTIPS	OLev	OTBDPS	5.45209	233.245
1286	Man	Hex	Alpha	NO2Bz	OTIPS	OLev	OTBS	4.54828	94.4696
1287	Man	Hex	Alpha	NO2Bz	OTIPS	OLev	OTIPS	4.19591	66.414
1288	Man	Hex	Alpha	NO2Bz	OTIPS	OPMB	NO2Bz	5.56224	260.405
1289	Man	Hex	Alpha	NO2Bz	OTIPS	OPMB	OAc	5.50844	246.766
1290	Man	Hex	Alpha	NO2Bz	OTIPS	OPMB	OBn	6.56282	708.267
1291	Man	Hex	Alpha	NO2Bz	OTIPS	OPMB	OBz	6.03115	416.195
1292	Man	Hex	Alpha	NO2Bz	OTIPS	OPMB	OClAc	4.81634	123.512
1293	Man	Hex	Alpha	NO2Bz	OTIPS	OPMB	OH	4.33302	76.1736
1294	Man	Hex	Alpha	NO2Bz	OTIPS	OPMB	OLev	6.35131	573.242
1295	Man	Hex	Alpha	NO2Bz	OTIPS	OPMB	OPMB	8.09988	3294.08
1296	Man	Hex	Alpha	NO2Bz	OTIPS	OPMB	OTBDPS	6.77679	877.252
1297	Man	Hex	Alpha	NO2Bz	OTIPS	OPMB	OTBS	7.27864	1449.02
1298	Man	Hex	Alpha	NO2Bz	OTIPS	OPMB	OTIPS	6.65632	777.684
1299	Man	Hex	Alpha	NO2Bz	OTIPS	OTBDPS	NO2Bz	5.03231	153.287
1300	Man	Hex	Alpha	NO2Bz	OTIPS	OTBDPS	OAc	6.78846	887.548
1301	Man	Hex	Alpha	NO2Bz	OTIPS	OTBDPS	OBn	6.37325	585.961
1302	Man	Hex	Alpha	NO2Bz	OTIPS	OTBDPS	OBz	5.39739	220.829
1303	Man	Hex	Alpha	NO2Bz	OTIPS	OTBDPS	OClAc	6.32543	558.599
1304	Man	Hex	Alpha	NO2Bz	OTIPS	OTBDPS	OH	5.76579	319.193
1305	Man	Hex	Alpha	NO2Bz	OTIPS	OTBDPS	OLev	6.19113	488.396
1306	Man	Hex	Alpha	NO2Bz	OTIPS	OTBDPS	OPMB	6.75031	854.321
1307	Man	Hex	Alpha	NO2Bz	OTIPS	OTBDPS	OTBDPS	6.86264	955.883
1308	Man	Hex	Alpha	NO2Bz	OTIPS	OTBDPS	OTBS	8.09706	3284.79
1309	Man	Hex	Alpha	NO2Bz	OTIPS	OTBDPS	OTIPS	7.51918	1843.06
1310	Man	Hex	Alpha	NO2Bz	OTIPS	OTBS	NO2Bz	5.24956	190.482
1311	Man	Hex	Alpha	NO2Bz	OTIPS	OTBS	OAc	5.51185	247.608
1312	Man	Hex	Alpha	NO2Bz	OTIPS	OTBS	OBn	6.61859	748.891
1313	Man	Hex	Alpha	NO2Bz	OTIPS	OTBS	OBz	4.62944	102.457
1314	Man	Hex	Alpha	NO2Bz	OTIPS	OTBS	OClAc	4.78926	120.213
1315	Man	Hex	Alpha	NO2Bz	OTIPS	OTBS	OH	4.45825	86.3367
1316	Man	Hex	Alpha	NO2Bz	OTIPS	OTBS	OLev	5.43373	229.003
1317	Man	Hex	Alpha	NO2Bz	OTIPS	OTBS	OPMB	8.0051	2996.19
1318	Man	Hex	Alpha	NO2Bz	OTIPS	OTBS	OTBDPS	7.68338	2171.94
1319	Man	Hex	Alpha	NO2Bz	OTIPS	OTBS	OTBS	6.92465	1017.03
1320	Man	Hex	Alpha	NO2Bz	OTIPS	OTBS	OTIPS	6.84515	939.314
1321	Man	Hex	Alpha	NO2Bz	OTIPS	OTIPS	NO2Bz	4.92514	137.709
1322	Man	Hex	Alpha	NO2Bz	OTIPS	OTIPS	OAc	5.01367	150.456
1323	Man	Hex	Alpha	NO2Bz	OTIPS	OTIPS	OBn	6.32182	556.585
1324	Man	Hex	Alpha	NO2Bz	OTIPS	OTIPS	OBz	3.26939	26.2952
1325	Man	Hex	Alpha	NO2Bz	OTIPS	OTIPS	OClAc	4.78932	120.22
1326	Man	Hex	Alpha	NO2Bz	OTIPS	OTIPS	OH	3.87897	48.3742
1327	Man	Hex	Alpha	NO2Bz	OTIPS	OTIPS	OLev	5.21745	184.463
1328	Man	Hex	Alpha	NO2Bz	OTIPS	OTIPS	OPMB	7.36322	1576.91
1329	Man	Hex	Alpha	NO2Bz	OTIPS	OTIPS	OTBDPS	7.32014	1510.41
1330	Man	Hex	Alpha	NO2Bz	OTIPS	OTIPS	OTBS	7.02418	1123.47
1331	Man	Hex	Alpha	NO2Bz	OTIPS	OTIPS	OTIPS	6.29107	539.729
1332	Man	Hex	Alpha	OAc	NO2Bz	NO2Bz	NO2Bz	0.194646	1.21488
1333	Man	Hex	Alpha	OAc	NO2Bz	NO2Bz	OAc	0.371127	1.44937
1334	Man	Hex	Alpha	OAc	NO2Bz	NO2Bz	OBn	1.8999	6.68523
1335	Man	Hex	Alpha	OAc	NO2Bz	NO2Bz	OBz	0.317882	1.37421
1336	Man	Hex	Alpha	OAc	NO2Bz	NO2Bz	OClAc	-0.176409	0.838275
1337	Man	Hex	Alpha	OAc	NO2Bz	NO2Bz	OH	0.781461	2.18466
1338	Man	Hex	Alpha	OAc	NO2Bz	NO2Bz	OLev	1.48167	4.40029
1339	Man	Hex	Alpha	OAc	NO2Bz	NO2Bz	OPMB	3.47011	32.1404
1340	Man	Hex	Alpha	OAc	NO2Bz	NO2Bz	OTBDPS	3.1418	23.1455
1341	Man	Hex	Alpha	OAc	NO2Bz	NO2Bz	OTBS	0.673206	1.96051
1342	Man	Hex	Alpha	OAc	NO2Bz	NO2Bz	OTIPS	2.31551	10.1301
1343	Man	Hex	Alpha	OAc	NO2Bz	OAc	NO2Bz	0.447187	1.56391
1344	Man	Hex	Alpha	OAc	NO2Bz	OAc	OAc	0.866205	2.37787
1345	Man	Hex	Alpha	OAc	NO2Bz	OAc	OBn	1.39703	4.04318
1346	Man	Hex	Alpha	OAc	NO2Bz	OAc	OBz	-0.191652	0.825594
1347	Man	Hex	Alpha	OAc	NO2Bz	OAc	OClAc	0.203484	1.22567
1348	Man	Hex	Alpha	OAc	NO2Bz	OAc	OH	2.23942	9.38786
1349	Man	Hex	Alpha	OAc	NO2Bz	OAc	OLev	1.26251	3.53428
1350	Man	Hex	Alpha	OAc	NO2Bz	OAc	OPMB	3.152	23.3829
1351	Man	Hex	Alpha	OAc	NO2Bz	OAc	OTBDPS	2.52787	12.5267
1352	Man	Hex	Alpha	OAc	NO2Bz	OAc	OTBS	1.05097	2.86042
1353	Man	Hex	Alpha	OAc	NO2Bz	OAc	OTIPS	1.72566	5.61625
1354	Man	Hex	Alpha	OAc	NO2Bz	OBn	NO2Bz	2.23488	9.34536
1355	Man	Hex	Alpha	OAc	NO2Bz	OBn	OAc	2.62145	13.7557
1356	Man	Hex	Alpha	OAc	NO2Bz	OBn	OBn	2.30316	10.0057
1357	Man	Hex	Alpha	OAc	NO2Bz	OBn	OBz	1.85022	6.36124
1358	Man	Hex	Alpha	OAc	NO2Bz	OBn	OClAc	1.68174	5.3749
1359	Man	Hex	Alpha	OAc	NO2Bz	OBn	OH	3.50906	33.417
1360	Man	Hex	Alpha	OAc	NO2Bz	OBn	OLev	2.22233	9.22885
1361	Man	Hex	Alpha	OAc	NO2Bz	OBn	OPMB	5.23201	187.169
1362	Man	Hex	Alpha	OAc	NO2Bz	OBn	OTBDPS	4.9596	142.537
1363	Man	Hex	Alpha	OAc	NO2Bz	OBn	OTBS	4.0875	59.5908
1364	Man	Hex	Alpha	OAc	NO2Bz	OBn	OTIPS	4.32347	75.45
1365	Man	Hex	Alpha	OAc	NO2Bz	OBz	NO2Bz	1.04313	2.83808
1366	Man	Hex	Alpha	OAc	NO2Bz	OBz	OAc	1.43047	4.18065
1367	Man	Hex	Alpha	OAc	NO2Bz	OBz	OBn	2.20693	9.08775
1368	Man	Hex	Alpha	OAc	NO2Bz	OBz	OBz	0.24708	1.28028
1369	Man	Hex	Alpha	OAc	NO2Bz	OBz	OClAc	0.648757	1.91316
1370	Man	Hex	Alpha	OAc	NO2Bz	OBz	OH	2.0234	7.56397
1371	Man	Hex	Alpha	OAc	NO2Bz	OBz	OLev	1.90074	6.69082
1372	Man	Hex	Alpha	OAc	NO2Bz	OBz	OPMB	4.24825	69.9826
1373	Man	Hex	Alpha	OAc	NO2Bz	OBz	OTBDPS	3.37973	29.363
1374	Man	Hex	Alpha	OAc	NO2Bz	OBz	OTBS	2.16037	8.67435
1375	Man	Hex	Alpha	OAc	NO2Bz	OBz	OTIPS	3.19363	24.3768
1376	Man	Hex	Alpha	OAc	NO2Bz	OClAc	NO2Bz	0.175669	1.19204
1377	Man	Hex	Alpha	OAc	NO2Bz	OClAc	OAc	0.584302	1.79374
1378	Man	Hex	Alpha	OAc	NO2Bz	OClAc	OBn	0.888098	2.4305
1379	Man	Hex	Alpha	OAc	NO2Bz	OClAc	OBz	-0.403337	0.668087
1380	Man	Hex	Alpha	OAc	NO2Bz	OClAc	OClAc	0.206097	1.22887
1381	Man	Hex	Alpha	OAc	NO2Bz	OClAc	OH	1.83825	6.2855
1382	Man	Hex	Alpha	OAc	NO2Bz	OClAc	OLev	0.842644	2.3225
1383	Man	Hex	Alpha	OAc	NO2Bz	OClAc	OPMB	2.64633	14.1021
1384	Man	Hex	Alpha	OAc	NO2Bz	OClAc	OTBDPS	2.24608	9.45061
1385	Man	Hex	Alpha	OAc	NO2Bz	OClAc	OTBS	0.815197	2.25962
1386	Man	Hex	Alpha	OAc	NO2Bz	OClAc	OTIPS	1.47817	4.38491
1387	Man	Hex	Alpha	OAc	NO2Bz	OH	NO2Bz	1.53948	4.66217
1388	Man	Hex	Alpha	OAc	NO2Bz	OH	OAc	3.03037	20.7049
1389	Man	Hex	Alpha	OAc	NO2Bz	OH	OBn	2.99815	20.0484
1390	Man	Hex	Alpha	OAc	NO2Bz	OH	OBz	0.837566	2.31074
1391	Man	Hex	Alpha	OAc	NO2Bz	OH	OClAc	2.10139	8.17752
1392	Man	Hex	Alpha	OAc	NO2Bz	OH	OH	4.71996	112.163
1393	Man	Hex	Alpha	OAc	NO2Bz	OH	OLev	2.94802	19.0681
1394	Man	Hex	Alpha	OAc	NO2Bz	OH	OPMB	5.0068	149.426
1395	Man	Hex	Alpha	OAc	NO2Bz	OH	OTBDPS	3.83157	46.1347
1396	Man	Hex	Alpha	OAc	NO2Bz	OH	OTBS	2.75438	15.7113
1397	Man	Hex	Alpha	OAc	NO2Bz	OH	OTIPS	3.33701	28.1349
1398	Man	Hex	Alpha	OAc	NO2Bz	OLev	NO2Bz	1.61226	5.01412
1399	Man	Hex	Alpha	OAc	NO2Bz	OLev	OAc	1.76648	5.85021
1400	Man	Hex	Alpha	OAc	NO2Bz	OLev	OBn	2.2105	9.12024
1401	Man	Hex	Alpha	OAc	NO2Bz	OLev	OBz	1.35379	3.87207
1402	Man	Hex	Alpha	OAc	NO2Bz	OLev	OClAc	0.931388	2.53803
1403	Man	Hex	Alpha	OAc	NO2Bz	OLev	OH	2.55379	12.8557
1404	Man	Hex	Alpha	OAc	NO2Bz	OLev	OLev	0.930948	2.53691
1405	Man	Hex	Alpha	OAc	NO2Bz	OLev	OPMB	4.31238	74.6175
1406	Man	Hex	Alpha	OAc	NO2Bz	OLev	OTBDPS	3.72434	41.4437
1407	Man	Hex	Alpha	OAc	NO2Bz	OLev	OTBS	1.9619	7.11284
1408	Man	Hex	Alpha	OAc	NO2Bz	OLev	OTIPS	2.70716	14.9867
1409	Man	Hex	Alpha	OAc	NO2Bz	OPMB	NO2Bz	3.26439	26.164
1410	Man	Hex	Alpha	OAc	NO2Bz	OPMB	OAc	3.21673	24.9465
1411	Man	Hex	Alpha	OAc	NO2Bz	OPMB	OBn	4.86653	129.87
1412	Man	Hex	Alpha	OAc	NO2Bz	OPMB	OBz	3.40348	30.0685
1413	Man	Hex	Alpha	OAc	NO2Bz	OPMB	OClAc	2.37248	10.724
1414	Man	Hex	Alpha	OAc	NO2Bz	OPMB	OH	3.88966	48.8945
1415	Man	Hex	Alpha	OAc	NO2Bz	OPMB	OLev	4.24686	69.8859
1416	Man	Hex	Alpha	OAc	NO2Bz	OPMB	OPMB	5.75713	316.44
1417	Man	Hex	Alpha	OAc	NO2Bz	OPMB	OTBDPS	6.06403	430.103
1418	Man	Hex	Alpha	OAc	NO2Bz	OPMB	OTBS	4.6931	109.191
1419	Man	Hex	Alpha	OAc	NO2Bz	OPMB	OTIPS	5.37365	215.649
1420	Man	Hex	Alpha	OAc	NO2Bz	OTBDPS	NO2Bz	3.86516	47.7111
1421	Man	Hex	Alpha	OAc	NO2Bz	OTBDPS	OAc	4.22819	68.5929
1422	Man	Hex	Alpha	OAc	NO2Bz	OTBDPS	OBn	4.81032	122.771
1423	Man	Hex	Alpha	OAc	NO2Bz	OTBDPS	OBz	3.70143	40.505
1424	Man	Hex	Alpha	OAc	NO2Bz	OTBDPS	OClAc	3.55886	35.123
1425	Man	Hex	Alpha	OAc	NO2Bz	OTBDPS	OH	4.264	71.094
1426	Man	Hex	Alpha	OAc	NO2Bz	OTBDPS	OLev	4.16048	64.1023
1427	Man	Hex	Alpha	OAc	NO2Bz	OTBDPS	OPMB	5.93821	379.256
1428	Man	Hex	Alpha	OAc	NO2Bz	OTBDPS	OTBDPS	4.61662	101.152
1429	Man	Hex	Alpha	OAc	NO2Bz	OTBDPS	OTBS	5.91919	372.11
1430	Man	Hex	Alpha	OAc	NO2Bz	OTBDPS	OTIPS	6.76313	865.35
1431	Man	Hex	Alpha	OAc	NO2Bz	OTBS	NO2Bz	2.69431	14.7953
1432	Man	Hex	Alpha	OAc	NO2Bz	OTBS	OAc	2.88575	17.917
1433	Man	Hex	Alpha	OAc	NO2Bz	OTBS	OBn	3.8704	47.9614
1434	Man	Hex	Alpha	OAc	NO2Bz	OTBS	OBz	2.30116	9.98571
1435	Man	Hex	Alpha	OAc	NO2Bz	OTBS	OClAc	2.11481	8.28799
1436	Man	Hex	Alpha	OAc	NO2Bz	OTBS	OH	3.31969	27.6518
1437	Man	Hex	Alpha	OAc	NO2Bz	OTBS	OLev	2.86278	17.5101
1438	Man	Hex	Alpha	OAc	NO2Bz	OTBS	OPMB	5.19105	179.657
1439	Man	Hex	Alpha	OAc	NO2Bz	OTBS	OTBDPS	5.92386	373.851
1440	Man	Hex	Alpha	OAc	NO2Bz	OTBS	OTBS	4.54527	94.1861
1441	Man	Hex	Alpha	OAc	NO2Bz	OTBS	OTIPS	4.66113	105.756
1442	Man	Hex	Alpha	OAc	NO2Bz	OTIPS	NO2Bz	3.67772	39.5563
1443	Man	Hex	Alpha	OAc	NO2Bz	OTIPS	OAc	3.6577	38.772
1444	Man	Hex	Alpha	OAc	NO2Bz	OTIPS	OBn	4.34294	76.9335
1445	Man	Hex	Alpha	OAc	NO2Bz	OTIPS	OBz	3.23522	25.4118
1446	Man	Hex	Alpha	OAc	NO2Bz	OTIPS	OClAc	2.95523	19.2062
1447	Man	Hex	Alpha	OAc	NO2Bz	OTIPS	OH	3.83856	46.4585
1448	Man	Hex	Alpha	OAc	NO2Bz	OTIPS	OLev	3.22642	25.1893
1449	Man	Hex	Alpha	OAc	NO2Bz	OTIPS	OPMB	6.00904	407.093
1450	Man	Hex	Alpha	OAc	NO2Bz	OTIPS	OTBDPS	6.57392	716.171
1451	Man	Hex	Alpha	OAc	NO2Bz	OTIPS	OTBS	5.70451	300.217
1452	Man	Hex	Alpha	OAc	NO2Bz	OTIPS	OTIPS	5.01688	150.94
1453	Man	Hex	Alpha	OAc	OAc	NO2Bz	NO2Bz	0.405401	1.4999
1454	Man	Hex	Alpha	OAc	OAc	NO2Bz	OAc	1.28892	3.62885
1455	Man	Hex	Alpha	OAc	OAc	NO2Bz	OBn	2.48826	12.0403
1456	Man	Hex	Alpha	OAc	OAc	NO2Bz	OBz	0.817915	2.26577
1457	Man	Hex	Alpha	OAc	OAc	NO2Bz	OClAc	0.640065	1.8966
1458	Man	Hex	Alpha	OAc	OAc	NO2Bz	OH	2.2884	9.85914
1459	Man	Hex	Alpha	OAc	OAc	NO2Bz	OLev	1.67836	5.35676
1460	Man	Hex	Alpha	OAc	OAc	NO2Bz	OPMB	3.51749	33.6997
1461	Man	Hex	Alpha	OAc	OAc	NO2Bz	OTBDPS	2.96535	19.4016
1462	Man	Hex	Alpha	OAc	OAc	NO2Bz	OTBS	1.64084	5.1595
1463	Man	Hex	Alpha	OAc	OAc	NO2Bz	OTIPS	2.48325	11.9801
1464	Man	Hex	Alpha	OAc	OAc	OAc	NO2Bz	0.899401	2.45813
1465	Man	Hex	Alpha	OAc	OAc	OAc	OAc	0.0125714	1.01265
1466	Man	Hex	Alpha	OAc	OAc	OAc	OBn	1.4848	4.41408
1467	Man	Hex	Alpha	OAc	OAc	OAc	OBz	0.540561	1.71697
1468	Man	Hex	Alpha	OAc	OAc	OAc	OClAc	-0.451484	0.636683
1469	Man	Hex	Alpha	OAc	OAc	OAc	OH	1.90699	6.73282
1470	Man	Hex	Alpha	OAc	OAc	OAc	OLev	1.95122	7.0373
1471	Man	Hex	Alpha	OAc	OAc	OAc	OPMB	3.25331	25.8759
1472	Man	Hex	Alpha	OAc	OAc	OAc	OTBDPS	0.123244	1.13116
1473	Man	Hex	Alpha	OAc	OAc	OAc	OTBS	-2.06299	0.127074
1474	Man	Hex	Alpha	OAc	OAc	OAc	OTIPS	-1.45523	0.233346
1475	Man	Hex	Alpha	OAc	OAc	OBn	NO2Bz	3.218	24.9782
1476	Man	Hex	Alpha	OAc	OAc	OBn	OAc	1.80664	6.08993
1477	Man	Hex	Alpha	OAc	OAc	OBn	OBn	4.10413	60.59
1478	Man	Hex	Alpha	OAc	OAc	OBn	OBz	2.99715	20.0283
1479	Man	Hex	Alpha	OAc	OAc	OBn	OClAc	0.940513	2.56129
1480	Man	Hex	Alpha	OAc	OAc	OBn	OH	3.0919	22.0189
1481	Man	Hex	Alpha	OAc	OAc	OBn	OLev	4.17207	64.8495
1482	Man	Hex	Alpha	OAc	OAc	OBn	OPMB	6.23212	508.833
1483	Man	Hex	Alpha	OAc	OAc	OBn	OTBDPS	4.02724	56.106
1484	Man	Hex	Alpha	OAc	OAc	OBn	OTBS	2.90994	18.3557
1485	Man	Hex	Alpha	OAc	OAc	OBn	OTIPS	3.07624	21.6767
1486	Man	Hex	Alpha	OAc	OAc	OBz	NO2Bz	2.03779	7.67366
1487	Man	Hex	Alpha	OAc	OAc	OBz	OAc	0.947344	2.57885
1488	Man	Hex	Alpha	OAc	OAc	OBz	OBn	3.70685	40.7252
1489	Man	Hex	Alpha	OAc	OAc	OBz	OBz	1.16658	3.211
1490	Man	Hex	Alpha	OAc	OAc	OBz	OClAc	0.228965	1.2573
1491	Man	Hex	Alpha	OAc	OAc	OBz	OH	2.18299	8.87279
1492	Man	Hex	Alpha	OAc	OAc	OBz	OLev	3.45507	31.6604
1493	Man	Hex	Alpha	OAc	OAc	OBz	OPMB	5.47387	238.381
1494	Man	Hex	Alpha	OAc	OAc	OBz	OTBDPS	2.36307	10.6236
1495	Man	Hex	Alpha	OAc	OAc	OBz	OTBS	0.958504	2.60779
1496	Man	Hex	Alpha	OAc	OAc	OBz	OTIPS	1.34574	3.84102
1497	Man	Hex	Alpha	OAc	OAc	OClAc	NO2Bz	0.695676	2.00506
1498	Man	Hex	Alpha	OAc	OAc	OClAc	OAc	-0.184534	0.831492
1499	Man	Hex	Alpha	OAc	OAc	OClAc	OBn	0.851185	2.34242
1500	Man	Hex	Alpha	OAc	OAc	OClAc	OBz	0.273918	1.31511
1501	Man	Hex	Alpha	OAc	OAc	OClAc	OClAc	-0.512231	0.599157
1502	Man	Hex	Alpha	OAc	OAc	OClAc	OH	1.76712	5.854
1503	Man	Hex	Alpha	OAc	OAc	OClAc	OLev	1.60228	4.96432
1504	Man	Hex	Alpha	OAc	OAc	OClAc	OPMB	2.68785	14.7001
1505	Man	Hex	Alpha	OAc	OAc	OClAc	OTBDPS	0.0433773	1.04433
1506	Man	Hex	Alpha	OAc	OAc	OClAc	OTBS	-2.03693	0.130428
1507	Man	Hex	Alpha	OAc	OAc	OClAc	OTIPS	-2.02941	0.131413
1508	Man	Hex	Alpha	OAc	OAc	OH	NO2Bz	2.83392	17.012
1509	Man	Hex	Alpha	OAc	OAc	OH	OAc	3.40972	30.2567
1510	Man	Hex	Alpha	OAc	OAc	OH	OBn	4.10421	60.5951
1511	Man	Hex	Alpha	OAc	OAc	OH	OBz	3.18289	24.1163
1512	Man	Hex	Alpha	OAc	OAc	OH	OClAc	2.75001	15.6427
1513	Man	Hex	Alpha	OAc	OAc	OH	OH	4.64732	104.305
1514	Man	Hex	Alpha	OAc	OAc	OH	OLev	4.19129	66.108
1515	Man	Hex	Alpha	OAc	OAc	OH	OPMB	5.36319	213.406
1516	Man	Hex	Alpha	OAc	OAc	OH	OTBDPS	2.19815	9.00835
1517	Man	Hex	Alpha	OAc	OAc	OH	OTBS	0.67776	1.96946
1518	Man	Hex	Alpha	OAc	OAc	OH	OTIPS	0.596448	1.81566
1519	Man	Hex	Alpha	OAc	OAc	OLev	NO2Bz	2.16897	8.7493
1520	Man	Hex	Alpha	OAc	OAc	OLev	OAc	1.84467	6.326
1521	Man	Hex	Alpha	OAc	OAc	OLev	OBn	3.32382	27.7662
1522	Man	Hex	Alpha	OAc	OAc	OLev	OBz	1.85688	6.40371
1523	Man	Hex	Alpha	OAc	OAc	OLev	OClAc	1.10217	3.01068
1524	Man	Hex	Alpha	OAc	OAc	OLev	OH	2.92888	18.7067
1525	Man	Hex	Alpha	OAc	OAc	OLev	OLev	2.43853	11.4562
1526	Man	Hex	Alpha	OAc	OAc	OLev	OPMB	4.51742	91.5991
1527	Man	Hex	Alpha	OAc	OAc	OLev	OTBDPS	2.27716	9.74893
1528	Man	Hex	Alpha	OAc	OAc	OLev	OTBS	0.916609	2.5008
1529	Man	Hex	Alpha	OAc	OAc	OLev	OTIPS	0.492167	1.63586
1530	Man	Hex	Alpha	OAc	OAc	OPMB	NO2Bz	3.92756	50.7827
1531	Man	Hex	Alpha	OAc	OAc	OPMB	OAc	3.15559	23.4668
1532	Man	Hex	Alpha	OAc	OAc	OPMB	OBn	4.61853	101.345
1533	Man	Hex	Alpha	OAc	OAc	OPMB	OBz	4.07537	58.8722
1534	Man	Hex	Alpha	OAc	OAc	OPMB	OClAc	2.28218	9.79804
1535	Man	Hex	Alpha	OAc	OAc	OPMB	OH	4.61523	101.011
1536	Man	Hex	Alpha	OAc	OAc	OPMB	OLev	3.43439	31.0124
1537	Man	Hex	Alpha	OAc	OAc	OPMB	OPMB	6.10363	447.479
1538	Man	Hex	Alpha	OAc	OAc	OPMB	OTBDPS	5.89425	362.945
1539	Man	Hex	Alpha	OAc	OAc	OPMB	OTBS	4.65453	105.06
1540	Man	Hex	Alpha	OAc	OAc	OPMB	OTIPS	5.53115	252.435
1541	Man	Hex	Alpha	OAc	OAc	OTBDPS	NO2Bz	4.6482	104.397
1542	Man	Hex	Alpha	OAc	OAc	OTBDPS	OAc	1.98739	7.29646
1543	Man	Hex	Alpha	OAc	OAc	OTBDPS	OBn	5.24303	189.242
1544	Man	Hex	Alpha	OAc	OAc	OTBDPS	OBz	4.05868	57.8977
1545	Man	Hex	Alpha	OAc	OAc	OTBDPS	OClAc	1.55627	4.74111
1546	Man	Hex	Alpha	OAc	OAc	OTBDPS	OH	1.09504	2.98931
1547	Man	Hex	Alpha	OAc	OAc	OTBDPS	OLev	4.45983	86.473
1548	Man	Hex	Alpha	OAc	OAc	OTBDPS	OPMB	7.20512	1346.3
1549	Man	Hex	Alpha	OAc	OAc	OTBDPS	OTBDPS	4.12904	62.118
1550	Man	Hex	Alpha	OAc	OAc	OTBDPS	OTBS	5.00805	149.613
1551	Man	Hex	Alpha	OAc	OAc	OTBDPS	OTIPS	5.62482	277.221
1552	Man	Hex	Alpha	OAc	OAc	OTBS	NO2Bz	3.12813	22.8313
1553	Man	Hex	Alpha	OAc	OAc	OTBS	OAc	-0.0909502	0.913063
1554	Man	Hex	Alpha	OAc	OAc	OTBS	OBn	3.67188	39.3258
1555	Man	Hex	Alpha	OAc	OAc	OTBS	OBz	2.69112	14.7482
1556	Man	Hex	Alpha	OAc	OAc	OTBS	OClAc	-0.796982	0.450687
1557	Man	Hex	Alpha	OAc	OAc	OTBS	OH	0.921524	2.51312
1558	Man	Hex	Alpha	OAc	OAc	OTBS	OLev	3.04912	21.0968
1559	Man	Hex	Alpha	OAc	OAc	OTBS	OPMB	5.72931	307.756
1560	Man	Hex	Alpha	OAc	OAc	OTBS	OTBDPS	5.00213	148.73
1561	Man	Hex	Alpha	OAc	OAc	OTBS	OTBS	2.66632	14.387
1562	Man	Hex	Alpha	OAc	OAc	OTBS	OTIPS	3.83352	46.2249
1563	Man	Hex	Alpha	OAc	OAc	OTIPS	NO2Bz	3.98444	53.7554
1564	Man	Hex	Alpha	OAc	OAc	OTIPS	OAc	0.128933	1.13761
1565	Man	Hex	Alpha	OAc	OAc	OTIPS	OBn	4.45089	85.7036
1566	Man	Hex	Alpha	OAc	OAc	OTIPS	OBz	3.50646	33.33
1567	Man	Hex	Alpha	OAc	OAc	OTIPS	OClAc	-0.339316	0.712257
1568	Man	Hex	Alpha	OAc	OAc	OTIPS	OH	0.766773	2.15281
1569	Man	Hex	Alpha	OAc	OAc	OTIPS	OLev	3.65312	38.5947
1570	Man	Hex	Alpha	OAc	OAc	OTIPS	OPMB	6.63851	763.959
1571	Man	Hex	Alpha	OAc	OAc	OTIPS	OTBDPS	5.75089	314.472
1572	Man	Hex	Alpha	OAc	OAc	OTIPS	OTBS	3.633	37.826
1573	Man	Hex	Alpha	OAc	OAc	OTIPS	OTIPS	3.87873	48.3627
1574	Man	Hex	Alpha	OAc	OBn	NO2Bz	NO2Bz	2.19064	8.9409
1575	Man	Hex	Alpha	OAc	OBn	NO2Bz	OAc	2.85814	17.4291
1576	Man	Hex	Alpha	OAc	OBn	NO2Bz	OBn	3.78312	43.9527
1577	Man	Hex	Alpha	OAc	OBn	NO2Bz	OBz	2.16971	8.75572
1578	Man	Hex	Alpha	OAc	OBn	NO2Bz	OClAc	2.0097	7.46108
1579	Man	Hex	Alpha	OAc	OBn	NO2Bz	OH	2.11048	8.25217
1580	Man	Hex	Alpha	OAc	OBn	NO2Bz	OLev	3.05474	21.2156
1581	Man	Hex	Alpha	OAc	OBn	NO2Bz	OPMB	5.76979	320.47
1582	Man	Hex	Alpha	OAc	OBn	NO2Bz	OTBDPS	4.48735	88.8855
1583	Man	Hex	Alpha	OAc	OBn	NO2Bz	OTBS	3.63009	37.7163
1584	Man	Hex	Alpha	OAc	OBn	NO2Bz	OTIPS	4.58312	97.8195
1585	Man	Hex	Alpha	OAc	OBn	OAc	NO2Bz	2.74139	15.5085
1586	Man	Hex	Alpha	OAc	OBn	OAc	OAc	0.82231	2.27575
1587	Man	Hex	Alpha	OAc	OBn	OAc	OBn	2.95114	19.1277
1588	Man	Hex	Alpha	OAc	OBn	OAc	OBz	1.87512	6.52162
1589	Man	Hex	Alpha	OAc	OBn	OAc	OClAc	0.17911	1.19615
1590	Man	Hex	Alpha	OAc	OBn	OAc	OH	0.974858	2.65079
1591	Man	Hex	Alpha	OAc	OBn	OAc	OLev	3.39638	29.8557
1592	Man	Hex	Alpha	OAc	OBn	OAc	OPMB	5.61566	274.693
1593	Man	Hex	Alpha	OAc	OBn	OAc	OTBDPS	2.83197	16.9789
1594	Man	Hex	Alpha	OAc	OBn	OAc	OTBS	0.94669	2.57716
1595	Man	Hex	Alpha	OAc	OBn	OAc	OTIPS	1.94498	6.99352
1596	Man	Hex	Alpha	OAc	OBn	OBn	NO2Bz	5.66691	289.139
1597	Man	Hex	Alpha	OAc	OBn	OBn	OAc	3.78426	44.0032
1598	Man	Hex	Alpha	OAc	OBn	OBn	OBn	7.00827	1105.74
1599	Man	Hex	Alpha	OAc	OBn	OBn	OBz	5.41628	225.04
1600	Man	Hex	Alpha	OAc	OBn	OBn	OClAc	3.59378	36.3713
1601	Man	Hex	Alpha	OAc	OBn	OBn	OH	3.89095	48.9576
1602	Man	Hex	Alpha	OAc	OBn	OBn	OLev	4.53245	92.9864
1603	Man	Hex	Alpha	OAc	OBn	OBn	OPMB	9.40606	12161.8
1604	Man	Hex	Alpha	OAc	OBn	OBn	OTBDPS	6.54573	696.263
1605	Man	Hex	Alpha	OAc	OBn	OBn	OTBS	5.89527	363.316
1606	Man	Hex	Alpha	OAc	OBn	OBn	OTIPS	6.42165	615.019
1607	Man	Hex	Alpha	OAc	OBn	OBz	NO2Bz	3.35077	28.5248
1608	Man	Hex	Alpha	OAc	OBn	OBz	OAc	2.48348	11.9829
1609	Man	Hex	Alpha	OAc	OBn	OBz	OBn	4.7734	118.321
1610	Man	Hex	Alpha	OAc	OBn	OBz	OBz	2.04029	7.69284
1611	Man	Hex	Alpha	OAc	OBn	OBz	OClAc	1.58535	4.88101
1612	Man	Hex	Alpha	OAc	OBn	OBz	OH	1.72161	5.59352
1613	Man	Hex	Alpha	OAc	OBn	OBz	OLev	4.54295	93.9674
1614	Man	Hex	Alpha	OAc	OBn	OBz	OPMB	7.03835	1139.51
1615	Man	Hex	Alpha	OAc	OBn	OBz	OTBDPS	4.35404	77.7923
1616	Man	Hex	Alpha	OAc	OBn	OBz	OTBS	3.36393	28.9027
1617	Man	Hex	Alpha	OAc	OBn	OBz	OTIPS	4.13338	62.3886
1618	Man	Hex	Alpha	OAc	OBn	OClAc	NO2Bz	2.14731	8.56178
1619	Man	Hex	Alpha	OAc	OBn	OClAc	OAc	0.466045	1.59368
1620	Man	Hex	Alpha	OAc	OBn	OClAc	OBn	1.89516	6.65361
1621	Man	Hex	Alpha	OAc	OBn	OClAc	OBz	1.0667	2.90578
1622	Man	Hex	Alpha	OAc	OBn	OClAc	OClAc	-0.273826	0.760464
1623	Man	Hex	Alpha	OAc	OBn	OClAc	OH	0.434938	1.54487
1624	Man	Hex	Alpha	OAc	OBn	OClAc	OLev	2.57774	13.1673
1625	Man	Hex	Alpha	OAc	OBn	OClAc	OPMB	4.56807	96.3582
1626	Man	Hex	Alpha	OAc	OBn	OClAc	OTBDPS	2.33245	10.3031
1627	Man	Hex	Alpha	OAc	OBn	OClAc	OTBS	0.251714	1.28623
1628	Man	Hex	Alpha	OAc	OBn	OClAc	OTIPS	1.46194	4.31431
1629	Man	Hex	Alpha	OAc	OBn	OH	NO2Bz	3.78215	43.9105
1630	Man	Hex	Alpha	OAc	OBn	OH	OAc	3.49005	32.7875
1631	Man	Hex	Alpha	OAc	OBn	OH	OBn	4.81071	122.819
1632	Man	Hex	Alpha	OAc	OBn	OH	OBz	3.87741	48.2988
1633	Man	Hex	Alpha	OAc	OBn	OH	OClAc	2.07156	7.93718
1634	Man	Hex	Alpha	OAc	OBn	OH	OH	3.73399	41.8459
1635	Man	Hex	Alpha	OAc	OBn	OH	OLev	5.00757	149.54
1636	Man	Hex	Alpha	OAc	OBn	OH	OPMB	7.11224	1226.89
1637	Man	Hex	Alpha	OAc	OBn	OH	OTBDPS	4.61681	101.171
1638	Man	Hex	Alpha	OAc	OBn	OH	OTBS	3.26325	26.1343
1639	Man	Hex	Alpha	OAc	OBn	OH	OTIPS	4.17169	64.8248
1640	Man	Hex	Alpha	OAc	OBn	OLev	NO2Bz	3.68402	39.8063
1641	Man	Hex	Alpha	OAc	OBn	OLev	OAc	3.40924	30.2422
1642	Man	Hex	Alpha	OAc	OBn	OLev	OBn	4.05503	57.6871
1643	Man	Hex	Alpha	OAc	OBn	OLev	OBz	2.97665	19.622
1644	Man	Hex	Alpha	OAc	OBn	OLev	OClAc	2.35608	10.5495
1645	Man	Hex	Alpha	OAc	OBn	OLev	OH	2.58885	13.3144
1646	Man	Hex	Alpha	OAc	OBn	OLev	OLev	3.57593	35.7279
1647	Man	Hex	Alpha	OAc	OBn	OLev	OPMB	6.33038	561.372
1648	Man	Hex	Alpha	OAc	OBn	OLev	OTBDPS	4.2123	67.5113
1649	Man	Hex	Alpha	OAc	OBn	OLev	OTBS	3.22269	25.0954
1650	Man	Hex	Alpha	OAc	OBn	OLev	OTIPS	3.36658	28.9791
1651	Man	Hex	Alpha	OAc	OBn	OPMB	NO2Bz	5.92954	375.98
1652	Man	Hex	Alpha	OAc	OBn	OPMB	OAc	6.19607	490.818
1653	Man	Hex	Alpha	OAc	OBn	OPMB	OBn	8.7329	6203.69
1654	Man	Hex	Alpha	OAc	OBn	OPMB	OBz	7.18537	1319.98
1655	Man	Hex	Alpha	OAc	OBn	OPMB	OClAc	5.27967	196.305
1656	Man	Hex	Alpha	OAc	OBn	OPMB	OH	6.18753	486.641
1657	Man	Hex	Alpha	OAc	OBn	OPMB	OLev	7.27459	1443.16
1658	Man	Hex	Alpha	OAc	OBn	OPMB	OPMB	9.57336	14376.6
1659	Man	Hex	Alpha	OAc	OBn	OPMB	OTBDPS	8.04875	3129.87
1660	Man	Hex	Alpha	OAc	OBn	OPMB	OTBS	7.81497	2477.4
1661	Man	Hex	Alpha	OAc	OBn	OPMB	OTIPS	7.92131	2755.39
1662	Man	Hex	Alpha	OAc	OBn	OTBDPS	NO2Bz	5.69259	296.661
1663	Man	Hex	Alpha	OAc	OBn	OTBDPS	OAc	4.0687	58.4809
1664	Man	Hex	Alpha	OAc	OBn	OTBDPS	OBn	6.84623	940.327
1665	Man	Hex	Alpha	OAc	OBn	OTBDPS	OBz	5.61206	273.707
1666	Man	Hex	Alpha	OAc	OBn	OTBDPS	OClAc	3.537	34.3637
1667	Man	Hex	Alpha	OAc	OBn	OTBDPS	OH	3.63728	37.9882
1668	Man	Hex	Alpha	OAc	OBn	OTBDPS	OLev	6.03565	418.07
1669	Man	Hex	Alpha	OAc	OBn	OTBDPS	OPMB	8.47468	4791.91
1670	Man	Hex	Alpha	OAc	OBn	OTBDPS	OTBDPS	4.58989	98.4836
1671	Man	Hex	Alpha	OAc	OBn	OTBDPS	OTBS	7.02651	1126.1
1672	Man	Hex	Alpha	OAc	OBn	OTBDPS	OTIPS	7.39425	1626.6
1673	Man	Hex	Alpha	OAc	OBn	OTBS	NO2Bz	4.90249	134.625
1674	Man	Hex	Alpha	OAc	OBn	OTBS	OAc	2.19105	8.94458
1675	Man	Hex	Alpha	OAc	OBn	OTBS	OBn	5.28147	196.659
1676	Man	Hex	Alpha	OAc	OBn	OTBS	OBz	4.53192	92.9368
1677	Man	Hex	Alpha	OAc	OBn	OTBS	OClAc	1.59523	4.92946
1678	Man	Hex	Alpha	OAc	OBn	OTBS	OH	2.04599	7.73681
1679	Man	Hex	Alpha	OAc	OBn	OTBS	OLev	4.72816	113.087
1680	Man	Hex	Alpha	OAc	OBn	OTBS	OPMB	7.99717	2972.52
1681	Man	Hex	Alpha	OAc	OBn	OTBS	OTBDPS	7.07941	1187.27
1682	Man	Hex	Alpha	OAc	OBn	OTBS	OTBS	5.69598	297.667
1683	Man	Hex	Alpha	OAc	OBn	OTBS	OTIPS	6.64994	772.742
1684	Man	Hex	Alpha	OAc	OBn	OTIPS	NO2Bz	5.90109	365.434
1685	Man	Hex	Alpha	OAc	OBn	OTIPS	OAc	3.3367	28.1261
1686	Man	Hex	Alpha	OAc	OBn	OTIPS	OBn	6.64257	767.064
1687	Man	Hex	Alpha	OAc	OBn	OTIPS	OBz	5.65562	285.895
1688	Man	Hex	Alpha	OAc	OBn	OTIPS	OClAc	2.42657	11.32
1689	Man	Hex	Alpha	OAc	OBn	OTIPS	OH	2.648	14.1257
1690	Man	Hex	Alpha	OAc	OBn	OTIPS	OLev	5.49708	243.977
1691	Man	Hex	Alpha	OAc	OBn	OTIPS	OPMB	8.90217	7347.92
1692	Man	Hex	Alpha	OAc	OBn	OTIPS	OTBDPS	7.70189	2212.54
1693	Man	Hex	Alpha	OAc	OBn	OTIPS	OTBS	6.8726	965.452
1694	Man	Hex	Alpha	OAc	OBn	OTIPS	OTIPS	6.4952	661.959
1695	Man	Hex	Alpha	OAc	OBz	NO2Bz	NO2Bz	1.64921	5.20289
1696	Man	Hex	Alpha	OAc	OBz	NO2Bz	OAc	2.37435	10.7441
1697	Man	Hex	Alpha	OAc	OBz	NO2Bz	OBn	3.26658	26.2216
1698	Man	Hex	Alpha	OAc	OBz	NO2Bz	OBz	1.31332	3.71848
1699	Man	Hex	Alpha	OAc	OBz	NO2Bz	OClAc	1.43163	4.18551
1700	Man	Hex	Alpha	OAc	OBz	NO2Bz	OH	2.91017	18.3599
1701	Man	Hex	Alpha	OAc	OBz	NO2Bz	OLev	2.57781	13.1683
1702	Man	Hex	Alpha	OAc	OBz	NO2Bz	OPMB	5.33009	206.456
1703	Man	Hex	Alpha	OAc	OBz	NO2Bz	OTBDPS	3.60215	36.6772
1704	Man	Hex	Alpha	OAc	OBz	NO2Bz	OTBS	3.02484	20.5907
1705	Man	Hex	Alpha	OAc	OBz	NO2Bz	OTIPS	3.94176	51.5093
1706	Man	Hex	Alpha	OAc	OBz	OAc	NO2Bz	2.39932	11.0157
1707	Man	Hex	Alpha	OAc	OBz	OAc	OAc	1.13094	3.09857
1708	Man	Hex	Alpha	OAc	OBz	OAc	OBn	3.78595	44.0775
1709	Man	Hex	Alpha	OAc	OBz	OAc	OBz	1.187	3.27724
1710	Man	Hex	Alpha	OAc	OBz	OAc	OClAc	-0.0120527	0.98802
1711	Man	Hex	Alpha	OAc	OBz	OAc	OH	2.91407	18.4316
1712	Man	Hex	Alpha	OAc	OBz	OAc	OLev	3.30671	27.2953
1713	Man	Hex	Alpha	OAc	OBz	OAc	OPMB	5.83052	340.537
1714	Man	Hex	Alpha	OAc	OBz	OAc	OTBDPS	2.45906	11.6939
1715	Man	Hex	Alpha	OAc	OBz	OAc	OTBS	0.977809	2.65862
1716	Man	Hex	Alpha	OAc	OBz	OAc	OTIPS	1.61717	5.0388
1717	Man	Hex	Alpha	OAc	OBz	OBn	NO2Bz	4.07667	58.9486
1718	Man	Hex	Alpha	OAc	OBz	OBn	OAc	3.80325	44.8467
1719	Man	Hex	Alpha	OAc	OBz	OBn	OBn	5.73686	310.091
1720	Man	Hex	Alpha	OAc	OBz	OBn	OBz	3.41094	30.2937
1721	Man	Hex	Alpha	OAc	OBz	OBn	OClAc	2.76557	15.8881
1722	Man	Hex	Alpha	OAc	OBz	OBn	OH	3.87269	48.0716
1723	Man	Hex	Alpha	OAc	OBz	OBn	OLev	5.41001	223.635
1724	Man	Hex	Alpha	OAc	OBz	OBn	OPMB	7.78368	2401.1
1725	Man	Hex	Alpha	OAc	OBz	OBn	OTBDPS	5.31784	203.943
1726	Man	Hex	Alpha	OAc	OBz	OBn	OTBS	4.67502	107.234
1727	Man	Hex	Alpha	OAc	OBz	OBn	OTIPS	5.21897	184.744
1728	Man	Hex	Alpha	OAc	OBz	OBz	NO2Bz	2.42871	11.3442
1729	Man	Hex	Alpha	OAc	OBz	OBz	OAc	1.72382	5.60588
1730	Man	Hex	Alpha	OAc	OBz	OBz	OBn	4.07965	59.125
1731	Man	Hex	Alpha	OAc	OBz	OBz	OBz	1.18731	3.27824
1732	Man	Hex	Alpha	OAc	OBz	OBz	OClAc	0.925672	2.52356
1733	Man	Hex	Alpha	OAc	OBz	OBz	OH	2.42402	11.2912
1734	Man	Hex	Alpha	OAc	OBz	OBz	OLev	3.71971	41.2523
1735	Man	Hex	Alpha	OAc	OBz	OBz	OPMB	6.13981	463.964
1736	Man	Hex	Alpha	OAc	OBz	OBz	OTBDPS	3.21024	24.7851
1737	Man	Hex	Alpha	OAc	OBz	OBz	OTBS	2.25909	9.57438
1738	Man	Hex	Alpha	OAc	OBz	OBz	OTIPS	2.98492	19.7848
1739	Man	Hex	Alpha	OAc	OBz	OClAc	NO2Bz	1.93555	6.92786
1740	Man	Hex	Alpha	OAc	OBz	OClAc	OAc	0.804941	2.23657
1741	Man	Hex	Alpha	OAc	OBz	OClAc	OBn	2.92674	18.6668
1742	Man	Hex	Alpha	OAc	OBz	OClAc	OBz	0.700212	2.01418
1743	Man	Hex	Alpha	OAc	OBz	OClAc	OClAc	0.143635	1.15446
1744	Man	Hex	Alpha	OAc	OBz	OClAc	OH	2.39568	10.9757
1745	Man	Hex	Alpha	OAc	OBz	OClAc	OLev	3.00305	20.1468
1746	Man	Hex	Alpha	OAc	OBz	OClAc	OPMB	4.93919	139.658
1747	Man	Hex	Alpha	OAc	OBz	OClAc	OTBDPS	2.14916	8.57763
1748	Man	Hex	Alpha	OAc	OBz	OClAc	OTBS	0.574645	1.7765
1749	Man	Hex	Alpha	OAc	OBz	OClAc	OTIPS	1.39532	4.03625
1750	Man	Hex	Alpha	OAc	OBz	OH	NO2Bz	3.7282	41.604
1751	Man	Hex	Alpha	OAc	OBz	OH	OAc	3.70497	40.6488
1752	Man	Hex	Alpha	OAc	OBz	OH	OBn	5.99403	401.027
1753	Man	Hex	Alpha	OAc	OBz	OH	OBz	3.49853	33.0667
1754	Man	Hex	Alpha	OAc	OBz	OH	OClAc	1.65657	5.24128
1755	Man	Hex	Alpha	OAc	OBz	OH	OH	6.00068	403.703
1756	Man	Hex	Alpha	OAc	OBz	OH	OLev	5.53062	252.3
1757	Man	Hex	Alpha	OAc	OBz	OH	OPMB	7.63095	2061
1758	Man	Hex	Alpha	OAc	OBz	OH	OTBDPS	4.31381	74.7248
1759	Man	Hex	Alpha	OAc	OBz	OH	OTBS	3.36317	28.8806
1760	Man	Hex	Alpha	OAc	OBz	OH	OTIPS	3.77785	43.722
1761	Man	Hex	Alpha	OAc	OBz	OLev	NO2Bz	3.27396	26.4158
1762	Man	Hex	Alpha	OAc	OBz	OLev	OAc	3.64973	38.4644
1763	Man	Hex	Alpha	OAc	OBz	OLev	OBn	4.82521	124.612
1764	Man	Hex	Alpha	OAc	OBz	OLev	OBz	2.54773	12.7781
1765	Man	Hex	Alpha	OAc	OBz	OLev	OClAc	2.78294	16.1664
1766	Man	Hex	Alpha	OAc	OBz	OLev	OH	4.28297	72.4556
1767	Man	Hex	Alpha	OAc	OBz	OLev	OLev	3.66929	39.2239
1768	Man	Hex	Alpha	OAc	OBz	OLev	OPMB	6.37841	588.991
1769	Man	Hex	Alpha	OAc	OBz	OLev	OTBDPS	3.83143	46.1285
1770	Man	Hex	Alpha	OAc	OBz	OLev	OTBS	3.13659	23.0253
1771	Man	Hex	Alpha	OAc	OBz	OLev	OTIPS	3.11557	22.5463
1772	Man	Hex	Alpha	OAc	OBz	OPMB	NO2Bz	4.88334	132.071
1773	Man	Hex	Alpha	OAc	OBz	OPMB	OAc	5.33741	207.974
1774	Man	Hex	Alpha	OAc	OBz	OPMB	OBn	7.04654	1148.88
1775	Man	Hex	Alpha	OAc	OBz	OPMB	OBz	4.63058	102.574
1776	Man	Hex	Alpha	OAc	OBz	OPMB	OClAc	4.32362	75.4615
1777	Man	Hex	Alpha	OAc	OBz	OPMB	OH	6.2986	543.808
1778	Man	Hex	Alpha	OAc	OBz	OPMB	OLev	6.28016	533.873
1779	Man	Hex	Alpha	OAc	OBz	OPMB	OPMB	7.96085	2866.52
1780	Man	Hex	Alpha	OAc	OBz	OPMB	OTBDPS	6.63742	763.121
1781	Man	Hex	Alpha	OAc	OBz	OPMB	OTBS	6.71423	824.053
1782	Man	Hex	Alpha	OAc	OBz	OPMB	OTIPS	7.13723	1257.94
1783	Man	Hex	Alpha	OAc	OBz	OTBDPS	NO2Bz	5.33236	206.926
1784	Man	Hex	Alpha	OAc	OBz	OTBDPS	OAc	3.76742	43.2684
1785	Man	Hex	Alpha	OAc	OBz	OTBDPS	OBn	6.54268	694.148
1786	Man	Hex	Alpha	OAc	OBz	OTBDPS	OBz	4.72489	112.718
1787	Man	Hex	Alpha	OAc	OBz	OTBDPS	OClAc	3.351	28.5314
1788	Man	Hex	Alpha	OAc	OBz	OTBDPS	OH	4.21392	67.621
1789	Man	Hex	Alpha	OAc	OBz	OTBDPS	OLev	5.66939	289.858
1790	Man	Hex	Alpha	OAc	OBz	OTBDPS	OPMB	8.04924	3131.42
1791	Man	Hex	Alpha	OAc	OBz	OTBDPS	OTBDPS	4.61486	100.974
1792	Man	Hex	Alpha	OAc	OBz	OTBDPS	OTBS	6.22485	505.146
1793	Man	Hex	Alpha	OAc	OBz	OTBDPS	OTIPS	6.18799	486.868
1794	Man	Hex	Alpha	OAc	OBz	OTBS	NO2Bz	4.68824	108.662
1795	Man	Hex	Alpha	OAc	OBz	OTBS	OAc	2.76786	15.9245
1796	Man	Hex	Alpha	OAc	OBz	OTBS	OBn	6.23216	508.854
1797	Man	Hex	Alpha	OAc	OBz	OTBS	OBz	3.55979	35.1559
1798	Man	Hex	Alpha	OAc	OBz	OTBS	OClAc	1.97171	7.18292
1799	Man	Hex	Alpha	OAc	OBz	OTBS	OH	3.40069	29.9849
1800	Man	Hex	Alpha	OAc	OBz	OTBS	OLev	5.15988	174.143
1801	Man	Hex	Alpha	OAc	OBz	OTBS	OPMB	8.07339	3207.96
1802	Man	Hex	Alpha	OAc	OBz	OTBS	OTBDPS	6.44585	630.083
1803	Man	Hex	Alpha	OAc	OBz	OTBS	OTBS	4.92618	137.852
1804	Man	Hex	Alpha	OAc	OBz	OTBS	OTIPS	5.97692	394.226
1805	Man	Hex	Alpha	OAc	OBz	OTIPS	NO2Bz	5.55052	257.371
1806	Man	Hex	Alpha	OAc	OBz	OTIPS	OAc	3.25186	25.8384
1807	Man	Hex	Alpha	OAc	OBz	OTIPS	OBn	6.79125	890.025
1808	Man	Hex	Alpha	OAc	OBz	OTIPS	OBz	4.26414	71.1037
1809	Man	Hex	Alpha	OAc	OBz	OTIPS	OClAc	2.51773	12.4004
1810	Man	Hex	Alpha	OAc	OBz	OTIPS	OH	2.95067	19.1188
1811	Man	Hex	Alpha	OAc	OBz	OTIPS	OLev	5.64534	282.971
1812	Man	Hex	Alpha	OAc	OBz	OTIPS	OPMB	8.73783	6234.38
1813	Man	Hex	Alpha	OAc	OBz	OTIPS	OTBDPS	7.03451	1135.14
1814	Man	Hex	Alpha	OAc	OBz	OTIPS	OTBS	6.25961	523.014
1815	Man	Hex	Alpha	OAc	OBz	OTIPS	OTIPS	5.66428	288.381
1816	Man	Hex	Alpha	OAc	OClAc	NO2Bz	NO2Bz	0.133973	1.14336
1817	Man	Hex	Alpha	OAc	OClAc	NO2Bz	OAc	0.992188	2.69713
1818	Man	Hex	Alpha	OAc	OClAc	NO2Bz	OBn	1.8671	6.46952
1819	Man	Hex	Alpha	OAc	OClAc	NO2Bz	OBz	0.391157	1.47869
1820	Man	Hex	Alpha	OAc	OClAc	NO2Bz	OClAc	0.616359	1.85217
1821	Man	Hex	Alpha	OAc	OClAc	NO2Bz	OH	2.29203	9.89498
1822	Man	Hex	Alpha	OAc	OClAc	NO2Bz	OLev	1.28373	3.61008
1823	Man	Hex	Alpha	OAc	OClAc	NO2Bz	OPMB	2.3439	10.4218
1824	Man	Hex	Alpha	OAc	OClAc	NO2Bz	OTBDPS	2.54744	12.7744
1825	Man	Hex	Alpha	OAc	OClAc	NO2Bz	OTBS	1.26155	3.53088
1826	Man	Hex	Alpha	OAc	OClAc	NO2Bz	OTIPS	2.12557	8.37766
1827	Man	Hex	Alpha	OAc	OClAc	OAc	NO2Bz	0.650667	1.91682
1828	Man	Hex	Alpha	OAc	OClAc	OAc	OAc	-0.219191	0.803168
1829	Man	Hex	Alpha	OAc	OClAc	OAc	OBn	0.88794	2.43012
1830	Man	Hex	Alpha	OAc	OClAc	OAc	OBz	0.215611	1.24062
1831	Man	Hex	Alpha	OAc	OClAc	OAc	OClAc	-0.273675	0.760579
1832	Man	Hex	Alpha	OAc	OClAc	OAc	OH	2.03806	7.67569
1833	Man	Hex	Alpha	OAc	OClAc	OAc	OLev	1.59016	4.90455
1834	Man	Hex	Alpha	OAc	OClAc	OAc	OPMB	2.64487	14.0816
1835	Man	Hex	Alpha	OAc	OClAc	OAc	OTBDPS	-0.0546263	0.946839
1836	Man	Hex	Alpha	OAc	OClAc	OAc	OTBS	-2.19988	0.110816
1837	Man	Hex	Alpha	OAc	OClAc	OAc	OTIPS	-1.57765	0.20646
1838	Man	Hex	Alpha	OAc	OClAc	OBn	NO2Bz	2.55973	12.9324
1839	Man	Hex	Alpha	OAc	OClAc	OBn	OAc	1.23642	3.44327
1840	Man	Hex	Alpha	OAc	OClAc	OBn	OBn	2.97896	19.6674
1841	Man	Hex	Alpha	OAc	OClAc	OBn	OBz	2.15562	8.63321
1842	Man	Hex	Alpha	OAc	OClAc	OBn	OClAc	0.731065	2.07729
1843	Man	Hex	Alpha	OAc	OClAc	OBn	OH	2.80341	16.5008
1844	Man	Hex	Alpha	OAc	OClAc	OBn	OLev	3.36864	29.0391
1845	Man	Hex	Alpha	OAc	OClAc	OBn	OPMB	5.12729	168.559
1846	Man	Hex	Alpha	OAc	OClAc	OBn	OTBDPS	3.29125	26.8765
1847	Man	Hex	Alpha	OAc	OClAc	OBn	OTBS	2.11447	8.28522
1848	Man	Hex	Alpha	OAc	OClAc	OBn	OTIPS	2.29132	9.88802
1849	Man	Hex	Alpha	OAc	OClAc	OBz	NO2Bz	1.57487	4.83012
1850	Man	Hex	Alpha	OAc	OClAc	OBz	OAc	0.597303	1.81721
1851	Man	Hex	Alpha	OAc	OClAc	OBz	OBn	2.85334	17.3457
1852	Man	Hex	Alpha	OAc	OClAc	OBz	OBz	0.645317	1.90659
1853	Man	Hex	Alpha	OAc	OClAc	OBz	OClAc	0.180594	1.19793
1854	Man	Hex	Alpha	OAc	OClAc	OBz	OH	2.13986	8.49828
1855	Man	Hex	Alpha	OAc	OClAc	OBz	OLev	2.85043	17.2952
1856	Man	Hex	Alpha	OAc	OClAc	OBz	OPMB	4.57204	96.741
1857	Man	Hex	Alpha	OAc	OClAc	OBz	OTBDPS	1.90395	6.71233
1858	Man	Hex	Alpha	OAc	OClAc	OBz	OTBS	0.551884	1.73652
1859	Man	Hex	Alpha	OAc	OClAc	OBz	OTIPS	0.99902	2.71562
1860	Man	Hex	Alpha	OAc	OClAc	OClAc	NO2Bz	0.623288	1.86505
1861	Man	Hex	Alpha	OAc	OClAc	OClAc	OAc	-0.302746	0.738787
1862	Man	Hex	Alpha	OAc	OClAc	OClAc	OBn	0.645789	1.90749
1863	Man	Hex	Alpha	OAc	OClAc	OClAc	OBz	0.150527	1.16245
1864	Man	Hex	Alpha	OAc	OClAc	OClAc	OClAc	-0.558678	0.571965
1865	Man	Hex	Alpha	OAc	OClAc	OClAc	OH	1.8933	6.64123
1866	Man	Hex	Alpha	OAc	OClAc	OClAc	OLev	1.41037	4.09747
1867	Man	Hex	Alpha	OAc	OClAc	OClAc	OPMB	2.45574	11.655
1868	Man	Hex	Alpha	OAc	OClAc	OClAc	OTBDPS	0.0732522	1.076
1869	Man	Hex	Alpha	OAc	OClAc	OClAc	OTBS	-1.97599	0.138624
1870	Man	Hex	Alpha	OAc	OClAc	OClAc	OTIPS	-1.59516	0.202875
1871	Man	Hex	Alpha	OAc	OClAc	OH	NO2Bz	2.34345	10.4171
1872	Man	Hex	Alpha	OAc	OClAc	OH	OAc	2.87456	17.7175
1873	Man	Hex	Alpha	OAc	OClAc	OH	OBn	3.23017	25.284
1874	Man	Hex	Alpha	OAc	OClAc	OH	OBz	2.56691	13.0255
1875	Man	Hex	Alpha	OAc	OClAc	OH	OClAc	2.58366	13.2456
1876	Man	Hex	Alpha	OAc	OClAc	OH	OH	4.65103	104.692
1877	Man	Hex	Alpha	OAc	OClAc	OH	OLev	3.6126	37.0623
1878	Man	Hex	Alpha	OAc	OClAc	OH	OPMB	4.46671	87.0696
1879	Man	Hex	Alpha	OAc	OClAc	OH	OTBDPS	1.82956	6.23116
1880	Man	Hex	Alpha	OAc	OClAc	OH	OTBS	0.381696	1.46477
1881	Man	Hex	Alpha	OAc	OClAc	OH	OTIPS	0.52414	1.68901
1882	Man	Hex	Alpha	OAc	OClAc	OLev	NO2Bz	1.73658	5.67789
1883	Man	Hex	Alpha	OAc	OClAc	OLev	OAc	1.43686	4.20748
1884	Man	Hex	Alpha	OAc	OClAc	OLev	OBn	2.48158	11.9602
1885	Man	Hex	Alpha	OAc	OClAc	OLev	OBz	1.20271	3.32913
1886	Man	Hex	Alpha	OAc	OClAc	OLev	OClAc	0.979893	2.66417
1887	Man	Hex	Alpha	OAc	OClAc	OLev	OH	2.83109	16.964
1888	Man	Hex	Alpha	OAc	OClAc	OLev	OLev	2.01281	7.48434
1889	Man	Hex	Alpha	OAc	OClAc	OLev	OPMB	3.76532	43.1773
1890	Man	Hex	Alpha	OAc	OClAc	OLev	OTBDPS	1.76644	5.85
1891	Man	Hex	Alpha	OAc	OClAc	OLev	OTBS	0.621433	1.86159
1892	Man	Hex	Alpha	OAc	OClAc	OLev	OTIPS	0.0835541	1.08714
1893	Man	Hex	Alpha	OAc	OClAc	OPMB	NO2Bz	3.28494	26.7073
1894	Man	Hex	Alpha	OAc	OClAc	OPMB	OAc	2.59143	13.3488
1895	Man	Hex	Alpha	OAc	OClAc	OPMB	OBn	3.87246	48.0606
1896	Man	Hex	Alpha	OAc	OClAc	OPMB	OBz	2.77336	16.0123
1897	Man	Hex	Alpha	OAc	OClAc	OPMB	OClAc	1.99012	7.31639
1898	Man	Hex	Alpha	OAc	OClAc	OPMB	OH	4.24934	70.0592
1899	Man	Hex	Alpha	OAc	OClAc	OPMB	OLev	3.17801	23.9989
1900	Man	Hex	Alpha	OAc	OClAc	OPMB	OPMB	5.0589	157.417
1901	Man	Hex	Alpha	OAc	OClAc	OPMB	OTBDPS	5.03889	154.299
1902	Man	Hex	Alpha	OAc	OClAc	OPMB	OTBS	3.66822	39.182
1903	Man	Hex	Alpha	OAc	OClAc	OPMB	OTIPS	4.94662	140.699
1904	Man	Hex	Alpha	OAc	OClAc	OTBDPS	NO2Bz	4.16395	64.325
1905	Man	Hex	Alpha	OAc	OClAc	OTBDPS	OAc	1.74127	5.70458
1906	Man	Hex	Alpha	OAc	OClAc	OTBDPS	OBn	4.65968	105.602
1907	Man	Hex	Alpha	OAc	OClAc	OTBDPS	OBz	3.25126	25.8229
1908	Man	Hex	Alpha	OAc	OClAc	OTBDPS	OClAc	1.60018	4.95392
1909	Man	Hex	Alpha	OAc	OClAc	OTBDPS	OH	2.18315	8.87418
1910	Man	Hex	Alpha	OAc	OClAc	OTBDPS	OLev	4.08709	59.566
1911	Man	Hex	Alpha	OAc	OClAc	OTBDPS	OPMB	6.6085	741.367
1912	Man	Hex	Alpha	OAc	OClAc	OTBDPS	OTBDPS	3.67579	39.4799
1913	Man	Hex	Alpha	OAc	OClAc	OTBDPS	OTBS	4.60603	100.086
1914	Man	Hex	Alpha	OAc	OClAc	OTBDPS	OTIPS	5.13744	170.279
1915	Man	Hex	Alpha	OAc	OClAc	OTBS	NO2Bz	2.70579	14.9662
1916	Man	Hex	Alpha	OAc	OClAc	OTBS	OAc	-0.259287	0.771602
1917	Man	Hex	Alpha	OAc	OClAc	OTBS	OBn	3.00741	20.235
1918	Man	Hex	Alpha	OAc	OClAc	OTBS	OBz	2.21957	9.2034
1919	Man	Hex	Alpha	OAc	OClAc	OTBS	OClAc	-0.689128	0.502014
1920	Man	Hex	Alpha	OAc	OClAc	OTBS	OH	1.01411	2.7569
1921	Man	Hex	Alpha	OAc	OClAc	OTBS	OLev	2.81696	16.7259
1922	Man	Hex	Alpha	OAc	OClAc	OTBS	OPMB	5.07589	160.115
1923	Man	Hex	Alpha	OAc	OClAc	OTBS	OTBDPS	4.50956	90.8818
1924	Man	Hex	Alpha	OAc	OClAc	OTBS	OTBS	2.70856	15.0077
1925	Man	Hex	Alpha	OAc	OClAc	OTBS	OTIPS	3.30201	27.1672
1926	Man	Hex	Alpha	OAc	OClAc	OTIPS	NO2Bz	3.58262	35.9677
1927	Man	Hex	Alpha	OAc	OClAc	OTIPS	OAc	-0.0206648	0.979547
1928	Man	Hex	Alpha	OAc	OClAc	OTIPS	OBn	3.91614	50.2063
1929	Man	Hex	Alpha	OAc	OClAc	OTIPS	OBz	3.06018	21.3313
1930	Man	Hex	Alpha	OAc	OClAc	OTIPS	OClAc	-0.128751	0.879192
1931	Man	Hex	Alpha	OAc	OClAc	OTIPS	OH	0.786508	2.19572
1932	Man	Hex	Alpha	OAc	OClAc	OTIPS	OLev	3.43159	30.9259
1933	Man	Hex	Alpha	OAc	OClAc	OTIPS	OPMB	6.06066	428.66
1934	Man	Hex	Alpha	OAc	OClAc	OTIPS	OTBDPS	5.23683	188.074
1935	Man	Hex	Alpha	OAc	OClAc	OTIPS	OTBS	3.41849	30.5233
1936	Man	Hex	Alpha	OAc	OClAc	OTIPS	OTIPS	3.38281	29.4535
1937	Man	Hex	Alpha	OAc	OH	NO2Bz	NO2Bz	1.44563	4.24455
1938	Man	Hex	Alpha	OAc	OH	NO2Bz	OAc	3.23384	25.377
1939	Man	Hex	Alpha	OAc	OH	NO2Bz	OBn	3.31444	27.5071
1940	Man	Hex	Alpha	OAc	OH	NO2Bz	OBz	2.34446	10.4277
1941	Man	Hex	Alpha	OAc	OH	NO2Bz	OClAc	2.44803	11.5655
1942	Man	Hex	Alpha	OAc	OH	NO2Bz	OH	2.57213	13.0936
1943	Man	Hex	Alpha	OAc	OH	NO2Bz	OLev	2.92282	18.5936
1944	Man	Hex	Alpha	OAc	OH	NO2Bz	OPMB	4.22826	68.5975
1945	Man	Hex	Alpha	OAc	OH	NO2Bz	OTBDPS	3.16532	23.6964
1946	Man	Hex	Alpha	OAc	OH	NO2Bz	OTBS	1.88331	6.57526
1947	Man	Hex	Alpha	OAc	OH	NO2Bz	OTIPS	2.63497	13.9429
1948	Man	Hex	Alpha	OAc	OH	OAc	NO2Bz	2.8583	17.4319
1949	Man	Hex	Alpha	OAc	OH	OAc	OAc	3.5066	33.3348
1950	Man	Hex	Alpha	OAc	OH	OAc	OBn	3.09053	21.9887
1951	Man	Hex	Alpha	OAc	OH	OAc	OBz	3.15543	23.4631
1952	Man	Hex	Alpha	OAc	OH	OAc	OClAc	2.9948	19.9814
1953	Man	Hex	Alpha	OAc	OH	OAc	OH	2.97209	19.5326
1954	Man	Hex	Alpha	OAc	OH	OAc	OLev	4.12472	61.8504
1955	Man	Hex	Alpha	OAc	OH	OAc	OPMB	4.63719	103.253
1956	Man	Hex	Alpha	OAc	OH	OAc	OTBDPS	0.45682	1.57904
1957	Man	Hex	Alpha	OAc	OH	OAc	OTBS	-0.888292	0.411358
1958	Man	Hex	Alpha	OAc	OH	OAc	OTIPS	-0.988213	0.372241
1959	Man	Hex	Alpha	OAc	OH	OBn	NO2Bz	5.26617	193.673
1960	Man	Hex	Alpha	OAc	OH	OBn	OAc	5.12253	167.759
1961	Man	Hex	Alpha	OAc	OH	OBn	OBn	6.46499	642.259
1962	Man	Hex	Alpha	OAc	OH	OBn	OBz	5.77602	322.472
1963	Man	Hex	Alpha	OAc	OH	OBn	OClAc	4.01986	55.6933
1964	Man	Hex	Alpha	OAc	OH	OBn	OH	4.56896	96.4435
1965	Man	Hex	Alpha	OAc	OH	OBn	OLev	6.45325	634.763
1966	Man	Hex	Alpha	OAc	OH	OBn	OPMB	8.43948	4626.14
1967	Man	Hex	Alpha	OAc	OH	OBn	OTBDPS	4.69894	109.831
1968	Man	Hex	Alpha	OAc	OH	OBn	OTBS	3.80597	44.9689
1969	Man	Hex	Alpha	OAc	OH	OBn	OTIPS	3.36271	28.8673
1970	Man	Hex	Alpha	OAc	OH	OBz	NO2Bz	3.25779	25.992
1971	Man	Hex	Alpha	OAc	OH	OBz	OAc	3.445	31.3433
1972	Man	Hex	Alpha	OAc	OH	OBz	OBn	4.85802	128.77
1973	Man	Hex	Alpha	OAc	OH	OBz	OBz	2.83269	16.9911
1974	Man	Hex	Alpha	OAc	OH	OBz	OClAc	2.57084	13.0768
1975	Man	Hex	Alpha	OAc	OH	OBz	OH	3.01472	20.3835
1976	Man	Hex	Alpha	OAc	OH	OBz	OLev	4.85284	128.104
1977	Man	Hex	Alpha	OAc	OH	OBz	OPMB	6.52822	684.18
1978	Man	Hex	Alpha	OAc	OH	OBz	OTBDPS	2.5905	13.3365
1979	Man	Hex	Alpha	OAc	OH	OBz	OTBS	1.52201	4.58141
1980	Man	Hex	Alpha	OAc	OH	OBz	OTIPS	1.48712	4.42433
1981	Man	Hex	Alpha	OAc	OH	OClAc	NO2Bz	2.4235	11.2853
1982	Man	Hex	Alpha	OAc	OH	OClAc	OAc	3.13239	22.9286
1983	Man	Hex	Alpha	OAc	OH	OClAc	OBn	2.43988	11.4717
1984	Man	Hex	Alpha	OAc	OH	OClAc	OBz	2.61293	13.6389
1985	Man	Hex	Alpha	OAc	OH	OClAc	OClAc	2.7346	15.4036
1986	Man	Hex	Alpha	OAc	OH	OClAc	OH	2.69425	14.7944
1987	Man	Hex	Alpha	OAc	OH	OClAc	OLev	3.5828	35.9743
1988	Man	Hex	Alpha	OAc	OH	OClAc	OPMB	3.9583	52.3684
1989	Man	Hex	Alpha	OAc	OH	OClAc	OTBDPS	0.47031	1.60049
1990	Man	Hex	Alpha	OAc	OH	OClAc	OTBS	-0.881128	0.414315
1991	Man	Hex	Alpha	OAc	OH	OClAc	OTIPS	-1.04283	0.352456
1992	Man	Hex	Alpha	OAc	OH	OH	NO2Bz	6.36303	580.001
1993	Man	Hex	Alpha	OAc	OH	OH	OAc	7.27599	1445.19
1994	Man	Hex	Alpha	OAc	OH	OH	OBn	7.45648	1731.04
1995	Man	Hex	Alpha	OAc	OH	OH	OBz	7.37785	1600.14
1996	Man	Hex	Alpha	OAc	OH	OH	OClAc	6.55415	702.152
1997	Man	Hex	Alpha	OAc	OH	OH	OH	6.21666	501.028
1998	Man	Hex	Alpha	OAc	OH	OH	OLev	7.68536	2176.25
1999	Man	Hex	Alpha	OAc	OH	OH	OPMB	8.38114	4363.98
[truncated: 12,642 more rows]

## Sheet: GalNAc
Index	SugarType	SugarClass	ProductAnomericState	R2	R3	R4	R6	PredLnRRV	PredRRV
1	GalNAc	HexNAc	Alpha	N3	NO2Bz	NO2Bz	NO2Bz	-0.0285413	0.971862
2	GalNAc	HexNAc	Alpha	N3	NO2Bz	NO2Bz	OAc	1.17899	3.25108
3	GalNAc	HexNAc	Alpha	N3	NO2Bz	NO2Bz	OBn	1.65945	5.25641
4	GalNAc	HexNAc	Alpha	N3	NO2Bz	NO2Bz	OBz	0.117588	1.12478
5	GalNAc	HexNAc	Alpha	N3	NO2Bz	NO2Bz	OClAc	0.356945	1.42896
6	GalNAc	HexNAc	Alpha	N3	NO2Bz	NO2Bz	OH	1.59795	4.9429
7	GalNAc	HexNAc	Alpha	N3	NO2Bz	NO2Bz	OLev	1.75462	5.78125
8	GalNAc	HexNAc	Alpha	N3	NO2Bz	NO2Bz	OPMB	3.19177	24.3315
9	GalNAc	HexNAc	Alpha	N3	NO2Bz	NO2Bz	OTBDPS	2.0281	7.5996
10	GalNAc	HexNAc	Alpha	N3	NO2Bz	NO2Bz	OTBS	0.56546	1.76026
11	GalNAc	HexNAc	Alpha	N3	NO2Bz	NO2Bz	OTIPS	1.86516	6.45696
12	GalNAc	HexNAc	Alpha	N3	NO2Bz	OAc	NO2Bz	1.1981	3.31382
13	GalNAc	HexNAc	Alpha	N3	NO2Bz	OAc	OAc	2.66364	14.3485
14	GalNAc	HexNAc	Alpha	N3	NO2Bz	OAc	OBn	2.44898	11.5765
15	GalNAc	HexNAc	Alpha	N3	NO2Bz	OAc	OBz	0.892461	2.44113
16	GalNAc	HexNAc	Alpha	N3	NO2Bz	OAc	OClAc	1.64122	5.16147
17	GalNAc	HexNAc	Alpha	N3	NO2Bz	OAc	OH	4.39488	81.0352
18	GalNAc	HexNAc	Alpha	N3	NO2Bz	OAc	OLev	2.56871	13.049
19	GalNAc	HexNAc	Alpha	N3	NO2Bz	OAc	OPMB	4.15186	63.5519
20	GalNAc	HexNAc	Alpha	N3	NO2Bz	OAc	OTBDPS	2.14019	8.50108
21	GalNAc	HexNAc	Alpha	N3	NO2Bz	OAc	OTBS	1.654	5.22785
22	GalNAc	HexNAc	Alpha	N3	NO2Bz	OAc	OTIPS	2.18723	8.9105
23	GalNAc	HexNAc	Alpha	N3	NO2Bz	OBn	NO2Bz	1.87054	6.49183
24	GalNAc	HexNAc	Alpha	N3	NO2Bz	OBn	OAc	3.06638	21.4641
25	GalNAc	HexNAc	Alpha	N3	NO2Bz	OBn	OBn	2.639	13.9992
26	GalNAc	HexNAc	Alpha	N3	NO2Bz	OBn	OBz	1.43641	4.20556
27	GalNAc	HexNAc	Alpha	N3	NO2Bz	OBn	OClAc	2.32095	10.1854
28	GalNAc	HexNAc	Alpha	N3	NO2Bz	OBn	OH	4.3183	75.061
29	GalNAc	HexNAc	Alpha	N3	NO2Bz	OBn	OLev	3.21692	24.9512
30	GalNAc	HexNAc	Alpha	N3	NO2Bz	OBn	OPMB	4.84523	127.132
31	GalNAc	HexNAc	Alpha	N3	NO2Bz	OBn	OTBDPS	3.69227	40.1358
32	GalNAc	HexNAc	Alpha	N3	NO2Bz	OBn	OTBS	3.41715	30.4824
33	GalNAc	HexNAc	Alpha	N3	NO2Bz	OBn	OTIPS	4.04238	56.9617
34	GalNAc	HexNAc	Alpha	N3	NO2Bz	OBz	NO2Bz	0.821553	2.27403
35	GalNAc	HexNAc	Alpha	N3	NO2Bz	OBz	OAc	2.1317	8.4292
36	GalNAc	HexNAc	Alpha	N3	NO2Bz	OBz	OBn	1.91901	6.81423
37	GalNAc	HexNAc	Alpha	N3	NO2Bz	OBz	OBz	0.0119976	1.01207
38	GalNAc	HexNAc	Alpha	N3	NO2Bz	OBz	OClAc	1.46413	4.3238
39	GalNAc	HexNAc	Alpha	N3	NO2Bz	OBz	OH	3.06742	21.4864
40	GalNAc	HexNAc	Alpha	N3	NO2Bz	OBz	OLev	2.0212	7.54739
41	GalNAc	HexNAc	Alpha	N3	NO2Bz	OBz	OPMB	3.62519	37.5319
42	GalNAc	HexNAc	Alpha	N3	NO2Bz	OBz	OTBDPS	2.33828	10.3634
43	GalNAc	HexNAc	Alpha	N3	NO2Bz	OBz	OTBS	1.83233	6.24842
44	GalNAc	HexNAc	Alpha	N3	NO2Bz	OBz	OTIPS	2.33944	10.3754
45	GalNAc	HexNAc	Alpha	N3	NO2Bz	OClAc	NO2Bz	0.705193	2.02424
46	GalNAc	HexNAc	Alpha	N3	NO2Bz	OClAc	OAc	2.11572	8.29553
47	GalNAc	HexNAc	Alpha	N3	NO2Bz	OClAc	OBn	1.66443	5.28265
48	GalNAc	HexNAc	Alpha	N3	NO2Bz	OClAc	OBz	0.274094	1.31534
49	GalNAc	HexNAc	Alpha	N3	NO2Bz	OClAc	OClAc	1.40648	4.08155
50	GalNAc	HexNAc	Alpha	N3	NO2Bz	OClAc	OH	3.62578	37.554
51	GalNAc	HexNAc	Alpha	N3	NO2Bz	OClAc	OLev	1.89371	6.64398
52	GalNAc	HexNAc	Alpha	N3	NO2Bz	OClAc	OPMB	3.16818	23.7641
53	GalNAc	HexNAc	Alpha	N3	NO2Bz	OClAc	OTBDPS	1.7762	5.90739
54	GalNAc	HexNAc	Alpha	N3	NO2Bz	OClAc	OTBS	1.19065	3.28921
55	GalNAc	HexNAc	Alpha	N3	NO2Bz	OClAc	OTIPS	1.80048	6.05254
56	GalNAc	HexNAc	Alpha	N3	NO2Bz	OH	NO2Bz	1.71862	5.57682
57	GalNAc	HexNAc	Alpha	N3	NO2Bz	OH	OAc	4.55198	94.8198
58	GalNAc	HexNAc	Alpha	N3	NO2Bz	OH	OBn	3.20818	24.7339
59	GalNAc	HexNAc	Alpha	N3	NO2Bz	OH	OBz	1.8229	6.18976
60	GalNAc	HexNAc	Alpha	N3	NO2Bz	OH	OClAc	3.2877	26.7813
61	GalNAc	HexNAc	Alpha	N3	NO2Bz	OH	OH	6.08108	437.5
62	GalNAc	HexNAc	Alpha	N3	NO2Bz	OH	OLev	3.77107	43.4267
63	GalNAc	HexNAc	Alpha	N3	NO2Bz	OH	OPMB	5.07797	160.448
64	GalNAc	HexNAc	Alpha	N3	NO2Bz	OH	OTBDPS	2.5435	12.7242
65	GalNAc	HexNAc	Alpha	N3	NO2Bz	OH	OTBS	2.65333	14.2012
66	GalNAc	HexNAc	Alpha	N3	NO2Bz	OH	OTIPS	2.99276	19.9407
67	GalNAc	HexNAc	Alpha	N3	NO2Bz	OLev	NO2Bz	1.83523	6.26656
68	GalNAc	HexNAc	Alpha	N3	NO2Bz	OLev	OAc	2.85371	17.3521
69	GalNAc	HexNAc	Alpha	N3	NO2Bz	OLev	OBn	3.06144	21.3583
70	GalNAc	HexNAc	Alpha	N3	NO2Bz	OLev	OBz	1.54874	4.70554
71	GalNAc	HexNAc	Alpha	N3	NO2Bz	OLev	OClAc	2.03549	7.65603
72	GalNAc	HexNAc	Alpha	N3	NO2Bz	OLev	OH	3.93118	50.9673
73	GalNAc	HexNAc	Alpha	N3	NO2Bz	OLev	OLev	2.18768	8.91451
74	GalNAc	HexNAc	Alpha	N3	NO2Bz	OLev	OPMB	4.40367	81.7501
75	GalNAc	HexNAc	Alpha	N3	NO2Bz	OLev	OTBDPS	3.21698	24.9527
76	GalNAc	HexNAc	Alpha	N3	NO2Bz	OLev	OTBS	2.39459	10.9637
77	GalNAc	HexNAc	Alpha	N3	NO2Bz	OLev	OTIPS	2.96921	19.4765
78	GalNAc	HexNAc	Alpha	N3	NO2Bz	OPMB	NO2Bz	2.95231	19.1501
79	GalNAc	HexNAc	Alpha	N3	NO2Bz	OPMB	OAc	3.48811	32.7241
80	GalNAc	HexNAc	Alpha	N3	NO2Bz	OPMB	OBn	4.46617	87.023
81	GalNAc	HexNAc	Alpha	N3	NO2Bz	OPMB	OBz	3.12657	22.7957
82	GalNAc	HexNAc	Alpha	N3	NO2Bz	OPMB	OClAc	2.53625	12.6322
83	GalNAc	HexNAc	Alpha	N3	NO2Bz	OPMB	OH	4.56749	96.3018
84	GalNAc	HexNAc	Alpha	N3	NO2Bz	OPMB	OLev	4.4051	81.8674
85	GalNAc	HexNAc	Alpha	N3	NO2Bz	OPMB	OPMB	5.47873	239.542
86	GalNAc	HexNAc	Alpha	N3	NO2Bz	OPMB	OTBDPS	4.93604	139.217
87	GalNAc	HexNAc	Alpha	N3	NO2Bz	OPMB	OTBS	3.44762	31.4257
88	GalNAc	HexNAc	Alpha	N3	NO2Bz	OPMB	OTIPS	5.1054	164.911
89	GalNAc	HexNAc	Alpha	N3	NO2Bz	OTBDPS	NO2Bz	2.8155	16.7015
90	GalNAc	HexNAc	Alpha	N3	NO2Bz	OTBDPS	OAc	3.86884	47.8868
91	GalNAc	HexNAc	Alpha	N3	NO2Bz	OTBDPS	OBn	4.15763	63.9201
92	GalNAc	HexNAc	Alpha	N3	NO2Bz	OTBDPS	OBz	2.63876	13.9959
93	GalNAc	HexNAc	Alpha	N3	NO2Bz	OTBDPS	OClAc	3.11022	22.4259
94	GalNAc	HexNAc	Alpha	N3	NO2Bz	OTBDPS	OH	3.43513	31.0355
95	GalNAc	HexNAc	Alpha	N3	NO2Bz	OTBDPS	OLev	3.74615	42.3576
96	GalNAc	HexNAc	Alpha	N3	NO2Bz	OTBDPS	OPMB	3.55281	34.9112
97	GalNAc	HexNAc	Alpha	N3	NO2Bz	OTBDPS	OTBDPS	2.81883	16.7572
98	GalNAc	HexNAc	Alpha	N3	NO2Bz	OTBDPS	OTBS	4.77245	118.209
99	GalNAc	HexNAc	Alpha	N3	NO2Bz	OTBDPS	OTIPS	5.33878	208.259
100	GalNAc	HexNAc	Alpha	N3	NO2Bz	OTBS	NO2Bz	2.15012	8.58591
101	GalNAc	HexNAc	Alpha	N3	NO2Bz	OTBS	OAc	2.92957	18.7196
102	GalNAc	HexNAc	Alpha	N3	NO2Bz	OTBS	OBn	3.16776	23.7542
103	GalNAc	HexNAc	Alpha	N3	NO2Bz	OTBS	OBz	1.07945	2.94307
104	GalNAc	HexNAc	Alpha	N3	NO2Bz	OTBS	OClAc	2.2348	9.3446
105	GalNAc	HexNAc	Alpha	N3	NO2Bz	OTBS	OH	3.68761	39.9492
106	GalNAc	HexNAc	Alpha	N3	NO2Bz	OTBS	OLev	2.82899	16.9284
107	GalNAc	HexNAc	Alpha	N3	NO2Bz	OTBS	OPMB	4.8966	133.834
108	GalNAc	HexNAc	Alpha	N3	NO2Bz	OTBS	OTBDPS	4.50782	90.7235
109	GalNAc	HexNAc	Alpha	N3	NO2Bz	OTBS	OTBS	3.40874	30.227
110	GalNAc	HexNAc	Alpha	N3	NO2Bz	OTBS	OTIPS	4.38323	80.0963
111	GalNAc	HexNAc	Alpha	N3	NO2Bz	OTIPS	NO2Bz	3.1164	22.5649
112	GalNAc	HexNAc	Alpha	N3	NO2Bz	OTIPS	OAc	3.4927	32.8744
113	GalNAc	HexNAc	Alpha	N3	NO2Bz	OTIPS	OBn	4.25262	70.2897
114	GalNAc	HexNAc	Alpha	N3	NO2Bz	OTIPS	OBz	2.49247	12.091
115	GalNAc	HexNAc	Alpha	N3	NO2Bz	OTIPS	OClAc	3.00942	20.2757
116	GalNAc	HexNAc	Alpha	N3	NO2Bz	OTIPS	OH	3.8564	47.2948
117	GalNAc	HexNAc	Alpha	N3	NO2Bz	OTIPS	OLev	3.2662	26.2115
118	GalNAc	HexNAc	Alpha	N3	NO2Bz	OTIPS	OPMB	5.36741	214.307
119	GalNAc	HexNAc	Alpha	N3	NO2Bz	OTIPS	OTBDPS	5.28193	196.75
120	GalNAc	HexNAc	Alpha	N3	NO2Bz	OTIPS	OTBS	4.70855	110.892
121	GalNAc	HexNAc	Alpha	N3	NO2Bz	OTIPS	OTIPS	3.67761	39.5518
122	GalNAc	HexNAc	Alpha	N3	OAc	NO2Bz	NO2Bz	1.09393	2.98599
123	GalNAc	HexNAc	Alpha	N3	OAc	NO2Bz	OAc	2.87715	17.7637
124	GalNAc	HexNAc	Alpha	N3	OAc	NO2Bz	OBn	3.31539	27.5332
125	GalNAc	HexNAc	Alpha	N3	OAc	NO2Bz	OBz	1.63031	5.10543
126	GalNAc	HexNAc	Alpha	N3	OAc	NO2Bz	OClAc	1.93331	6.91239
127	GalNAc	HexNAc	Alpha	N3	OAc	NO2Bz	OH	4.32015	75.1999
128	GalNAc	HexNAc	Alpha	N3	OAc	NO2Bz	OLev	2.73123	15.3518
129	GalNAc	HexNAc	Alpha	N3	OAc	NO2Bz	OPMB	4.34507	77.0978
130	GalNAc	HexNAc	Alpha	N3	OAc	NO2Bz	OTBDPS	2.51656	12.3859
131	GalNAc	HexNAc	Alpha	N3	OAc	NO2Bz	OTBS	2.13966	8.49652
132	GalNAc	HexNAc	Alpha	N3	OAc	NO2Bz	OTIPS	2.7367	15.436
133	GalNAc	HexNAc	Alpha	N3	OAc	OAc	NO2Bz	2.46245	11.7335
134	GalNAc	HexNAc	Alpha	N3	OAc	OAc	OAc	3.13893	23.0791
135	GalNAc	HexNAc	Alpha	N3	OAc	OAc	OBn	3.69645	40.304
136	GalNAc	HexNAc	Alpha	N3	OAc	OAc	OBz	2.61738	13.6998
137	GalNAc	HexNAc	Alpha	N3	OAc	OAc	OClAc	2.32498	10.2265
138	GalNAc	HexNAc	Alpha	N3	OAc	OAc	OH	4.76442	117.263
139	GalNAc	HexNAc	Alpha	N3	OAc	OAc	OLev	3.95078	51.9758
140	GalNAc	HexNAc	Alpha	N3	OAc	OAc	OPMB	4.9222	137.305
141	GalNAc	HexNAc	Alpha	N3	OAc	OAc	OTBDPS	0.0367021	1.03738
142	GalNAc	HexNAc	Alpha	N3	OAc	OAc	OTBS	-0.409223	0.664166
143	GalNAc	HexNAc	Alpha	N3	OAc	OAc	OTIPS	-0.567655	0.566853
144	GalNAc	HexNAc	Alpha	N3	OAc	OBn	NO2Bz	3.94635	51.7461
145	GalNAc	HexNAc	Alpha	N3	OAc	OBn	OAc	3.74787	42.4306
146	GalNAc	HexNAc	Alpha	N3	OAc	OBn	OBn	4.6077	100.253
147	GalNAc	HexNAc	Alpha	N3	OAc	OBn	OBz	4.03437	56.5072
148	GalNAc	HexNAc	Alpha	N3	OAc	OBn	OClAc	2.47965	11.9371
149	GalNAc	HexNAc	Alpha	N3	OAc	OBn	OH	5.51236	247.736
150	GalNAc	HexNAc	Alpha	N3	OAc	OBn	OLev	5.18078	177.821
151	GalNAc	HexNAc	Alpha	N3	OAc	OBn	OPMB	6.93477	1027.38
152	GalNAc	HexNAc	Alpha	N3	OAc	OBn	OTBDPS	3.03097	20.7173
153	GalNAc	HexNAc	Alpha	N3	OAc	OBn	OTBS	2.89783	18.1348
154	GalNAc	HexNAc	Alpha	N3	OAc	OBn	OTIPS	2.92575	18.6483
155	GalNAc	HexNAc	Alpha	N3	OAc	OBz	NO2Bz	2.92595	18.6519
156	GalNAc	HexNAc	Alpha	N3	OAc	OBz	OAc	2.96522	19.3989
157	GalNAc	HexNAc	Alpha	N3	OAc	OBz	OBn	3.62621	37.57
158	GalNAc	HexNAc	Alpha	N3	OAc	OBz	OBz	2.40527	11.0814
159	GalNAc	HexNAc	Alpha	N3	OAc	OBz	OClAc	1.86682	6.46766
160	GalNAc	HexNAc	Alpha	N3	OAc	OBz	OH	4.77734	118.788
161	GalNAc	HexNAc	Alpha	N3	OAc	OBz	OLev	4.62812	102.322
162	GalNAc	HexNAc	Alpha	N3	OAc	OBz	OPMB	6.42709	618.369
163	GalNAc	HexNAc	Alpha	N3	OAc	OBz	OTBDPS	1.71344	5.54799
164	GalNAc	HexNAc	Alpha	N3	OAc	OBz	OTBS	1.75247	5.76884
165	GalNAc	HexNAc	Alpha	N3	OAc	OBz	OTIPS	1.72468	5.61074
166	GalNAc	HexNAc	Alpha	N3	OAc	OClAc	NO2Bz	1.96781	7.15499
167	GalNAc	HexNAc	Alpha	N3	OAc	OClAc	OAc	2.59688	13.4218
168	GalNAc	HexNAc	Alpha	N3	OAc	OClAc	OBn	2.51297	12.3416
169	GalNAc	HexNAc	Alpha	N3	OAc	OClAc	OBz	1.97745	7.22426
170	GalNAc	HexNAc	Alpha	N3	OAc	OClAc	OClAc	2.03321	7.63853
171	GalNAc	HexNAc	Alpha	N3	OAc	OClAc	OH	4.22766	68.5567
172	GalNAc	HexNAc	Alpha	N3	OAc	OClAc	OLev	3.31849	27.6186
173	GalNAc	HexNAc	Alpha	N3	OAc	OClAc	OPMB	4.02472	55.9645
174	GalNAc	HexNAc	Alpha	N3	OAc	OClAc	OTBDPS	-0.110295	0.89557
175	GalNAc	HexNAc	Alpha	N3	OAc	OClAc	OTBS	-0.654626	0.519636
176	GalNAc	HexNAc	Alpha	N3	OAc	OClAc	OTIPS	-0.776558	0.459987
177	GalNAc	HexNAc	Alpha	N3	OAc	OH	NO2Bz	4.20574	67.0703
178	GalNAc	HexNAc	Alpha	N3	OAc	OH	OAc	5.70969	301.778
179	GalNAc	HexNAc	Alpha	N3	OAc	OH	OBn	5.81257	334.476
180	GalNAc	HexNAc	Alpha	N3	OAc	OH	OBz	4.94765	140.844
181	GalNAc	HexNAc	Alpha	N3	OAc	OH	OClAc	4.68637	108.459
182	GalNAc	HexNAc	Alpha	N3	OAc	OH	OH	6.88849	980.923
183	GalNAc	HexNAc	Alpha	N3	OAc	OH	OLev	6.00463	405.302
184	GalNAc	HexNAc	Alpha	N3	OAc	OH	OPMB	6.72198	830.456
185	GalNAc	HexNAc	Alpha	N3	OAc	OH	OTBDPS	1.56577	4.78635
186	GalNAc	HexNAc	Alpha	N3	OAc	OH	OTBS	1.90652	6.72962
187	GalNAc	HexNAc	Alpha	N3	OAc	OH	OTIPS	1.34667	3.84459
188	GalNAc	HexNAc	Alpha	N3	OAc	OLev	NO2Bz	3.28356	26.6705
189	GalNAc	HexNAc	Alpha	N3	OAc	OLev	OAc	3.87404	48.1366
190	GalNAc	HexNAc	Alpha	N3	OAc	OLev	OBn	4.21962	68.0077
191	GalNAc	HexNAc	Alpha	N3	OAc	OLev	OBz	3.45034	31.511
192	GalNAc	HexNAc	Alpha	N3	OAc	OLev	OClAc	2.80204	16.4783
193	GalNAc	HexNAc	Alpha	N3	OAc	OLev	OH	5.44862	232.436
194	GalNAc	HexNAc	Alpha	N3	OAc	OLev	OLev	3.68637	39.8999
195	GalNAc	HexNAc	Alpha	N3	OAc	OLev	OPMB	5.77689	322.753
196	GalNAc	HexNAc	Alpha	N3	OAc	OLev	OTBDPS	2.08647	8.0564
197	GalNAc	HexNAc	Alpha	N3	OAc	OLev	OTBS	2.01856	7.5275
198	GalNAc	HexNAc	Alpha	N3	OAc	OLev	OTIPS	1.60721	4.98887
199	GalNAc	HexNAc	Alpha	N3	OAc	OPMB	NO2Bz	4.56109	95.6876
200	GalNAc	HexNAc	Alpha	N3	OAc	OPMB	OAc	4.9637	143.122
201	GalNAc	HexNAc	Alpha	N3	OAc	OPMB	OBn	5.72022	304.971
202	GalNAc	HexNAc	Alpha	N3	OAc	OPMB	OBz	4.25752	70.6347
203	GalNAc	HexNAc	Alpha	N3	OAc	OPMB	OClAc	3.66758	39.1571
204	GalNAc	HexNAc	Alpha	N3	OAc	OPMB	OH	6.54663	696.895
205	GalNAc	HexNAc	Alpha	N3	OAc	OPMB	OLev	5.11451	166.419
206	GalNAc	HexNAc	Alpha	N3	OAc	OPMB	OPMB	6.57471	716.739
207	GalNAc	HexNAc	Alpha	N3	OAc	OPMB	OTBDPS	5.07473	159.93
208	GalNAc	HexNAc	Alpha	N3	OAc	OPMB	OTBS	4.93779	139.462
209	GalNAc	HexNAc	Alpha	N3	OAc	OPMB	OTIPS	5.51054	247.286
210	GalNAc	HexNAc	Alpha	N3	OAc	OTBDPS	NO2Bz	4.0957	60.0815
211	GalNAc	HexNAc	Alpha	N3	OAc	OTBDPS	OAc	2.03153	7.62578
212	GalNAc	HexNAc	Alpha	N3	OAc	OTBDPS	OBn	4.4718	87.5137
213	GalNAc	HexNAc	Alpha	N3	OAc	OTBDPS	OBz	3.37893	29.3394
214	GalNAc	HexNAc	Alpha	N3	OAc	OTBDPS	OClAc	1.39118	4.01957
215	GalNAc	HexNAc	Alpha	N3	OAc	OTBDPS	OH	1.45596	4.28858
216	GalNAc	HexNAc	Alpha	N3	OAc	OTBDPS	OLev	4.32895	75.8644
217	GalNAc	HexNAc	Alpha	N3	OAc	OTBDPS	OPMB	6.5509	699.871
218	GalNAc	HexNAc	Alpha	N3	OAc	OTBDPS	OTBDPS	2.65949	14.289
219	GalNAc	HexNAc	Alpha	N3	OAc	OTBDPS	OTBS	3.71488	41.0538
220	GalNAc	HexNAc	Alpha	N3	OAc	OTBDPS	OTIPS	4.43455	84.314
221	GalNAc	HexNAc	Alpha	N3	OAc	OTBS	NO2Bz	3.43728	31.1023
222	GalNAc	HexNAc	Alpha	N3	OAc	OTBS	OAc	1.46632	4.33325
223	GalNAc	HexNAc	Alpha	N3	OAc	OTBS	OBn	4.14596	63.1784
224	GalNAc	HexNAc	Alpha	N3	OAc	OTBS	OBz	3.26418	26.1586
225	GalNAc	HexNAc	Alpha	N3	OAc	OTBS	OClAc	0.439263	1.55156
226	GalNAc	HexNAc	Alpha	N3	OAc	OTBS	OH	2.59671	13.4196
227	GalNAc	HexNAc	Alpha	N3	OAc	OTBS	OLev	4.05992	57.9699
228	GalNAc	HexNAc	Alpha	N3	OAc	OTBS	OPMB	6.03886	419.413
229	GalNAc	HexNAc	Alpha	N3	OAc	OTBS	OTBDPS	3.62305	37.4514
230	GalNAc	HexNAc	Alpha	N3	OAc	OTBS	OTBS	2.42325	11.2825
231	GalNAc	HexNAc	Alpha	N3	OAc	OTBS	OTIPS	3.11803	22.6018
232	GalNAc	HexNAc	Alpha	N3	OAc	OTIPS	NO2Bz	4.07611	58.9161
233	GalNAc	HexNAc	Alpha	N3	OAc	OTIPS	OAc	1.25348	3.50252
234	GalNAc	HexNAc	Alpha	N3	OAc	OTIPS	OBn	4.60389	99.8724
235	GalNAc	HexNAc	Alpha	N3	OAc	OTIPS	OBz	3.70118	40.495
236	GalNAc	HexNAc	Alpha	N3	OAc	OTIPS	OClAc	0.569242	1.76693
237	GalNAc	HexNAc	Alpha	N3	OAc	OTIPS	OH	1.56083	4.76278
238	GalNAc	HexNAc	Alpha	N3	OAc	OTIPS	OLev	4.34799	77.3232
239	GalNAc	HexNAc	Alpha	N3	OAc	OTIPS	OPMB	6.67986	796.209
240	GalNAc	HexNAc	Alpha	N3	OAc	OTIPS	OTBDPS	4.46643	87.0454
241	GalNAc	HexNAc	Alpha	N3	OAc	OTIPS	OTBS	3.1284	22.8375
242	GalNAc	HexNAc	Alpha	N3	OAc	OTIPS	OTIPS	3.12138	22.6777
243	GalNAc	HexNAc	Alpha	N3	OBn	NO2Bz	NO2Bz	1.91777	6.80574
244	GalNAc	HexNAc	Alpha	N3	OBn	NO2Bz	OAc	3.76112	42.9966
245	GalNAc	HexNAc	Alpha	N3	OBn	NO2Bz	OBn	3.55684	35.0524
246	GalNAc	HexNAc	Alpha	N3	OBn	NO2Bz	OBz	1.48704	4.42398
247	GalNAc	HexNAc	Alpha	N3	OBn	NO2Bz	OClAc	2.57117	13.0811
248	GalNAc	HexNAc	Alpha	N3	OBn	NO2Bz	OH	3.0513	21.1427
249	GalNAc	HexNAc	Alpha	N3	OBn	NO2Bz	OLev	3.64333	38.2191
250	GalNAc	HexNAc	Alpha	N3	OBn	NO2Bz	OPMB	5.37879	216.759
251	GalNAc	HexNAc	Alpha	N3	OBn	NO2Bz	OTBDPS	3.27238	26.3741
252	GalNAc	HexNAc	Alpha	N3	OBn	NO2Bz	OTBS	3.08311	21.8261
253	GalNAc	HexNAc	Alpha	N3	OBn	NO2Bz	OTIPS	4.0185	55.6178
254	GalNAc	HexNAc	Alpha	N3	OBn	OAc	NO2Bz	3.58766	36.1494
255	GalNAc	HexNAc	Alpha	N3	OBn	OAc	OAc	3.20605	24.6813
256	GalNAc	HexNAc	Alpha	N3	OBn	OAc	OBn	4.06071	58.0154
257	GalNAc	HexNAc	Alpha	N3	OBn	OAc	OBz	3.35961	28.7778
258	GalNAc	HexNAc	Alpha	N3	OBn	OAc	OClAc	1.72796	5.62918
259	GalNAc	HexNAc	Alpha	N3	OBn	OAc	OH	3.82135	45.6656
260	GalNAc	HexNAc	Alpha	N3	OBn	OAc	OLev	4.78017	119.125
261	GalNAc	HexNAc	Alpha	N3	OBn	OAc	OPMB	6.5321	686.839
262	GalNAc	HexNAc	Alpha	N3	OBn	OAc	OTBDPS	2.07545	7.96817
263	GalNAc	HexNAc	Alpha	N3	OBn	OAc	OTBS	1.31637	3.72984
264	GalNAc	HexNAc	Alpha	N3	OBn	OAc	OTIPS	2.12256	8.3525
265	GalNAc	HexNAc	Alpha	N3	OBn	OBn	NO2Bz	5.44674	232
266	GalNAc	HexNAc	Alpha	N3	OBn	OBn	OAc	5.57138	262.796
267	GalNAc	HexNAc	Alpha	N3	OBn	OBn	OBn	6.74621	850.827
268	GalNAc	HexNAc	Alpha	N3	OBn	OBn	OBz	5.45678	234.341
269	GalNAc	HexNAc	Alpha	N3	OBn	OBn	OClAc	4.15073	63.4802
270	GalNAc	HexNAc	Alpha	N3	OBn	OBn	OH	4.78841	120.11
271	GalNAc	HexNAc	Alpha	N3	OBn	OBn	OLev	7.04413	1146.11
272	GalNAc	HexNAc	Alpha	N3	OBn	OBn	OPMB	9.01424	8219.32
273	GalNAc	HexNAc	Alpha	N3	OBn	OBn	OTBDPS	5.05143	156.245
274	GalNAc	HexNAc	Alpha	N3	OBn	OBn	OTBS	5.20577	182.322
275	GalNAc	HexNAc	Alpha	N3	OBn	OBn	OTIPS	5.62077	276.102
276	GalNAc	HexNAc	Alpha	N3	OBn	OBz	NO2Bz	3.18656	24.2051
277	GalNAc	HexNAc	Alpha	N3	OBn	OBz	OAc	3.46623	32.0158
278	GalNAc	HexNAc	Alpha	N3	OBn	OBz	OBn	4.42989	83.9224
279	GalNAc	HexNAc	Alpha	N3	OBn	OBz	OBz	2.32812	10.2587
280	GalNAc	HexNAc	Alpha	N3	OBn	OBz	OClAc	2.10065	8.1715
281	GalNAc	HexNAc	Alpha	N3	OBn	OBz	OH	2.92399	18.6155
282	GalNAc	HexNAc	Alpha	N3	OBn	OBz	OLev	5.04095	154.616
283	GalNAc	HexNAc	Alpha	N3	OBn	OBz	OPMB	6.66386	783.568
284	GalNAc	HexNAc	Alpha	N3	OBn	OBz	OTBDPS	2.94004	18.9165
285	GalNAc	HexNAc	Alpha	N3	OBn	OBz	OTBS	2.72879	15.3143
286	GalNAc	HexNAc	Alpha	N3	OBn	OBz	OTIPS	3.41555	30.4338
287	GalNAc	HexNAc	Alpha	N3	OBn	OClAc	NO2Bz	2.73591	15.4238
288	GalNAc	HexNAc	Alpha	N3	OBn	OClAc	OAc	2.40884	11.1211
289	GalNAc	HexNAc	Alpha	N3	OBn	OClAc	OBn	2.64478	14.0803
290	GalNAc	HexNAc	Alpha	N3	OBn	OClAc	OBz	2.31693	10.1445
291	GalNAc	HexNAc	Alpha	N3	OBn	OClAc	OClAc	1.38811	4.00727
292	GalNAc	HexNAc	Alpha	N3	OBn	OClAc	OH	2.82377	16.8402
293	GalNAc	HexNAc	Alpha	N3	OBn	OClAc	OLev	3.50488	33.2773
294	GalNAc	HexNAc	Alpha	N3	OBn	OClAc	OPMB	5.19925	181.137
295	GalNAc	HexNAc	Alpha	N3	OBn	OClAc	OTBDPS	1.56381	4.77698
296	GalNAc	HexNAc	Alpha	N3	OBn	OClAc	OTBS	0.68762	1.98898
297	GalNAc	HexNAc	Alpha	N3	OBn	OClAc	OTIPS	1.55582	4.73896
298	GalNAc	HexNAc	Alpha	N3	OBn	OH	NO2Bz	4.01593	55.475
299	GalNAc	HexNAc	Alpha	N3	OBn	OH	OAc	5.53439	253.253
300	GalNAc	HexNAc	Alpha	N3	OBn	OH	OBn	5.11666	166.777
301	GalNAc	HexNAc	Alpha	N3	OBn	OH	OBz	4.28618	72.6885
302	GalNAc	HexNAc	Alpha	N3	OBn	OH	OClAc	3.79872	44.6439
303	GalNAc	HexNAc	Alpha	N3	OBn	OH	OH	5.65592	285.979
304	GalNAc	HexNAc	Alpha	N3	OBn	OH	OLev	5.93229	377.017
305	GalNAc	HexNAc	Alpha	N3	OBn	OH	OPMB	7.3943	1626.69
306	GalNAc	HexNAc	Alpha	N3	OBn	OH	OTBDPS	3.07842	21.7242
307	GalNAc	HexNAc	Alpha	N3	OBn	OH	OTBS	3.16604	23.7134
308	GalNAc	HexNAc	Alpha	N3	OBn	OH	OTIPS	3.78477	44.0255
309	GalNAc	HexNAc	Alpha	N3	OBn	OLev	NO2Bz	4.12325	61.7598
310	GalNAc	HexNAc	Alpha	N3	OBn	OLev	OAc	4.84974	127.707
311	GalNAc	HexNAc	Alpha	N3	OBn	OLev	OBn	4.24452	69.722
312	GalNAc	HexNAc	Alpha	N3	OBn	OLev	OBz	3.59962	36.5845
313	GalNAc	HexNAc	Alpha	N3	OBn	OLev	OClAc	3.46266	31.9017
314	GalNAc	HexNAc	Alpha	N3	OBn	OLev	OH	4.38895	80.5557
315	GalNAc	HexNAc	Alpha	N3	OBn	OLev	OLev	4.42304	83.349
316	GalNAc	HexNAc	Alpha	N3	OBn	OLev	OPMB	6.79094	889.752
317	GalNAc	HexNAc	Alpha	N3	OBn	OLev	OTBDPS	3.48748	32.7035
318	GalNAc	HexNAc	Alpha	N3	OBn	OLev	OTBS	3.28434	26.6914
319	GalNAc	HexNAc	Alpha	N3	OBn	OLev	OTIPS	3.31931	27.6412
320	GalNAc	HexNAc	Alpha	N3	OBn	OPMB	NO2Bz	6.62947	757.084
321	GalNAc	HexNAc	Alpha	N3	OBn	OPMB	OAc	7.62903	2057.05
322	GalNAc	HexNAc	Alpha	N3	OBn	OPMB	OBn	8.44692	4660.7
323	GalNAc	HexNAc	Alpha	N3	OBn	OPMB	OBz	6.87031	963.245
324	GalNAc	HexNAc	Alpha	N3	OBn	OPMB	OClAc	5.90906	368.359
325	GalNAc	HexNAc	Alpha	N3	OBn	OPMB	OH	7.56279	1925.21
326	GalNAc	HexNAc	Alpha	N3	OBn	OPMB	OLev	7.82286	2497.03
327	GalNAc	HexNAc	Alpha	N3	OBn	OPMB	OPMB	9.47696	13055.5
328	GalNAc	HexNAc	Alpha	N3	OBn	OPMB	OTBDPS	6.84889	942.832
329	GalNAc	HexNAc	Alpha	N3	OBn	OPMB	OTBS	7.13552	1255.79
330	GalNAc	HexNAc	Alpha	N3	OBn	OPMB	OTIPS	7.64288	2085.74
331	GalNAc	HexNAc	Alpha	N3	OBn	OTBDPS	NO2Bz	4.43839	84.6384
332	GalNAc	HexNAc	Alpha	N3	OBn	OTBDPS	OAc	3.25481	25.9146
333	GalNAc	HexNAc	Alpha	N3	OBn	OTBDPS	OBn	5.26111	192.696
334	GalNAc	HexNAc	Alpha	N3	OBn	OTBDPS	OBz	4.22738	68.5372
335	GalNAc	HexNAc	Alpha	N3	OBn	OTBDPS	OClAc	2.7216	15.2047
336	GalNAc	HexNAc	Alpha	N3	OBn	OTBDPS	OH	2.47372	11.8666
337	GalNAc	HexNAc	Alpha	N3	OBn	OTBDPS	OLev	5.306	201.542
338	GalNAc	HexNAc	Alpha	N3	OBn	OTBDPS	OPMB	7.14692	1270.18
339	GalNAc	HexNAc	Alpha	N3	OBn	OTBDPS	OTBDPS	3.8998	49.3924
340	GalNAc	HexNAc	Alpha	N3	OBn	OTBDPS	OTBS	5.44705	232.073
341	GalNAc	HexNAc	Alpha	N3	OBn	OTBDPS	OTIPS	5.84101	344.128
342	GalNAc	HexNAc	Alpha	N3	OBn	OTBS	NO2Bz	4.21967	68.011
343	GalNAc	HexNAc	Alpha	N3	OBn	OTBS	OAc	3.0629	21.3894
344	GalNAc	HexNAc	Alpha	N3	OBn	OTBS	OBn	4.78203	119.347
345	GalNAc	HexNAc	Alpha	N3	OBn	OTBS	OBz	3.99954	54.5731
346	GalNAc	HexNAc	Alpha	N3	OBn	OTBS	OClAc	1.73991	5.6968
347	GalNAc	HexNAc	Alpha	N3	OBn	OTBS	OH	2.44703	11.554
348	GalNAc	HexNAc	Alpha	N3	OBn	OTBS	OLev	4.96063	142.684
349	GalNAc	HexNAc	Alpha	N3	OBn	OTBS	OPMB	7.37081	1588.92
350	GalNAc	HexNAc	Alpha	N3	OBn	OTBS	OTBDPS	5.42663	227.382
351	GalNAc	HexNAc	Alpha	N3	OBn	OTBS	OTBS	4.60008	99.4925
352	GalNAc	HexNAc	Alpha	N3	OBn	OTBS	OTIPS	5.57705	264.29
353	GalNAc	HexNAc	Alpha	N3	OBn	OTIPS	NO2Bz	5.13983	170.686
354	GalNAc	HexNAc	Alpha	N3	OBn	OTIPS	OAc	3.86539	47.7219
355	GalNAc	HexNAc	Alpha	N3	OBn	OTIPS	OBn	5.71626	303.766
356	GalNAc	HexNAc	Alpha	N3	OBn	OTIPS	OBz	5.04049	154.546
357	GalNAc	HexNAc	Alpha	N3	OBn	OTIPS	OClAc	2.7675	15.9187
358	GalNAc	HexNAc	Alpha	N3	OBn	OTIPS	OH	2.81902	16.7604
359	GalNAc	HexNAc	Alpha	N3	OBn	OTIPS	OLev	5.675	291.488
360	GalNAc	HexNAc	Alpha	N3	OBn	OTIPS	OPMB	8.26814	3897.7
361	GalNAc	HexNAc	Alpha	N3	OBn	OTIPS	OTBDPS	6.25066	518.354
362	GalNAc	HexNAc	Alpha	N3	OBn	OTIPS	OTBS	5.94194	380.672
363	GalNAc	HexNAc	Alpha	N3	OBn	OTIPS	OTIPS	5.48214	240.361
364	GalNAc	HexNAc	Alpha	N3	OBz	NO2Bz	NO2Bz	1.30978	3.70534
365	GalNAc	HexNAc	Alpha	N3	OBz	NO2Bz	OAc	3.26363	26.1443
366	GalNAc	HexNAc	Alpha	N3	OBz	NO2Bz	OBn	3.34819	28.4511
367	GalNAc	HexNAc	Alpha	N3	OBz	NO2Bz	OBz	0.754786	2.12716
368	GalNAc	HexNAc	Alpha	N3	OBz	NO2Bz	OClAc	2.17494	8.80167
369	GalNAc	HexNAc	Alpha	N3	OBz	NO2Bz	OH	3.80273	44.8233
370	GalNAc	HexNAc	Alpha	N3	OBz	NO2Bz	OLev	3.18991	24.2863
371	GalNAc	HexNAc	Alpha	N3	OBz	NO2Bz	OPMB	4.99363	147.471
372	GalNAc	HexNAc	Alpha	N3	OBz	NO2Bz	OTBDPS	2.54507	12.7441
373	GalNAc	HexNAc	Alpha	N3	OBz	NO2Bz	OTBS	2.56743	13.0322
374	GalNAc	HexNAc	Alpha	N3	OBz	NO2Bz	OTIPS	3.38918	29.6417
375	GalNAc	HexNAc	Alpha	N3	OBz	OAc	NO2Bz	3.1813	24.0779
376	GalNAc	HexNAc	Alpha	N3	OBz	OAc	OAc	3.20991	24.7769
377	GalNAc	HexNAc	Alpha	N3	OBz	OAc	OBn	4.88156	131.837
378	GalNAc	HexNAc	Alpha	N3	OBz	OAc	OBz	2.61273	13.6362
379	GalNAc	HexNAc	Alpha	N3	OBz	OAc	OClAc	1.29493	3.65075
380	GalNAc	HexNAc	Alpha	N3	OBz	OAc	OH	5.48513	241.08
381	GalNAc	HexNAc	Alpha	N3	OBz	OAc	OLev	4.82629	124.748
382	GalNAc	HexNAc	Alpha	N3	OBz	OAc	OPMB	6.70314	814.958
383	GalNAc	HexNAc	Alpha	N3	OBz	OAc	OTBDPS	1.89522	6.65401
384	GalNAc	HexNAc	Alpha	N3	OBz	OAc	OTBS	1.53519	4.6422
385	GalNAc	HexNAc	Alpha	N3	OBz	OAc	OTIPS	2.039	7.68294
386	GalNAc	HexNAc	Alpha	N3	OBz	OBn	NO2Bz	3.66898	39.212
387	GalNAc	HexNAc	Alpha	N3	OBz	OBn	OAc	4.75438	116.091
388	GalNAc	HexNAc	Alpha	N3	OBz	OBn	OBn	4.84809	127.496
389	GalNAc	HexNAc	Alpha	N3	OBz	OBn	OBz	2.48152	11.9595
390	GalNAc	HexNAc	Alpha	N3	OBz	OBn	OClAc	3.35746	28.716
391	GalNAc	HexNAc	Alpha	N3	OBz	OBn	OH	5.49878	244.395
392	GalNAc	HexNAc	Alpha	N3	OBz	OBn	OLev	5.75973	317.264
393	GalNAc	HexNAc	Alpha	N3	OBz	OBn	OPMB	7.40301	1640.91
394	GalNAc	HexNAc	Alpha	N3	OBz	OBn	OTBDPS	3.72016	41.2708
395	GalNAc	HexNAc	Alpha	N3	OBz	OBn	OTBS	3.94582	51.7189
396	GalNAc	HexNAc	Alpha	N3	OBz	OBn	OTIPS	4.34958	77.4458
397	GalNAc	HexNAc	Alpha	N3	OBz	OBz	NO2Bz	2.20783	9.09599
398	GalNAc	HexNAc	Alpha	N3	OBz	OBz	OAc	2.83379	17.0098
399	GalNAc	HexNAc	Alpha	N3	OBz	OBz	OBn	3.86982	47.9339
400	GalNAc	HexNAc	Alpha	N3	OBz	OBz	OBz	0.491393	1.63459
401	GalNAc	HexNAc	Alpha	N3	OBz	OBz	OClAc	1.65565	5.2365
402	GalNAc	HexNAc	Alpha	N3	OBz	OBz	OH	3.32381	27.7658
403	GalNAc	HexNAc	Alpha	N3	OBz	OBz	OLev	4.22737	68.5366
404	GalNAc	HexNAc	Alpha	N3	OBz	OBz	OPMB	6.00289	404.595
405	GalNAc	HexNAc	Alpha	N3	OBz	OBz	OTBDPS	1.87561	6.5248
406	GalNAc	HexNAc	Alpha	N3	OBz	OBz	OTBS	1.66678	5.29509
407	GalNAc	HexNAc	Alpha	N3	OBz	OBz	OTIPS	2.37856	10.7893
408	GalNAc	HexNAc	Alpha	N3	OBz	OClAc	NO2Bz	2.47461	11.8771
409	GalNAc	HexNAc	Alpha	N3	OBz	OClAc	OAc	2.5682	13.0423
410	GalNAc	HexNAc	Alpha	N3	OBz	OClAc	OBn	3.76096	42.9896
411	GalNAc	HexNAc	Alpha	N3	OBz	OClAc	OBz	1.71024	5.53031
412	GalNAc	HexNAc	Alpha	N3	OBz	OClAc	OClAc	1.23267	3.43037
413	GalNAc	HexNAc	Alpha	N3	OBz	OClAc	OH	4.52237	92.0537
414	GalNAc	HexNAc	Alpha	N3	OBz	OClAc	OLev	4.01522	55.4353
415	GalNAc	HexNAc	Alpha	N3	OBz	OClAc	OPMB	5.52276	250.324
416	GalNAc	HexNAc	Alpha	N3	OBz	OClAc	OTBDPS	1.48884	4.43197
417	GalNAc	HexNAc	Alpha	N3	OBz	OClAc	OTBS	0.966748	2.62938
418	GalNAc	HexNAc	Alpha	N3	OBz	OClAc	OTIPS	1.58792	4.89357
419	GalNAc	HexNAc	Alpha	N3	OBz	OH	NO2Bz	3.85918	47.4266
420	GalNAc	HexNAc	Alpha	N3	OBz	OH	OAc	5.80574	332.202
421	GalNAc	HexNAc	Alpha	N3	OBz	OH	OBn	6.15337	470.3
422	GalNAc	HexNAc	Alpha	N3	OBz	OH	OBz	3.71993	41.2617
423	GalNAc	HexNAc	Alpha	N3	OBz	OH	OClAc	4.08858	59.6552
424	GalNAc	HexNAc	Alpha	N3	OBz	OH	OH	7.56571	1930.84
425	GalNAc	HexNAc	Alpha	N3	OBz	OH	OLev	6.3068	548.288
426	GalNAc	HexNAc	Alpha	N3	OBz	OH	OPMB	7.74074	2300.18
427	GalNAc	HexNAc	Alpha	N3	OBz	OH	OTBDPS	2.73108	15.3494
428	GalNAc	HexNAc	Alpha	N3	OBz	OH	OTBS	3.06067	21.3419
429	GalNAc	HexNAc	Alpha	N3	OBz	OH	OTIPS	3.34338	28.3147
430	GalNAc	HexNAc	Alpha	N3	OBz	OLev	NO2Bz	3.66288	38.9734
431	GalNAc	HexNAc	Alpha	N3	OBz	OLev	OAc	4.97211	144.331
432	GalNAc	HexNAc	Alpha	N3	OBz	OLev	OBn	5.30328	200.995
433	GalNAc	HexNAc	Alpha	N3	OBz	OLev	OBz	2.88641	17.9289
434	GalNAc	HexNAc	Alpha	N3	OBz	OLev	OClAc	3.70939	40.8289
435	GalNAc	HexNAc	Alpha	N3	OBz	OLev	OH	5.85995	350.705
436	GalNAc	HexNAc	Alpha	N3	OBz	OLev	OLev	4.53237	92.9788
437	GalNAc	HexNAc	Alpha	N3	OBz	OLev	OPMB	6.80949	906.408
438	GalNAc	HexNAc	Alpha	N3	OBz	OLev	OTBDPS	3.17117	23.8354
439	GalNAc	HexNAc	Alpha	N3	OBz	OLev	OTBS	3.14134	23.1349
440	GalNAc	HexNAc	Alpha	N3	OBz	OLev	OTIPS	3.10742	22.3633
441	GalNAc	HexNAc	Alpha	N3	OBz	OPMB	NO2Bz	4.75726	116.427
442	GalNAc	HexNAc	Alpha	N3	OBz	OPMB	OAc	6.17234	479.305
443	GalNAc	HexNAc	Alpha	N3	OBz	OPMB	OBn	6.64381	768.012
444	GalNAc	HexNAc	Alpha	N3	OBz	OPMB	OBz	4.32377	75.4723
445	GalNAc	HexNAc	Alpha	N3	OBz	OPMB	OClAc	4.69034	108.89
446	GalNAc	HexNAc	Alpha	N3	OBz	OPMB	OH	6.94672	1039.74
447	GalNAc	HexNAc	Alpha	N3	OBz	OPMB	OLev	6.06336	429.819
448	GalNAc	HexNAc	Alpha	N3	OBz	OPMB	OPMB	7.57951	1957.67
449	GalNAc	HexNAc	Alpha	N3	OBz	OPMB	OTBDPS	5.31606	203.579
450	GalNAc	HexNAc	Alpha	N3	OBz	OPMB	OTBS	6.03848	419.256
451	GalNAc	HexNAc	Alpha	N3	OBz	OPMB	OTIPS	6.13378	461.177
452	GalNAc	HexNAc	Alpha	N3	OBz	OTBDPS	NO2Bz	4.11603	61.3155
453	GalNAc	HexNAc	Alpha	N3	OBz	OTBDPS	OAc	3.51992	33.7818
454	GalNAc	HexNAc	Alpha	N3	OBz	OTBDPS	OBn	5.26028	192.535
455	GalNAc	HexNAc	Alpha	N3	OBz	OTBDPS	OBz	3.39663	29.8632
456	GalNAc	HexNAc	Alpha	N3	OBz	OTBDPS	OClAc	2.74821	15.6147
457	GalNAc	HexNAc	Alpha	N3	OBz	OTBDPS	OH	3.14505	23.2209
458	GalNAc	HexNAc	Alpha	N3	OBz	OTBDPS	OLev	5.20823	182.77
459	GalNAc	HexNAc	Alpha	N3	OBz	OTBDPS	OPMB	6.95197	1045.2
460	GalNAc	HexNAc	Alpha	N3	OBz	OTBDPS	OTBDPS	2.47099	11.8341
461	GalNAc	HexNAc	Alpha	N3	OBz	OTBDPS	OTBS	4.53341	93.075
462	GalNAc	HexNAc	Alpha	N3	OBz	OTBDPS	OTIPS	5.0031	148.875
463	GalNAc	HexNAc	Alpha	N3	OBz	OTBS	NO2Bz	4.01207	55.2614
464	GalNAc	HexNAc	Alpha	N3	OBz	OTBS	OAc	3.45134	31.5426
465	GalNAc	HexNAc	Alpha	N3	OBz	OTBS	OBn	4.86696	129.926
466	GalNAc	HexNAc	Alpha	N3	OBz	OTBS	OBz	3.29306	26.9251
467	GalNAc	HexNAc	Alpha	N3	OBz	OTBS	OClAc	1.91148	6.76309
468	GalNAc	HexNAc	Alpha	N3	OBz	OTBS	OH	3.95249	52.0648
469	GalNAc	HexNAc	Alpha	N3	OBz	OTBS	OLev	5.04097	154.62
470	GalNAc	HexNAc	Alpha	N3	OBz	OTBS	OPMB	7.37799	1600.37
471	GalNAc	HexNAc	Alpha	N3	OBz	OTBS	OTBDPS	4.67712	107.46
472	GalNAc	HexNAc	Alpha	N3	OBz	OTBS	OTBS	3.72957	41.661
473	GalNAc	HexNAc	Alpha	N3	OBz	OTBS	OTIPS	4.72195	112.387
474	GalNAc	HexNAc	Alpha	N3	OBz	OTIPS	NO2Bz	4.79709	121.157
475	GalNAc	HexNAc	Alpha	N3	OBz	OTIPS	OAc	3.8219	45.6911
476	GalNAc	HexNAc	Alpha	N3	OBz	OTIPS	OBn	5.734	309.205
477	GalNAc	HexNAc	Alpha	N3	OBz	OTIPS	OBz	4.1392	62.7524
478	GalNAc	HexNAc	Alpha	N3	OBz	OTIPS	OClAc	2.82768	16.9062
479	GalNAc	HexNAc	Alpha	N3	OBz	OTIPS	OH	3.82182	45.6872
480	GalNAc	HexNAc	Alpha	N3	OBz	OTIPS	OLev	5.4293	227.99
481	GalNAc	HexNAc	Alpha	N3	OBz	OTIPS	OPMB	7.92694	2770.95
482	GalNAc	HexNAc	Alpha	N3	OBz	OTIPS	OTBDPS	5.42011	225.903
483	GalNAc	HexNAc	Alpha	N3	OBz	OTIPS	OTBS	5.01514	150.677
484	GalNAc	HexNAc	Alpha	N3	OBz	OTIPS	OTIPS	4.37254	79.2443
485	GalNAc	HexNAc	Alpha	N3	OClAc	NO2Bz	NO2Bz	0.646637	1.90911
486	GalNAc	HexNAc	Alpha	N3	OClAc	NO2Bz	OAc	2.3249	10.2257
487	GalNAc	HexNAc	Alpha	N3	OClAc	NO2Bz	OBn	2.44008	11.4739
488	GalNAc	HexNAc	Alpha	N3	OClAc	NO2Bz	OBz	0.827428	2.28743
489	GalNAc	HexNAc	Alpha	N3	OClAc	NO2Bz	OClAc	1.66566	5.28917
490	GalNAc	HexNAc	Alpha	N3	OClAc	NO2Bz	OH	3.59222	36.3146
491	GalNAc	HexNAc	Alpha	N3	OClAc	NO2Bz	OLev	2.10887	8.23896
492	GalNAc	HexNAc	Alpha	N3	OClAc	NO2Bz	OPMB	3.51106	33.4839
493	GalNAc	HexNAc	Alpha	N3	OClAc	NO2Bz	OTBDPS	1.97808	7.22885
494	GalNAc	HexNAc	Alpha	N3	OClAc	NO2Bz	OTBS	1.53436	4.63835
495	GalNAc	HexNAc	Alpha	N3	OClAc	NO2Bz	OTIPS	2.21498	9.1612
496	GalNAc	HexNAc	Alpha	N3	OClAc	OAc	NO2Bz	1.91544	6.78992
497	GalNAc	HexNAc	Alpha	N3	OClAc	OAc	OAc	2.50801	12.2805
498	GalNAc	HexNAc	Alpha	N3	OClAc	OAc	OBn	2.73507	15.4108
499	GalNAc	HexNAc	Alpha	N3	OClAc	OAc	OBz	1.91373	6.77832
500	GalNAc	HexNAc	Alpha	N3	OClAc	OAc	OClAc	1.55735	4.74623
501	GalNAc	HexNAc	Alpha	N3	OClAc	OAc	OH	4.16996	64.713
502	GalNAc	HexNAc	Alpha	N3	OClAc	OAc	OLev	3.27682	26.4913
503	GalNAc	HexNAc	Alpha	N3	OClAc	OAc	OPMB	3.96912	52.938
504	GalNAc	HexNAc	Alpha	N3	OClAc	OAc	OTBDPS	-0.26412	0.767881
505	GalNAc	HexNAc	Alpha	N3	OClAc	OAc	OTBS	-0.850964	0.427003
506	GalNAc	HexNAc	Alpha	N3	OClAc	OAc	OTIPS	-0.944458	0.38889
507	GalNAc	HexNAc	Alpha	N3	OClAc	OBn	NO2Bz	3.04612	21.0335
508	GalNAc	HexNAc	Alpha	N3	OClAc	OBn	OAc	2.83824	17.0857
509	GalNAc	HexNAc	Alpha	N3	OClAc	OBn	OBn	3.36053	28.8044
510	GalNAc	HexNAc	Alpha	N3	OClAc	OBn	OBz	2.91676	18.4814
511	GalNAc	HexNAc	Alpha	N3	OClAc	OBn	OClAc	2.0012	7.39793
512	GalNAc	HexNAc	Alpha	N3	OClAc	OBn	OH	4.44311	85.0386
513	GalNAc	HexNAc	Alpha	N3	OClAc	OBn	OLev	4.21424	67.643
514	GalNAc	HexNAc	Alpha	N3	OClAc	OBn	OPMB	5.56186	260.307
515	GalNAc	HexNAc	Alpha	N3	OClAc	OBn	OTBDPS	2.31784	10.1538
516	GalNAc	HexNAc	Alpha	N3	OClAc	OBn	OTBS	2.04699	7.74453
517	GalNAc	HexNAc	Alpha	N3	OClAc	OBn	OTIPS	2.1678	8.73906
518	GalNAc	HexNAc	Alpha	N3	OClAc	OBz	NO2Bz	2.21677	9.17759
519	GalNAc	HexNAc	Alpha	N3	OClAc	OBz	OAc	2.28286	9.80465
520	GalNAc	HexNAc	Alpha	N3	OClAc	OBz	OBn	3.29164	26.887
521	GalNAc	HexNAc	Alpha	N3	OClAc	OBz	OBz	1.59493	4.92799
522	GalNAc	HexNAc	Alpha	N3	OClAc	OBz	OClAc	1.52017	4.57301
523	GalNAc	HexNAc	Alpha	N3	OClAc	OBz	OH	3.88936	48.8797
524	GalNAc	HexNAc	Alpha	N3	OClAc	OBz	OLev	3.66672	39.1232
525	GalNAc	HexNAc	Alpha	N3	OClAc	OBz	OPMB	5.24376	189.381
526	GalNAc	HexNAc	Alpha	N3	OClAc	OBz	OTBDPS	1.17883	3.25058
527	GalNAc	HexNAc	Alpha	N3	OClAc	OBz	OTBS	1.05691	2.87746
528	GalNAc	HexNAc	Alpha	N3	OClAc	OBz	OTIPS	1.11427	3.04734
529	GalNAc	HexNAc	Alpha	N3	OClAc	OClAc	NO2Bz	1.70512	5.50205
530	GalNAc	HexNAc	Alpha	N3	OClAc	OClAc	OAc	2.27819	9.75905
531	GalNAc	HexNAc	Alpha	N3	OClAc	OClAc	OBn	2.30432	10.0174
532	GalNAc	HexNAc	Alpha	N3	OClAc	OClAc	OBz	1.62434	5.07504
533	GalNAc	HexNAc	Alpha	N3	OClAc	OClAc	OClAc	1.58192	4.86427
534	GalNAc	HexNAc	Alpha	N3	OClAc	OClAc	OH	3.81009	45.1545
535	GalNAc	HexNAc	Alpha	N3	OClAc	OClAc	OLev	2.97062	19.5041
536	GalNAc	HexNAc	Alpha	N3	OClAc	OClAc	OPMB	3.6286	37.6602
537	GalNAc	HexNAc	Alpha	N3	OClAc	OClAc	OTBDPS	-0.126532	0.881146
538	GalNAc	HexNAc	Alpha	N3	OClAc	OClAc	OTBS	-0.78497	0.456133
539	GalNAc	HexNAc	Alpha	N3	OClAc	OClAc	OTIPS	-0.853308	0.426003
540	GalNAc	HexNAc	Alpha	N3	OClAc	OH	NO2Bz	3.41867	30.5287
541	GalNAc	HexNAc	Alpha	N3	OClAc	OH	OAc	4.89727	133.924
542	GalNAc	HexNAc	Alpha	N3	OClAc	OH	OBn	4.62306	101.805
543	GalNAc	HexNAc	Alpha	N3	OClAc	OH	OBz	3.94197	51.5199
544	GalNAc	HexNAc	Alpha	N3	OClAc	OH	OClAc	4.2223	68.1903
545	GalNAc	HexNAc	Alpha	N3	OClAc	OH	OH	6.15227	469.781
546	GalNAc	HexNAc	Alpha	N3	OClAc	OH	OLev	5.1461	171.76
547	GalNAc	HexNAc	Alpha	N3	OClAc	OH	OPMB	5.56425	260.928
548	GalNAc	HexNAc	Alpha	N3	OClAc	OH	OTBDPS	1.1828	3.26348
549	GalNAc	HexNAc	Alpha	N3	OClAc	OH	OTBS	1.40273	4.06628
550	GalNAc	HexNAc	Alpha	N3	OClAc	OH	OTIPS	0.985201	2.67835
551	GalNAc	HexNAc	Alpha	N3	OClAc	OLev	NO2Bz	2.61007	13.6
552	GalNAc	HexNAc	Alpha	N3	OClAc	OLev	OAc	3.18868	24.2563
553	GalNAc	HexNAc	Alpha	N3	OClAc	OLev	OBn	3.48736	32.6995
554	GalNAc	HexNAc	Alpha	N3	OClAc	OLev	OBz	2.60859	13.5798
555	GalNAc	HexNAc	Alpha	N3	OClAc	OLev	OClAc	2.47326	11.8611
556	GalNAc	HexNAc	Alpha	N3	OClAc	OLev	OH	4.64841	104.418
557	GalNAc	HexNAc	Alpha	N3	OClAc	OLev	OLev	3.24032	25.5419
558	GalNAc	HexNAc	Alpha	N3	OClAc	OLev	OPMB	4.75116	115.718
559	GalNAc	HexNAc	Alpha	N3	OClAc	OLev	OTBDPS	1.49805	4.47295
560	GalNAc	HexNAc	Alpha	N3	OClAc	OLev	OTBS	1.32605	3.76615
561	GalNAc	HexNAc	Alpha	N3	OClAc	OLev	OTIPS	0.815769	2.26091
562	GalNAc	HexNAc	Alpha	N3	OClAc	OPMB	NO2Bz	3.70079	40.4791
563	GalNAc	HexNAc	Alpha	N3	OClAc	OPMB	OAc	4.03512	56.5497
564	GalNAc	HexNAc	Alpha	N3	OClAc	OPMB	OBn	4.40872	82.1642
565	GalNAc	HexNAc	Alpha	N3	OClAc	OPMB	OBz	3.47074	32.1606
566	GalNAc	HexNAc	Alpha	N3	OClAc	OPMB	OClAc	3.18018	24.0512
567	GalNAc	HexNAc	Alpha	N3	OClAc	OPMB	OH	5.49312	243.015
568	GalNAc	HexNAc	Alpha	N3	OClAc	OPMB	OLev	4.1365	62.5833
569	GalNAc	HexNAc	Alpha	N3	OClAc	OPMB	OPMB	5.40262	221.988
570	GalNAc	HexNAc	Alpha	N3	OClAc	OPMB	OTBDPS	4.24978	70.0903
571	GalNAc	HexNAc	Alpha	N3	OClAc	OPMB	OTBS	4.04244	56.965
572	GalNAc	HexNAc	Alpha	N3	OClAc	OPMB	OTIPS	4.76285	117.079
573	GalNAc	HexNAc	Alpha	N3	OClAc	OTBDPS	NO2Bz	3.52474	33.9449
574	GalNAc	HexNAc	Alpha	N3	OClAc	OTBDPS	OAc	1.65436	5.22974
575	GalNAc	HexNAc	Alpha	N3	OClAc	OTBDPS	OBn	3.75933	42.9197
576	GalNAc	HexNAc	Alpha	N3	OClAc	OTBDPS	OBz	2.57692	13.1565
577	GalNAc	HexNAc	Alpha	N3	OClAc	OTBDPS	OClAc	1.26109	3.52925
578	GalNAc	HexNAc	Alpha	N3	OClAc	OTBDPS	OH	1.73146	5.6489
579	GalNAc	HexNAc	Alpha	N3	OClAc	OTBDPS	OLev	3.61921	37.3082
580	GalNAc	HexNAc	Alpha	N3	OClAc	OTBDPS	OPMB	5.76995	320.523
581	GalNAc	HexNAc	Alpha	N3	OClAc	OTBDPS	OTBDPS	2.34271	10.4094
582	GalNAc	HexNAc	Alpha	N3	OClAc	OTBDPS	OTBS	3.28617	26.7402
583	GalNAc	HexNAc	Alpha	N3	OClAc	OTBDPS	OTIPS	4.0016	54.6858
584	GalNAc	HexNAc	Alpha	N3	OClAc	OTBS	NO2Bz	2.7979	16.4102
585	GalNAc	HexNAc	Alpha	N3	OClAc	OTBS	OAc	1.02276	2.78085
586	GalNAc	HexNAc	Alpha	N3	OClAc	OTBS	OBn	3.27347	26.4027
587	GalNAc	HexNAc	Alpha	N3	OClAc	OTBS	OBz	2.52836	12.533
588	GalNAc	HexNAc	Alpha	N3	OClAc	OTBS	OClAc	0.262462	1.30013
589	GalNAc	HexNAc	Alpha	N3	OClAc	OTBS	OH	2.1838	8.87996
590	GalNAc	HexNAc	Alpha	N3	OClAc	OTBS	OLev	3.41579	30.4408
591	GalNAc	HexNAc	Alpha	N3	OClAc	OTBS	OPMB	5.11983	167.308
592	GalNAc	HexNAc	Alpha	N3	OClAc	OTBS	OTBDPS	3.22043	25.039
593	GalNAc	HexNAc	Alpha	N3	OClAc	OTBS	OTBS	2.0991	8.15883
594	GalNAc	HexNAc	Alpha	N3	OClAc	OTBS	OTIPS	2.66346	14.3458
595	GalNAc	HexNAc	Alpha	N3	OClAc	OTIPS	NO2Bz	3.50383	33.2425
596	GalNAc	HexNAc	Alpha	N3	OClAc	OTIPS	OAc	0.750174	2.11737
597	GalNAc	HexNAc	Alpha	N3	OClAc	OTIPS	OBn	3.65797	38.7825
598	GalNAc	HexNAc	Alpha	N3	OClAc	OTIPS	OBz	2.95093	19.1237
599	GalNAc	HexNAc	Alpha	N3	OClAc	OTIPS	OClAc	0.32199	1.37987
600	GalNAc	HexNAc	Alpha	N3	OClAc	OTIPS	OH	1.18375	3.2666
601	GalNAc	HexNAc	Alpha	N3	OClAc	OTIPS	OLev	3.62106	37.3772
602	GalNAc	HexNAc	Alpha	N3	OClAc	OTIPS	OPMB	5.86845	353.7
603	GalNAc	HexNAc	Alpha	N3	OClAc	OTIPS	OTBDPS	4.08666	59.5405
604	GalNAc	HexNAc	Alpha	N3	OClAc	OTIPS	OTBS	2.50193	12.206
605	GalNAc	HexNAc	Alpha	N3	OClAc	OTIPS	OTIPS	2.72641	15.2779
606	GalNAc	HexNAc	Alpha	N3	OH	NO2Bz	NO2Bz	1.71447	5.55375
607	GalNAc	HexNAc	Alpha	N3	OH	NO2Bz	OAc	4.87827	131.403
608	GalNAc	HexNAc	Alpha	N3	OH	NO2Bz	OBn	3.76457	43.1451
609	GalNAc	HexNAc	Alpha	N3	OH	NO2Bz	OBz	2.74479	15.5613
610	GalNAc	HexNAc	Alpha	N3	OH	NO2Bz	OClAc	3.73786	42.0078
611	GalNAc	HexNAc	Alpha	N3	OH	NO2Bz	OH	4.03574	56.5847
612	GalNAc	HexNAc	Alpha	N3	OH	NO2Bz	OLev	3.41731	30.4872
613	GalNAc	HexNAc	Alpha	N3	OH	NO2Bz	OPMB	4.59804	99.2892
614	GalNAc	HexNAc	Alpha	N3	OH	NO2Bz	OTBDPS	2.02564	7.58097
615	GalNAc	HexNAc	Alpha	N3	OH	NO2Bz	OTBS	1.85069	6.3642
616	GalNAc	HexNAc	Alpha	N3	OH	NO2Bz	OTIPS	2.39902	11.0124
617	GalNAc	HexNAc	Alpha	N3	OH	OAc	NO2Bz	4.4254	83.5462
618	GalNAc	HexNAc	Alpha	N3	OH	OAc	OAc	5.89561	363.44
619	GalNAc	HexNAc	Alpha	N3	OH	OAc	OBn	5.2475	190.091
620	GalNAc	HexNAc	Alpha	N3	OH	OAc	OBz	5.09509	163.219
621	GalNAc	HexNAc	Alpha	N3	OH	OAc	OClAc	4.93232	138.7
622	GalNAc	HexNAc	Alpha	N3	OH	OAc	OH	5.231	186.979
623	GalNAc	HexNAc	Alpha	N3	OH	OAc	OLev	6.14508	466.418
624	GalNAc	HexNAc	Alpha	N3	OH	OAc	OPMB	6.25488	520.549
625	GalNAc	HexNAc	Alpha	N3	OH	OAc	OTBDPS	0.145213	1.15629
626	GalNAc	HexNAc	Alpha	N3	OH	OAc	OTBS	0.687903	1.98954
627	GalNAc	HexNAc	Alpha	N3	OH	OAc	OTIPS	-0.236106	0.789697
628	GalNAc	HexNAc	Alpha	N3	OH	OBn	NO2Bz	5.53074	252.33
629	GalNAc	HexNAc	Alpha	N3	OH	OBn	OAc	7.16727	1296.3
630	GalNAc	HexNAc	Alpha	N3	OH	OBn	OBn	6.55217	700.766
631	GalNAc	HexNAc	Alpha	N3	OH	OBn	OBz	6.33859	566
632	GalNAc	HexNAc	Alpha	N3	OH	OBn	OClAc	5.65971	287.066
633	GalNAc	HexNAc	Alpha	N3	OH	OBn	OH	6.40516	604.961
634	GalNAc	HexNAc	Alpha	N3	OH	OBn	OLev	7.30995	1495.1
635	GalNAc	HexNAc	Alpha	N3	OH	OBn	OPMB	8.78604	6542.28
636	GalNAc	HexNAc	Alpha	N3	OH	OBn	OTBDPS	3.10284	22.2611
637	GalNAc	HexNAc	Alpha	N3	OH	OBn	OTBS	3.61984	37.3315
638	GalNAc	HexNAc	Alpha	N3	OH	OBn	OTIPS	3.45001	31.5006
639	GalNAc	HexNAc	Alpha	N3	OH	OBz	NO2Bz	3.56351	35.287
640	GalNAc	HexNAc	Alpha	N3	OH	OBz	OAc	5.58318	265.917
641	GalNAc	HexNAc	Alpha	N3	OH	OBz	OBn	4.15968	64.0512
642	GalNAc	HexNAc	Alpha	N3	OH	OBz	OBz	3.43512	31.0352
643	GalNAc	HexNAc	Alpha	N3	OH	OBz	OClAc	4.25937	70.7657
644	GalNAc	HexNAc	Alpha	N3	OH	OBz	OH	4.81957	123.912
645	GalNAc	HexNAc	Alpha	N3	OH	OBz	OLev	5.97331	392.804
646	GalNAc	HexNAc	Alpha	N3	OH	OBz	OPMB	6.93467	1027.28
647	GalNAc	HexNAc	Alpha	N3	OH	OBz	OTBDPS	1.27076	3.56357
648	GalNAc	HexNAc	Alpha	N3	OH	OBz	OTBS	1.64526	5.18234
649	GalNAc	HexNAc	Alpha	N3	OH	OBz	OTIPS	1.67578	5.34295
650	GalNAc	HexNAc	Alpha	N3	OH	OClAc	NO2Bz	3.67322	39.3785
651	GalNAc	HexNAc	Alpha	N3	OH	OClAc	OAc	5.1941	180.206
652	GalNAc	HexNAc	Alpha	N3	OH	OClAc	OBn	4.1255	61.8989
653	GalNAc	HexNAc	Alpha	N3	OH	OClAc	OBz	4.17675	65.1534
654	GalNAc	HexNAc	Alpha	N3	OH	OClAc	OClAc	4.41855	82.976
655	GalNAc	HexNAc	Alpha	N3	OH	OClAc	OH	4.62825	102.335
656	GalNAc	HexNAc	Alpha	N3	OH	OClAc	OLev	5.33291	207.04
657	GalNAc	HexNAc	Alpha	N3	OH	OClAc	OPMB	5.22318	185.522
658	GalNAc	HexNAc	Alpha	N3	OH	OClAc	OTBDPS	0.00533216	1.00535
659	GalNAc	HexNAc	Alpha	N3	OH	OClAc	OTBS	0.406247	1.50117
660	GalNAc	HexNAc	Alpha	N3	OH	OClAc	OTIPS	-0.432196	0.649082
661	GalNAc	HexNAc	Alpha	N3	OH	OH	NO2Bz	7.22734	1376.55
662	GalNAc	HexNAc	Alpha	N3	OH	OH	OAc	8.88204	7201.44
663	GalNAc	HexNAc	Alpha	N3	OH	OH	OBn	8.62469	5567.43
664	GalNAc	HexNAc	Alpha	N3	OH	OH	OBz	8.46859	4762.81
665	GalNAc	HexNAc	Alpha	N3	OH	OH	OClAc	7.79967	2439.8
666	GalNAc	HexNAc	Alpha	N3	OH	OH	OH	8.11492	3343.98
667	GalNAc	HexNAc	Alpha	N3	OH	OH	OLev	8.99503	8062.95
668	GalNAc	HexNAc	Alpha	N3	OH	OH	OPMB	9.46294	12873.7
669	GalNAc	HexNAc	Alpha	N3	OH	OH	OTBDPS	3.03312	20.762
670	GalNAc	HexNAc	Alpha	N3	OH	OH	OTBS	3.73751	41.9931
671	GalNAc	HexNAc	Alpha	N3	OH	OH	OTIPS	3.12034	22.6541
672	GalNAc	HexNAc	Alpha	N3	OH	OLev	NO2Bz	3.8997	49.3878
673	GalNAc	HexNAc	Alpha	N3	OH	OLev	OAc	5.93097	376.519
674	GalNAc	HexNAc	Alpha	N3	OH	OLev	OBn	4.95405	141.748
675	GalNAc	HexNAc	Alpha	N3	OH	OLev	OBz	4.42927	83.8704
676	GalNAc	HexNAc	Alpha	N3	OH	OLev	OClAc	4.99308	147.39
677	GalNAc	HexNAc	Alpha	N3	OH	OLev	OH	5.0921	162.732
678	GalNAc	HexNAc	Alpha	N3	OH	OLev	OLev	4.95586	142.005
679	GalNAc	HexNAc	Alpha	N3	OH	OLev	OPMB	5.90746	367.772
680	GalNAc	HexNAc	Alpha	N3	OH	OLev	OTBDPS	1.70972	5.52739
681	GalNAc	HexNAc	Alpha	N3	OH	OLev	OTBS	1.75781	5.79974
682	GalNAc	HexNAc	Alpha	N3	OH	OLev	OTIPS	1.47387	4.36608
683	GalNAc	HexNAc	Alpha	N3	OH	OPMB	NO2Bz	6.04063	420.159
684	GalNAc	HexNAc	Alpha	N3	OH	OPMB	OAc	7.99128	2955.08
685	GalNAc	HexNAc	Alpha	N3	OH	OPMB	OBn	7.97155	2897.35
686	GalNAc	HexNAc	Alpha	N3	OH	OPMB	OBz	6.97828	1073.08
687	GalNAc	HexNAc	Alpha	N3	OH	OPMB	OClAc	6.51526	675.367
688	GalNAc	HexNAc	Alpha	N3	OH	OPMB	OH	7.33123	1527.25
689	GalNAc	HexNAc	Alpha	N3	OH	OPMB	OLev	7.24006	1394.18
690	GalNAc	HexNAc	Alpha	N3	OH	OPMB	OPMB	8.08383	3241.63
691	GalNAc	HexNAc	Alpha	N3	OH	OPMB	OTBDPS	5.38695	218.535
692	GalNAc	HexNAc	Alpha	N3	OH	OPMB	OTBS	5.47259	238.076
693	GalNAc	HexNAc	Alpha	N3	OH	OPMB	OTIPS	6.07253	433.777
694	GalNAc	HexNAc	Alpha	N3	OH	OTBDPS	NO2Bz	4.3653	78.6729
695	GalNAc	HexNAc	Alpha	N3	OH	OTBDPS	OAc	3.29699	27.0312
696	GalNAc	HexNAc	Alpha	N3	OH	OTBDPS	OBn	5.14909	172.274
697	GalNAc	HexNAc	Alpha	N3	OH	OTBDPS	OBz	3.97114	53.0449
698	GalNAc	HexNAc	Alpha	N3	OH	OTBDPS	OClAc	2.67154	14.4622
699	GalNAc	HexNAc	Alpha	N3	OH	OTBDPS	OH	2.50343	12.2243
700	GalNAc	HexNAc	Alpha	N3	OH	OTBDPS	OLev	5.06181	157.877
701	GalNAc	HexNAc	Alpha	N3	OH	OTBDPS	OPMB	7.25641	1417.16
702	GalNAc	HexNAc	Alpha	N3	OH	OTBDPS	OTBDPS	2.96743	19.4418
703	GalNAc	HexNAc	Alpha	N3	OH	OTBDPS	OTBS	3.98909	54.0056
704	GalNAc	HexNAc	Alpha	N3	OH	OTBDPS	OTIPS	4.66944	106.638
705	GalNAc	HexNAc	Alpha	N3	OH	OTBS	NO2Bz	4.32122	75.2808
706	GalNAc	HexNAc	Alpha	N3	OH	OTBS	OAc	3.79158	44.3263
707	GalNAc	HexNAc	Alpha	N3	OH	OTBS	OBn	4.97938	145.385
708	GalNAc	HexNAc	Alpha	N3	OH	OTBS	OBz	4.41439	82.6317
709	GalNAc	HexNAc	Alpha	N3	OH	OTBS	OClAc	2.93775	18.8733
710	GalNAc	HexNAc	Alpha	N3	OH	OTBS	OH	3.09605	22.1103
711	GalNAc	HexNAc	Alpha	N3	OH	OTBS	OLev	5.09563	163.307
712	GalNAc	HexNAc	Alpha	N3	OH	OTBS	OPMB	6.87253	965.389
713	GalNAc	HexNAc	Alpha	N3	OH	OTBS	OTBDPS	3.80581	44.9617
714	GalNAc	HexNAc	Alpha	N3	OH	OTBS	OTBS	2.65213	14.1843
715	GalNAc	HexNAc	Alpha	N3	OH	OTBS	OTIPS	3.19423	24.3913
716	GalNAc	HexNAc	Alpha	N3	OH	OTIPS	NO2Bz	4.84451	127.041
717	GalNAc	HexNAc	Alpha	N3	OH	OTIPS	OAc	3.17185	23.8517
718	GalNAc	HexNAc	Alpha	N3	OH	OTIPS	OBn	5.74426	312.393
719	GalNAc	HexNAc	Alpha	N3	OH	OTIPS	OBz	4.84956	127.685
720	GalNAc	HexNAc	Alpha	N3	OH	OTIPS	OClAc	2.62238	13.7684
721	GalNAc	HexNAc	Alpha	N3	OH	OTIPS	OH	2.79904	16.4289
722	GalNAc	HexNAc	Alpha	N3	OH	OTIPS	OLev	5.39772	220.901
723	GalNAc	HexNAc	Alpha	N3	OH	OTIPS	OPMB	7.79486	2428.09
724	GalNAc	HexNAc	Alpha	N3	OH	OTIPS	OTBDPS	4.83959	126.418
725	GalNAc	HexNAc	Alpha	N3	OH	OTIPS	OTBS	3.68551	39.8653
726	GalNAc	HexNAc	Alpha	N3	OH	OTIPS	OTIPS	3.50231	33.1922
727	GalNAc	HexNAc	Alpha	N3	OLev	NO2Bz	NO2Bz	1.73269	5.65587
728	GalNAc	HexNAc	Alpha	N3	OLev	NO2Bz	OAc	3.42932	30.8556
729	GalNAc	HexNAc	Alpha	N3	OLev	NO2Bz	OBn	3.767	43.2502
730	GalNAc	HexNAc	Alpha	N3	OLev	NO2Bz	OBz	2.01694	7.51532
731	GalNAc	HexNAc	Alpha	N3	OLev	NO2Bz	OClAc	2.37772	10.7803
732	GalNAc	HexNAc	Alpha	N3	OLev	NO2Bz	OH	4.10417	60.5923
733	GalNAc	HexNAc	Alpha	N3	OLev	NO2Bz	OLev	2.34794	10.464
734	GalNAc	HexNAc	Alpha	N3	OLev	NO2Bz	OPMB	4.89336	133.4
735	GalNAc	HexNAc	Alpha	N3	OLev	NO2Bz	OTBDPS	3.52174	33.8433
736	GalNAc	HexNAc	Alpha	N3	OLev	NO2Bz	OTBS	2.75203	15.6744
737	GalNAc	HexNAc	Alpha	N3	OLev	NO2Bz	OTIPS	3.59731	36.4999
738	GalNAc	HexNAc	Alpha	N3	OLev	OAc	NO2Bz	3.02978	20.6927
739	GalNAc	HexNAc	Alpha	N3	OLev	OAc	OAc	3.66214	38.9444
740	GalNAc	HexNAc	Alpha	N3	OLev	OAc	OBn	3.31194	27.4384
741	GalNAc	HexNAc	Alpha	N3	OLev	OAc	OBz	2.79793	16.4106
742	GalNAc	HexNAc	Alpha	N3	OLev	OAc	OClAc	2.24975	9.48541
743	GalNAc	HexNAc	Alpha	N3	OLev	OAc	OH	5.46066	235.252
744	GalNAc	HexNAc	Alpha	N3	OLev	OAc	OLev	3.08679	21.9067
745	GalNAc	HexNAc	Alpha	N3	OLev	OAc	OPMB	5.41324	224.358
746	GalNAc	HexNAc	Alpha	N3	OLev	OAc	OTBDPS	2.21515	9.16282
747	GalNAc	HexNAc	Alpha	N3	OLev	OAc	OTBS	1.27609	3.58262
748	GalNAc	HexNAc	Alpha	N3	OLev	OAc	OTIPS	1.72721	5.62493
749	GalNAc	HexNAc	Alpha	N3	OLev	OBn	NO2Bz	4.08901	59.6806
750	GalNAc	HexNAc	Alpha	N3	OLev	OBn	OAc	4.49168	89.2712
751	GalNAc	HexNAc	Alpha	N3	OLev	OBn	OBn	4.54726	94.3731
752	GalNAc	HexNAc	Alpha	N3	OLev	OBn	OBz	3.65936	38.8366
753	GalNAc	HexNAc	Alpha	N3	OLev	OBn	OClAc	3.15098	23.359
754	GalNAc	HexNAc	Alpha	N3	OLev	OBn	OH	5.37989	216.999
755	GalNAc	HexNAc	Alpha	N3	OLev	OBn	OLev	4.33594	76.3968
756	GalNAc	HexNAc	Alpha	N3	OLev	OBn	OPMB	6.7915	890.25
757	GalNAc	HexNAc	Alpha	N3	OLev	OBn	OTBDPS	4.39914	81.3811
758	GalNAc	HexNAc	Alpha	N3	OLev	OBn	OTBS	3.71594	41.0972
759	GalNAc	HexNAc	Alpha	N3	OLev	OBn	OTIPS	4.42934	83.8759
760	GalNAc	HexNAc	Alpha	N3	OLev	OBz	NO2Bz	3.11494	22.532
761	GalNAc	HexNAc	Alpha	N3	OLev	OBz	OAc	3.32525	27.8058
762	GalNAc	HexNAc	Alpha	N3	OLev	OBz	OBn	4.34362	76.9859
763	GalNAc	HexNAc	Alpha	N3	OLev	OBz	OBz	2.25576	9.54259
764	GalNAc	HexNAc	Alpha	N3	OLev	OBz	OClAc	2.29353	9.90988
765	GalNAc	HexNAc	Alpha	N3	OLev	OBz	OH	4.22547	68.4068
766	GalNAc	HexNAc	Alpha	N3	OLev	OBz	OLev	3.63465	37.8884
767	GalNAc	HexNAc	Alpha	N3	OLev	OBz	OPMB	6.21161	498.501
768	GalNAc	HexNAc	Alpha	N3	OLev	OBz	OTBDPS	3.20144	24.5679
769	GalNAc	HexNAc	Alpha	N3	OLev	OBz	OTBS	2.42807	11.3369
770	GalNAc	HexNAc	Alpha	N3	OLev	OBz	OTIPS	3.22712	25.2069
771	GalNAc	HexNAc	Alpha	N3	OLev	OClAc	NO2Bz	2.38877	10.9001
772	GalNAc	HexNAc	Alpha	N3	OLev	OClAc	OAc	3.02896	20.6758
773	GalNAc	HexNAc	Alpha	N3	OLev	OClAc	OBn	2.66231	14.3294
774	GalNAc	HexNAc	Alpha	N3	OLev	OClAc	OBz	2.01807	7.5238
775	GalNAc	HexNAc	Alpha	N3	OLev	OClAc	OClAc	2.02687	7.59032
776	GalNAc	HexNAc	Alpha	N3	OLev	OClAc	OH	4.63575	103.105
777	GalNAc	HexNAc	Alpha	N3	OLev	OClAc	OLev	2.47883	11.9273
778	GalNAc	HexNAc	Alpha	N3	OLev	OClAc	OPMB	4.42782	83.7488
779	GalNAc	HexNAc	Alpha	N3	OLev	OClAc	OTBDPS	1.77062	5.87447
780	GalNAc	HexNAc	Alpha	N3	OLev	OClAc	OTBS	0.783246	2.18857
781	GalNAc	HexNAc	Alpha	N3	OLev	OClAc	OTIPS	1.29545	3.65264
782	GalNAc	HexNAc	Alpha	N3	OLev	OH	NO2Bz	3.57927	35.8473
783	GalNAc	HexNAc	Alpha	N3	OLev	OH	OAc	5.50677	246.354
784	GalNAc	HexNAc	Alpha	N3	OLev	OH	OBn	4.59672	99.1584
785	GalNAc	HexNAc	Alpha	N3	OLev	OH	OBz	3.71209	40.9394
786	GalNAc	HexNAc	Alpha	N3	OLev	OH	OClAc	4.1156	61.2888
787	GalNAc	HexNAc	Alpha	N3	OLev	OH	OH	6.94327	1036.15
788	GalNAc	HexNAc	Alpha	N3	OLev	OH	OLev	4.26388	71.0851
789	GalNAc	HexNAc	Alpha	N3	OLev	OH	OPMB	6.03389	417.335
790	GalNAc	HexNAc	Alpha	N3	OLev	OH	OTBDPS	2.94149	18.9441
791	GalNAc	HexNAc	Alpha	N3	OLev	OH	OTBS	2.32249	10.201
792	GalNAc	HexNAc	Alpha	N3	OLev	OH	OTIPS	2.65897	14.2815
793	GalNAc	HexNAc	Alpha	N3	OLev	OLev	NO2Bz	2.71274	15.0705
794	GalNAc	HexNAc	Alpha	N3	OLev	OLev	OAc	3.68946	40.0232
795	GalNAc	HexNAc	Alpha	N3	OLev	OLev	OBn	3.38926	29.6439
796	GalNAc	HexNAc	Alpha	N3	OLev	OLev	OBz	1.78305	5.94799
797	GalNAc	HexNAc	Alpha	N3	OLev	OLev	OClAc	2.56194	12.961
798	GalNAc	HexNAc	Alpha	N3	OLev	OLev	OH	4.43164	84.0694
799	GalNAc	HexNAc	Alpha	N3	OLev	OLev	OLev	2.68708	14.6888
800	GalNAc	HexNAc	Alpha	N3	OLev	OLev	OPMB	5.01346	150.424
801	GalNAc	HexNAc	Alpha	N3	OLev	OLev	OTBDPS	2.84885	17.2678
802	GalNAc	HexNAc	Alpha	N3	OLev	OLev	OTBS	1.81969	6.16993
803	GalNAc	HexNAc	Alpha	N3	OLev	OLev	OTIPS	2.26236	9.60571
804	GalNAc	HexNAc	Alpha	N3	OLev	OPMB	NO2Bz	4.80482	122.098
805	GalNAc	HexNAc	Alpha	N3	OLev	OPMB	OAc	5.34794	210.176
806	GalNAc	HexNAc	Alpha	N3	OLev	OPMB	OBn	6.28895	538.586
807	GalNAc	HexNAc	Alpha	N3	OLev	OPMB	OBz	4.57957	97.4723
808	GalNAc	HexNAc	Alpha	N3	OLev	OPMB	OClAc	4.01761	55.5684
809	GalNAc	HexNAc	Alpha	N3	OLev	OPMB	OH	6.48135	652.851
810	GalNAc	HexNAc	Alpha	N3	OLev	OPMB	OLev	4.96731	143.64
811	GalNAc	HexNAc	Alpha	N3	OLev	OPMB	OPMB	6.80646	903.669
812	GalNAc	HexNAc	Alpha	N3	OLev	OPMB	OTBDPS	5.8426	344.676
813	GalNAc	HexNAc	Alpha	N3	OLev	OPMB	OTBS	5.17935	177.568
814	GalNAc	HexNAc	Alpha	N3	OLev	OPMB	OTIPS	5.70543	300.495
815	GalNAc	HexNAc	Alpha	N3	OLev	OTBDPS	NO2Bz	4.68191	107.976
816	GalNAc	HexNAc	Alpha	N3	OLev	OTBDPS	OAc	3.77747	43.7052
817	GalNAc	HexNAc	Alpha	N3	OLev	OTBDPS	OBn	5.5574	259.149
818	GalNAc	HexNAc	Alpha	N3	OLev	OTBDPS	OBz	4.325	75.5653
819	GalNAc	HexNAc	Alpha	N3	OLev	OTBDPS	OClAc	2.64058	14.0213
820	GalNAc	HexNAc	Alpha	N3	OLev	OTBDPS	OH	3.54667	34.6975
821	GalNAc	HexNAc	Alpha	N3	OLev	OTBDPS	OLev	4.75631	116.315
822	GalNAc	HexNAc	Alpha	N3	OLev	OTBDPS	OPMB	7.00918	1106.75
823	GalNAc	HexNAc	Alpha	N3	OLev	OTBDPS	OTBDPS	3.50023	33.1231
824	GalNAc	HexNAc	Alpha	N3	OLev	OTBDPS	OTBS	4.91462	136.268
825	GalNAc	HexNAc	Alpha	N3	OLev	OTBDPS	OTIPS	5.47395	238.4
826	GalNAc	HexNAc	Alpha	N3	OLev	OTBS	NO2Bz	3.82701	45.925
827	GalNAc	HexNAc	Alpha	N3	OLev	OTBS	OAc	3.09431	22.0721
828	GalNAc	HexNAc	Alpha	N3	OLev	OTBS	OBn	3.527	34.0219
829	GalNAc	HexNAc	Alpha	N3	OLev	OTBS	OBz	3.31453	27.5095
830	GalNAc	HexNAc	Alpha	N3	OLev	OTBS	OClAc	1.93833	6.94712
831	GalNAc	HexNAc	Alpha	N3	OLev	OTBS	OH	3.49861	33.0694
832	GalNAc	HexNAc	Alpha	N3	OLev	OTBS	OLev	3.46475	31.9685
833	GalNAc	HexNAc	Alpha	N3	OLev	OTBS	OPMB	6.19951	492.507
834	GalNAc	HexNAc	Alpha	N3	OLev	OTBS	OTBDPS	4.81198	122.975
835	GalNAc	HexNAc	Alpha	N3	OLev	OTBS	OTBS	3.21537	24.9125
836	GalNAc	HexNAc	Alpha	N3	OLev	OTBS	OTIPS	4.18255	65.5325
837	GalNAc	HexNAc	Alpha	N3	OLev	OTIPS	NO2Bz	4.64147	103.697
838	GalNAc	HexNAc	Alpha	N3	OLev	OTIPS	OAc	3.27816	26.5269
839	GalNAc	HexNAc	Alpha	N3	OLev	OTIPS	OBn	4.393	80.883
840	GalNAc	HexNAc	Alpha	N3	OLev	OTIPS	OBz	4.16587	64.4489
841	GalNAc	HexNAc	Alpha	N3	OLev	OTIPS	OClAc	2.29309	9.90554
842	GalNAc	HexNAc	Alpha	N3	OLev	OTIPS	OH	3.1674	23.7457
843	GalNAc	HexNAc	Alpha	N3	OLev	OTIPS	OLev	4.15794	63.9399
844	GalNAc	HexNAc	Alpha	N3	OLev	OTIPS	OPMB	7.0561	1159.91
845	GalNAc	HexNAc	Alpha	N3	OLev	OTIPS	OTBDPS	5.513	247.894
846	GalNAc	HexNAc	Alpha	N3	OLev	OTIPS	OTBS	4.50134	90.1376
847	GalNAc	HexNAc	Alpha	N3	OLev	OTIPS	OTIPS	4.08146	59.2319
848	GalNAc	HexNAc	Alpha	N3	OPMB	NO2Bz	NO2Bz	2.90085	18.1895
849	GalNAc	HexNAc	Alpha	N3	OPMB	NO2Bz	OAc	3.26555	26.1945
850	GalNAc	HexNAc	Alpha	N3	OPMB	NO2Bz	OBn	4.887	132.555
851	GalNAc	HexNAc	Alpha	N3	OPMB	NO2Bz	OBz	3.32716	27.8591
852	GalNAc	HexNAc	Alpha	N3	OPMB	NO2Bz	OClAc	2.93388	18.8004
853	GalNAc	HexNAc	Alpha	N3	OPMB	NO2Bz	OH	3.56132	35.2097
854	GalNAc	HexNAc	Alpha	N3	OPMB	NO2Bz	OLev	4.45941	86.4366
855	GalNAc	HexNAc	Alpha	N3	OPMB	NO2Bz	OPMB	5.69888	298.532
856	GalNAc	HexNAc	Alpha	N3	OPMB	NO2Bz	OTBDPS	4.6111	100.595
857	GalNAc	HexNAc	Alpha	N3	OPMB	NO2Bz	OTBS	3.59694	36.4865
858	GalNAc	HexNAc	Alpha	N3	OPMB	NO2Bz	OTIPS	4.65491	105.1
859	GalNAc	HexNAc	Alpha	N3	OPMB	OAc	NO2Bz	4.11738	61.3981
860	GalNAc	HexNAc	Alpha	N3	OPMB	OAc	OAc	4.62361	101.861
861	GalNAc	HexNAc	Alpha	N3	OPMB	OAc	OBn	4.83787	126.2
862	GalNAc	HexNAc	Alpha	N3	OPMB	OAc	OBz	3.77703	43.6859
863	GalNAc	HexNAc	Alpha	N3	OPMB	OAc	OClAc	3.21176	24.8227
864	GalNAc	HexNAc	Alpha	N3	OPMB	OAc	OH	5.03662	153.949
865	GalNAc	HexNAc	Alpha	N3	OPMB	OAc	OLev	4.70983	111.034
866	GalNAc	HexNAc	Alpha	N3	OPMB	OAc	OPMB	6.16678	476.65
867	GalNAc	HexNAc	Alpha	N3	OPMB	OAc	OTBDPS	4.12329	61.7618
868	GalNAc	HexNAc	Alpha	N3	OPMB	OAc	OTBS	3.5199	33.7809
869	GalNAc	HexNAc	Alpha	N3	OPMB	OAc	OTIPS	4.25325	70.3337
870	GalNAc	HexNAc	Alpha	N3	OPMB	OBn	NO2Bz	6.37395	586.369
871	GalNAc	HexNAc	Alpha	N3	OPMB	OBn	OAc	7.59574	1989.71
872	GalNAc	HexNAc	Alpha	N3	OPMB	OBn	OBn	7.67539	2154.67
873	GalNAc	HexNAc	Alpha	N3	OPMB	OBn	OBz	6.48216	653.384
874	GalNAc	HexNAc	Alpha	N3	OPMB	OBn	OClAc	5.85795	350.005
875	GalNAc	HexNAc	Alpha	N3	OPMB	OBn	OH	7.44414	1709.82
876	GalNAc	HexNAc	Alpha	N3	OPMB	OBn	OLev	7.33031	1525.85
877	GalNAc	HexNAc	Alpha	N3	OPMB	OBn	OPMB	9.1048	8998.41
878	GalNAc	HexNAc	Alpha	N3	OPMB	OBn	OTBDPS	6.89518	987.502
879	GalNAc	HexNAc	Alpha	N3	OPMB	OBn	OTBS	7.22363	1371.46
880	GalNAc	HexNAc	Alpha	N3	OPMB	OBn	OTIPS	7.62883	2056.64
881	GalNAc	HexNAc	Alpha	N3	OPMB	OBz	NO2Bz	4.00703	54.9835
882	GalNAc	HexNAc	Alpha	N3	OPMB	OBz	OAc	5.28683	197.715
883	GalNAc	HexNAc	Alpha	N3	OPMB	OBz	OBn	5.29186	198.712
884	GalNAc	HexNAc	Alpha	N3	OPMB	OBz	OBz	3.25503	25.9203
885	GalNAc	HexNAc	Alpha	N3	OPMB	OBz	OClAc	2.42459	11.2976
886	GalNAc	HexNAc	Alpha	N3	OPMB	OBz	OH	4.86185	129.263
887	GalNAc	HexNAc	Alpha	N3	OPMB	OBz	OLev	5.14993	172.42
888	GalNAc	HexNAc	Alpha	N3	OPMB	OBz	OPMB	6.745	849.795
889	GalNAc	HexNAc	Alpha	N3	OPMB	OBz	OTBDPS	4.6826	108.051
890	GalNAc	HexNAc	Alpha	N3	OPMB	OBz	OTBS	3.82864	45.9998
891	GalNAc	HexNAc	Alpha	N3	OPMB	OBz	OTIPS	4.87355	130.784
892	GalNAc	HexNAc	Alpha	N3	OPMB	OClAc	NO2Bz	3.27624	26.4761
893	GalNAc	HexNAc	Alpha	N3	OPMB	OClAc	OAc	3.77213	43.4725
894	GalNAc	HexNAc	Alpha	N3	OPMB	OClAc	OBn	3.57528	35.7045
895	GalNAc	HexNAc	Alpha	N3	OPMB	OClAc	OBz	2.79598	16.3787
896	GalNAc	HexNAc	Alpha	N3	OPMB	OClAc	OClAc	2.79616	16.3817
897	GalNAc	HexNAc	Alpha	N3	OPMB	OClAc	OH	4.02749	56.1199
898	GalNAc	HexNAc	Alpha	N3	OPMB	OClAc	OLev	3.76736	43.2655
899	GalNAc	HexNAc	Alpha	N3	OPMB	OClAc	OPMB	4.97384	144.581
900	GalNAc	HexNAc	Alpha	N3	OPMB	OClAc	OTBDPS	3.50301	33.2153
901	GalNAc	HexNAc	Alpha	N3	OPMB	OClAc	OTBS	2.29587	9.93305
902	GalNAc	HexNAc	Alpha	N3	OPMB	OClAc	OTIPS	3.60192	36.6687
903	GalNAc	HexNAc	Alpha	N3	OPMB	OH	NO2Bz	4.69782	109.707
904	GalNAc	HexNAc	Alpha	N3	OPMB	OH	OAc	6.59524	731.605
905	GalNAc	HexNAc	Alpha	N3	OPMB	OH	OBn	6.03809	419.094
906	GalNAc	HexNAc	Alpha	N3	OPMB	OH	OBz	4.96505	143.315
907	GalNAc	HexNAc	Alpha	N3	OPMB	OH	OClAc	5.00989	149.888
908	GalNAc	HexNAc	Alpha	N3	OPMB	OH	OH	6.81793	914.092
909	GalNAc	HexNAc	Alpha	N3	OPMB	OH	OLev	5.89396	362.839
910	GalNAc	HexNAc	Alpha	N3	OPMB	OH	OPMB	7.17308	1303.85
911	GalNAc	HexNAc	Alpha	N3	OPMB	OH	OTBDPS	5.16165	174.453
912	GalNAc	HexNAc	Alpha	N3	OPMB	OH	OTBS	5.26162	192.794
913	GalNAc	HexNAc	Alpha	N3	OPMB	OH	OTIPS	5.72216	305.564
914	GalNAc	HexNAc	Alpha	N3	OPMB	OLev	NO2Bz	4.53735	93.4428
915	GalNAc	HexNAc	Alpha	N3	OPMB	OLev	OAc	5.14257	171.154
916	GalNAc	HexNAc	Alpha	N3	OPMB	OLev	OBn	5.3517	210.966
917	GalNAc	HexNAc	Alpha	N3	OPMB	OLev	OBz	4.29139	73.0678
918	GalNAc	HexNAc	Alpha	N3	OPMB	OLev	OClAc	3.62203	37.4134
919	GalNAc	HexNAc	Alpha	N3	OPMB	OLev	OH	4.93354	138.87
920	GalNAc	HexNAc	Alpha	N3	OPMB	OLev	OLev	4.49268	89.361
921	GalNAc	HexNAc	Alpha	N3	OPMB	OLev	OPMB	6.45702	637.158
922	GalNAc	HexNAc	Alpha	N3	OPMB	OLev	OTBDPS	5.05332	156.541
923	GalNAc	HexNAc	Alpha	N3	OPMB	OLev	OTBS	4.33455	76.2909
924	GalNAc	HexNAc	Alpha	N3	OPMB	OLev	OTIPS	5.00112	148.58
925	GalNAc	HexNAc	Alpha	N3	OPMB	OPMB	NO2Bz	6.61622	747.114
926	GalNAc	HexNAc	Alpha	N3	OPMB	OPMB	OAc	7.32588	1519.11
927	GalNAc	HexNAc	Alpha	N3	OPMB	OPMB	OBn	8.41593	4518.48
928	GalNAc	HexNAc	Alpha	N3	OPMB	OPMB	OBz	7.09665	1207.91
929	GalNAc	HexNAc	Alpha	N3	OPMB	OPMB	OClAc	5.67133	290.42
930	GalNAc	HexNAc	Alpha	N3	OPMB	OPMB	OH	7.33906	1539.26
931	GalNAc	HexNAc	Alpha	N3	OPMB	OPMB	OLev	7.62554	2049.89
932	GalNAc	HexNAc	Alpha	N3	OPMB	OPMB	OPMB	8.82408	6795.9
933	GalNAc	HexNAc	Alpha	N3	OPMB	OPMB	OTBDPS	7.62965	2058.33
934	GalNAc	HexNAc	Alpha	N3	OPMB	OPMB	OTBS	7.26252	1425.85
935	GalNAc	HexNAc	Alpha	N3	OPMB	OPMB	OTIPS	8.06203	3171.72
936	GalNAc	HexNAc	Alpha	N3	OPMB	OTBDPS	NO2Bz	5.20567	182.304
937	GalNAc	HexNAc	Alpha	N3	OPMB	OTBDPS	OAc	5.57054	262.575
938	GalNAc	HexNAc	Alpha	N3	OPMB	OTBDPS	OBn	6.22119	503.303
939	GalNAc	HexNAc	Alpha	N3	OPMB	OTBDPS	OBz	4.7573	116.431
940	GalNAc	HexNAc	Alpha	N3	OPMB	OTBDPS	OClAc	4.69665	109.58
941	GalNAc	HexNAc	Alpha	N3	OPMB	OTBDPS	OH	4.69447	109.341
942	GalNAc	HexNAc	Alpha	N3	OPMB	OTBDPS	OLev	5.80284	331.239
943	GalNAc	HexNAc	Alpha	N3	OPMB	OTBDPS	OPMB	7.31913	1508.9
944	GalNAc	HexNAc	Alpha	N3	OPMB	OTBDPS	OTBDPS	4.13574	62.5357
945	GalNAc	HexNAc	Alpha	N3	OPMB	OTBDPS	OTBS	7.01022	1107.9
946	GalNAc	HexNAc	Alpha	N3	OPMB	OTBDPS	OTIPS	7.33566	1534.04
947	GalNAc	HexNAc	Alpha	N3	OPMB	OTBS	NO2Bz	4.87665	131.19
948	GalNAc	HexNAc	Alpha	N3	OPMB	OTBS	OAc	5.33975	208.461
949	GalNAc	HexNAc	Alpha	N3	OPMB	OTBS	OBn	5.86994	354.227
950	GalNAc	HexNAc	Alpha	N3	OPMB	OTBS	OBz	4.6957	109.475
951	GalNAc	HexNAc	Alpha	N3	OPMB	OTBS	OClAc	4.05881	57.9052
952	GalNAc	HexNAc	Alpha	N3	OPMB	OTBS	OH	4.83895	126.336
953	GalNAc	HexNAc	Alpha	N3	OPMB	OTBS	OLev	5.12855	168.772
954	GalNAc	HexNAc	Alpha	N3	OPMB	OTBS	OPMB	7.31095	1496.6
955	GalNAc	HexNAc	Alpha	N3	OPMB	OTBS	OTBDPS	6.80114	898.874
956	GalNAc	HexNAc	Alpha	N3	OPMB	OTBS	OTBS	6.14142	464.712
957	GalNAc	HexNAc	Alpha	N3	OPMB	OTBS	OTIPS	6.94023	1033.01
958	GalNAc	HexNAc	Alpha	N3	OPMB	OTIPS	NO2Bz	5.73318	308.951
959	GalNAc	HexNAc	Alpha	N3	OPMB	OTIPS	OAc	6.12487	457.083
960	GalNAc	HexNAc	Alpha	N3	OPMB	OTIPS	OBn	6.77559	876.192
961	GalNAc	HexNAc	Alpha	N3	OPMB	OTIPS	OBz	5.59659	269.506
962	GalNAc	HexNAc	Alpha	N3	OPMB	OTIPS	OClAc	4.99283	147.353
963	GalNAc	HexNAc	Alpha	N3	OPMB	OTIPS	OH	5.48822	241.825
964	GalNAc	HexNAc	Alpha	N3	OPMB	OTIPS	OLev	5.75864	316.917
965	GalNAc	HexNAc	Alpha	N3	OPMB	OTIPS	OPMB	8.17158	3538.94
966	GalNAc	HexNAc	Alpha	N3	OPMB	OTIPS	OTBDPS	7.46381	1743.78
967	GalNAc	HexNAc	Alpha	N3	OPMB	OTIPS	OTBS	7.22521	1373.62
968	GalNAc	HexNAc	Alpha	N3	OPMB	OTIPS	OTIPS	6.61751	748.078
969	GalNAc	HexNAc	Alpha	N3	OTBDPS	NO2Bz	NO2Bz	2.89779	18.134
970	GalNAc	HexNAc	Alpha	N3	OTBDPS	NO2Bz	OAc	3.08083	21.7764
971	GalNAc	HexNAc	Alpha	N3	OTBDPS	NO2Bz	OBn	4.61278	100.764
972	GalNAc	HexNAc	Alpha	N3	OTBDPS	NO2Bz	OBz	3.39814	29.9083
973	GalNAc	HexNAc	Alpha	N3	OTBDPS	NO2Bz	OClAc	2.48968	12.0574
974	GalNAc	HexNAc	Alpha	N3	OTBDPS	NO2Bz	OH	1.40505	4.07572
975	GalNAc	HexNAc	Alpha	N3	OTBDPS	NO2Bz	OLev	4.7399	114.423
976	GalNAc	HexNAc	Alpha	N3	OTBDPS	NO2Bz	OPMB	5.90797	367.959
977	GalNAc	HexNAc	Alpha	N3	OTBDPS	NO2Bz	OTBDPS	1.57888	4.8495
978	GalNAc	HexNAc	Alpha	N3	OTBDPS	NO2Bz	OTBS	3.56708	35.4129
979	GalNAc	HexNAc	Alpha	N3	OTBDPS	NO2Bz	OTIPS	4.38367	80.1312
980	GalNAc	HexNAc	Alpha	N3	OTBDPS	OAc	NO2Bz	3.26726	26.2394
981	GalNAc	HexNAc	Alpha	N3	OTBDPS	OAc	OAc	1.45256	4.27403
982	GalNAc	HexNAc	Alpha	N3	OTBDPS	OAc	OBn	3.41692	30.4755
983	GalNAc	HexNAc	Alpha	N3	OTBDPS	OAc	OBz	2.6182	13.711
984	GalNAc	HexNAc	Alpha	N3	OTBDPS	OAc	OClAc	0.980427	2.66559
985	GalNAc	HexNAc	Alpha	N3	OTBDPS	OAc	OH	-0.495422	0.609314
986	GalNAc	HexNAc	Alpha	N3	OTBDPS	OAc	OLev	3.70349	40.5889
987	GalNAc	HexNAc	Alpha	N3	OTBDPS	OAc	OPMB	5.50596	246.155
988	GalNAc	HexNAc	Alpha	N3	OTBDPS	OAc	OTBDPS	1.33363	3.7948
989	GalNAc	HexNAc	Alpha	N3	OTBDPS	OAc	OTBS	1.9648	7.13352
990	GalNAc	HexNAc	Alpha	N3	OTBDPS	OAc	OTIPS	2.55794	12.9092
991	GalNAc	HexNAc	Alpha	N3	OTBDPS	OBn	NO2Bz	4.56648	96.2053
992	GalNAc	HexNAc	Alpha	N3	OTBDPS	OBn	OAc	4.03905	56.7725
993	GalNAc	HexNAc	Alpha	N3	OTBDPS	OBn	OBn	5.23668	188.045
994	GalNAc	HexNAc	Alpha	N3	OTBDPS	OBn	OBz	4.5838	97.8852
995	GalNAc	HexNAc	Alpha	N3	OTBDPS	OBn	OClAc	3.28578	26.7298
996	GalNAc	HexNAc	Alpha	N3	OTBDPS	OBn	OH	1.96143	7.1095
997	GalNAc	HexNAc	Alpha	N3	OTBDPS	OBn	OLev	5.62864	278.284
998	GalNAc	HexNAc	Alpha	N3	OTBDPS	OBn	OPMB	6.87765	970.347
999	GalNAc	HexNAc	Alpha	N3	OTBDPS	OBn	OTBDPS	3.987	53.8932
1000	GalNAc	HexNAc	Alpha	N3	OTBDPS	OBn	OTBS	5.1473	171.967
1001	GalNAc	HexNAc	Alpha	N3	OTBDPS	OBn	OTIPS	5.73229	308.674
1002	GalNAc	HexNAc	Alpha	N3	OTBDPS	OBz	NO2Bz	3.2735	26.4035
1003	GalNAc	HexNAc	Alpha	N3	OTBDPS	OBz	OAc	2.8417	17.145
1004	GalNAc	HexNAc	Alpha	N3	OTBDPS	OBz	OBn	4.42594	83.5916
1005	GalNAc	HexNAc	Alpha	N3	OTBDPS	OBz	OBz	2.76305	15.848
1006	GalNAc	HexNAc	Alpha	N3	OTBDPS	OBz	OClAc	2.14725	8.56128
1007	GalNAc	HexNAc	Alpha	N3	OTBDPS	OBz	OH	0.229941	1.25853
1008	GalNAc	HexNAc	Alpha	N3	OTBDPS	OBz	OLev	4.67481	107.212
1009	GalNAc	HexNAc	Alpha	N3	OTBDPS	OBz	OPMB	5.81306	334.642
1010	GalNAc	HexNAc	Alpha	N3	OTBDPS	OBz	OTBDPS	1.53996	4.66441
1011	GalNAc	HexNAc	Alpha	N3	OTBDPS	OBz	OTBS	3.20312	24.6093
1012	GalNAc	HexNAc	Alpha	N3	OTBDPS	OBz	OTIPS	3.92432	50.6189
1013	GalNAc	HexNAc	Alpha	N3	OTBDPS	OClAc	NO2Bz	2.7794	16.1093
1014	GalNAc	HexNAc	Alpha	N3	OTBDPS	OClAc	OAc	1.22485	3.40367
1015	GalNAc	HexNAc	Alpha	N3	OTBDPS	OClAc	OBn	2.89976	18.1698
1016	GalNAc	HexNAc	Alpha	N3	OTBDPS	OClAc	OBz	2.15577	8.63449
1017	GalNAc	HexNAc	Alpha	N3	OTBDPS	OClAc	OClAc	0.999255	2.71626
1018	GalNAc	HexNAc	Alpha	N3	OTBDPS	OClAc	OH	-0.68756	0.502802
1019	GalNAc	HexNAc	Alpha	N3	OTBDPS	OClAc	OLev	3.11103	22.4442
1020	GalNAc	HexNAc	Alpha	N3	OTBDPS	OClAc	OPMB	4.77155	118.102
1021	GalNAc	HexNAc	Alpha	N3	OTBDPS	OClAc	OTBDPS	1.20713	3.34387
1022	GalNAc	HexNAc	Alpha	N3	OTBDPS	OClAc	OTBS	1.78919	5.9846
1023	GalNAc	HexNAc	Alpha	N3	OTBDPS	OClAc	OTIPS	2.38329	10.8405
1024	GalNAc	HexNAc	Alpha	N3	OTBDPS	OH	NO2Bz	3.95312	52.0975
1025	GalNAc	HexNAc	Alpha	N3	OTBDPS	OH	OAc	2.9377	18.8725
1026	GalNAc	HexNAc	Alpha	N3	OTBDPS	OH	OBn	4.34284	76.9258
1027	GalNAc	HexNAc	Alpha	N3	OTBDPS	OH	OBz	3.54058	34.487
1028	GalNAc	HexNAc	Alpha	N3	OTBDPS	OH	OClAc	2.41515	11.1914
1029	GalNAc	HexNAc	Alpha	N3	OTBDPS	OH	OH	1.60404	4.97307
1030	GalNAc	HexNAc	Alpha	N3	OTBDPS	OH	OLev	4.80714	122.381
1031	GalNAc	HexNAc	Alpha	N3	OTBDPS	OH	OPMB	6.50442	668.091
1032	GalNAc	HexNAc	Alpha	N3	OTBDPS	OH	OTBDPS	2.31503	10.1252
1033	GalNAc	HexNAc	Alpha	N3	OTBDPS	OH	OTBS	3.12142	22.6786
1034	GalNAc	HexNAc	Alpha	N3	OTBDPS	OH	OTIPS	3.40876	30.2276
1035	GalNAc	HexNAc	Alpha	N3	OTBDPS	OLev	NO2Bz	4.10415	60.5912
1036	GalNAc	HexNAc	Alpha	N3	OTBDPS	OLev	OAc	3.56177	35.2254
1037	GalNAc	HexNAc	Alpha	N3	OTBDPS	OLev	OBn	4.93437	138.985
1038	GalNAc	HexNAc	Alpha	N3	OTBDPS	OLev	OBz	3.96244	52.5853
1039	GalNAc	HexNAc	Alpha	N3	OTBDPS	OLev	OClAc	2.58316	13.2388
1040	GalNAc	HexNAc	Alpha	N3	OTBDPS	OLev	OH	1.32415	3.75901
1041	GalNAc	HexNAc	Alpha	N3	OTBDPS	OLev	OLev	4.40417	81.7913
1042	GalNAc	HexNAc	Alpha	N3	OTBDPS	OLev	OPMB	6.13181	460.27
1043	GalNAc	HexNAc	Alpha	N3	OTBDPS	OLev	OTBDPS	2.46622	11.7779
1044	GalNAc	HexNAc	Alpha	N3	OTBDPS	OLev	OTBS	3.55036	34.8258
1045	GalNAc	HexNAc	Alpha	N3	OTBDPS	OLev	OTIPS	4.05862	57.8944
1046	GalNAc	HexNAc	Alpha	N3	OTBDPS	OPMB	NO2Bz	5.63714	280.659
1047	GalNAc	HexNAc	Alpha	N3	OTBDPS	OPMB	OAc	5.91635	371.054
1048	GalNAc	HexNAc	Alpha	N3	OTBDPS	OPMB	OBn	7.04965	1152.45
1049	GalNAc	HexNAc	Alpha	N3	OTBDPS	OPMB	OBz	6.12976	459.327
1050	GalNAc	HexNAc	Alpha	N3	OTBDPS	OPMB	OClAc	5.06142	157.814
1051	GalNAc	HexNAc	Alpha	N3	OTBDPS	OPMB	OH	4.45442	86.0058
1052	GalNAc	HexNAc	Alpha	N3	OTBDPS	OPMB	OLev	6.98682	1082.28
1053	GalNAc	HexNAc	Alpha	N3	OTBDPS	OPMB	OPMB	7.67019	2143.5
1054	GalNAc	HexNAc	Alpha	N3	OTBDPS	OPMB	OTBDPS	4.31277	74.6473
1055	GalNAc	HexNAc	Alpha	N3	OTBDPS	OPMB	OTBS	6.69803	810.806
1056	GalNAc	HexNAc	Alpha	N3	OTBDPS	OPMB	OTIPS	6.98707	1082.54
1057	GalNAc	HexNAc	Alpha	N3	OTBDPS	OTBDPS	NO2Bz	4.00441	54.8397
1058	GalNAc	HexNAc	Alpha	N3	OTBDPS	OTBDPS	OAc	2.56407	12.9886
1059	GalNAc	HexNAc	Alpha	N3	OTBDPS	OTBDPS	OBn	4.84318	126.872
1060	GalNAc	HexNAc	Alpha	N3	OTBDPS	OTBDPS	OBz	3.41099	30.2952
1061	GalNAc	HexNAc	Alpha	N3	OTBDPS	OTBDPS	OClAc	2.23697	9.36492
1062	GalNAc	HexNAc	Alpha	N3	OTBDPS	OTBDPS	OH	1.20296	3.32995
1063	GalNAc	HexNAc	Alpha	N3	OTBDPS	OTBDPS	OLev	4.73409	113.76
1064	GalNAc	HexNAc	Alpha	N3	OTBDPS	OTBDPS	OPMB	5.76251	318.147
1065	GalNAc	HexNAc	Alpha	N3	OTBDPS	OTBDPS	OTBDPS	4.08108	59.2094
1066	GalNAc	HexNAc	Alpha	N3	OTBDPS	OTBDPS	OTBS	5.26873	194.169
1067	GalNAc	HexNAc	Alpha	N3	OTBDPS	OTBDPS	OTIPS	5.46213	235.599
1068	GalNAc	HexNAc	Alpha	N3	OTBDPS	OTBS	NO2Bz	5.24458	189.537
1069	GalNAc	HexNAc	Alpha	N3	OTBDPS	OTBS	OAc	3.98904	54.0029
1070	GalNAc	HexNAc	Alpha	N3	OTBDPS	OTBS	OBn	5.84592	345.819
1071	GalNAc	HexNAc	Alpha	N3	OTBDPS	OTBS	OBz	5.03473	153.658
1072	GalNAc	HexNAc	Alpha	N3	OTBDPS	OTBS	OClAc	3.62578	37.554
1073	GalNAc	HexNAc	Alpha	N3	OTBDPS	OTBS	OH	2.13867	8.48812
1074	GalNAc	HexNAc	Alpha	N3	OTBDPS	OTBS	OLev	5.68865	295.495
1075	GalNAc	HexNAc	Alpha	N3	OTBDPS	OTBS	OPMB	7.40986	1652.2
1076	GalNAc	HexNAc	Alpha	N3	OTBDPS	OTBS	OTBDPS	5.22614	186.073
1077	GalNAc	HexNAc	Alpha	N3	OTBDPS	OTBS	OTBS	5.47418	238.456
1078	GalNAc	HexNAc	Alpha	N3	OTBDPS	OTBS	OTIPS	6.06511	430.568
1079	GalNAc	HexNAc	Alpha	N3	OTBDPS	OTIPS	NO2Bz	5.98386	396.97
1080	GalNAc	HexNAc	Alpha	N3	OTBDPS	OTIPS	OAc	4.58732	98.2305
1081	GalNAc	HexNAc	Alpha	N3	OTBDPS	OTIPS	OBn	6.60081	735.689
1082	GalNAc	HexNAc	Alpha	N3	OTBDPS	OTIPS	OBz	5.86195	351.409
1083	GalNAc	HexNAc	Alpha	N3	OTBDPS	OTIPS	OClAc	4.22634	68.466
1084	GalNAc	HexNAc	Alpha	N3	OTBDPS	OTIPS	OH	2.8511	17.3068
1085	GalNAc	HexNAc	Alpha	N3	OTBDPS	OTIPS	OLev	6.37424	586.537
1086	GalNAc	HexNAc	Alpha	N3	OTBDPS	OTIPS	OPMB	8.04133	3106.74
1087	GalNAc	HexNAc	Alpha	N3	OTBDPS	OTIPS	OTBDPS	5.81249	334.451
1088	GalNAc	HexNAc	Alpha	N3	OTBDPS	OTIPS	OTBS	6.27885	533.173
1089	GalNAc	HexNAc	Alpha	N3	OTBDPS	OTIPS	OTIPS	5.94239	380.844
1090	GalNAc	HexNAc	Alpha	N3	OTBS	NO2Bz	NO2Bz	1.87307	6.50826
1091	GalNAc	HexNAc	Alpha	N3	OTBS	NO2Bz	OAc	2.92131	18.5655
1092	GalNAc	HexNAc	Alpha	N3	OTBS	NO2Bz	OBn	3.32743	27.8665
1093	GalNAc	HexNAc	Alpha	N3	OTBS	NO2Bz	OBz	1.23199	3.42803
1094	GalNAc	HexNAc	Alpha	N3	OTBS	NO2Bz	OClAc	1.91179	6.76522
1095	GalNAc	HexNAc	Alpha	N3	OTBS	NO2Bz	OH	1.37151	3.94129
1096	GalNAc	HexNAc	Alpha	N3	OTBS	NO2Bz	OLev	2.88899	17.9751
1097	GalNAc	HexNAc	Alpha	N3	OTBS	NO2Bz	OPMB	4.897	133.887
1098	GalNAc	HexNAc	Alpha	N3	OTBS	NO2Bz	OTBDPS	3.35398	28.6164
1099	GalNAc	HexNAc	Alpha	N3	OTBS	NO2Bz	OTBS	2.34155	10.3973
1100	GalNAc	HexNAc	Alpha	N3	OTBS	NO2Bz	OTIPS	3.65836	38.7975
1101	GalNAc	HexNAc	Alpha	N3	OTBS	OAc	NO2Bz	2.75037	15.6484
1102	GalNAc	HexNAc	Alpha	N3	OTBS	OAc	OAc	0.803116	2.23249
1103	GalNAc	HexNAc	Alpha	N3	OTBS	OAc	OBn	3.25768	25.9892
1104	GalNAc	HexNAc	Alpha	N3	OTBS	OAc	OBz	2.52253	12.4601
1105	GalNAc	HexNAc	Alpha	N3	OTBS	OAc	OClAc	0.264215	1.30241
1106	GalNAc	HexNAc	Alpha	N3	OTBS	OAc	OH	-0.0999045	0.904924
1107	GalNAc	HexNAc	Alpha	N3	OTBS	OAc	OLev	3.52352	33.9037
1108	GalNAc	HexNAc	Alpha	N3	OTBS	OAc	OPMB	5.09626	163.41
1109	GalNAc	HexNAc	Alpha	N3	OTBS	OAc	OTBDPS	1.98865	7.30566
1110	GalNAc	HexNAc	Alpha	N3	OTBS	OAc	OTBS	0.599926	1.82198
1111	GalNAc	HexNAc	Alpha	N3	OTBS	OAc	OTIPS	1.72192	5.59525
1112	GalNAc	HexNAc	Alpha	N3	OTBS	OBn	NO2Bz	4.6663	106.303
1113	GalNAc	HexNAc	Alpha	N3	OTBS	OBn	OAc	4.02719	56.103
1114	GalNAc	HexNAc	Alpha	N3	OTBS	OBn	OBn	5.42747	227.572
1115	GalNAc	HexNAc	Alpha	N3	OTBS	OBn	OBz	4.81563	123.425
1116	GalNAc	HexNAc	Alpha	N3	OTBS	OBn	OClAc	2.90807	18.3215
1117	GalNAc	HexNAc	Alpha	N3	OTBS	OBn	OH	2.47311	11.8592
1118	GalNAc	HexNAc	Alpha	N3	OTBS	OBn	OLev	5.3427	209.076
1119	GalNAc	HexNAc	Alpha	N3	OTBS	OBn	OPMB	7.5552	1910.65
1120	GalNAc	HexNAc	Alpha	N3	OTBS	OBn	OTBDPS	5.35162	210.951
1121	GalNAc	HexNAc	Alpha	N3	OTBS	OBn	OTBS	4.79031	120.339
1122	GalNAc	HexNAc	Alpha	N3	OTBS	OBn	OTIPS	5.06683	158.671
1123	GalNAc	HexNAc	Alpha	N3	OTBS	OBz	NO2Bz	3.1253	22.7667
1124	GalNAc	HexNAc	Alpha	N3	OTBS	OBz	OAc	2.59715	13.4254
1125	GalNAc	HexNAc	Alpha	N3	OTBS	OBz	OBn	4.43597	84.4339
1126	GalNAc	HexNAc	Alpha	N3	OTBS	OBz	OBz	2.57731	13.1617
1127	GalNAc	HexNAc	Alpha	N3	OTBS	OBz	OClAc	1.51096	4.53106
1128	GalNAc	HexNAc	Alpha	N3	OTBS	OBz	OH	0.809594	2.247
1129	GalNAc	HexNAc	Alpha	N3	OTBS	OBz	OLev	4.32929	75.8905
1130	GalNAc	HexNAc	Alpha	N3	OTBS	OBz	OPMB	6.41891	613.332
1131	GalNAc	HexNAc	Alpha	N3	OTBS	OBz	OTBDPS	3.14431	23.2036
1132	GalNAc	HexNAc	Alpha	N3	OTBS	OBz	OTBS	2.26654	9.64602
1133	GalNAc	HexNAc	Alpha	N3	OTBS	OBz	OTIPS	2.58009	13.1983
1134	GalNAc	HexNAc	Alpha	N3	OTBS	OClAc	NO2Bz	2.20735	9.09162
1135	GalNAc	HexNAc	Alpha	N3	OTBS	OClAc	OAc	0.418006	1.51893
1136	GalNAc	HexNAc	Alpha	N3	OTBS	OClAc	OBn	2.45467	11.6426
1137	GalNAc	HexNAc	Alpha	N3	OTBS	OClAc	OBz	1.91541	6.78975
1138	GalNAc	HexNAc	Alpha	N3	OTBS	OClAc	OClAc	-0.153414	0.857775
1139	GalNAc	HexNAc	Alpha	N3	OTBS	OClAc	OH	-0.225952	0.797757
1140	GalNAc	HexNAc	Alpha	N3	OTBS	OClAc	OLev	2.83272	16.9916
1141	GalNAc	HexNAc	Alpha	N3	OTBS	OClAc	OPMB	4.32111	75.272
1142	GalNAc	HexNAc	Alpha	N3	OTBS	OClAc	OTBDPS	1.78252	5.94483
1143	GalNAc	HexNAc	Alpha	N3	OTBS	OClAc	OTBS	0.483489	1.62172
1144	GalNAc	HexNAc	Alpha	N3	OTBS	OClAc	OTIPS	1.34011	3.81948
1145	GalNAc	HexNAc	Alpha	N3	OTBS	OH	NO2Bz	3.79689	44.5626
1146	GalNAc	HexNAc	Alpha	N3	OTBS	OH	OAc	3.40461	30.1026
1147	GalNAc	HexNAc	Alpha	N3	OTBS	OH	OBn	4.43803	84.6084
1148	GalNAc	HexNAc	Alpha	N3	OTBS	OH	OBz	3.92284	50.5439
1149	GalNAc	HexNAc	Alpha	N3	OTBS	OH	OClAc	2.86553	17.5584
1150	GalNAc	HexNAc	Alpha	N3	OTBS	OH	OH	2.74392	15.5478
1151	GalNAc	HexNAc	Alpha	N3	OTBS	OH	OLev	4.79069	120.384
1152	GalNAc	HexNAc	Alpha	N3	OTBS	OH	OPMB	6.25485	520.534
1153	GalNAc	HexNAc	Alpha	N3	OTBS	OH	OTBDPS	3.13883	23.0768
1154	GalNAc	HexNAc	Alpha	N3	OTBS	OH	OTBS	2.21305	9.14357
1155	GalNAc	HexNAc	Alpha	N3	OTBS	OH	OTIPS	3.05418	21.2037
1156	GalNAc	HexNAc	Alpha	N3	OTBS	OLev	NO2Bz	3.47737	32.3744
1157	GalNAc	HexNAc	Alpha	N3	OTBS	OLev	OAc	2.9609	19.3153
1158	GalNAc	HexNAc	Alpha	N3	OTBS	OLev	OBn	4.27281	71.723
1159	GalNAc	HexNAc	Alpha	N3	OTBS	OLev	OBz	3.23437	25.3904
1160	GalNAc	HexNAc	Alpha	N3	OTBS	OLev	OClAc	1.96201	7.11359
1161	GalNAc	HexNAc	Alpha	N3	OTBS	OLev	OH	1.44256	4.23153
1162	GalNAc	HexNAc	Alpha	N3	OTBS	OLev	OLev	3.59841	36.54
1163	GalNAc	HexNAc	Alpha	N3	OTBS	OLev	OPMB	5.75431	315.547
1164	GalNAc	HexNAc	Alpha	N3	OTBS	OLev	OTBDPS	3.20001	24.5329
1165	GalNAc	HexNAc	Alpha	N3	OTBS	OLev	OTBS	2.16449	8.71019
1166	GalNAc	HexNAc	Alpha	N3	OTBS	OLev	OTIPS	2.57201	13.0921
1167	GalNAc	HexNAc	Alpha	N3	OTBS	OPMB	NO2Bz	5.57573	263.942
1168	GalNAc	HexNAc	Alpha	N3	OTBS	OPMB	OAc	5.42602	227.242
1169	GalNAc	HexNAc	Alpha	N3	OTBS	OPMB	OBn	7.09312	1203.65
1170	GalNAc	HexNAc	Alpha	N3	OTBS	OPMB	OBz	5.90092	365.372
1171	GalNAc	HexNAc	Alpha	N3	OTBS	OPMB	OClAc	4.16807	64.5906
1172	GalNAc	HexNAc	Alpha	N3	OTBS	OPMB	OH	4.46699	87.0941
1173	GalNAc	HexNAc	Alpha	N3	OTBS	OPMB	OLev	6.22276	504.093
1174	GalNAc	HexNAc	Alpha	N3	OTBS	OPMB	OPMB	7.89077	2672.51
1175	GalNAc	HexNAc	Alpha	N3	OTBS	OPMB	OTBDPS	6.6528	774.949
1176	GalNAc	HexNAc	Alpha	N3	OTBS	OPMB	OTBS	6.14175	464.866
1177	GalNAc	HexNAc	Alpha	N3	OTBS	OPMB	OTIPS	7.27705	1446.72
1178	GalNAc	HexNAc	Alpha	N3	OTBS	OTBDPS	NO2Bz	5.566	261.387
1179	GalNAc	HexNAc	Alpha	N3	OTBS	OTBDPS	OAc	3.96817	52.8879
1180	GalNAc	HexNAc	Alpha	N3	OTBS	OTBDPS	OBn	6.18406	484.955
1181	GalNAc	HexNAc	Alpha	N3	OTBS	OTBDPS	OBz	5.27386	195.168
1182	GalNAc	HexNAc	Alpha	N3	OTBS	OTBDPS	OClAc	3.46346	31.9272
1183	GalNAc	HexNAc	Alpha	N3	OTBS	OTBDPS	OH	2.21608	9.17127
1184	GalNAc	HexNAc	Alpha	N3	OTBS	OTBDPS	OLev	5.7007	299.077
1185	GalNAc	HexNAc	Alpha	N3	OTBS	OTBDPS	OPMB	7.85203	2570.94
1186	GalNAc	HexNAc	Alpha	N3	OTBS	OTBDPS	OTBDPS	5.27713	195.807
1187	GalNAc	HexNAc	Alpha	N3	OTBS	OTBDPS	OTBS	5.8033	331.391
1188	GalNAc	HexNAc	Alpha	N3	OTBS	OTBDPS	OTIPS	6.4215	614.927
1189	GalNAc	HexNAc	Alpha	N3	OTBS	OTBS	NO2Bz	4.05773	57.8429
1190	GalNAc	HexNAc	Alpha	N3	OTBS	OTBS	OAc	2.47811	11.9187
1191	GalNAc	HexNAc	Alpha	N3	OTBS	OTBS	OBn	4.65117	104.707
1192	GalNAc	HexNAc	Alpha	N3	OTBS	OTBS	OBz	3.90755	49.7769
1193	GalNAc	HexNAc	Alpha	N3	OTBS	OTBS	OClAc	1.88472	6.58453
1194	GalNAc	HexNAc	Alpha	N3	OTBS	OTBS	OH	1.01717	2.76535
1195	GalNAc	HexNAc	Alpha	N3	OTBS	OTBS	OLev	4.26088	70.8723
1196	GalNAc	HexNAc	Alpha	N3	OTBS	OTBS	OPMB	6.47438	648.319
1197	GalNAc	HexNAc	Alpha	N3	OTBS	OTBS	OTBDPS	5.99973	403.318
1198	GalNAc	HexNAc	Alpha	N3	OTBS	OTBS	OTBS	4.52475	92.273
1199	GalNAc	HexNAc	Alpha	N3	OTBS	OTBS	OTIPS	5.16551	175.126
1200	GalNAc	HexNAc	Alpha	N3	OTBS	OTIPS	NO2Bz	5.30089	200.515
1201	GalNAc	HexNAc	Alpha	N3	OTBS	OTIPS	OAc	3.24103	25.5601
1202	GalNAc	HexNAc	Alpha	N3	OTBS	OTIPS	OBn	6.01505	409.546
1203	GalNAc	HexNAc	Alpha	N3	OTBS	OTIPS	OBz	5.20807	182.742
1204	GalNAc	HexNAc	Alpha	N3	OTBS	OTIPS	OClAc	2.85772	17.4218
1205	GalNAc	HexNAc	Alpha	N3	OTBS	OTIPS	OH	1.34173	3.82567
1206	GalNAc	HexNAc	Alpha	N3	OTBS	OTIPS	OLev	5.4214	226.195
1207	GalNAc	HexNAc	Alpha	N3	OTBS	OTIPS	OPMB	7.6277	2054.32
1208	GalNAc	HexNAc	Alpha	N3	OTBS	OTIPS	OTBDPS	6.69481	808.201
1209	GalNAc	HexNAc	Alpha	N3	OTBS	OTIPS	OTBS	5.24252	189.147
1210	GalNAc	HexNAc	Alpha	N3	OTBS	OTIPS	OTIPS	5.32577	205.567
1211	GalNAc	HexNAc	Alpha	N3	OTIPS	NO2Bz	NO2Bz	2.84086	17.1304
1212	GalNAc	HexNAc	Alpha	N3	OTIPS	NO2Bz	OAc	3.16831	23.7674
1213	GalNAc	HexNAc	Alpha	N3	OTIPS	NO2Bz	OBn	4.23834	69.2925
1214	GalNAc	HexNAc	Alpha	N3	OTIPS	NO2Bz	OBz	2.1101	8.24904
1215	GalNAc	HexNAc	Alpha	N3	OTIPS	NO2Bz	OClAc	2.29324	9.907
1216	GalNAc	HexNAc	Alpha	N3	OTIPS	NO2Bz	OH	1.41682	4.12399
1217	GalNAc	HexNAc	Alpha	N3	OTIPS	NO2Bz	OLev	3.63857	38.0372
1218	GalNAc	HexNAc	Alpha	N3	OTIPS	NO2Bz	OPMB	5.88173	358.427
1219	GalNAc	HexNAc	Alpha	N3	OTIPS	NO2Bz	OTBDPS	3.69609	40.2894
1220	GalNAc	HexNAc	Alpha	N3	OTIPS	NO2Bz	OTBS	3.40492	30.112
1221	GalNAc	HexNAc	Alpha	N3	OTIPS	NO2Bz	OTIPS	3.09873	22.1699
1222	GalNAc	HexNAc	Alpha	N3	OTIPS	OAc	NO2Bz	3.09734	22.1389
1223	GalNAc	HexNAc	Alpha	N3	OTIPS	OAc	OAc	0.363821	1.43882
1224	GalNAc	HexNAc	Alpha	N3	OTIPS	OAc	OBn	3.23087	25.3016
1225	GalNAc	HexNAc	Alpha	N3	OTIPS	OAc	OBz	2.68217	14.6168
1226	GalNAc	HexNAc	Alpha	N3	OTIPS	OAc	OClAc	0.285045	1.32982
1227	GalNAc	HexNAc	Alpha	N3	OTIPS	OAc	OH	-1.01283	0.363191
1228	GalNAc	HexNAc	Alpha	N3	OTIPS	OAc	OLev	3.56215	35.2391
1229	GalNAc	HexNAc	Alpha	N3	OTIPS	OAc	OPMB	5.42107	226.122
1230	GalNAc	HexNAc	Alpha	N3	OTIPS	OAc	OTBDPS	2.62477	13.8014
1231	GalNAc	HexNAc	Alpha	N3	OTIPS	OAc	OTBS	1.58682	4.88816
1232	GalNAc	HexNAc	Alpha	N3	OTIPS	OAc	OTIPS	1.3176	3.73444
1233	GalNAc	HexNAc	Alpha	N3	OTIPS	OBn	NO2Bz	5.32216	204.826
1234	GalNAc	HexNAc	Alpha	N3	OTIPS	OBn	OAc	4.29612	73.4142
1235	GalNAc	HexNAc	Alpha	N3	OTIPS	OBn	OBn	6.22248	503.952
1236	GalNAc	HexNAc	Alpha	N3	OTIPS	OBn	OBz	5.10801	165.341
1237	GalNAc	HexNAc	Alpha	N3	OTIPS	OBn	OClAc	3.38049	29.3852
1238	GalNAc	HexNAc	Alpha	N3	OTIPS	OBn	OH	2.52996	12.553
1239	GalNAc	HexNAc	Alpha	N3	OTIPS	OBn	OLev	5.98077	395.743
1240	GalNAc	HexNAc	Alpha	N3	OTIPS	OBn	OPMB	8.05206	3140.25
1241	GalNAc	HexNAc	Alpha	N3	OTIPS	OBn	OTBDPS	5.78255	324.586
1242	GalNAc	HexNAc	Alpha	N3	OTIPS	OBn	OTBS	5.75655	316.257
1243	GalNAc	HexNAc	Alpha	N3	OTIPS	OBn	OTIPS	5.20645	182.445
1244	GalNAc	HexNAc	Alpha	N3	OTIPS	OBz	NO2Bz	3.8371	46.3909
1245	GalNAc	HexNAc	Alpha	N3	OTIPS	OBz	OAc	2.6875	14.6948
1246	GalNAc	HexNAc	Alpha	N3	OTIPS	OBz	OBn	5.22777	186.376
1247	GalNAc	HexNAc	Alpha	N3	OTIPS	OBz	OBz	3.03668	20.836
1248	GalNAc	HexNAc	Alpha	N3	OTIPS	OBz	OClAc	1.80774	6.09665
1249	GalNAc	HexNAc	Alpha	N3	OTIPS	OBz	OH	0.675498	1.96501
1250	GalNAc	HexNAc	Alpha	N3	OTIPS	OBz	OLev	4.9851	146.218
1251	GalNAc	HexNAc	Alpha	N3	OTIPS	OBz	OPMB	6.89737	989.667
1252	GalNAc	HexNAc	Alpha	N3	OTIPS	OBz	OTBDPS	3.68753	39.946
1253	GalNAc	HexNAc	Alpha	N3	OTIPS	OBz	OTBS	3.39685	29.87
1254	GalNAc	HexNAc	Alpha	N3	OTIPS	OBz	OTIPS	2.87539	17.7323
[truncated: 2,739 more rows]

## Sheet: GlcNAc
Index	SugarType	SugarClass	ProductAnomericState	R2	R3	R4	R6	PredLnRRV	PredRRV
[truncated: 3,993 more rows]

[truncated: 1 more sheets: GlcN&GlcA]
