# Supplementary material for: Hierarchical and programmable one-pot synthesis of oligosaccharides
Source: Nat Commun. 2018 Dec 6;9:5202. doi: 10.1038/s41467-018-07618-8 (PMC6283847; doi:10.1038/s41467-018-07618-8)
Supplement: Supplementary file 12 — Supplementary Data 9 [file 41467_2018_7618_MOESM12_ESM.xlsx]

## Sheet: 工作表1
RRV	lnRRV	SugarType	SugarClass	ProductAnomericState	R2	R3	R4	R6	Exp_H1	Exp_H2	Exp_H3	Exp_H4	Exp_H5	Exp_H6_1	Exp_H6_2	Calc_H1	Calc_H2	Calc_H3	Calc_H4	Calc_H5	Calc_H6_1	Calc_H6_2
52000	10.859	Gal	Hex	Alpha	OH	OBn	OBn	OBn	4.47	3.97	3.46	3.97	3.65	3.65	3.65	4.99	4.2	3.6	3.5	4	3.61	3.36
20000	9.90349	Gal	Hex	Alpha	OBn	OH	OPh	OPh	4.54	3.6	3.75	4.12	3.4	4.34	3.97	5.19	3.7	4.1	3.9	3.38	4.05	3.81
7180	8.87905	Gal	Hex	Alpha	OBn	OBn	OPh	OPh	4.58	3.85	3.63	4.14	3.46	4.37	3.98	5.19	3.9	3.8	4.1	3.38	4.05	3.81
4800	8.47637	Gal	Hex	Beta	OAc	OBn	OBn	OBn	4.55	5.39	3.54	3.97	3.63	3.63	3.63	5.58	5.27	4.19	3.5	4	3.61	3.36
1791	7.49053	Gal	Hex	Beta	OBz	OH	OPh	OPh	4.75	5.18	3.87	4.24	3.6	4.41	4.05	5.58	5.07	4.49	3.9	3.38	4.05	3.81
285.7	5.65494	Gal	Hex	Beta	OBz	OBz	OPh	OPh	4.9	5.76	5.34	4.57	3.75	4.44	4.08	5.58	5.66	5.56	4.49	3.38	4.05	3.81
118.7	4.7766	Gal	Hex	Beta	OBz	OClAc	OPh	OPh	4.83	5.54	5.49	4.45	3.67	4.43	4.06	5.58	5.66	5.56	4.49	3.38	4.05	3.81
28.9	3.36384	Gal	Hex	Beta	OBz	OH	OBz	OBz	4.88	5.26	4.15	5.77	3.85	4.58	4.45	5.58	5.07	4.88	4.67	4.78	4.49	4.24
28.9	3.36384	Gal	Hex	Beta	OBz	OBz	OBz	OTBS	4.94	5.66	5.56	5.93	4.05	3.85	3.85	5.58	5.66	5.95	5.26	4.19	4.03	3.77
17.6	2.8679	Gal	Hex	Alpha	OH	OBz	OBz	OBz	4.72	4.03	5.43	5.91	4.29	4.62	4.37	4.99	4.59	5.36	5.26	4.78	4.49	4.24
14.3	2.66026	Gal	Hex	Beta	OAc	OAc	OAc	OAc	4.64	5.21	5.03	5.4	3.9	4.18	4.1	5.58	5.66	5.95	5.26	4.78	4.32	4.07
13.1	2.57261	Gal	Hex	Beta	OBz	OBz	OBz	OH	4.97	5.77	5.67	5.83	4.08	3.85	3.85	5.58	5.66	5.95	5.26	4.19	3.57	3.51
440	6.08678	Man	Hex	Alpha	OH	OBn	OPh	OPh	5.53	4.28	3.98	4.19	4.36	4.22	3.86	4.99	4.2	3.6	4.1	3.38	4.05	3.81
391	5.96871	Man	Hex	Alpha	OBn	OH	OPh	OPh	5.54	4.12	4.16	4.02	4.35	4.25	3.86	5.19	3.7	4.1	3.9	3.38	4.05	3.81
315	5.75257	Man	Hex	Alpha	OBn	OBn	OPh	OPh	5.44	4.03	3.97	4.3	4.3	4.22	3.88	5.19	3.9	3.8	4.1	3.38	4.05	3.81
1	0	Man	Hex	Alpha	OAc	OAc	OAc	OAc	5.49	5.49	5.33	5.33	4.53	4.21	4.21	5.58	5.66	5.95	5.26	4.78	4.32	4.07
