# Supplementary material for: Hierarchical and programmable one-pot synthesis of oligosaccharides
Source: Nat Commun. 2018 Dec 6;9:5202. doi: 10.1038/s41467-018-07618-8 (PMC6283847; doi:10.1038/s41467-018-07618-8)
Supplement: Supplementary file 13 — Supplementary Data 10 [file 41467_2018_7618_MOESM13_ESM.xlsx]

## Sheet: Summary
Number of Selected Feature	Optimized C Parameter	PCC	MAE	RAE	Accuracy
222	16	0.890562	2558.37	0.268387	0.863248
100	1024	0.897636	2552.62	0.267784	0.846154
75	256	0.887112	2780.27	0.291666	0.846154
50	512	0.889757	2910.36	0.305313	0.811966
25	32	0.88559	2798.14	0.29354	0.786325

## Sheet: Details
Top 222 Selected Features							Top 100 Selected Features
C	PCC_lnRRV	PCC_RRV	MAE	RAE	Accuracy		C	PCC_lnRRV	PCC_RRV	MAE	RAE	Accuracy
1	0.939959	0.780743	3165.19	0.332046	0.820513		1	0.936939	0.784721	3206.7	0.3364	0.837607
2	0.94047	0.824635	2834.56	0.297361	0.854701		2	0.934925	0.83856	2977.14	0.312318	0.854701
4	0.940212	0.867491	2736.13	0.287035	0.880342		4	0.935955	0.86942	2902.53	0.304491	0.846154
8	0.939679	0.888521	2658.81	0.278923	0.871795		8	0.936604	0.886277	2798.5	0.293578	0.846154
16	0.940981	0.890562	2558.37	0.268387	0.863248		16	0.937848	0.895187	2590.53	0.27176	0.846154
32	0.942192	0.887801	2520.84	0.26445	0.863248		32	0.938065	0.894242	2580.34	0.270692	0.846154
64	0.942391	0.888326	2487.21	0.260922	0.871795		64	0.938055	0.893855	2587.14	0.271405	0.846154
128	0.942543	0.887671	2490.39	0.261255	0.863248		128	0.938063	0.895215	2579.97	0.270653	0.846154
256	0.942305	0.888991	2484.16	0.260602	0.871795		256	0.938077	0.895854	2567.95	0.269392	0.846154
512	0.942182	0.888743	2486.84	0.260883	0.871795		512	0.93812	0.896185	2564.52	0.269032	0.846154
1024	0.942254	0.889831	2473.49	0.259483	0.863248		1024	0.938174	0.897636	2552.62	0.267784	0.846154
2048	0.942247	0.890213	2475.01	0.259642	0.871795		2048	0.938023	0.896479	2563.37	0.268911	0.846154
4096	0.942326	0.8893	2482.43	0.260421	0.863248		4096	0.938089	0.895915	2568.29	0.269427	0.846154
Top 75 Selected Features							Top 50 Selected Features
C	PCC_lnRRV	PCC_RRV	MAE	RAE	Accuracy		C	PCC_lnRRV	PCC_RRV	MAE	RAE	Accuracy
1	0.933993	0.782364	3252.57	0.341212	0.82906		1	0.931954	0.814988	3318.53	0.348131	0.820513
2	0.931017	0.83037	3096.6	0.32485	0.837607		2	0.93325	0.849958	3119.9	0.327294	0.820513
4	0.93027	0.852163	3054.01	0.320383	0.837607		4	0.932055	0.86449	3062.94	0.321319	0.811966
8	0.931114	0.861612	2984.24	0.313063	0.854701		8	0.931483	0.869932	3043.79	0.31931	0.811966
16	0.931955	0.867916	2932.7	0.307656	0.846154		16	0.931415	0.876581	3024.87	0.317325	0.811966
32	0.932091	0.882663	2825.96	0.296458	0.846154		32	0.931518	0.889478	2913.05	0.305595	0.811966
64	0.93221	0.885301	2796.45	0.293363	0.846154		64	0.931483	0.889211	2919.55	0.306277	0.811966
128	0.93219	0.886787	2780.23	0.291661	0.854701		128	0.9315	0.889378	2918.03	0.306117	0.811966
256	0.932251	0.887112	2780.27	0.291666	0.846154		256	0.931495	0.889402	2916.34	0.30594	0.811966
512	0.932222	0.886046	2790.54	0.292743	0.846154		512	0.931529	0.889757	2910.36	0.305313	0.811966
1024	0.932248	0.886172	2790.67	0.292757	0.846154		1024	0.931548	0.889475	2915.81	0.305884	0.811966
2048	0.93246	0.885826	2792.66	0.292966	0.846154		2048	0.931532	0.889399	2911.06	0.305386	0.811966
4096	0.932581	0.886649	2783.09	0.291961	0.846154		4096	0.931572	0.88852	2921.78	0.306511	0.811966
Top 25 Selected Features
C	PCC_lnRRV	PCC_RRV	MAE	RAE	Accuracy
1	0.928597	0.82376	3452.98	0.362236	0.786325
2	0.924768	0.847771	3257.35	0.341713	0.794872
4	0.919368	0.861125	3132.83	0.328651	0.803419
8	0.914101	0.876148	2934.75	0.307871	0.794872
16	0.912568	0.884668	2893.06	0.303498	0.794872
32	0.912914	0.88559	2798.14	0.29354	0.786325
64	0.912648	0.884568	2803.23	0.294074	0.794872
128	0.912084	0.884562	2788.47	0.292525	0.794872
256	0.912167	0.884395	2786.96	0.292367	0.794872
512	0.912071	0.884278	2786.47	0.292316	0.794872
1024	0.91202	0.883915	2786.64	0.292334	0.794872
2048	0.911934	0.88384	2779.55	0.29159	0.794872
4096	0.911894	0.883753	2784.17	0.292075	0.794872
