# Supplementary material for: Hierarchical and programmable one-pot synthesis of oligosaccharides
Source: Nat Commun. 2018 Dec 6;9:5202. doi: 10.1038/s41467-018-07618-8 (PMC6283847; doi:10.1038/s41467-018-07618-8)
Supplement: Supplementary file 14 — Supplementary Data 11 [file 41467_2018_7618_MOESM14_ESM.xlsx]

## Sheet: Overview
Index	Data Set Size	Sugar Type	Feature: Basic Properties	Feature: NMR Chemical Shifts	Feature: Molecular Descriptors	Encoding Scheme of Basic Properties & NMR Chemical Shifts	Feature Selection	Feature Size	PCC(Y)	PCC(RRV)	MAE	RAE	Accuracy	Y	Distribution of Y	SVR Kernel	C	Notes
1	136	Hex, HexNAc, SA	Yes	Yes	No	Normalized Real Values	No	25	0.912699	0.696417	7519.6	0.616072	0.779412	ln(RRV)	Normal	NormailzedPolyKernel	8	Without Protecting Group Type in Basic Properties
2	117	Hex, HexNAc	Yes	Yes	No	Normalized Real Values	No	16	0.9256	0.680287	4220.57	0.442761	0.769231	ln(RRV)	Normal	NormailzedPolyKernel	8	Without Protecting Group Type in Basic Properties
3	117	Hex, HexNAc	Yes	Yes	No	Binarization	No	131	0.921924	0.767531	3876.85	0.406703	0.74359	ln(RRV)	Normal	NormailzedPolyKernel	5	Without Final Normalization
4	117	Hex, HexNAc	Yes	Yes	No	Binarization & Normalized Real Values	No	144(151-7)	0.922248	0.776819	3868.84	0.405863	0.752137	ln(RRV)	Normal	NormailzedPolyKernel	5	Without Final Normalization
5	117	Hex, HexNAc	No	No	Yes	N/A	No	1444	0.878787	0.732554	4131.05	0.433369	0.74359	ln(RRV)	Normal	NormailzedPolyKernel	8
6	117	Hex, HexNAc	Yes	Yes	Yes	Binarization & Normalized Real Values	No	1595	0.946845	0.880283	2537.81	0.26623	0.854701	ln(RRV)	Normal	NormailzedPolyKernel	8
7	117	Hex, HexNAc	Yes	Yes	Yes	Binarization & Normalized Real Values	Yes	222	0.991688	0.970593	1291.32	0.135466	0.974359	ln(RRV)	Normal	NormailzedPolyKernel	8
8	117	Hex, HexNAc	Yes	Yes	Yes	Binarization & Normalized Real Values	Yes	225	0.990003	0.970116	1253.31	0.131479	0.974359	ln(RRV)	Normal	NormailzedPolyKernel	64	With C Parameter Optimalization for SVR (See C_Optimization Tab)

## Sheet: 1
SugarType	SugarClass	ObsLnRRV	PredLnRRV	AbsLnRRVError	ObsRRV	PredRRV	AbsRRVError	MeanObsRRV_minus_ObsRRV	Obs[0,1000]	Obs[1000,15000]	Obs[>15000]	Pred[0,1000]	Pred[1000,15000]	Pred[>15000]	ClassificationResult		Overall	lnRRV	RRV		MeanObsRRV	11337.2
Neu5Ac	SA	12.7068	11.1557	1.55114	330000	69961.8	260038	58624.5	0	0	1	0	0	1	1		PCC	0.912699	0.696417
Neu5Ac	SA	12.3239	10.9814	1.34248	225000	58769.1	166231	47431.8	0	0	1	0	0	1	1		MAE	1.00943	7519.6
Neu5Ac	SA	11.2898	11.3731	0.0833392	80000	86952.8	6952.83	75615.6	0	0	1	0	0	1	1		RAE		0.616072
Neu5Ac	SA	11.2645	11.3415	0.0770029	78000	84243.5	6243.53	72906.3	0	0	1	0	0	1	1		Accuracy		0.779412
Glc	Hex	11.1982	9.06363	2.13459	73000	8635.41	64364.6	2701.83	0	0	1	0	1	0	0		N		136
Glc	Hex	11.1273	9.27177	1.85549	68000	10633.5	57366.5	703.703	0	0	1	0	1	0	0
Glc	Hex	11.0021	10.5062	0.495876	60000	36542.2	23457.8	25205	0	0	1	0	0	1	1
Glc	Hex	10.9682	10.5997	0.368534	58000	40121.4	17878.6	28784.1	0	0	1	0	0	1	1
Gal	Hex	10.859	9.99013	0.868866	52000	21810.2	30189.8	10472.9	0	0	1	0	0	1	1
Glc	Hex	10.779	9.96986	0.809101	48000	21372.4	26627.6	10035.2	0	0	1	0	0	1	1
Glc	Hex	10.5966	9.47247	1.12417	40000	12996.9	27003.1	1659.66	0	0	1	0	1	0	0
Neu5Ac	SA	10.5966	11.3807	0.784103	40000	87617.7	47617.7	76280.4	0	0	1	0	0	1	1
Glc	Hex	10.4913	9.28729	1.20399	36000	10799.9	25200.1	537.389	0	0	1	0	1	0	0
Glc	Hex	10.3735	8.89888	1.47461	32000	7323.8	24676.2	4013.44	0	0	1	0	1	0	0
Glc	Hex	10.0858	9.99614	0.0896729	24000	21941.5	2058.48	10604.3	0	0	1	0	0	1	1
Glc	Hex	9.9988	9.19057	0.808228	22000	9804.23	12195.8	1533.01	0	0	1	0	1	0	0
Glc	Hex	9.95228	10.1811	0.228814	21000	26399.3	5399.28	15062	0	0	1	0	0	1	1
Gal	Hex	9.90349	7.13317	2.77032	20000	1252.84	18747.2	10084.4	0	0	1	0	1	0	0
Glc	Hex	9.90349	8.84498	1.05851	20000	6939.46	13060.5	4397.79	0	0	1	0	1	0	0
Glc	Hex	9.90349	9.46925	0.434237	20000	12955.2	7044.82	1617.93	0	0	1	0	1	0	0
Glc	Hex	9.79813	9.61457	0.183555	18000	14981.5	3018.5	3644.26	0	0	1	0	1	0	0
GalNAc	HexNAc	9.75846	8.54975	1.20871	17300	5165.45	12134.6	6171.8	0	0	1	0	1	0	0
Gal	Hex	9.74097	10.5558	0.814811	17000	38398.7	21398.7	27061.5	0	0	1	0	0	1	1
Glc	Hex	9.74097	9.12916	0.611805	17000	9220.31	7779.69	2116.94	0	0	1	0	1	0	0
Glc	Hex	9.4727	9.87977	0.407063	13000	19531.2	6531.18	8193.93	0	1	0	0	0	1	0
Glc	Hex	9.39266	8.78628	0.60638	12000	6543.86	5456.14	4793.39	0	1	0	0	1	0	1
Glc	Hex	9.30565	10.1152	0.809577	11000	24716.5	13716.5	13379.3	0	1	0	0	0	1	0
Glc	Hex	9.30565	9.36128	0.0556258	11000	11629.2	629.222	291.977	0	1	0	0	1	0	1
Glc	Hex	9.06935	9.33798	0.26863	8685	11361.5	2676.46	24.2149	0	1	0	0	1	0	1
Gal	Hex	8.87905	7.53173	1.34733	7180	1866.33	5313.67	9470.92	0	1	0	0	1	0	1
GlcNAc	HexNAc	8.77956	6.77082	2.00874	6500	872.023	5627.98	10465.2	0	1	0	1	0	0	0
Man	Hex	8.51719	6.41194	2.10525	5000	609.075	4390.93	10728.2	0	1	0	1	0	0	0
Gal	Hex	8.47637	8.37506	0.101311	4800	4337.53	462.469	6999.71	0	1	0	0	1	0	1
Glc	Hex	8.37793	9.09687	0.718941	4350	8927.32	4577.32	2409.92	0	1	0	0	1	0	1
Gal	Hex	8.29405	8.48913	0.195079	4000	4861.63	861.628	6475.62	0	1	0	0	1	0	1
Gal	Hex	8.16934	7.07746	1.09188	3531	1184.96	2346.04	10152.3	0	1	0	0	1	0	1
GalNAc	HexNAc	8.09224	5.32201	2.77023	3269	204.795	3064.21	11132.5	0	1	0	1	0	0	0
Gal	Hex	7.9363	9.7981	1.8618	2797	17999.5	15202.5	6662.25	0	1	0	0	0	1	0
Glc	Hex	7.88458	9.1021	1.21752	2656	8974.09	6318.09	2363.16	0	1	0	0	1	0	1
GalNAc	HexNAc	7.6009	6.45785	1.14305	2000	637.689	1362.31	10699.6	0	1	0	1	0	0	0
Glc	Hex	7.54961	9.77569	2.22608	1900	17600.6	15700.6	6263.34	0	1	0	0	0	1	0
Gal	Hex	7.49053	6.08876	1.40177	1791	440.876	1350.12	10896.4	0	1	0	1	0	0	0
GlcNAc	HexNAc	7.20712	6.31881	0.888312	1349	554.91	794.09	10782.3	0	1	0	1	0	0	0
GalNAc	HexNAc	7.14441	6.75353	0.390881	1267	857.075	409.925	10480.2	0	1	0	1	0	0	0
Glc	Hex	7.14283	7.97467	0.831842	1265	2906.4	1641.4	8430.85	0	1	0	0	1	0	1
Glc	Hex	6.89061	7.98031	1.0897	983	2922.83	1939.83	8414.41	1	0	0	0	1	0	0
GalNAc	HexNAc	6.74524	4.3729	2.37234	850	79.273	770.727	11258	1	0	0	1	0	0	1
GalNAc	HexNAc	6.72982	7.15354	0.42372	837	1278.63	441.629	10058.6	1	0	0	0	1	0	0
Gal	Hex	6.59496	5.44297	1.15199	731.4	231.128	500.272	11106.1	1	0	0	1	0	0	1
GlcNAc	HexNAc	6.58382	4.29078	2.29304	723.3	73.0235	650.277	11264.2	1	0	0	1	0	0	1
Gal	Hex	6.35802	7.44461	1.0866	577.1	1710.62	1133.52	9626.62	1	0	0	0	1	0	0
GlcNAc	HexNAc	6.34861	4.33725	2.01136	571.7	76.4971	495.203	11260.7	1	0	0	1	0	0	1
Glc	Hex	6.23048	8.48679	2.25631	508	4850.28	4342.28	6486.96	1	0	0	0	1	0	0
Gal	Hex	6.17981	5.18487	0.99494	482.9	178.55	304.35	11158.7	1	0	0	1	0	0	1
Glc	Hex	6.16331	6.57543	0.412119	475	717.257	242.257	10620	1	0	0	1	0	0	1
Man	Hex	6.13123	4.30971	1.82151	460	74.4191	385.581	11262.8	1	0	0	1	0	0	1
GlcNAc	HexNAc	6.11744	6.40978	0.292341	453.7	607.758	154.058	10729.5	1	0	0	1	0	0	1
Man	Hex	6.09131	4.60159	1.48972	442	99.6427	342.357	11237.6	1	0	0	1	0	0	1
Man	Hex	6.08677	7.38445	1.29767	440	1610.74	1170.74	9726.5	1	0	0	0	1	0	0
Glc	Hex	6.06379	6.98332	0.919535	430	1078.49	648.494	10258.8	1	0	0	0	1	0	0
Glc	Hex	6.01859	9.81828	3.79969	411	18366.5	17955.5	7029.23	1	0	0	0	0	1	0
Man	Hex	5.96871	5.52617	0.442535	391	251.181	139.819	11086.1	1	0	0	1	0	0	1
Gal	Hex	5.82924	6.40383	0.574586	340.1	604.152	264.052	10733.1	1	0	0	1	0	0	1
Glc	Hex	5.79909	5.72354	0.0755487	330	305.987	24.0126	11031.3	1	0	0	1	0	0	1
Gal	Hex	5.76832	6.769	1.00068	320	870.443	550.443	10466.8	1	0	0	1	0	0	1
Man	Hex	5.75257	6.55154	0.798972	315	700.325	385.325	10636.9	1	0	0	1	0	0	1
Glc	Hex	5.72359	5.80279	0.0792026	306	331.222	25.2216	11006	1	0	0	1	0	0	1
GlcNAc	HexNAc	5.71043	6.26498	0.554557	302	525.833	223.833	10811.4	1	0	0	1	0	0	1
Gal	Hex	5.65494	4.45302	1.20193	285.7	85.8855	199.814	11251.4	1	0	0	1	0	0	1
GlcNAc	HexNAc	5.64191	6.26098	0.619075	282	523.733	241.733	10813.5	1	0	0	1	0	0	1
GlcNAc	HexNAc	5.59842	5.40947	0.188957	270	223.512	46.488	11113.7	1	0	0	1	0	0	1
Glc	Hex	5.46806	5.89785	0.429793	237	364.255	127.255	10973	1	0	0	1	0	0	1
Man	Hex	5.40717	2.94503	2.46214	223	19.0112	203.989	11318.2	1	0	0	1	0	0	1
Glc	Hex	5.3845	5.28126	0.103234	218	196.618	21.3822	11140.6	1	0	0	1	0	0	1
GlcNAc	HexNAc	5.35186	5.23831	0.113546	211	188.352	22.648	11148.9	1	0	0	1	0	0	1
GalNAc	HexNAc	5.2832	6.28531	1.00211	197	536.632	339.632	10800.6	1	0	0	1	0	0	1
Gal	Hex	5.22252	6.08632	0.863805	185.4	439.8	254.4	10897.4	1	0	0	1	0	0	1
GlcNAc	HexNAc	5.09314	3.42961	1.66353	162.9	30.8645	132.036	11306.4	1	0	0	1	0	0	1
GlcNAc	HexNAc	5.00395	3.40156	1.60238	149	30.011	118.989	11307.2	1	0	0	1	0	0	1
Gal	Hex	4.96215	5.17137	0.209222	142.9	176.155	33.2554	11161.1	1	0	0	1	0	0	1
Man	Hex	4.8752	5.23317	0.35797	131	187.385	56.3853	11149.9	1	0	0	1	0	0	1
Man	Hex	4.81218	6.52864	1.71646	123	684.467	561.467	10652.8	1	0	0	1	0	0	1
GalNAc	HexNAc	4.79579	3.36756	1.42823	121	29.0078	91.9922	11308.2	1	0	0	1	0	0	1
Gal	Hex	4.7766	4.42247	0.354127	118.7	83.302	35.398	11253.9	1	0	0	1	0	0	1
Man	Hex	4.70048	5.00758	0.307102	110	149.543	39.5428	11187.7	1	0	0	1	0	0	1
GlcNAc	HexNAc	4.63279	4.44912	0.18366	102.8	85.552	17.248	11251.7	1	0	0	1	0	0	1
GalNAc	HexNAc	4.62497	4.67037	0.0453963	102	106.737	4.73713	11230.5	1	0	0	1	0	0	1
GlcNAc	HexNAc	4.54966	3.94404	0.605617	94.6	51.6268	42.9732	11285.6	1	0	0	1	0	0	1
GlcNAc	HexNAc	4.43675	4.64378	0.207025	84.5	103.936	19.4361	11233.3	1	0	0	1	0	0	1
GlcNAc	HexNAc	4.28221	3.94757	0.334637	72.4	51.8093	20.5907	11285.4	1	0	0	1	0	0	1
Gal	Hex	4.20618	2.69059	1.51559	67.1	14.7404	52.3596	11322.5	1	0	0	1	0	0	1
Man	Hex	4.09434	3.14319	0.951151	60	23.1778	36.8222	11314.1	1	0	0	1	0	0	1
GlcNAc	HexNAc	4.0483	4.03487	0.0134302	57.3	56.5356	0.764406	11280.7	1	0	0	1	0	0	1
GlcNAc	HexNAc	4.04305	3.10056	0.942494	57	22.2103	34.7897	11315	1	0	0	1	0	0	1
GlcNAc	HexNAc	3.98341	4.6682	0.684786	53.7	106.506	52.8057	11230.7	1	0	0	1	0	0	1
Neu5Ac	SA	3.8795	3.09737	0.782133	48.4	22.1396	26.2604	11315.1	1	0	0	1	0	0	1
GlcNAc	HexNAc	3.86493	2.87281	0.992124	47.7	17.6866	30.0134	11319.6	1	0	0	1	0	0	1
Man	Hex	3.68888	5.88781	2.19893	40	360.613	320.613	10976.6	1	0	0	1	0	0	1
Gal	Hex	3.44681	4.87222	1.42541	31.4	130.61	99.2104	11206.6	1	0	0	1	0	0	1
Gal	Hex	3.36384	3.14514	0.218697	28.9	23.223	5.67697	11314	1	0	0	1	0	0	1
Gal	Hex	3.36384	3.05769	0.306155	28.9	21.2783	7.62172	11316	1	0	0	1	0	0	1
GalNAc	HexNAc	3.18221	3.59295	0.410739	24.1	36.3412	12.2412	11300.9	1	0	0	1	0	0	1
Neu5Ac	SA	3.157	3.06155	0.0954527	23.5	21.3606	2.13941	11315.9	1	0	0	1	0	0	1
GlcNAc	HexNAc	3.13549	4.4027	1.2672	23	81.6708	58.6708	11255.6	1	0	0	1	0	0	1
GalNAc	HexNAc	3.11795	5.83102	2.71307	22.6	340.705	318.105	10996.5	1	0	0	1	0	0	1
Neu5Ac	SA	3.09104	2.62174	0.469299	22	13.7597	8.2403	11323.5	1	0	0	1	0	0	1
GlcNAc	HexNAc	2.99573	5.72393	2.7282	20	306.107	286.107	11031.1	1	0	0	1	0	0	1
Neu5Ac	SA	2.96527	3.14604	0.180767	19.4	23.2438	3.84384	11314	1	0	0	1	0	0	1
GlcNAc	HexNAc	2.96011	4.04143	1.08132	19.3	56.9074	37.6074	11280.3	1	0	0	1	0	0	1
Neu5Ac	SA	2.8848	4.80932	1.92452	17.9	122.648	104.748	11214.6	1	0	0	1	0	0	1
Gal	Hex	2.8679	3.4227	0.554799	17.6	30.652	13.052	11306.6	1	0	0	1	0	0	1
GlcNAc	HexNAc	2.82138	0.327639	2.49374	16.8	1.38769	15.4123	11335.9	1	0	0	1	0	0	1
Neu5Ac	SA	2.80336	2.41449	0.388873	16.5	11.184	5.31596	11326.1	1	0	0	1	0	0	1
GalNAc	HexNAc	2.71469	3.65229	0.937599	15.1	38.563	23.463	11298.7	1	0	0	1	0	0	1
Gal	Hex	2.66026	2.27672	0.383542	14.3	9.74464	4.55536	11327.5	1	0	0	1	0	0	1
GlcNAc	HexNAc	2.60269	2.86607	0.263384	13.5	17.5679	4.06791	11319.7	1	0	0	1	0	0	1
Gal	Hex	2.57261	3.80098	1.22836	13.1	44.7448	31.6448	11292.5	1	0	0	1	0	0	1
Neu5Ac	SA	2.50144	1.24458	1.25686	12.2	3.47148	8.72852	11333.8	1	0	0	1	0	0	1
Neu5Ac	SA	2.44235	0.95728	1.48507	11.5	2.6046	8.8954	11334.6	1	0	0	1	0	0	1
GlcNAc	HexNAc	2.43361	2.80682	0.373211	11.4	16.5573	5.15726	11320.7	1	0	0	1	0	0	1
GalNAc	HexNAc	2.34181	4.66531	2.3235	10.4	106.198	95.7982	11231	1	0	0	1	0	0	1
Glc	Hex	2.24071	2.81066	0.569954	9.4	16.621	7.22095	11320.6	1	0	0	1	0	0	1
Neu5Ac	SA	2.06686	1.41866	0.648206	7.9	4.13157	3.76843	11333.1	1	0	0	1	0	0	1
Gal	Hex	1.74047	2.01878	0.27831	5.7	7.5291	1.8291	11329.7	1	0	0	1	0	0	1
GlcNAc	HexNAc	1.74047	2.79854	1.05807	5.7	16.4207	10.7207	11320.8	1	0	0	1	0	0	1
GlcNAc	HexNAc	1.72277	3.45597	1.7332	5.6	31.689	26.089	11305.6	1	0	0	1	0	0	1
Neu5Ac	SA	1.25276	1.95226	0.699502	3.5	7.04462	3.54462	11330.2	1	0	0	1	0	0	1
Neu5Ac	SA	1.23837	2.49117	1.2528	3.45	12.0754	8.62544	11325.2	1	0	0	1	0	0	1
GlcNAc	HexNAc	1.16315	2.80063	1.63748	3.2	16.4551	13.2551	11320.8	1	0	0	1	0	0	1
Glc	Hex	0.993252	0.631061	0.362191	2.7	1.8796	0.820397	11335.4	1	0	0	1	0	0	1
Neu5Ac	SA	0.936093	2.42695	1.49086	2.55	11.3243	8.77428	11325.9	1	0	0	1	0	0	1
Neu5Ac	SA	0.802002	-0.363779	1.16578	2.23	0.695045	1.53496	11336.5	1	0	0	1	0	0	1
GlcNAc	HexNAc	0.530628	2.8632	2.33257	1.7	17.5174	15.8174	11319.7	1	0	0	1	0	0	1
Glc	Hex	0.262364	0.239983	0.0223818	1.3	1.27123	0.0287731	11336	1	0	0	1	0	0	1
Man	Hex	0	2.19323	2.19323	1	8.96411	7.96411	11328.3	1	0	0	1	0	0	1
Neu5Ac	SA	-0.371064	0.808907	1.17997	0.69	2.24545	1.55545	11335	1	0	0	1	0	0	1

## Sheet: 2
SugarType	SugarClass	ProductAnomericState	R2	R3	R4	R6	ObsLnRRV	PredLnRRV	AbsLnRRVError	MeanObsLnRRV_minus_ObsLnRRV	ObsRRV	PredRRV	AbsRRVError	MeanObsRRV_minus_ObsRRV	Obs[0,1000]	Obs[1000,15000]	Obs[>15000]	Pred[0,1000]	Pred[1000,15000]	Pred[>15000]	ClassificationResult		Overall	lnRRV	RRV
Glc	Hex	Alpha	OBn	OTBS	OBn	OTBS	11.1982	8.52262	2.6756	5.15021	73000	5027.2	67972.8	66259.2	0	0	1	0	1	0	0		PCC	0.925641	0.680287	Mean_Observed_lnRRV	6.04801
Glc	Hex	Alpha	OTIPS	OBn	OBn	OBn	11.1273	10.4776	0.649707	5.07925	68000	35509.5	32490.5	61259.2	0	0	1	0	0	1	1		MAE	0.817067	4220.57	Mean_Observed_RRV	6740.8
Glc	Hex	Alpha	OTBS	OBn	OTBS	OBn	11.0021	10.9186	0.0835107	4.95409	60000	55192.9	4807.13	53259.2	0	0	1	0	0	1	1		RAE	0.359539	0.442761
Glc	Hex	Alpha	OTIPS	OBn	OTIPS	OBn	10.9682	10.9147	0.0534656	4.92019	58000	54980.4	3019.56	51259.2	0	0	1	0	0	1	1		Accuracy		0.769231
Gal	Hex	Alpha	OH	OBn	OBn	OBn	10.859	10.4496	0.409364	4.81099	52000	34531.8	17468.2	45259.2	0	0	1	0	0	1	1		N		117
Glc	Hex	Alpha	OTBS	OBn	OBn	OTBS	10.779	10.0972	0.681751	4.73095	48000	24275.1	23724.9	41259.2	0	0	1	0	0	1	1
Glc	Hex	Alpha	OBn	OBn	OTBS	OTBS	10.5966	8.72603	1.87061	4.54863	40000	6161.19	33838.8	33259.2	0	0	1	0	1	0	0
Glc	Hex	Alpha	OTBS	OBn	OBn	OBn	10.4913	10.5893	0.0980101	4.44327	36000	39707.1	3707.06	29259.2	0	0	1	0	0	1	1		[>15000]	lnRRV	RRV
Glc	Hex	Alpha	OBn	OTBS	OTBS	OBn	10.3735	9.11879	1.2547	4.32548	32000	9125.15	22874.9	25259.2	0	0	1	0	1	0	0		PCC	0.214673	0.190744
Glc	Hex	Alpha	OTIPS	OBn	OBn	OTIPS	10.0858	10.0514	0.0344442	4.0378	24000	23187.4	812.585	17259.2	0	0	1	0	0	1	1		MAE	0.888141	20093.8
Glc	Hex	Alpha	OBn	OTIPS	OBn	OTIPS	9.9988	8.60821	1.39059	3.95079	22000	5476.41	16523.6	15259.2	0	0	1	0	1	0	0		Accuracy		0.526316
Glc	Hex	Alpha	OBn	OBn	OTIPS	OBn	9.95228	9.46238	0.489898	3.90427	21000	12866.5	8133.53	14259.2	0	0	1	0	1	0	0		N		19
Gal	Hex	Alpha	OBn	OH	OPh	OPh	9.90349	8.15334	1.75015	3.85548	20000	3474.97	16525	13259.2	0	0	1	0	1	0	0
Glc	Hex	Alpha	OTBS	OTBS	OBn	OBn	9.90349	10.5442	0.64067	3.85548	20000	37955	17955	13259.2	0	0	1	0	0	1	1
Glc	Hex	Alpha	OBn	OTIPS	OBn	OBn	9.90349	8.98179	0.921693	3.85548	20000	7956.9	12043.1	13259.2	0	0	1	0	1	0	0		[1000,15000]	lnRRV	RRV
Glc	Hex	Alpha	OBn	OBn	OTIPS	OTIPS	9.79813	8.7502	1.04793	3.75012	18000	6311.94	11688.1	11259.2	0	0	1	0	1	0	0		PCC	0.733762	0.629444
GalNAc	HexNAc	Beta	NHTroc	OBn	OBn	OBn	9.75846	11.2447	1.48621	3.71045	17300	76471.6	59171.6	10559.2	0	0	1	0	0	1	1		MAE	0.653479	4113.22
Gal	Hex	Alpha	OBn	OBn	OBn	OBn	9.74097	10.5809	0.839888	3.69296	17000	39373.8	22373.8	10259.2	0	0	1	0	0	1	1		Accuracy		0.666667
Glc	Hex	Alpha	OBn	OTIPS	OTIPS	OBn	9.74097	9.24448	0.496487	3.69296	17000	10347.3	6652.69	10259.2	0	0	1	0	1	0	0		N		21
Glc	Hex	Alpha	OTIPS	OTIPS	OBn	OBn	9.4727	10.6042	1.13152	3.4247	13000	40304.6	27304.6	6259.2	0	1	0	0	0	1	0
Glc	Hex	Alpha	OBn	OTBS	OBn	OBn	9.39266	8.91394	0.478722	3.34465	12000	7434.9	4565.1	5259.2	0	1	0	0	1	0	1
Glc	Hex	Alpha	OBn	OBn	OBn	OTIPS	9.30565	8.57831	0.727341	3.25764	11000	5315.11	5684.89	4259.2	0	1	0	0	1	0	1		[0,1000]	lnRRV	RRV
Glc	Hex	Alpha	OBn	OBn	OTBS	OBn	9.30565	9.57845	0.2728	3.25764	11000	14450	3450.01	4259.2	0	1	0	0	1	0	1		PCC	0.828327	0.40974
Glc	Hex	Alpha	OBn	OBn	OBn	OTBS	9.06935	8.57197	0.497386	3.02134	8685	5281.51	3403.49	1944.2	0	1	0	0	1	0	1		MAE	0.844144	333.067
Gal	Hex	Alpha	OBn	OBn	OPh	OPh	8.87905	9.1486	0.269543	2.83105	7180	9401.24	2221.24	439.2	0	1	0	0	1	0	1		Accuracy		0.857143
GlcNAc	HexNAc	Beta	NHTroc	OBn	OBn	OBn	8.77956	9.8372	1.05764	2.73155	6500	18717.2	12217.2	240.8	0	1	0	0	0	1	0		N		77
Man	Hex	Alpha	OBn	OBn	OBn	OBn	8.51719	8.03967	0.47752	2.46918	5000	3101.6	1898.4	1740.8	0	1	0	0	1	0	1
Gal	Hex	Beta	OAc	OBn	OBn	OBn	8.47637	8.30921	0.167159	2.42836	4800	4061.11	738.888	1940.8	0	1	0	0	1	0	1
Glc	Hex	Alpha	OBn	OH	OBn	OBn	8.37793	8.2731	0.104834	2.32992	4350	3917.06	432.939	2390.8	0	1	0	0	1	0	1
Gal	Hex	Beta	OLev	OBn	OBn	OBn	8.29405	8.48031	0.186259	2.24604	4000	4818.94	818.938	2740.8	0	1	0	0	1	0	1
Gal	Hex	Alpha	OH	OPMB	OLev	OTBDPS	8.16934	7.92849	0.24085	2.12133	3531	2775.22	755.777	3209.8	0	1	0	0	1	0	1
GalNAc	HexNAc	Beta	NHTroc	OH	OAc	OAc	8.09224	6.4557	1.63654	2.04423	3269	636.317	2632.68	3471.8	0	1	0	1	0	0	0
Gal	Hex	Beta	OBz	OPMB	OH	OTBDPS	7.9363	8.16036	0.224053	1.88829	2797	3499.43	702.432	3943.8	0	1	0	0	1	0	1
Glc	Hex	Alpha	OBn	OBn	OBn	OBn	7.88458	9.10032	1.21575	1.83657	2656	8958.19	6302.19	4084.8	0	1	0	0	1	0	1
GalNAc	HexNAc	Beta	NHTroc	OH	OBz	OTBDPS	7.6009	7.60498	0.00408159	1.55289	2000	2008.18	8.17986	4740.8	0	1	0	0	1	0	1
Glc	Hex	Alpha	OH	OBn	OBn	OBn	7.54961	9.40128	1.85167	1.5016	1900	12103.9	10203.9	4840.8	0	1	0	0	1	0	1
Gal	Hex	Beta	OBz	OH	OPh	OPh	7.49053	6.41802	1.07251	1.44252	1791	612.789	1178.21	4949.8	0	1	0	1	0	0	0
GlcNAc	HexNAc	Beta	NHTFA	OBz	OLev	OBn	7.20712	6.28485	0.922264	1.15911	1349	536.386	812.614	5391.8	0	1	0	1	0	0	0
GalNAc	HexNAc	Alpha	N3	OBn	OBn	OBn	7.14441	6.20303	0.941378	1.0964	1267	494.244	772.756	5473.8	0	1	0	1	0	0	0
Glc	Hex	Beta	OBz	OBn	OBn	OBn	7.14283	6.89958	0.243243	1.09482	1265	991.863	273.137	5475.8	0	1	0	1	0	0	0
Glc	Hex	Beta	OAc	OBn	OBn	OBn	6.89061	7.15447	0.263865	0.8426	983	1279.82	296.819	5757.8	1	0	0	0	1	0	0
GalNAc	HexNAc	Beta	NHTroc	OH	OBz	OBz	6.74524	5.96423	0.781002	0.697227	850	389.255	460.745	5890.8	1	0	0	1	0	0	1
GalNAc	HexNAc	Alpha	N3	OBn	OBn	OBn	6.72982	6.18427	0.545552	0.681815	837	485.06	351.94	5903.8	1	0	0	1	0	0	1
Gal	Hex	Beta	OAc	OAc	OH	OBn	6.59496	5.76392	0.831043	0.546951	731.4	318.594	412.806	6009.4	1	0	0	1	0	0	1
GlcNAc	HexNAc	Beta	NHCOOBn	OBz	OLev	OTBDPS	6.58382	4.9793	1.60452	0.535815	723.3	145.373	577.927	6017.5	1	0	0	1	0	0	1
Gal	Hex	Beta	OLev	OBn	OPh	OPh	6.35802	7.18525	0.827238	0.310006	577.1	1319.82	742.725	6163.7	1	0	0	0	1	0	0
GlcNAc	HexNAc	Beta	NPhth	OBz	OLev	OBn	6.34861	3.13295	3.21566	0.300605	571.7	22.9416	548.758	6169.1	1	0	0	1	0	0	1
Glc	Hex	Alpha	OBn	OBn	OH	OBn	6.23048	8.73399	2.50351	0.182472	508	6210.46	5702.46	6232.8	1	0	0	0	1	0	0
Gal	Hex	Beta	OBz	OPMB	OLev	OH	6.17981	4.97231	1.2075	0.1318	482.9	144.36	338.54	6257.9	1	0	0	1	0	0	1
Glc	Hex	Alpha	OBn	OBn	OBn	OBz	6.16331	6.4637	0.300384	0.115306	475	641.429	166.429	6265.8	1	0	0	1	0	0	1
Man	Hex	Alpha	OH	OBz	OPh	OPh	6.13123	4.90701	1.22421	0.0832174	460	135.235	324.765	6280.8	1	0	0	1	0	0	1
GlcNAc	HexNAc	Beta	NHTroc	OBz	OLev	OBn	6.11744	6.13884	0.0214046	0.0694271	453.7	463.516	9.81593	6287.1	1	0	0	1	0	0	1
Man	Hex	Alpha	OTBS	OBz	OH	OTBS	6.09131	6.91467	0.823356	0.0433008	442	1006.93	564.934	6298.8	1	0	0	0	1	0	0
Man	Hex	Alpha	OH	OBn	OPh	OPh	6.08677	7.30532	1.21855	0.0387656	440	1488.2	1048.2	6300.8	1	0	0	0	1	0	0
Glc	Hex	Alpha	OBn	OBn	OBn	OAc	6.06379	6.91328	0.849493	0.0157761	430	1005.54	575.538	6310.8	1	0	0	0	1	0	0
Glc	Hex	Alpha	OBn	OBn	OBn	OH	6.01859	7.89728	1.87868	0.0294159	411	2689.95	2278.95	6329.8	1	0	0	0	1	0	0
Man	Hex	Alpha	OBn	OH	OPh	OPh	5.96871	5.93543	0.0332794	0.0793016	391	378.202	12.7981	6349.8	1	0	0	1	0	0	1
Gal	Hex	Beta	OBz	OPMB	OLev	OTBDPS	5.82924	5.73768	0.0915558	0.218769	340.1	310.345	29.7552	6400.7	1	0	0	1	0	0	1
Glc	Hex	Alpha	OBn	OBz	OBn	OBn	5.79909	6.80831	1.00921	0.248916	330	905.336	575.336	6410.8	1	0	0	1	0	0	1
Gal	Hex	Beta	OClAc	OH	OPh	OPh	5.76832	6.44382	0.675496	0.279688	320	628.802	308.802	6420.8	1	0	0	1	0	0	1
Man	Hex	Alpha	OBn	OBn	OPh	OPh	5.75257	6.73673	0.984157	0.295436	315	842.8	527.8	6425.8	1	0	0	1	0	0	1
Glc	Hex	Alpha	OBn	OAc	OBn	OBn	5.72359	6.82902	1.10544	0.324424	306	924.285	618.285	6434.8	1	0	0	1	0	0	1
GlcNAc	HexNAc	Beta	NHTroc	OAc	OH	OBn	5.71043	7.42814	1.71771	0.337582	302	1682.67	1380.67	6438.8	1	0	0	0	1	0	0
Gal	Hex	Beta	OBz	OBz	OPh	OPh	5.65494	5.03135	0.623595	0.393067	285.7	153.139	132.561	6455.1	1	0	0	1	0	0	1
GlcNAc	HexNAc	Beta	NHTroc	OLev	OH	OBn	5.64191	7.4586	1.81669	0.406102	282	1734.72	1452.72	6458.8	1	0	0	0	1	0	0
GlcNAc	HexNAc	Alpha	N3	OBn	OBn	OBn	5.59842	4.77334	0.825079	0.449587	270	118.314	151.686	6470.8	1	0	0	1	0	0	1
Glc	Hex	Alpha	OBn	OBn	OBz	OBn	5.46806	7.48514	2.01708	0.579949	237	1781.37	1544.37	6503.8	1	0	0	0	1	0	0
Man	Hex	Alpha	OTBS	OBz	OBz	OTBS	5.40717	4.33721	1.06996	0.640837	223	76.4939	146.506	6517.8	1	0	0	1	0	0	1
Glc	Hex	Alpha	OBn	OBn	OAc	OBn	5.3845	7.39025	2.00575	0.663514	218	1620.11	1402.11	6522.8	1	0	0	0	1	0	0
GlcNAc	HexNAc	Beta	NPhth	OBn	OPh	OPh	5.35186	5.53144	0.179578	0.696151	211	252.506	41.5062	6529.8	1	0	0	1	0	0	1
GalNAc	HexNAc	Beta	NHTroc	OAc	OAc	OAc	5.2832	5.30844	0.0252347	0.764805	197	202.034	5.03449	6543.8	1	0	0	1	0	0	1
Gal	Hex	Alpha	OBn	OClAc	OPh	OPh	5.22252	6.81742	1.59491	0.825493	185.4	913.626	728.226	6555.4	1	0	0	1	0	0	1
GlcNAc	HexNAc	Beta	NHTroc	OBz	OH	OBz	5.09314	4.96758	0.125553	0.954873	162.9	143.679	19.2207	6577.9	1	0	0	1	0	0	1
GlcNAc	HexNAc	Beta	NHTroc	OLev	OH	OBz	5.00395	5.12922	0.125277	1.04406	149	168.886	19.8858	6591.8	1	0	0	1	0	0	1
Gal	Hex	Beta	OBz	OH	OLev	OTBDPS	4.96215	5.0519	0.0897551	1.08586	142.9	156.319	13.4192	6597.9	1	0	0	1	0	0	1
Man	Hex	Alpha	OBz	OH	OPh	OPh	4.8752	3.72636	1.14884	1.17281	131	41.5277	89.4723	6609.8	1	0	0	1	0	0	1
Man	Hex	Alpha	OBz	OTBS	OH	OTBS	4.81218	6.44543	1.63325	1.23582	123	629.818	506.818	6617.8	1	0	0	1	0	0	1
GalNAc	HexNAc	Alpha	N3	OBn	OBn	OH	4.79579	5.18468	0.388889	1.25222	121	178.516	57.5162	6619.8	1	0	0	1	0	0	1
Gal	Hex	Beta	OBz	OClAc	OPh	OPh	4.7766	4.73512	0.0414802	1.27141	118.7	113.877	4.82298	6622.1	1	0	0	1	0	0	1
Man	Hex	Alpha	OTBS	OH	OBz	OTBS	4.70048	6.10049	1.40001	1.34753	110	446.077	336.077	6630.8	1	0	0	1	0	0	1
GlcNAc	HexNAc	Beta	NPhth	OAc	OH	OBn	4.63279	4.32892	0.303864	1.41522	102.8	75.8624	26.9376	6638	1	0	0	1	0	0	1
GalNAc	HexNAc	Beta	NPhth	OClAc	OPh	OPh	4.62497	4.66499	0.0400197	1.42304	102	106.165	4.16479	6638.8	1	0	0	1	0	0	1
GlcNAc	HexNAc	Beta	NPhth	OAc	OPh	OPh	4.54966	3.2468	1.30285	1.49835	94.6	25.708	68.892	6646.2	1	0	0	1	0	0	1
GlcNAc	HexNAc	Beta	NPhth	OBz	OH	OBn	4.43675	4.31978	0.116968	1.61126	84.5	75.1723	9.32766	6656.3	1	0	0	1	0	0	1
GlcNAc	HexNAc	Beta	NPhth	OBz	OPh	OPh	4.28221	3.46818	0.814027	1.7658	72.4	32.0783	40.3217	6668.4	1	0	0	1	0	0	1
Gal	Hex	Beta	OBz	OBz	OH	OBz	4.20618	3.34283	0.863352	1.84183	67.1	28.2991	38.8009	6673.7	1	0	0	1	0	0	1
Man	Hex	Alpha	OBz	OTBS	OBz	OTBS	4.09434	2.95716	1.13718	1.95366	60	19.2433	40.7567	6680.8	1	0	0	1	0	0	1
GlcNAc	HexNAc	Beta	NHTroc	OAc	OAc	OAc	4.0483	3.84469	0.20361	1.99971	57.3	46.7442	10.5558	6683.5	1	0	0	1	0	0	1
GlcNAc	HexNAc	Beta	NPhth	OH	OH	NO2Bz	4.04305	3.29704	0.746011	2.00496	57	27.0325	29.9675	6683.8	1	0	0	1	0	0	1
GlcNAc	HexNAc	Alpha	N3	OBn	OBn	OAc	3.98341	2.78666	1.19675	2.0646	53.7	16.2267	37.4733	6687.1	1	0	0	1	0	0	1
GlcNAc	HexNAc	Alpha	N3	OBn	OH	OAc	3.86493	2.59346	1.27147	2.18308	47.7	13.376	34.324	6693.1	1	0	0	1	0	0	1
Man	Hex	Alpha	OTBS	OBz	OBz	OH	3.68888	3.57777	0.111112	2.35913	40	35.7936	4.20644	6700.8	1	0	0	1	0	0	1
Gal	Hex	Beta	OClAc	OClAc	OPh	OPh	3.44681	4.8506	1.40379	2.6012	31.4	127.817	96.4171	6709.4	1	0	0	1	0	0	1
Gal	Hex	Beta	OBz	OH	OBz	OBz	3.36384	3.40108	0.0372404	2.68417	28.9	29.9965	1.09654	6711.9	1	0	0	1	0	0	1
Gal	Hex	Beta	OBz	OBz	OBz	OTBS	3.36384	3.39485	0.031004	2.68417	28.9	29.8101	0.91005	6711.9	1	0	0	1	0	0	1
GalNAc	HexNAc	Alpha	N3	OClAc	OPh	OPh	3.18221	2.73924	0.442975	2.8658	24.1	15.4752	8.62483	6716.7	1	0	0	1	0	0	1
GlcNAc	HexNAc	Alpha	N3	OBn	OBn	OH	3.13549	4.28375	1.14826	2.91251	23	72.512	49.512	6717.8	1	0	0	1	0	0	1
GalNAc	HexNAc	Alpha	N3	OH	OBn	OTBDPS	3.11795	5.7372	2.61925	2.93006	22.6	310.194	287.594	6718.2	1	0	0	1	0	0	1
GlcNAc	HexNAc	Beta	NPhth	OH	OPh	OPh	2.99573	4.81756	1.82182	3.05228	20	123.662	103.662	6720.8	1	0	0	1	0	0	1
GlcNAc	HexNAc	Alpha	N3	OBn	OH	OTBDPS	2.96011	4.63588	1.67577	3.0879	19.3	103.118	83.8183	6721.5	1	0	0	1	0	0	1
Gal	Hex	Alpha	OH	OBz	OBz	OBz	2.8679	4.33959	1.4717	3.18011	17.6	76.6765	59.0765	6723.2	1	0	0	1	0	0	1
GlcNAc	HexNAc	Alpha	N3	OH	OBn	OTBDPS	2.82138	3.31608	0.494705	3.22663	16.8	27.5522	10.7522	6724	1	0	0	1	0	0	1
GalNAc	HexNAc	Alpha	N3	OBz	OH	OTBDPS	2.71469	4.35868	1.64398	3.33331	15.1	78.1539	63.0539	6725.7	1	0	0	1	0	0	1
Gal	Hex	Beta	OAc	OAc	OAc	OAc	2.66026	2.64673	0.0135307	3.38775	14.3	14.1078	0.192186	6726.5	1	0	0	1	0	0	1
GlcNAc	HexNAc	Alpha	N3	OBz	OH	OTBDPS	2.60269	2.99006	0.387367	3.44532	13.5	19.8868	6.3868	6727.3	1	0	0	1	0	0	1
Gal	Hex	Beta	OBz	OBz	OBz	OH	2.57261	2.53608	0.0365324	3.4754	13.1	12.6301	0.469938	6727.7	1	0	0	1	0	0	1
GlcNAc	HexNAc	Beta	NPhth	OAc	OH	OBz	2.43361	2.00142	0.43219	3.6144	11.4	7.39958	4.00042	6729.4	1	0	0	1	0	0	1
GalNAc	HexNAc	Beta	NPhth	OAc	OAc	OAc	2.34181	2.31397	0.0278367	3.7062	10.4	10.1145	0.28551	6730.4	1	0	0	1	0	0	1
Glc	Hex	Beta	OBz	OBz	OH	OBz	2.24071	1.90008	0.340632	3.8073	9.4	6.68641	2.71359	6731.4	1	0	0	1	0	0	1
Gal	Hex	Beta	OBz	OBz	OBz	OBz	1.74047	1.7588	0.0183349	4.30754	5.7	5.80547	0.105473	6735.1	1	0	0	1	0	0	1
GlcNAc	HexNAc	Beta	NPhth	OBz	OH	OBz	1.74047	2.11569	0.375224	4.30754	5.7	8.29531	2.59531	6735.1	1	0	0	1	0	0	1
GlcNAc	HexNAc	Beta	NPhth	OBz	OBz	OTBDPS	1.72277	2.05029	0.327521	4.32524	5.6	7.77014	2.17014	6735.2	1	0	0	1	0	0	1
GlcNAc	HexNAc	Beta	NPhth	NO2Bz	OH	NO2Bz	1.16315	2.10741	0.944257	4.88486	3.2	8.22689	5.02689	6737.6	1	0	0	1	0	0	1
Glc	Hex	Beta	OAc	OAc	OAc	OAc	0.993252	1.47376	0.480505	5.05476	2.7	4.36561	1.66561	6738.1	1	0	0	1	0	0	1
GlcNAc	HexNAc	Beta	NPhth	OAc	OAc	OAc	0.530628	0.928933	0.398305	5.51738	1.7	2.53181	0.831806	6739.1	1	0	0	1	0	0	1
Glc	Hex	Beta	OBz	OBz	OBz	OBz	0.262364	0.596539	0.334175	5.78564	1.3	1.81582	0.515823	6739.5	1	0	0	1	0	0	1
Man	Hex	Alpha	OAc	OAc	OAc	OAc	0	1.16118	1.16118	6.04801	1	3.1937	2.1937	6739.8	1	0	0	1	0	0	1

## Sheet: 3
SugarType	SugarClass	ProductAnomericState	R2	R3	R4	R6	ObsLnRRV	PredLnRRV	AbsLnRRVError	MeanObsLnRRV_minus_ObsLnRRV	ObsRRV	PredRRV	AbsRRVError	MeanObsRRV_minus_ObsRRV	Obs[0,1000]	Obs[1000,15000]	Obs[>15000]	Pred[0,1000]	Pred[1000,15000]	Pred[>15000]	ClassificationResult		Overall	lnRRV	RRV
Glc	Hex	Alpha	OBn	OTBS	OBn	OTBS	11.1982	9.5372	1.66101	5.15021	73000	13866.1	59133.9	66259.2	0	0	1	0	1	0	0		PCC	0.921924	0.767531	Mean_Observed_lnRRV	6.04801
Glc	Hex	Alpha	OTIPS	OBn	OBn	OBn	11.1273	9.88048	1.24678	5.07925	68000	19545.1	48454.9	61259.2	0	0	1	0	0	1	1		MAE	0.851183	3876.85	Mean_Observed_RRV	6740.8
Glc	Hex	Alpha	OTBS	OBn	OTBS	OBn	11.0021	10.5164	0.485695	4.95409	60000	36916.2	23083.8	53259.2	0	0	1	0	0	1	1		RAE	0.374551	0.406703
Glc	Hex	Alpha	OTIPS	OBn	OTIPS	OBn	10.9682	10.4985	0.469716	4.92019	58000	36260.4	21739.6	51259.2	0	0	1	0	0	1	1		Accuracy		0.74359
Gal	Hex	Alpha	OH	OBn	OBn	OBn	10.859	10.3009	0.558077	4.81099	52000	29760	22240	45259.2	0	0	1	0	0	1	1		N		117
Glc	Hex	Alpha	OTBS	OBn	OBn	OTBS	10.779	9.68272	1.09623	4.73095	48000	16038.1	31961.9	41259.2	0	0	1	0	0	1	1
Glc	Hex	Alpha	OBn	OBn	OTBS	OTBS	10.5966	8.8902	1.70643	4.54863	40000	7260.49	32739.5	33259.2	0	0	1	0	1	0	0
Glc	Hex	Alpha	OTBS	OBn	OBn	OBn	10.4913	10.2237	0.267542	4.44327	36000	27549.3	8450.7	29259.2	0	0	1	0	0	1	1		[>15000]	lnRRV	RRV
Glc	Hex	Alpha	OBn	OTBS	OTBS	OBn	10.3735	8.98464	1.38885	4.32548	32000	7979.61	24020.4	25259.2	0	0	1	0	1	0	0		PCC	0.364192	0.414383
Glc	Hex	Alpha	OTIPS	OBn	OBn	OTIPS	10.0858	10.2776	0.191783	4.0378	24000	29073.8	5073.77	17259.2	0	0	1	0	0	1	1		MAE	0.781341	17810.1
Glc	Hex	Alpha	OBn	OTIPS	OBn	OTIPS	9.9988	9.90276	0.0960356	3.95079	22000	19985.5	2014.5	15259.2	0	0	1	0	0	1	1		Accuracy		0.578947
Glc	Hex	Alpha	OBn	OBn	OTIPS	OBn	9.95228	9.06129	0.890984	3.90427	21000	8615.29	12384.7	14259.2	0	0	1	0	1	0	0		N		19
Gal	Hex	Alpha	OBn	OH	OPh	OPh	9.90349	7.19825	2.70524	3.85548	20000	1337.09	18662.9	13259.2	0	0	1	0	1	0	0
Glc	Hex	Alpha	OTBS	OTBS	OBn	OBn	9.90349	9.90247	0.00101463	3.85548	20000	19979.7	20.2823	13259.2	0	0	1	0	0	1	1
Glc	Hex	Alpha	OBn	OTIPS	OBn	OBn	9.90349	8.73853	1.16496	3.85548	20000	6238.7	13761.3	13259.2	0	0	1	0	1	0	0		[1000,15000]	lnRRV	RRV
Glc	Hex	Alpha	OBn	OBn	OTIPS	OTIPS	9.79813	9.74792	0.0502076	3.75012	18000	17118.6	881.424	11259.2	0	0	1	0	0	1	1		PCC	0.670298	0.661211
GalNAc	HexNAc	Beta	NHTroc	OBn	OBn	OBn	9.75846	10.0164	0.25792	3.71045	17300	22390.3	5090.28	10559.2	0	0	1	0	0	1	1		MAE	0.949209	4572.84
Gal	Hex	Alpha	OBn	OBn	OBn	OBn	9.74097	9.30446	0.43651	3.69296	17000	10986.9	6013.1	10259.2	0	0	1	0	1	0	0		Accuracy		0.428571
Glc	Hex	Alpha	OBn	OTIPS	OTIPS	OBn	9.74097	9.57049	0.170482	3.69296	17000	14335.4	2664.61	10259.2	0	0	1	0	1	0	0		N		21
Glc	Hex	Alpha	OTIPS	OTIPS	OBn	OBn	9.4727	10.0927	0.619973	3.4247	13000	24165.4	11165.4	6259.2	0	1	0	0	0	1	0
Glc	Hex	Alpha	OBn	OTBS	OBn	OBn	9.39266	9.63093	0.238264	3.34465	12000	15228.5	3228.53	5259.2	0	1	0	0	0	1	0
Glc	Hex	Alpha	OBn	OBn	OBn	OTIPS	9.30565	8.69646	0.609191	3.25764	11000	5981.7	5018.3	4259.2	0	1	0	0	1	0	1		[0,1000]	lnRRV	RRV
Glc	Hex	Alpha	OBn	OBn	OTBS	OBn	9.30565	10.1572	0.851506	3.25764	11000	25774.9	14774.9	4259.2	0	1	0	0	0	1	0		PCC	0.821883	0.505907
Glc	Hex	Alpha	OBn	OBn	OBn	OTBS	9.06935	9.99144	0.922083	3.02134	8685	21838.6	13153.6	1944.2	0	1	0	0	0	1	0		MAE	0.841682	248.97
Gal	Hex	Alpha	OBn	OBn	OPh	OPh	8.87905	7.12969	1.74937	2.83105	7180	1248.49	5931.51	439.2	0	1	0	0	1	0	1		Accuracy		0.87013
GlcNAc	HexNAc	Beta	NHTroc	OBn	OBn	OBn	8.77956	8.3022	0.477358	2.73155	6500	4032.73	2467.27	240.8	0	1	0	0	1	0	1		N		77
Man	Hex	Alpha	OBn	OBn	OBn	OBn	8.51719	7.7259	0.791292	2.46918	5000	2266.29	2733.71	1740.8	0	1	0	0	1	0	1
Gal	Hex	Beta	OAc	OBn	OBn	OBn	8.47637	8.46308	0.0132881	2.42836	4800	4736.64	63.361	1940.8	0	1	0	0	1	0	1
Glc	Hex	Alpha	OBn	OH	OBn	OBn	8.37793	7.95428	0.423652	2.32992	4350	2847.74	1502.26	2390.8	0	1	0	0	1	0	1
Gal	Hex	Beta	OLev	OBn	OBn	OBn	8.29405	8.58032	0.286272	2.24604	4000	5325.82	1325.82	2740.8	0	1	0	0	1	0	1
Gal	Hex	Alpha	OH	OPMB	OLev	OTBDPS	8.16934	6.88052	1.28881	2.12133	3531	973.136	2557.86	3209.8	0	1	0	1	0	0	0
GalNAc	HexNAc	Beta	NHTroc	OH	OAc	OAc	8.09224	6.43424	1.658	2.04423	3269	622.811	2646.19	3471.8	0	1	0	1	0	0	0
Gal	Hex	Beta	OBz	OPMB	OH	OTBDPS	7.9363	5.41795	2.51835	1.88829	2797	225.417	2571.58	3943.8	0	1	0	1	0	0	0
Glc	Hex	Alpha	OBn	OBn	OBn	OBn	7.88458	8.63551	0.750935	1.83657	2656	5628.01	2972.01	4084.8	0	1	0	0	1	0	1
GalNAc	HexNAc	Beta	NHTroc	OH	OBz	OTBDPS	7.6009	6.3292	1.2717	1.55289	2000	560.708	1439.29	4740.8	0	1	0	1	0	0	0
Glc	Hex	Alpha	OH	OBn	OBn	OBn	7.54961	9.97864	2.42903	1.5016	1900	21561	19661	4840.8	0	1	0	0	0	1	0
Gal	Hex	Beta	OBz	OH	OPh	OPh	7.49053	6.35884	1.13169	1.44252	1791	577.573	1213.43	4949.8	0	1	0	1	0	0	0
GlcNAc	HexNAc	Beta	NHTFA	OBz	OLev	OBn	7.20712	5.87283	1.33429	1.15911	1349	355.253	993.747	5391.8	0	1	0	1	0	0	0
GalNAc	HexNAc	Alpha	N3	OBn	OBn	OBn	7.14441	6.72846	0.415949	1.0964	1267	835.858	431.142	5473.8	0	1	0	1	0	0	0
Glc	Hex	Beta	OBz	OBn	OBn	OBn	7.14283	6.99045	0.152377	1.09482	1265	1086.21	178.789	5475.8	0	1	0	0	1	0	1
Glc	Hex	Beta	OAc	OBn	OBn	OBn	6.89061	7.04728	0.156674	0.8426	983	1149.73	166.731	5757.8	1	0	0	0	1	0	0
GalNAc	HexNAc	Beta	NHTroc	OH	OBz	OBz	6.74524	6.51312	0.232121	0.697227	850	673.923	176.077	5890.8	1	0	0	1	0	0	1
GalNAc	HexNAc	Alpha	N3	OBn	OBn	OBn	6.72982	7.13215	0.40233	0.681815	837	1251.57	414.571	5903.8	1	0	0	0	1	0	0
Gal	Hex	Beta	OAc	OAc	OH	OBn	6.59496	5.00718	1.58778	0.546951	731.4	149.482	581.918	6009.4	1	0	0	1	0	0	1
GlcNAc	HexNAc	Beta	NHCOOBn	OBz	OLev	OTBDPS	6.58382	4.45346	2.13037	0.535815	723.3	85.9236	637.376	6017.5	1	0	0	1	0	0	1
Gal	Hex	Beta	OLev	OBn	OPh	OPh	6.35802	6.21978	0.138238	0.310006	577.1	502.591	74.5087	6163.7	1	0	0	1	0	0	1
GlcNAc	HexNAc	Beta	NPhth	OBz	OLev	OBn	6.34861	4.05593	2.29269	0.300605	571.7	57.7386	513.961	6169.1	1	0	0	1	0	0	1
Glc	Hex	Alpha	OBn	OBn	OH	OBn	6.23048	7.88592	1.65543	0.182472	508	2659.56	2151.56	6232.8	1	0	0	0	1	0	0
Gal	Hex	Beta	OBz	OPMB	OLev	OH	6.17981	5.10306	1.07675	0.1318	482.9	164.524	318.376	6257.9	1	0	0	1	0	0	1
Glc	Hex	Alpha	OBn	OBn	OBn	OBz	6.16331	5.7992	0.364115	0.115306	475	330.036	144.964	6265.8	1	0	0	1	0	0	1
Man	Hex	Alpha	OH	OBz	OPh	OPh	6.13123	4.70396	1.42727	0.0832174	460	110.383	349.617	6280.8	1	0	0	1	0	0	1
GlcNAc	HexNAc	Beta	NHTroc	OBz	OLev	OBn	6.11744	7.6122	1.49476	0.0694271	453.7	2022.71	1569.01	6287.1	1	0	0	0	1	0	0
Man	Hex	Alpha	OTBS	OBz	OH	OTBS	6.09131	5.97789	0.113423	0.0433008	442	394.606	47.3942	6298.8	1	0	0	1	0	0	1
Man	Hex	Alpha	OH	OBn	OPh	OPh	6.08677	7.44507	1.35829	0.0387656	440	1711.4	1271.4	6300.8	1	0	0	0	1	0	0
Glc	Hex	Alpha	OBn	OBn	OBn	OAc	6.06379	6.34695	0.283169	0.0157761	430	570.751	140.751	6310.8	1	0	0	1	0	0	1
Glc	Hex	Alpha	OBn	OBn	OBn	OH	6.01859	7.91182	1.89322	0.0294159	411	2729.34	2318.34	6329.8	1	0	0	0	1	0	0
Man	Hex	Alpha	OBn	OH	OPh	OPh	5.96871	6.95206	0.983349	0.0793016	391	1045.3	654.297	6349.8	1	0	0	0	1	0	0
Gal	Hex	Beta	OBz	OPMB	OLev	OTBDPS	5.82924	7.01301	1.18377	0.218769	340.1	1111	770.897	6400.7	1	0	0	0	1	0	0
Glc	Hex	Alpha	OBn	OBz	OBn	OBn	5.79909	6.14546	0.346371	0.248916	330	466.596	136.596	6410.8	1	0	0	1	0	0	1
Gal	Hex	Beta	OClAc	OH	OPh	OPh	5.76832	6.34213	0.573805	0.279688	320	568.003	248.003	6420.8	1	0	0	1	0	0	1
Man	Hex	Alpha	OBn	OBn	OPh	OPh	5.75257	7.19072	1.43815	0.295436	315	1327.06	1012.06	6425.8	1	0	0	0	1	0	0
Glc	Hex	Alpha	OBn	OAc	OBn	OBn	5.72359	6.17679	0.453206	0.324424	306	481.445	175.445	6434.8	1	0	0	1	0	0	1
GlcNAc	HexNAc	Beta	NHTroc	OAc	OH	OBn	5.71043	6.12597	0.415547	0.337582	302	457.59	155.59	6438.8	1	0	0	1	0	0	1
Gal	Hex	Beta	OBz	OBz	OPh	OPh	5.65494	5.24264	0.412305	0.393067	285.7	189.168	96.5318	6455.1	1	0	0	1	0	0	1
GlcNAc	HexNAc	Beta	NHTroc	OLev	OH	OBn	5.64191	5.88708	0.245172	0.406102	282	360.351	78.3512	6458.8	1	0	0	1	0	0	1
GlcNAc	HexNAc	Alpha	N3	OBn	OBn	OBn	5.59842	6.38758	0.78916	0.449587	270	594.417	324.417	6470.8	1	0	0	1	0	0	1
Glc	Hex	Alpha	OBn	OBn	OBz	OBn	5.46806	5.66083	0.192766	0.579949	237	287.386	50.386	6503.8	1	0	0	1	0	0	1
Man	Hex	Alpha	OTBS	OBz	OBz	OTBS	5.40717	4.59802	0.809153	0.640837	223	99.2874	123.713	6517.8	1	0	0	1	0	0	1
Glc	Hex	Alpha	OBn	OBn	OAc	OBn	5.3845	6.03005	0.645553	0.663514	218	415.735	197.735	6522.8	1	0	0	1	0	0	1
GlcNAc	HexNAc	Beta	NPhth	OBn	OPh	OPh	5.35186	4.30917	1.04269	0.696151	211	74.3787	136.621	6529.8	1	0	0	1	0	0	1
GalNAc	HexNAc	Beta	NHTroc	OAc	OAc	OAc	5.2832	5.05924	0.223962	0.764805	197	157.471	39.5289	6543.8	1	0	0	1	0	0	1
Gal	Hex	Alpha	OBn	OClAc	OPh	OPh	5.22252	6.59815	1.37563	0.825493	185.4	733.737	548.337	6555.4	1	0	0	1	0	0	1
GlcNAc	HexNAc	Beta	NHTroc	OBz	OH	OBz	5.09314	4.57631	0.516824	0.954873	162.9	97.1555	65.7445	6577.9	1	0	0	1	0	0	1
GlcNAc	HexNAc	Beta	NHTroc	OLev	OH	OBz	5.00395	5.16104	0.157095	1.04406	149	174.346	25.346	6591.8	1	0	0	1	0	0	1
Gal	Hex	Beta	OBz	OH	OLev	OTBDPS	4.96215	5.45921	0.497065	1.08586	142.9	234.912	92.0118	6597.9	1	0	0	1	0	0	1
Man	Hex	Alpha	OBz	OH	OPh	OPh	4.8752	5.00084	0.125642	1.17281	131	148.538	17.5378	6609.8	1	0	0	1	0	0	1
Man	Hex	Alpha	OBz	OTBS	OH	OTBS	4.81218	6.40377	1.59159	1.23582	123	604.12	481.12	6617.8	1	0	0	1	0	0	1
GalNAc	HexNAc	Alpha	N3	OBn	OBn	OH	4.79579	3.70277	1.09302	1.25222	121	40.5596	80.4404	6619.8	1	0	0	1	0	0	1
Gal	Hex	Beta	OBz	OClAc	OPh	OPh	4.7766	4.94052	0.163923	1.27141	118.7	139.843	21.1433	6622.1	1	0	0	1	0	0	1
Man	Hex	Alpha	OTBS	OH	OBz	OTBS	4.70048	7.51516	2.81468	1.34753	110	1835.66	1725.66	6630.8	1	0	0	0	1	0	0
GlcNAc	HexNAc	Beta	NPhth	OAc	OH	OBn	4.63279	4.40492	0.227864	1.41522	102.8	81.8527	20.9473	6638	1	0	0	1	0	0	1
GalNAc	HexNAc	Beta	NPhth	OClAc	OPh	OPh	4.62497	4.2425	0.382472	1.42304	102	69.5817	32.4183	6638.8	1	0	0	1	0	0	1
GlcNAc	HexNAc	Beta	NPhth	OAc	OPh	OPh	4.54966	3.89732	0.652338	1.49835	94.6	49.2702	45.3298	6646.2	1	0	0	1	0	0	1
GlcNAc	HexNAc	Beta	NPhth	OBz	OH	OBn	4.43675	4.4422	0.00545203	1.61126	84.5	84.962	0.461955	6656.3	1	0	0	1	0	0	1
GlcNAc	HexNAc	Beta	NPhth	OBz	OPh	OPh	4.28221	4.79367	0.511466	1.7658	72.4	120.744	48.3439	6668.4	1	0	0	1	0	0	1
Gal	Hex	Beta	OBz	OBz	OH	OBz	4.20618	3.44797	0.758211	1.84183	67.1	31.4366	35.6634	6673.7	1	0	0	1	0	0	1
Man	Hex	Alpha	OBz	OTBS	OBz	OTBS	4.09434	2.69665	1.3977	1.95366	60	14.8299	45.1701	6680.8	1	0	0	1	0	0	1
GlcNAc	HexNAc	Beta	NHTroc	OAc	OAc	OAc	4.0483	4.2523	0.203996	1.99971	57.3	70.2666	12.9666	6683.5	1	0	0	1	0	0	1
GlcNAc	HexNAc	Beta	NPhth	OH	OH	NO2Bz	4.04305	2.38938	1.65367	2.00496	57	10.9068	46.0932	6683.8	1	0	0	1	0	0	1
GlcNAc	HexNAc	Alpha	N3	OBn	OBn	OAc	3.98341	3.87721	0.106198	2.0646	53.7	48.2895	5.41046	6687.1	1	0	0	1	0	0	1
GlcNAc	HexNAc	Alpha	N3	OBn	OH	OAc	3.86493	3.06365	0.801279	2.18308	47.7	21.4056	26.2944	6693.1	1	0	0	1	0	0	1
Man	Hex	Alpha	OTBS	OBz	OBz	OH	3.68888	4.20014	0.511258	2.35913	40	66.6955	26.6955	6700.8	1	0	0	1	0	0	1
Gal	Hex	Beta	OClAc	OClAc	OPh	OPh	3.44681	4.35562	0.908811	2.6012	31.4	77.915	46.515	6709.4	1	0	0	1	0	0	1
Gal	Hex	Beta	OBz	OH	OBz	OBz	3.36384	3.47997	0.116126	2.68417	28.9	32.4587	3.55866	6711.9	1	0	0	1	0	0	1
Gal	Hex	Beta	OBz	OBz	OBz	OTBS	3.36384	3.9174	0.553563	2.68417	28.9	50.2698	21.3698	6711.9	1	0	0	1	0	0	1
GalNAc	HexNAc	Alpha	N3	OClAc	OPh	OPh	3.18221	3.7274	0.545192	2.8658	24.1	41.571	17.471	6716.7	1	0	0	1	0	0	1
GlcNAc	HexNAc	Alpha	N3	OBn	OBn	OH	3.13549	4.2246	1.0891	2.91251	23	68.347	45.347	6717.8	1	0	0	1	0	0	1
GalNAc	HexNAc	Alpha	N3	OH	OBn	OTBDPS	3.11795	3.87018	0.75223	2.93006	22.6	47.951	25.351	6718.2	1	0	0	1	0	0	1
GlcNAc	HexNAc	Beta	NPhth	OH	OPh	OPh	2.99573	5.64289	2.64716	3.05228	20	282.277	262.277	6720.8	1	0	0	1	0	0	1
GlcNAc	HexNAc	Alpha	N3	OBn	OH	OTBDPS	2.96011	4.61877	1.65867	3.0879	19.3	101.37	82.0697	6721.5	1	0	0	1	0	0	1
Gal	Hex	Alpha	OH	OBz	OBz	OBz	2.8679	4.17044	1.30255	3.18011	17.6	64.7442	47.1442	6723.2	1	0	0	1	0	0	1
GlcNAc	HexNAc	Alpha	N3	OH	OBn	OTBDPS	2.82138	3.31097	0.489589	3.22663	16.8	27.4117	10.6117	6724	1	0	0	1	0	0	1
GalNAc	HexNAc	Alpha	N3	OBz	OH	OTBDPS	2.71469	3.56791	0.853217	3.33331	15.1	35.4425	20.3425	6725.7	1	0	0	1	0	0	1
Gal	Hex	Beta	OAc	OAc	OAc	OAc	2.66026	1.99007	0.670192	3.38775	14.3	7.31603	6.98397	6726.5	1	0	0	1	0	0	1
GlcNAc	HexNAc	Alpha	N3	OBz	OH	OTBDPS	2.60269	1.74608	0.856609	3.44532	13.5	5.73209	7.76791	6727.3	1	0	0	1	0	0	1
Gal	Hex	Beta	OBz	OBz	OBz	OH	2.57261	3.01305	0.440438	3.4754	13.1	20.3494	7.24938	6727.7	1	0	0	1	0	0	1
GlcNAc	HexNAc	Beta	NPhth	OAc	OH	OBz	2.43361	2.13286	0.300755	3.6144	11.4	8.43895	2.96105	6729.4	1	0	0	1	0	0	1
GalNAc	HexNAc	Beta	NPhth	OAc	OAc	OAc	2.34181	2.79051	0.448705	3.7062	10.4	16.2893	5.88934	6730.4	1	0	0	1	0	0	1
Glc	Hex	Beta	OBz	OBz	OH	OBz	2.24071	2.98736	0.746649	3.8073	9.4	19.8332	10.4332	6731.4	1	0	0	1	0	0	1
Gal	Hex	Beta	OBz	OBz	OBz	OBz	1.74047	1.5967	0.143764	4.30754	5.7	4.93672	0.763276	6735.1	1	0	0	1	0	0	1
GlcNAc	HexNAc	Beta	NPhth	OBz	OH	OBz	1.74047	2.50286	0.76239	4.30754	5.7	12.2173	6.51734	6735.1	1	0	0	1	0	0	1
GlcNAc	HexNAc	Beta	NPhth	OBz	OBz	OTBDPS	1.72277	3.53423	1.81146	4.32524	5.6	34.2686	28.6686	6735.2	1	0	0	1	0	0	1
GlcNAc	HexNAc	Beta	NPhth	NO2Bz	OH	NO2Bz	1.16315	3.15977	1.99662	4.88486	3.2	23.5653	20.3653	6737.6	1	0	0	1	0	0	1
Glc	Hex	Beta	OAc	OAc	OAc	OAc	0.993252	1.33393	0.340677	5.05476	2.7	3.79593	1.09593	6738.1	1	0	0	1	0	0	1
GlcNAc	HexNAc	Beta	NPhth	OAc	OAc	OAc	0.530628	1.63304	1.10242	5.51738	1.7	5.11943	3.41943	6739.1	1	0	0	1	0	0	1
Glc	Hex	Beta	OBz	OBz	OBz	OBz	0.262364	0.688066	0.425702	5.78564	1.3	1.98986	0.689864	6739.5	1	0	0	1	0	0	1
Man	Hex	Alpha	OAc	OAc	OAc	OAc	0	1.93796	1.93796	6.04801	1	6.94454	5.94454	6739.8	1	0	0	1	0	0	1

## Sheet: 4
SugarType	SugarClass	ProductAnomericState	R2	R3	R4	R6	ObsLnRRV	PredLnRRV	AbsLnRRVError	MeanObsLnRRV_minus_ObsLnRRV	ObsRRV	PredRRV	AbsRRVError	MeanObsRRV_minus_ObsRRV	Obs[0,1000]	Obs[1000,15000]	Obs[>15000]	Pred[0,1000]	Pred[1000,15000]	Pred[>15000]	ClassificationResult		Overall	lnRRV	RRV
Glc	Hex	Alpha	OBn	OTBS	OBn	OTBS	11.1982	9.54895	1.64927	5.15021	73000	14029.9	58970.1	66259.2	0	0	1	0	1	0	0		PCC	0.922248	0.776819	Mean_Observed_lnRRV	6.04801
Glc	Hex	Alpha	OTIPS	OBn	OBn	OBn	11.1273	9.82927	1.298	5.07925	68000	18569.3	49430.7	61259.2	0	0	1	0	0	1	1		MAE	0.852345	3868.84	Mean_Observed_RRV	6740.8
Glc	Hex	Alpha	OTBS	OBn	OTBS	OBn	11.0021	10.5764	0.425652	4.95409	60000	39200.6	20799.4	53259.2	0	0	1	0	0	1	1		RAE	0.375062	0.405863
Glc	Hex	Alpha	OTIPS	OBn	OTIPS	OBn	10.9682	10.5027	0.465529	4.92019	58000	36412.6	21587.4	51259.2	0	0	1	0	0	1	1		Accuracy		0.752137
Gal	Hex	Alpha	OH	OBn	OBn	OBn	10.859	10.2909	0.568071	4.81099	52000	29464.1	22535.9	45259.2	0	0	1	0	0	1	1		N		117
Glc	Hex	Alpha	OTBS	OBn	OBn	OTBS	10.779	9.73548	1.04347	4.73095	48000	16907	31093	41259.2	0	0	1	0	0	1	1
Glc	Hex	Alpha	OBn	OBn	OTBS	OTBS	10.5966	8.90326	1.69337	4.54863	40000	7355.95	32644	33259.2	0	0	1	0	1	0	0
Glc	Hex	Alpha	OTBS	OBn	OBn	OBn	10.4913	10.1503	0.340938	4.44327	36000	25599.7	10400.3	29259.2	0	0	1	0	0	1	1		[>15000]	lnRRV	RRV
Glc	Hex	Alpha	OBn	OTBS	OTBS	OBn	10.3735	9.02793	1.34556	4.32548	32000	8332.58	23667.4	25259.2	0	0	1	0	1	0	0		PCC	0.37622	0.433123
Glc	Hex	Alpha	OTIPS	OBn	OBn	OTIPS	10.0858	10.2448	0.158947	4.0378	24000	28134.6	4134.61	17259.2	0	0	1	0	0	1	1		MAE	0.793374	18072.3
Glc	Hex	Alpha	OBn	OTIPS	OBn	OTIPS	9.9988	9.75426	0.244539	3.95079	22000	17227.4	4772.57	15259.2	0	0	1	0	0	1	1		Accuracy		0.526316
Glc	Hex	Alpha	OBn	OBn	OTIPS	OBn	9.95228	9.11233	0.839952	3.90427	21000	9066.36	11933.6	14259.2	0	0	1	0	1	0	0		N		19
Gal	Hex	Alpha	OBn	OH	OPh	OPh	9.90349	7.17545	2.72804	3.85548	20000	1306.94	18693.1	13259.2	0	0	1	0	1	0	0
Glc	Hex	Alpha	OTBS	OTBS	OBn	OBn	9.90349	9.99449	0.0909982	3.85548	20000	21905.3	1905.34	13259.2	0	0	1	0	0	1	1
Glc	Hex	Alpha	OBn	OTIPS	OBn	OBn	9.90349	8.78572	1.11776	3.85548	20000	6540.21	13459.8	13259.2	0	0	1	0	1	0	0		[1000,15000]	lnRRV	RRV
Glc	Hex	Alpha	OBn	OBn	OTIPS	OTIPS	9.79813	9.57375	0.224376	3.75012	18000	14382.3	3617.74	11259.2	0	0	1	0	1	0	0		PCC	0.673372	0.661525
GalNAc	HexNAc	Beta	NHTroc	OBn	OBn	OBn	9.75846	10.0348	0.276326	3.71045	17300	22806.2	5506.21	10559.2	0	0	1	0	0	1	1		MAE	0.927902	4272.23
Gal	Hex	Alpha	OBn	OBn	OBn	OBn	9.74097	9.3617	0.379273	3.69296	17000	11634.1	5365.91	10259.2	0	0	1	0	1	0	0		Accuracy		0.52381
Glc	Hex	Alpha	OBn	OTIPS	OTIPS	OBn	9.74097	9.55694	0.184024	3.69296	17000	14142.6	2857.43	10259.2	0	0	1	0	1	0	0		N		21
Glc	Hex	Alpha	OTIPS	OTIPS	OBn	OBn	9.4727	10.0688	0.596082	3.4247	13000	23594.9	10594.9	6259.2	0	1	0	0	0	1	0
Glc	Hex	Alpha	OBn	OTBS	OBn	OBn	9.39266	9.50211	0.109449	3.34465	12000	13388	1387.96	5259.2	0	1	0	0	1	0	1
Glc	Hex	Alpha	OBn	OBn	OBn	OTIPS	9.30565	8.78281	0.522836	3.25764	11000	6521.2	4478.8	4259.2	0	1	0	0	1	0	1		[0,1000]	lnRRV	RRV
Glc	Hex	Alpha	OBn	OBn	OTBS	OBn	9.30565	10.13	0.824367	3.25764	11000	25084.8	14084.8	4259.2	0	1	0	0	0	1	0		PCC	0.822516	0.500705
Glc	Hex	Alpha	OBn	OBn	OBn	OTBS	9.06935	9.91515	0.845794	3.02134	8685	20234.5	11549.5	1944.2	0	1	0	0	0	1	0		MAE	0.84629	254.069
Gal	Hex	Alpha	OBn	OBn	OPh	OPh	8.87905	7.11876	1.76029	2.83105	7180	1234.92	5945.08	439.2	0	1	0	0	1	0	1		Accuracy		0.87013
GlcNAc	HexNAc	Beta	NHTroc	OBn	OBn	OBn	8.77956	8.32734	0.452221	2.73155	6500	4135.39	2364.61	240.8	0	1	0	0	1	0	1		N		77
Man	Hex	Alpha	OBn	OBn	OBn	OBn	8.51719	7.7796	0.73759	2.46918	5000	2391.33	2608.67	1740.8	0	1	0	0	1	0	1
Gal	Hex	Beta	OAc	OBn	OBn	OBn	8.47637	8.4489	0.0274748	2.42836	4800	4669.92	130.084	1940.8	0	1	0	0	1	0	1
Glc	Hex	Alpha	OBn	OH	OBn	OBn	8.37793	7.95566	0.422271	2.32992	4350	2851.67	1498.33	2390.8	0	1	0	0	1	0	1
Gal	Hex	Beta	OLev	OBn	OBn	OBn	8.29405	8.58457	0.290517	2.24604	4000	5348.47	1348.47	2740.8	0	1	0	0	1	0	1
Gal	Hex	Alpha	OH	OPMB	OLev	OTBDPS	8.16934	7.01819	1.15114	2.12133	3531	1116.77	2414.23	3209.8	0	1	0	0	1	0	1
GalNAc	HexNAc	Beta	NHTroc	OH	OAc	OAc	8.09224	6.42216	1.67008	2.04423	3269	615.328	2653.67	3471.8	0	1	0	1	0	0	0
Gal	Hex	Beta	OBz	OPMB	OH	OTBDPS	7.9363	5.35452	2.58178	1.88829	2797	211.562	2585.44	3943.8	0	1	0	1	0	0	0
Glc	Hex	Alpha	OBn	OBn	OBn	OBn	7.88458	8.61894	0.734361	1.83657	2656	5535.5	2879.5	4084.8	0	1	0	0	1	0	1
GalNAc	HexNAc	Beta	NHTroc	OH	OBz	OTBDPS	7.6009	6.35319	1.24771	1.55289	2000	574.324	1425.68	4740.8	0	1	0	1	0	0	0
Glc	Hex	Alpha	OH	OBn	OBn	OBn	7.54961	9.943	2.39339	1.5016	1900	20806	18906	4840.8	0	1	0	0	0	1	0
Gal	Hex	Beta	OBz	OH	OPh	OPh	7.49053	6.33202	1.15851	1.44252	1791	562.291	1228.71	4949.8	0	1	0	1	0	0	0
GlcNAc	HexNAc	Beta	NHTFA	OBz	OLev	OBn	7.20712	5.82704	1.38008	1.15911	1349	339.353	1009.65	5391.8	0	1	0	1	0	0	0
GalNAc	HexNAc	Alpha	N3	OBn	OBn	OBn	7.14441	6.72923	0.415174	1.0964	1267	836.506	430.494	5473.8	0	1	0	1	0	0	0
Glc	Hex	Beta	OBz	OBn	OBn	OBn	7.14283	6.97801	0.164818	1.09482	1265	1072.78	192.219	5475.8	0	1	0	0	1	0	1
Glc	Hex	Beta	OAc	OBn	OBn	OBn	6.89061	7.06579	0.175178	0.8426	983	1171.2	188.203	5757.8	1	0	0	0	1	0	0
GalNAc	HexNAc	Beta	NHTroc	OH	OBz	OBz	6.74524	6.45671	0.28853	0.697227	850	636.96	213.04	5890.8	1	0	0	1	0	0	1
GalNAc	HexNAc	Alpha	N3	OBn	OBn	OBn	6.72982	7.1059	0.376071	0.681815	837	1219.13	382.133	5903.8	1	0	0	0	1	0	0
Gal	Hex	Beta	OAc	OAc	OH	OBn	6.59496	4.94503	1.64993	0.546951	731.4	140.475	590.925	6009.4	1	0	0	1	0	0	1
GlcNAc	HexNAc	Beta	NHCOOBn	OBz	OLev	OTBDPS	6.58382	4.41883	2.16499	0.535815	723.3	82.9991	640.301	6017.5	1	0	0	1	0	0	1
Gal	Hex	Beta	OLev	OBn	OPh	OPh	6.35802	6.19865	0.159361	0.310006	577.1	492.087	85.0134	6163.7	1	0	0	1	0	0	1
GlcNAc	HexNAc	Beta	NPhth	OBz	OLev	OBn	6.34861	4.03016	2.31846	0.300605	571.7	56.2697	515.43	6169.1	1	0	0	1	0	0	1
Glc	Hex	Alpha	OBn	OBn	OH	OBn	6.23048	7.87596	1.64547	0.182472	508	2633.2	2125.2	6232.8	1	0	0	0	1	0	0
Gal	Hex	Beta	OBz	OPMB	OLev	OH	6.17981	5.16167	1.01814	0.1318	482.9	174.455	308.445	6257.9	1	0	0	1	0	0	1
Glc	Hex	Alpha	OBn	OBn	OBn	OBz	6.16331	5.77327	0.390049	0.115306	475	321.586	153.414	6265.8	1	0	0	1	0	0	1
Man	Hex	Alpha	OH	OBz	OPh	OPh	6.13123	4.72299	1.40824	0.0832174	460	112.504	347.496	6280.8	1	0	0	1	0	0	1
GlcNAc	HexNAc	Beta	NHTroc	OBz	OLev	OBn	6.11744	7.56391	1.44648	0.0694271	453.7	1927.37	1473.67	6287.1	1	0	0	0	1	0	0
Man	Hex	Alpha	OTBS	OBz	OH	OTBS	6.09131	5.90899	0.182324	0.0433008	442	368.333	73.6674	6298.8	1	0	0	1	0	0	1
Man	Hex	Alpha	OH	OBn	OPh	OPh	6.08677	7.48512	1.39835	0.0387656	440	1781.34	1341.34	6300.8	1	0	0	0	1	0	0
Glc	Hex	Alpha	OBn	OBn	OBn	OAc	6.06379	6.38244	0.318656	0.0157761	430	591.369	161.369	6310.8	1	0	0	1	0	0	1
Glc	Hex	Alpha	OBn	OBn	OBn	OH	6.01859	7.91638	1.89778	0.0294159	411	2741.82	2330.82	6329.8	1	0	0	0	1	0	0
Man	Hex	Alpha	OBn	OH	OPh	OPh	5.96871	6.95954	0.990828	0.0793016	391	1053.14	662.144	6349.8	1	0	0	0	1	0	0
Gal	Hex	Beta	OBz	OPMB	OLev	OTBDPS	5.82924	7.01512	1.18588	0.218769	340.1	1113.34	773.239	6400.7	1	0	0	0	1	0	0
Glc	Hex	Alpha	OBn	OBz	OBn	OBn	5.79909	6.29183	0.492734	0.248916	330	540.139	210.139	6410.8	1	0	0	1	0	0	1
Gal	Hex	Beta	OClAc	OH	OPh	OPh	5.76832	6.3308	0.562479	0.279688	320	561.606	241.606	6420.8	1	0	0	1	0	0	1
Man	Hex	Alpha	OBn	OBn	OPh	OPh	5.75257	7.19449	1.44192	0.295436	315	1332.08	1017.08	6425.8	1	0	0	0	1	0	0
Glc	Hex	Alpha	OBn	OAc	OBn	OBn	5.72359	6.31442	0.59084	0.324424	306	552.484	246.484	6434.8	1	0	0	1	0	0	1
GlcNAc	HexNAc	Beta	NHTroc	OAc	OH	OBn	5.71043	6.1801	0.469671	0.337582	302	483.039	181.039	6438.8	1	0	0	1	0	0	1
Gal	Hex	Beta	OBz	OBz	OPh	OPh	5.65494	5.22398	0.430961	0.393067	285.7	185.672	100.028	6455.1	1	0	0	1	0	0	1
GlcNAc	HexNAc	Beta	NHTroc	OLev	OH	OBn	5.64191	6.02356	0.381651	0.406102	282	413.046	131.046	6458.8	1	0	0	1	0	0	1
GlcNAc	HexNAc	Alpha	N3	OBn	OBn	OBn	5.59842	6.36146	0.763042	0.449587	270	579.094	309.094	6470.8	1	0	0	1	0	0	1
Glc	Hex	Alpha	OBn	OBn	OBz	OBn	5.46806	5.70015	0.23209	0.579949	237	298.912	61.9124	6503.8	1	0	0	1	0	0	1
Man	Hex	Alpha	OTBS	OBz	OBz	OTBS	5.40717	4.59561	0.811561	0.640837	223	99.0486	123.951	6517.8	1	0	0	1	0	0	1
Glc	Hex	Alpha	OBn	OBn	OAc	OBn	5.3845	6.04337	0.658874	0.663514	218	421.31	203.31	6522.8	1	0	0	1	0	0	1
GlcNAc	HexNAc	Beta	NPhth	OBn	OPh	OPh	5.35186	4.346	1.00586	0.696151	211	77.1693	133.831	6529.8	1	0	0	1	0	0	1
GalNAc	HexNAc	Beta	NHTroc	OAc	OAc	OAc	5.2832	5.04683	0.236371	0.764805	197	155.529	41.471	6543.8	1	0	0	1	0	0	1
Gal	Hex	Alpha	OBn	OClAc	OPh	OPh	5.22252	6.57526	1.35275	0.825493	185.4	717.135	531.735	6555.4	1	0	0	1	0	0	1
GlcNAc	HexNAc	Beta	NHTroc	OBz	OH	OBz	5.09314	4.62363	0.469507	0.954873	162.9	101.863	61.0369	6577.9	1	0	0	1	0	0	1
GlcNAc	HexNAc	Beta	NHTroc	OLev	OH	OBz	5.00395	5.09363	0.089685	1.04406	149	162.981	13.9806	6591.8	1	0	0	1	0	0	1
Gal	Hex	Beta	OBz	OH	OLev	OTBDPS	4.96215	5.50251	0.540367	1.08586	142.9	245.307	102.407	6597.9	1	0	0	1	0	0	1
Man	Hex	Alpha	OBz	OH	OPh	OPh	4.8752	4.93222	0.0570206	1.17281	131	138.687	7.68676	6609.8	1	0	0	1	0	0	1
Man	Hex	Alpha	OBz	OTBS	OH	OTBS	4.81218	6.47201	1.65983	1.23582	123	646.783	523.783	6617.8	1	0	0	1	0	0	1
GalNAc	HexNAc	Alpha	N3	OBn	OBn	OH	4.79579	3.67644	1.11935	1.25222	121	39.5056	81.4944	6619.8	1	0	0	1	0	0	1
Gal	Hex	Beta	OBz	OClAc	OPh	OPh	4.7766	4.96447	0.187872	1.27141	118.7	143.233	24.5328	6622.1	1	0	0	1	0	0	1
Man	Hex	Alpha	OTBS	OH	OBz	OTBS	4.70048	7.56403	2.86355	1.34753	110	1927.6	1817.6	6630.8	1	0	0	0	1	0	0
GlcNAc	HexNAc	Beta	NPhth	OAc	OH	OBn	4.63279	4.36015	0.272631	1.41522	102.8	78.2692	24.5308	6638	1	0	0	1	0	0	1
GalNAc	HexNAc	Beta	NPhth	OClAc	OPh	OPh	4.62497	4.29332	0.331652	1.42304	102	73.2091	28.7909	6638.8	1	0	0	1	0	0	1
GlcNAc	HexNAc	Beta	NPhth	OAc	OPh	OPh	4.54966	3.8974	0.65226	1.49835	94.6	49.274	45.326	6646.2	1	0	0	1	0	0	1
GlcNAc	HexNAc	Beta	NPhth	OBz	OH	OBn	4.43675	4.45542	0.0186732	1.61126	84.5	86.0927	1.59271	6656.3	1	0	0	1	0	0	1
GlcNAc	HexNAc	Beta	NPhth	OBz	OPh	OPh	4.28221	4.79052	0.508314	1.7658	72.4	120.364	47.9639	6668.4	1	0	0	1	0	0	1
Gal	Hex	Beta	OBz	OBz	OH	OBz	4.20618	3.44027	0.765912	1.84183	67.1	31.1954	35.9046	6673.7	1	0	0	1	0	0	1
Man	Hex	Alpha	OBz	OTBS	OBz	OTBS	4.09434	2.701	1.39335	1.95366	60	14.8946	45.1054	6680.8	1	0	0	1	0	0	1
GlcNAc	HexNAc	Beta	NHTroc	OAc	OAc	OAc	4.0483	4.2508	0.202504	1.99971	57.3	70.1618	12.8618	6683.5	1	0	0	1	0	0	1
GlcNAc	HexNAc	Beta	NPhth	OH	OH	NO2Bz	4.04305	2.52782	1.51524	2.00496	57	12.5261	44.4739	6683.8	1	0	0	1	0	0	1
GlcNAc	HexNAc	Alpha	N3	OBn	OBn	OAc	3.98341	3.87815	0.105258	2.0646	53.7	48.335	5.36505	6687.1	1	0	0	1	0	0	1
GlcNAc	HexNAc	Alpha	N3	OBn	OH	OAc	3.86493	3.00522	0.859709	2.18308	47.7	20.1907	27.5093	6693.1	1	0	0	1	0	0	1
Man	Hex	Alpha	OTBS	OBz	OBz	OH	3.68888	4.20529	0.516413	2.35913	40	67.0402	27.0402	6700.8	1	0	0	1	0	0	1
Gal	Hex	Beta	OClAc	OClAc	OPh	OPh	3.44681	4.3949	0.948091	2.6012	31.4	81.0364	49.6364	6709.4	1	0	0	1	0	0	1
Gal	Hex	Beta	OBz	OH	OBz	OBz	3.36384	3.45583	0.0919896	2.68417	28.9	31.6846	2.78461	6711.9	1	0	0	1	0	0	1
Gal	Hex	Beta	OBz	OBz	OBz	OTBS	3.36384	3.95597	0.592124	2.68417	28.9	52.2461	23.3461	6711.9	1	0	0	1	0	0	1
GalNAc	HexNAc	Alpha	N3	OClAc	OPh	OPh	3.18221	3.59231	0.410099	2.8658	24.1	36.3179	12.2179	6716.7	1	0	0	1	0	0	1
GlcNAc	HexNAc	Alpha	N3	OBn	OBn	OH	3.13549	4.26404	1.12855	2.91251	23	71.0968	48.0968	6717.8	1	0	0	1	0	0	1
GalNAc	HexNAc	Alpha	N3	OH	OBn	OTBDPS	3.11795	3.99944	0.881486	2.93006	22.6	54.5674	31.9674	6718.2	1	0	0	1	0	0	1
GlcNAc	HexNAc	Beta	NPhth	OH	OPh	OPh	2.99573	5.61877	2.62304	3.05228	20	275.55	255.55	6720.8	1	0	0	1	0	0	1
GlcNAc	HexNAc	Alpha	N3	OBn	OH	OTBDPS	2.96011	4.6386	1.6785	3.0879	19.3	103.4	84.0998	6721.5	1	0	0	1	0	0	1
Gal	Hex	Alpha	OH	OBz	OBz	OBz	2.8679	4.12539	1.25749	3.18011	17.6	61.8919	44.2919	6723.2	1	0	0	1	0	0	1
GlcNAc	HexNAc	Alpha	N3	OH	OBn	OTBDPS	2.82138	3.24827	0.42689	3.22663	16.8	25.7457	8.94572	6724	1	0	0	1	0	0	1
GalNAc	HexNAc	Alpha	N3	OBz	OH	OTBDPS	2.71469	3.60253	0.88784	3.33331	15.1	36.6911	21.5911	6725.7	1	0	0	1	0	0	1
Gal	Hex	Beta	OAc	OAc	OAc	OAc	2.66026	2.03017	0.630087	3.38775	14.3	7.6154	6.6846	6726.5	1	0	0	1	0	0	1
GlcNAc	HexNAc	Alpha	N3	OBz	OH	OTBDPS	2.60269	1.71143	0.891262	3.44532	13.5	5.53686	7.96314	6727.3	1	0	0	1	0	0	1
Gal	Hex	Beta	OBz	OBz	OBz	OH	2.57261	2.94692	0.374305	3.4754	13.1	19.0471	5.94714	6727.7	1	0	0	1	0	0	1
GlcNAc	HexNAc	Beta	NPhth	OAc	OH	OBz	2.43361	2.24911	0.184504	3.6144	11.4	9.47929	1.92071	6729.4	1	0	0	1	0	0	1
GalNAc	HexNAc	Beta	NPhth	OAc	OAc	OAc	2.34181	2.8156	0.473793	3.7062	10.4	16.7032	6.30318	6730.4	1	0	0	1	0	0	1
Glc	Hex	Beta	OBz	OBz	OH	OBz	2.24071	2.98125	0.740535	3.8073	9.4	19.7123	10.3123	6731.4	1	0	0	1	0	0	1
Gal	Hex	Beta	OBz	OBz	OBz	OBz	1.74047	1.59438	0.146083	4.30754	5.7	4.92529	0.774712	6735.1	1	0	0	1	0	0	1
GlcNAc	HexNAc	Beta	NPhth	OBz	OH	OBz	1.74047	2.52688	0.786411	4.30754	5.7	12.5144	6.81437	6735.1	1	0	0	1	0	0	1
GlcNAc	HexNAc	Beta	NPhth	OBz	OBz	OTBDPS	1.72277	3.47016	1.74739	4.32524	5.6	32.1419	26.5419	6735.2	1	0	0	1	0	0	1
GlcNAc	HexNAc	Beta	NPhth	NO2Bz	OH	NO2Bz	1.16315	3.11305	1.9499	4.88486	3.2	22.4895	19.2895	6737.6	1	0	0	1	0	0	1
Glc	Hex	Beta	OAc	OAc	OAc	OAc	0.993252	1.32901	0.335758	5.05476	2.7	3.7773	1.0773	6738.1	1	0	0	1	0	0	1
GlcNAc	HexNAc	Beta	NPhth	OAc	OAc	OAc	0.530628	1.68659	1.15596	5.51738	1.7	5.40102	3.70102	6739.1	1	0	0	1	0	0	1
Glc	Hex	Beta	OBz	OBz	OBz	OBz	0.262364	0.67997	0.417606	5.78564	1.3	1.97382	0.673819	6739.5	1	0	0	1	0	0	1
Man	Hex	Alpha	OAc	OAc	OAc	OAc	0	1.83006	1.83006	6.04801	1	6.23429	5.23429	6739.8	1	0	0	1	0	0	1

## Sheet: 5
SugarType	SugarClass	ProductAnomericState	R2	R3	R4	R6	ObsLnRRV	PredLnRRV	AbsLnRRVError	MeanObsLnRRV_minus_ObsLnRRV	ObsRRV	PredRRV	AbsRRVError	MeanObsRRV_minus_ObsRRV	Obs[0,1000]	Obs[1000,15000]	Obs[>15000]	Pred[0,1000]	Pred[1000,15000]	Pred[>15000]	ClassificationResult		Overall	lnRRV	RRV
Glc	Hex	Alpha	OBn	OTBS	OBn	OTBS	11.1982	10.0312	1.16705	5.15021	73000	22723.7	50276.3	66259.2	0	0	1	0	0	1	1		PCC	0.878787	0.732554	Mean_Observed_lnRRV	6.04801
Glc	Hex	Alpha	OTIPS	OBn	OBn	OBn	11.1273	10.6314	0.4959	5.07925	68000	41413.5	26586.5	61259.2	0	0	1	0	0	1	1		MAE	1.06663	4131.05	Mean_Observed_RRV	6740.8
Glc	Hex	Alpha	OTBS	OBn	OTBS	OBn	11.0021	11.1293	0.127157	4.95409	60000	68135.7	8135.72	53259.2	0	0	1	0	0	1	1		RAE	0.469356	0.433369
Glc	Hex	Alpha	OTIPS	OBn	OTIPS	OBn	10.9682	10.6481	0.320144	4.92019	58000	42110.6	15889.4	51259.2	0	0	1	0	0	1	1		Accuracy		0.74359
Gal	Hex	Alpha	OH	OBn	OBn	OBn	10.859	7.53064	3.32836	4.81099	52000	1864.3	50135.7	45259.2	0	0	1	0	1	0	0		N		117
Glc	Hex	Alpha	OTBS	OBn	OBn	OTBS	10.779	10.685	0.0939114	4.73095	48000	43697.4	4302.56	41259.2	0	0	1	0	0	1	1
Glc	Hex	Alpha	OBn	OBn	OTBS	OTBS	10.5966	9.59886	0.997778	4.54863	40000	14747.9	25252.1	33259.2	0	0	1	0	1	0	0
Glc	Hex	Alpha	OTBS	OBn	OBn	OBn	10.4913	9.91124	0.580037	4.44327	36000	20155.6	15844.4	29259.2	0	0	1	0	0	1	1		[>15000]	lnRRV	RRV
Glc	Hex	Alpha	OBn	OTBS	OTBS	OBn	10.3735	9.83426	0.539234	4.32548	32000	18662.2	13337.8	25259.2	0	0	1	0	0	1	1		PCC	0.321646	0.320701
Glc	Hex	Alpha	OTIPS	OBn	OBn	OTIPS	10.0858	10.5364	0.450637	4.0378	24000	37663.5	13663.5	17259.2	0	0	1	0	0	1	1		MAE	0.971544	19182.2
Glc	Hex	Alpha	OBn	OTIPS	OBn	OTIPS	9.9988	8.92741	1.07139	3.95079	22000	7535.69	14464.3	15259.2	0	0	1	0	1	0	0		Accuracy		0.631579
Glc	Hex	Alpha	OBn	OBn	OTIPS	OBn	9.95228	9.79707	0.155205	3.90427	21000	17981	3018.96	14259.2	0	0	1	0	0	1	1		N		19
Gal	Hex	Alpha	OBn	OH	OPh	OPh	9.90349	5.98296	3.92052	3.85548	20000	396.614	19603.4	13259.2	0	0	1	1	0	0	0
Glc	Hex	Alpha	OTBS	OTBS	OBn	OBn	9.90349	11.2474	1.34388	3.85548	20000	76677.8	56677.8	13259.2	0	0	1	0	0	1	1
Glc	Hex	Alpha	OBn	OTIPS	OBn	OBn	9.90349	10.0875	0.184011	3.85548	20000	24040.6	4040.58	13259.2	0	0	1	0	0	1	1		[1000,15000]	lnRRV	RRV
Glc	Hex	Alpha	OBn	OBn	OTIPS	OTIPS	9.79813	10.3664	0.56825	3.75012	18000	31773.1	13773.1	11259.2	0	0	1	0	0	1	1		PCC	0.713584	0.809631
GalNAc	HexNAc	Beta	NHTroc	OBn	OBn	OBn	9.75846	8.77376	0.984704	3.71045	17300	6462.41	10837.6	10559.2	0	0	1	0	1	0	0		MAE	1.35578	4251.75
Gal	Hex	Alpha	OBn	OBn	OBn	OBn	9.74097	7.90366	1.83731	3.69296	17000	2707.16	14292.8	10259.2	0	0	1	0	1	0	0		Accuracy		0.333333
Glc	Hex	Alpha	OBn	OTIPS	OTIPS	OBn	9.74097	9.44711	0.293859	3.69296	17000	12671.5	4328.52	10259.2	0	0	1	0	1	0	0		N		21
Glc	Hex	Alpha	OTIPS	OTIPS	OBn	OBn	9.4727	10.0688	0.596102	3.4247	13000	23595.4	10595.4	6259.2	0	1	0	0	0	1	0
Glc	Hex	Alpha	OBn	OTBS	OBn	OBn	9.39266	9.55195	0.159291	3.34465	12000	14072.2	2072.15	5259.2	0	1	0	0	1	0	1
Glc	Hex	Alpha	OBn	OBn	OBn	OTIPS	9.30565	9.60707	0.301415	3.25764	11000	14869.5	3869.48	4259.2	0	1	0	0	1	0	1		[0,1000]	lnRRV	RRV
Glc	Hex	Alpha	OBn	OBn	OTBS	OBn	9.30565	9.87029	0.564644	3.25764	11000	19347	8347.03	4259.2	0	1	0	0	0	1	0		PCC	0.771324	0.335107
Glc	Hex	Alpha	OBn	OBn	OBn	OTBS	9.06935	9.73841	0.669055	3.02134	8685	16956.5	8271.52	1944.2	0	1	0	0	0	1	0		MAE	1.01124	384.219
Gal	Hex	Alpha	OBn	OBn	OPh	OPh	8.87905	6.44321	2.43585	2.83105	7180	628.419	6551.58	439.2	0	1	0	1	0	0	0		Accuracy		0.883117
GlcNAc	HexNAc	Beta	NHTroc	OBn	OBn	OBn	8.77956	9.75602	0.976466	2.73155	6500	17257.9	10757.9	240.8	0	1	0	0	0	1	0		N		77
Man	Hex	Alpha	OBn	OBn	OBn	OBn	8.51719	7.89623	0.620963	2.46918	5000	2687.13	2312.87	1740.8	0	1	0	0	1	0	1
Gal	Hex	Beta	OAc	OBn	OBn	OBn	8.47637	6.90075	1.57562	2.42836	4800	993.016	3806.98	1940.8	0	1	0	1	0	0	0
Glc	Hex	Alpha	OBn	OH	OBn	OBn	8.37793	6.17113	2.20681	2.32992	4350	478.725	3871.28	2390.8	0	1	0	1	0	0	0
Gal	Hex	Beta	OLev	OBn	OBn	OBn	8.29405	6.54019	1.75386	2.24604	4000	692.42	3307.58	2740.8	0	1	0	1	0	0	0
Gal	Hex	Alpha	OH	OPMB	OLev	OTBDPS	8.16934	6.92587	1.24347	2.12133	3531	1018.28	2512.72	3209.8	0	1	0	0	1	0	1
GalNAc	HexNAc	Beta	NHTroc	OH	OAc	OAc	8.09224	5.04004	3.0522	2.04423	3269	154.476	3114.52	3471.8	0	1	0	1	0	0	0
Gal	Hex	Beta	OBz	OPMB	OH	OTBDPS	7.9363	6.22842	1.70788	1.88829	2797	506.956	2290.04	3943.8	0	1	0	1	0	0	0
Glc	Hex	Alpha	OBn	OBn	OBn	OBn	7.88458	8.53541	0.650835	1.83657	2656	5091.93	2435.93	4084.8	0	1	0	0	1	0	1
GalNAc	HexNAc	Beta	NHTroc	OH	OBz	OTBDPS	7.6009	7.33034	0.270563	1.55289	2000	1525.9	474.1	4740.8	0	1	0	0	1	0	1
Glc	Hex	Alpha	OH	OBn	OBn	OBn	7.54961	9.37942	1.82981	1.5016	1900	11842.1	9942.15	4840.8	0	1	0	0	1	0	1
Gal	Hex	Beta	OBz	OH	OPh	OPh	7.49053	4.88443	2.6061	1.44252	1791	132.214	1658.79	4949.8	0	1	0	1	0	0	0
GlcNAc	HexNAc	Beta	NHTFA	OBz	OLev	OBn	7.20712	4.57842	2.6287	1.15911	1349	97.3607	1251.64	5391.8	0	1	0	1	0	0	0
GalNAc	HexNAc	Alpha	N3	OBn	OBn	OBn	7.14441	5.69736	1.44705	1.0964	1267	298.08	968.92	5473.8	0	1	0	1	0	0	0
Glc	Hex	Beta	OBz	OBn	OBn	OBn	7.14283	5.96817	1.17466	1.09482	1265	390.788	874.212	5475.8	0	1	0	1	0	0	0
Glc	Hex	Beta	OAc	OBn	OBn	OBn	6.89061	7.6596	0.768993	0.8426	983	2120.91	1137.91	5757.8	1	0	0	0	1	0	0
GalNAc	HexNAc	Beta	NHTroc	OH	OBz	OBz	6.74524	6.45373	0.291511	0.697227	850	635.064	214.936	5890.8	1	0	0	1	0	0	1
GalNAc	HexNAc	Alpha	N3	OBn	OBn	OBn	6.72982	5.71183	1.01799	0.681815	837	302.425	534.575	5903.8	1	0	0	1	0	0	1
Gal	Hex	Beta	OAc	OAc	OH	OBn	6.59496	4.41535	2.17961	0.546951	731.4	82.711	648.689	6009.4	1	0	0	1	0	0	1
GlcNAc	HexNAc	Beta	NHCOOBn	OBz	OLev	OTBDPS	6.58382	6.1583	0.425526	0.535815	723.3	472.623	250.677	6017.5	1	0	0	1	0	0	1
Gal	Hex	Beta	OLev	OBn	OPh	OPh	6.35802	7.55451	1.19649	0.310006	577.1	1909.33	1332.23	6163.7	1	0	0	0	1	0	0
GlcNAc	HexNAc	Beta	NPhth	OBz	OLev	OBn	6.34861	4.10134	2.24727	0.300605	571.7	60.4213	511.279	6169.1	1	0	0	1	0	0	1
Glc	Hex	Alpha	OBn	OBn	OH	OBn	6.23048	7.21016	0.979682	0.182472	508	1353.11	845.114	6232.8	1	0	0	0	1	0	0
Gal	Hex	Beta	OBz	OPMB	OLev	OH	6.17981	5.73707	0.442744	0.1318	482.9	310.153	172.747	6257.9	1	0	0	1	0	0	1
Glc	Hex	Alpha	OBn	OBn	OBn	OBz	6.16331	6.20074	0.0374243	0.115306	475	493.113	18.1134	6265.8	1	0	0	1	0	0	1
Man	Hex	Alpha	OH	OBz	OPh	OPh	6.13123	4.72412	1.40711	0.0832174	460	112.631	347.369	6280.8	1	0	0	1	0	0	1
GlcNAc	HexNAc	Beta	NHTroc	OBz	OLev	OBn	6.11744	6.85369	0.736253	0.0694271	453.7	947.369	493.669	6287.1	1	0	0	1	0	0	1
Man	Hex	Alpha	OTBS	OBz	OH	OTBS	6.09131	4.89952	1.19179	0.0433008	442	134.225	307.775	6298.8	1	0	0	1	0	0	1
Man	Hex	Alpha	OH	OBn	OPh	OPh	6.08677	7.09878	1.012	0.0387656	440	1210.49	770.486	6300.8	1	0	0	0	1	0	0
Glc	Hex	Alpha	OBn	OBn	OBn	OAc	6.06379	5.45258	0.611205	0.0157761	430	233.36	196.64	6310.8	1	0	0	1	0	0	1
Glc	Hex	Alpha	OBn	OBn	OBn	OH	6.01859	6.6369	0.618307	0.0294159	411	762.727	351.727	6329.8	1	0	0	1	0	0	1
Man	Hex	Alpha	OBn	OH	OPh	OPh	5.96871	8.6931	2.72439	0.0793016	391	5961.64	5570.64	6349.8	1	0	0	0	1	0	0
Gal	Hex	Beta	OBz	OPMB	OLev	OTBDPS	5.82924	7.17471	1.34547	0.218769	340.1	1305.98	965.882	6400.7	1	0	0	0	1	0	0
Glc	Hex	Alpha	OBn	OBz	OBn	OBn	5.79909	6.54641	0.747319	0.248916	330	696.74	366.74	6410.8	1	0	0	1	0	0	1
Gal	Hex	Beta	OClAc	OH	OPh	OPh	5.76832	4.94024	0.828082	0.279688	320	139.804	180.196	6420.8	1	0	0	1	0	0	1
Man	Hex	Alpha	OBn	OBn	OPh	OPh	5.75257	8.86544	3.11286	0.295436	315	7082.89	6767.89	6425.8	1	0	0	0	1	0	0
Glc	Hex	Alpha	OBn	OAc	OBn	OBn	5.72359	7.34313	1.61955	0.324424	306	1545.54	1239.54	6434.8	1	0	0	0	1	0	0
GlcNAc	HexNAc	Beta	NHTroc	OAc	OH	OBn	5.71043	6.48383	0.773407	0.337582	302	654.475	352.475	6438.8	1	0	0	1	0	0	1
Gal	Hex	Beta	OBz	OBz	OPh	OPh	5.65494	5.27001	0.384935	0.393067	285.7	194.417	91.2826	6455.1	1	0	0	1	0	0	1
GlcNAc	HexNAc	Beta	NHTroc	OLev	OH	OBn	5.64191	6.72291	1.081	0.406102	282	831.232	549.232	6458.8	1	0	0	1	0	0	1
GlcNAc	HexNAc	Alpha	N3	OBn	OBn	OBn	5.59842	6.74432	1.1459	0.449587	270	849.225	579.225	6470.8	1	0	0	1	0	0	1
Glc	Hex	Alpha	OBn	OBn	OBz	OBn	5.46806	6.26453	0.796467	0.579949	237	525.593	288.593	6503.8	1	0	0	1	0	0	1
Man	Hex	Alpha	OTBS	OBz	OBz	OTBS	5.40717	4.89102	0.516156	0.640837	223	133.089	89.9114	6517.8	1	0	0	1	0	0	1
Glc	Hex	Alpha	OBn	OBn	OAc	OBn	5.3845	5.87539	0.490898	0.663514	218	356.165	138.165	6522.8	1	0	0	1	0	0	1
GlcNAc	HexNAc	Beta	NPhth	OBn	OPh	OPh	5.35186	5.29554	0.0563212	0.696151	211	199.445	11.5553	6529.8	1	0	0	1	0	0	1
GalNAc	HexNAc	Beta	NHTroc	OAc	OAc	OAc	5.2832	4.07067	1.21253	0.764805	197	58.5964	138.404	6543.8	1	0	0	1	0	0	1
Gal	Hex	Alpha	OBn	OClAc	OPh	OPh	5.22252	4.82231	0.400207	0.825493	185.4	124.252	61.1484	6555.4	1	0	0	1	0	0	1
GlcNAc	HexNAc	Beta	NHTroc	OBz	OH	OBz	5.09314	4.99392	0.0992145	0.954873	162.9	147.514	15.3862	6577.9	1	0	0	1	0	0	1
GlcNAc	HexNAc	Beta	NHTroc	OLev	OH	OBz	5.00395	4.33283	0.671112	1.04406	149	76.1598	72.8402	6591.8	1	0	0	1	0	0	1
Gal	Hex	Beta	OBz	OH	OLev	OTBDPS	4.96215	5.23347	0.271321	1.08586	142.9	187.441	44.5414	6597.9	1	0	0	1	0	0	1
Man	Hex	Alpha	OBz	OH	OPh	OPh	4.8752	7.47184	2.59664	1.17281	131	1757.84	1626.84	6609.8	1	0	0	0	1	0	0
Man	Hex	Alpha	OBz	OTBS	OH	OTBS	4.81218	6.31759	1.5054	1.23582	123	554.234	431.234	6617.8	1	0	0	1	0	0	1
GalNAc	HexNAc	Alpha	N3	OBn	OBn	OH	4.79579	3.14256	1.65323	1.25222	121	23.163	97.837	6619.8	1	0	0	1	0	0	1
Gal	Hex	Beta	OBz	OClAc	OPh	OPh	4.7766	5.43192	0.655317	1.27141	118.7	228.587	109.887	6622.1	1	0	0	1	0	0	1
Man	Hex	Alpha	OTBS	OH	OBz	OTBS	4.70048	6.32621	1.62573	1.34753	110	559.033	449.033	6630.8	1	0	0	1	0	0	1
GlcNAc	HexNAc	Beta	NPhth	OAc	OH	OBn	4.63279	4.50475	0.128035	1.41522	102.8	90.4458	12.3542	6638	1	0	0	1	0	0	1
GalNAc	HexNAc	Beta	NPhth	OClAc	OPh	OPh	4.62497	4.20467	0.420302	1.42304	102	66.9985	35.0015	6638.8	1	0	0	1	0	0	1
GlcNAc	HexNAc	Beta	NPhth	OAc	OPh	OPh	4.54966	4.26161	0.288049	1.49835	94.6	70.924	23.676	6646.2	1	0	0	1	0	0	1
GlcNAc	HexNAc	Beta	NPhth	OBz	OH	OBn	4.43675	4.08497	0.351785	1.61126	84.5	59.4399	25.0601	6656.3	1	0	0	1	0	0	1
GlcNAc	HexNAc	Beta	NPhth	OBz	OPh	OPh	4.28221	3.88932	0.39289	1.7658	72.4	48.8775	23.5225	6668.4	1	0	0	1	0	0	1
Gal	Hex	Beta	OBz	OBz	OH	OBz	4.20618	2.26082	1.94537	1.84183	67.1	9.59091	57.5091	6673.7	1	0	0	1	0	0	1
Man	Hex	Alpha	OBz	OTBS	OBz	OTBS	4.09434	5.33747	1.24312	1.95366	60	207.986	147.986	6680.8	1	0	0	1	0	0	1
GlcNAc	HexNAc	Beta	NHTroc	OAc	OAc	OAc	4.0483	5.26345	1.21515	1.99971	57.3	193.146	135.846	6683.5	1	0	0	1	0	0	1
GlcNAc	HexNAc	Beta	NPhth	OH	OH	NO2Bz	4.04305	2.73987	1.30318	2.00496	57	15.485	41.515	6683.8	1	0	0	1	0	0	1
GlcNAc	HexNAc	Alpha	N3	OBn	OBn	OAc	3.98341	3.21615	0.767265	2.0646	53.7	24.9319	28.7681	6687.1	1	0	0	1	0	0	1
GlcNAc	HexNAc	Alpha	N3	OBn	OH	OAc	3.86493	5.25798	1.39305	2.18308	47.7	192.094	144.394	6693.1	1	0	0	1	0	0	1
Man	Hex	Alpha	OTBS	OBz	OBz	OH	3.68888	3.54264	0.146236	2.35913	40	34.5581	5.44186	6700.8	1	0	0	1	0	0	1
Gal	Hex	Beta	OClAc	OClAc	OPh	OPh	3.44681	4.20993	0.763122	2.6012	31.4	67.3518	35.9518	6709.4	1	0	0	1	0	0	1
Gal	Hex	Beta	OBz	OH	OBz	OBz	3.36384	3.00445	0.359396	2.68417	28.9	20.175	8.72497	6711.9	1	0	0	1	0	0	1
Gal	Hex	Beta	OBz	OBz	OBz	OTBS	3.36384	2.80498	0.558864	2.68417	28.9	16.5267	12.3733	6711.9	1	0	0	1	0	0	1
GalNAc	HexNAc	Alpha	N3	OClAc	OPh	OPh	3.18221	2.89637	0.285842	2.8658	24.1	18.1083	5.9917	6716.7	1	0	0	1	0	0	1
GlcNAc	HexNAc	Alpha	N3	OBn	OBn	OH	3.13549	4.78821	1.65271	2.91251	23	120.086	97.0861	6717.8	1	0	0	1	0	0	1
GalNAc	HexNAc	Alpha	N3	OH	OBn	OTBDPS	3.11795	2.82239	0.295563	2.93006	22.6	16.8169	5.78306	6718.2	1	0	0	1	0	0	1
GlcNAc	HexNAc	Beta	NPhth	OH	OPh	OPh	2.99573	5.26865	2.27292	3.05228	20	194.154	174.154	6720.8	1	0	0	1	0	0	1
GlcNAc	HexNAc	Alpha	N3	OBn	OH	OTBDPS	2.96011	3.59752	0.637419	3.0879	19.3	36.5077	17.2077	6721.5	1	0	0	1	0	0	1
Gal	Hex	Alpha	OH	OBz	OBz	OBz	2.8679	2.8675	0.00040368	3.18011	17.6	17.5929	0.00710333	6723.2	1	0	0	1	0	0	1
GlcNAc	HexNAc	Alpha	N3	OH	OBn	OTBDPS	2.82138	3.13	0.308626	3.22663	16.8	22.8741	6.07409	6724	1	0	0	1	0	0	1
GalNAc	HexNAc	Alpha	N3	OBz	OH	OTBDPS	2.71469	2.59751	0.117187	3.33331	15.1	13.4302	1.66977	6725.7	1	0	0	1	0	0	1
Gal	Hex	Beta	OAc	OAc	OAc	OAc	2.66026	0.971772	1.68849	3.38775	14.3	2.64262	11.6574	6726.5	1	0	0	1	0	0	1
GlcNAc	HexNAc	Alpha	N3	OBz	OH	OTBDPS	2.60269	2.70854	0.105853	3.44532	13.5	15.0074	1.50739	6727.3	1	0	0	1	0	0	1
Gal	Hex	Beta	OBz	OBz	OBz	OH	2.57261	3.15799	0.585381	3.4754	13.1	23.5233	10.4233	6727.7	1	0	0	1	0	0	1
GlcNAc	HexNAc	Beta	NPhth	OAc	OH	OBz	2.43361	2.84904	0.415431	3.6144	11.4	17.2713	5.87127	6729.4	1	0	0	1	0	0	1
GalNAc	HexNAc	Beta	NPhth	OAc	OAc	OAc	2.34181	0.535771	1.80603	3.7062	10.4	1.70877	8.69123	6730.4	1	0	0	1	0	0	1
Glc	Hex	Beta	OBz	OBz	OH	OBz	2.24071	3.56598	1.32527	3.8073	9.4	35.3741	25.9741	6731.4	1	0	0	1	0	0	1
Gal	Hex	Beta	OBz	OBz	OBz	OBz	1.74047	0.598948	1.14152	4.30754	5.7	1.8202	3.8798	6735.1	1	0	0	1	0	0	1
GlcNAc	HexNAc	Beta	NPhth	OBz	OH	OBz	1.74047	2.7779	1.03743	4.30754	5.7	16.0852	10.3852	6735.1	1	0	0	1	0	0	1
GlcNAc	HexNAc	Beta	NPhth	OBz	OBz	OTBDPS	1.72277	3.58101	1.85825	4.32524	5.6	35.9099	30.3099	6735.2	1	0	0	1	0	0	1
GlcNAc	HexNAc	Beta	NPhth	NO2Bz	OH	NO2Bz	1.16315	3.13622	1.97306	4.88486	3.2	23.0166	19.8166	6737.6	1	0	0	1	0	0	1
Glc	Hex	Beta	OAc	OAc	OAc	OAc	0.993252	2.65859	1.66534	5.05476	2.7	14.2761	11.5761	6738.1	1	0	0	1	0	0	1
GlcNAc	HexNAc	Beta	NPhth	OAc	OAc	OAc	0.530628	2.33412	1.80349	5.51738	1.7	10.3203	8.62035	6739.1	1	0	0	1	0	0	1
Glc	Hex	Beta	OBz	OBz	OBz	OBz	0.262364	1.74202	1.47965	5.78564	1.3	5.70884	4.40884	6739.5	1	0	0	1	0	0	1
Man	Hex	Alpha	OAc	OAc	OAc	OAc	0	2.65617	2.65617	6.04801	1	14.2417	13.2417	6739.8	1	0	0	1	0	0	1

## Sheet: 6
SugarType	SugarClass	ProductAnomericState	R2	R3	R4	R6	ObsLnRRV	PredLnRRV	AbsLnRRVError	MeanObsLnRRV_minus_ObsLnRRV	ObsRRV	PredRRV	AbsRRVError	MeanObsRRV_minus_ObsRRV	Obs[0,1000]	Obs[1000,15000]	Obs[>15000]	Pred[0,1000]	Pred[1000,15000]	Pred[>15000]	ClassificationResult		Overall	lnRRV	RRV
Glc	Hex	Alpha	OBn	OTBS	OBn	OTBS	11.1982	10.0296	1.16864	5.15021	73000	22687.6	50312.4	66259.2	0	0	1	0	0	1	1		PCC	0.946845	0.880283	Mean_Observed_lnRRV	6.04801
Glc	Hex	Alpha	OTIPS	OBn	OBn	OBn	11.1273	10.9418	0.185431	5.07925	68000	56490.8	11509.2	61259.2	0	0	1	0	0	1	1		MAE	0.665069	2537.81	Mean_Observed_RRV	6740.8
Glc	Hex	Alpha	OTBS	OBn	OTBS	OBn	11.0021	10.9939	0.00822985	4.95409	60000	59508.2	491.765	53259.2	0	0	1	0	0	1	1		RAE	0.292654	0.26623
Glc	Hex	Alpha	OTIPS	OBn	OTIPS	OBn	10.9682	10.7361	0.232054	4.92019	58000	45988.4	12011.6	51259.2	0	0	1	0	0	1	1		Accuracy		0.854701
Gal	Hex	Alpha	OH	OBn	OBn	OBn	10.859	9.46167	1.39733	4.81099	52000	12857.3	39142.7	45259.2	0	0	1	0	1	0	0		N		117
Glc	Hex	Alpha	OTBS	OBn	OBn	OTBS	10.779	10.7886	0.009601	4.73095	48000	48463.1	463.068	41259.2	0	0	1	0	0	1	1
Glc	Hex	Alpha	OBn	OBn	OTBS	OTBS	10.5966	9.86373	0.732906	4.54863	40000	19220.4	20779.6	33259.2	0	0	1	0	0	1	1
Glc	Hex	Alpha	OTBS	OBn	OBn	OBn	10.4913	10.1897	0.301545	4.44327	36000	26628.3	9371.72	29259.2	0	0	1	0	0	1	1		[>15000]	lnRRV	RRV
Glc	Hex	Alpha	OBn	OTBS	OTBS	OBn	10.3735	10.0966	0.276863	4.32548	32000	24261.1	7738.94	25259.2	0	0	1	0	0	1	1		PCC	0.454253	0.570658
Glc	Hex	Alpha	OTIPS	OBn	OBn	OTIPS	10.0858	10.3114	0.225586	4.0378	24000	30073.4	6073.38	17259.2	0	0	1	0	0	1	1		MAE	0.466029	12090.6
Glc	Hex	Alpha	OBn	OTIPS	OBn	OTIPS	9.9988	9.4526	0.546195	3.95079	22000	12741.3	9258.72	15259.2	0	0	1	0	1	0	0		Accuracy		0.842105
Glc	Hex	Alpha	OBn	OBn	OTIPS	OBn	9.95228	9.62356	0.328723	3.90427	21000	15116.7	5883.3	14259.2	0	0	1	0	0	1	1		N		19
Gal	Hex	Alpha	OBn	OH	OPh	OPh	9.90349	8.23394	1.66955	3.85548	20000	3766.65	16233.4	13259.2	0	0	1	0	1	0	0
Glc	Hex	Alpha	OTBS	OTBS	OBn	OBn	9.90349	10.3679	0.464434	3.85548	20000	31822.3	11822.3	13259.2	0	0	1	0	0	1	1
Glc	Hex	Alpha	OBn	OTIPS	OBn	OBn	9.90349	9.93659	0.033102	3.85548	20000	20673.1	673.119	13259.2	0	0	1	0	0	1	1		[1000,15000]	lnRRV	RRV
Glc	Hex	Alpha	OBn	OBn	OTIPS	OTIPS	9.79813	10.2652	0.467089	3.75012	18000	28716.2	10716.2	11259.2	0	0	1	0	0	1	1		PCC	0.716611	0.854236
GalNAc	HexNAc	Beta	NHTroc	OBn	OBn	OBn	9.75846	9.69957	0.0588945	3.71045	17300	16310.5	989.453	10559.2	0	0	1	0	0	1	1		MAE	0.845886	2591.34
Gal	Hex	Alpha	OBn	OBn	OBn	OBn	9.74097	10.2971	0.556089	3.69296	17000	29645.3	12645.3	10259.2	0	0	1	0	0	1	1		Accuracy		0.571429
Glc	Hex	Alpha	OBn	OTIPS	OTIPS	OBn	9.74097	9.93326	0.192295	3.69296	17000	20604.5	3604.48	10259.2	0	0	1	0	0	1	1		N		21
Glc	Hex	Alpha	OTIPS	OTIPS	OBn	OBn	9.4727	9.66871	0.196009	3.4247	13000	15815	2815	6259.2	0	1	0	0	0	1	0
Glc	Hex	Alpha	OBn	OTBS	OBn	OBn	9.39266	9.68113	0.28847	3.34465	12000	16012.6	4012.61	5259.2	0	1	0	0	0	1	0
Glc	Hex	Alpha	OBn	OBn	OBn	OTIPS	9.30565	9.29614	0.00951284	3.25764	11000	10895.9	104.145	4259.2	0	1	0	0	1	0	1		[0,1000]	lnRRV	RRV
Glc	Hex	Alpha	OBn	OBn	OTBS	OBn	9.30565	9.67987	0.374219	3.25764	11000	15992.4	4992.41	4259.2	0	1	0	0	0	1	0		PCC	0.868194	0.603303
Glc	Hex	Alpha	OBn	OBn	OBn	OTBS	9.06935	9.48261	0.413262	3.02134	8685	13129.5	4444.47	1944.2	0	1	0	0	1	0	1		MAE	0.664868	166.041
Gal	Hex	Alpha	OBn	OBn	OPh	OPh	8.87905	7.64855	1.2305	2.83105	7180	2097.61	5082.39	439.2	0	1	0	0	1	0	1		Accuracy		0.935065
GlcNAc	HexNAc	Beta	NHTroc	OBn	OBn	OBn	8.77956	8.79836	0.0188019	2.73155	6500	6623.37	123.369	240.8	0	1	0	0	1	0	1		N		77
Man	Hex	Alpha	OBn	OBn	OBn	OBn	8.51719	7.16027	1.35692	2.46918	5000	1287.26	3712.74	1740.8	0	1	0	0	1	0	1
Gal	Hex	Beta	OAc	OBn	OBn	OBn	8.47637	9.13593	0.659561	2.42836	4800	9282.93	4482.93	1940.8	0	1	0	0	1	0	1
Glc	Hex	Alpha	OBn	OH	OBn	OBn	8.37793	6.80102	1.57691	2.32992	4350	898.764	3451.24	2390.8	0	1	0	1	0	0	0
Gal	Hex	Beta	OLev	OBn	OBn	OBn	8.29405	8.69172	0.397675	2.24604	4000	5953.44	1953.44	2740.8	0	1	0	0	1	0	1
Gal	Hex	Alpha	OH	OPMB	OLev	OTBDPS	8.16934	7.10876	1.06057	2.12133	3531	1222.64	2308.36	3209.8	0	1	0	0	1	0	1
GalNAc	HexNAc	Beta	NHTroc	OH	OAc	OAc	8.09224	6.93858	1.15366	2.04423	3269	1031.31	2237.69	3471.8	0	1	0	0	1	0	1
Gal	Hex	Beta	OBz	OPMB	OH	OTBDPS	7.9363	5.64263	2.29367	1.88829	2797	282.204	2514.8	3943.8	0	1	0	1	0	0	0
Glc	Hex	Alpha	OBn	OBn	OBn	OBn	7.88458	8.17006	0.285481	1.83657	2656	3533.55	877.548	4084.8	0	1	0	0	1	0	1
GalNAc	HexNAc	Beta	NHTroc	OH	OBz	OTBDPS	7.6009	5.73454	1.86636	1.55289	2000	309.371	1690.63	4740.8	0	1	0	1	0	0	0
Glc	Hex	Alpha	OH	OBn	OBn	OBn	7.54961	8.9623	1.41269	1.5016	1900	7803.27	5903.27	4840.8	0	1	0	0	1	0	1
Gal	Hex	Beta	OBz	OH	OPh	OPh	7.49053	8.17429	0.683759	1.44252	1791	3548.53	1757.53	4949.8	0	1	0	0	1	0	1
GlcNAc	HexNAc	Beta	NHTFA	OBz	OLev	OBn	7.20712	5.55529	1.65183	1.15911	1349	258.603	1090.4	5391.8	0	1	0	1	0	0	0
GalNAc	HexNAc	Alpha	N3	OBn	OBn	OBn	7.14441	6.72459	0.419816	1.0964	1267	832.631	434.369	5473.8	0	1	0	1	0	0	0
Glc	Hex	Beta	OBz	OBn	OBn	OBn	7.14283	6.72889	0.413938	1.09482	1265	836.218	428.782	5475.8	0	1	0	1	0	0	0
Glc	Hex	Beta	OAc	OBn	OBn	OBn	6.89061	6.29065	0.599959	0.8426	983	539.504	443.496	5757.8	1	0	0	1	0	0	1
GalNAc	HexNAc	Beta	NHTroc	OH	OBz	OBz	6.74524	6.26707	0.478164	0.697227	850	526.932	323.068	5890.8	1	0	0	1	0	0	1
GalNAc	HexNAc	Alpha	N3	OBn	OBn	OBn	6.72982	7.14282	0.412993	0.681815	837	1264.99	427.987	5903.8	1	0	0	0	1	0	0
Gal	Hex	Beta	OAc	OAc	OH	OBn	6.59496	6.75542	0.160463	0.546951	731.4	858.703	127.303	6009.4	1	0	0	1	0	0	1
GlcNAc	HexNAc	Beta	NHCOOBn	OBz	OLev	OTBDPS	6.58382	5.37956	1.20427	0.535815	723.3	216.926	506.374	6017.5	1	0	0	1	0	0	1
Gal	Hex	Beta	OLev	OBn	OPh	OPh	6.35802	6.48377	0.125754	0.310006	577.1	654.433	77.3332	6163.7	1	0	0	1	0	0	1
GlcNAc	HexNAc	Beta	NPhth	OBz	OLev	OBn	6.34861	3.67298	2.67563	0.300605	571.7	39.3692	532.331	6169.1	1	0	0	1	0	0	1
Glc	Hex	Alpha	OBn	OBn	OH	OBn	6.23048	6.27445	0.0439699	0.182472	508	530.835	22.8351	6232.8	1	0	0	1	0	0	1
Gal	Hex	Beta	OBz	OPMB	OLev	OH	6.17981	6.55448	0.374667	0.1318	482.9	702.382	219.482	6257.9	1	0	0	1	0	0	1
Glc	Hex	Alpha	OBn	OBn	OBn	OBz	6.16331	5.53011	0.633201	0.115306	475	252.173	222.827	6265.8	1	0	0	1	0	0	1
Man	Hex	Alpha	OH	OBz	OPh	OPh	6.13123	4.27915	1.85208	0.0832174	460	72.179	387.821	6280.8	1	0	0	1	0	0	1
GlcNAc	HexNAc	Beta	NHTroc	OBz	OLev	OBn	6.11744	7.70512	1.58768	0.0694271	453.7	2219.68	1765.98	6287.1	1	0	0	0	1	0	0
Man	Hex	Alpha	OTBS	OBz	OH	OTBS	6.09131	6.15527	0.0639607	0.0433008	442	471.194	29.1943	6298.8	1	0	0	1	0	0	1
Man	Hex	Alpha	OH	OBn	OPh	OPh	6.08677	7.36634	1.27957	0.0387656	440	1581.84	1141.84	6300.8	1	0	0	0	1	0	0
Glc	Hex	Alpha	OBn	OBn	OBn	OAc	6.06379	5.86676	0.197023	0.0157761	430	353.104	76.8963	6310.8	1	0	0	1	0	0	1
Glc	Hex	Alpha	OBn	OBn	OBn	OH	6.01859	6.50088	0.482284	0.0294159	411	665.725	254.725	6329.8	1	0	0	1	0	0	1
Man	Hex	Alpha	OBn	OH	OPh	OPh	5.96871	7.41918	1.45047	0.0793016	391	1667.67	1276.67	6349.8	1	0	0	0	1	0	0
Gal	Hex	Beta	OBz	OPMB	OLev	OTBDPS	5.82924	6.80181	0.97257	0.218769	340.1	899.474	559.374	6400.7	1	0	0	1	0	0	1
Glc	Hex	Alpha	OBn	OBz	OBn	OBn	5.79909	6.53965	0.740561	0.248916	330	692.047	362.047	6410.8	1	0	0	1	0	0	1
Gal	Hex	Beta	OClAc	OH	OPh	OPh	5.76832	5.62188	0.146444	0.279688	320	276.408	43.5922	6420.8	1	0	0	1	0	0	1
Man	Hex	Alpha	OBn	OBn	OPh	OPh	5.75257	6.96192	1.20934	0.295436	315	1055.65	740.653	6425.8	1	0	0	0	1	0	0
Glc	Hex	Alpha	OBn	OAc	OBn	OBn	5.72359	5.76439	0.0408086	0.324424	306	318.746	12.7457	6434.8	1	0	0	1	0	0	1
GlcNAc	HexNAc	Beta	NHTroc	OAc	OH	OBn	5.71043	6.32255	0.612121	0.337582	302	556.99	254.99	6438.8	1	0	0	1	0	0	1
Gal	Hex	Beta	OBz	OBz	OPh	OPh	5.65494	6.39426	0.739318	0.393067	285.7	598.401	312.701	6455.1	1	0	0	1	0	0	1
GlcNAc	HexNAc	Beta	NHTroc	OLev	OH	OBn	5.64191	5.67885	0.036943	0.406102	282	292.613	10.6128	6458.8	1	0	0	1	0	0	1
GlcNAc	HexNAc	Alpha	N3	OBn	OBn	OBn	5.59842	5.62221	0.0237853	0.449587	270	276.499	6.49901	6470.8	1	0	0	1	0	0	1
Glc	Hex	Alpha	OBn	OBn	OBz	OBn	5.46806	5.69132	0.223262	0.579949	237	296.285	59.2851	6503.8	1	0	0	1	0	0	1
Man	Hex	Alpha	OTBS	OBz	OBz	OTBS	5.40717	5.08422	0.322949	0.640837	223	161.454	61.5455	6517.8	1	0	0	1	0	0	1
Glc	Hex	Alpha	OBn	OBn	OAc	OBn	5.3845	5.97614	0.591645	0.663514	218	393.917	175.917	6522.8	1	0	0	1	0	0	1
GlcNAc	HexNAc	Beta	NPhth	OBn	OPh	OPh	5.35186	4.6131	0.738757	0.696151	211	100.796	110.204	6529.8	1	0	0	1	0	0	1
GalNAc	HexNAc	Beta	NHTroc	OAc	OAc	OAc	5.2832	5.59221	0.309006	0.764805	197	268.328	71.3279	6543.8	1	0	0	1	0	0	1
Gal	Hex	Alpha	OBn	OClAc	OPh	OPh	5.22252	6.45342	1.23091	0.825493	185.4	634.872	449.472	6555.4	1	0	0	1	0	0	1
GlcNAc	HexNAc	Beta	NHTroc	OBz	OH	OBz	5.09314	4.86148	0.231654	0.954873	162.9	129.216	33.6843	6577.9	1	0	0	1	0	0	1
GlcNAc	HexNAc	Beta	NHTroc	OLev	OH	OBz	5.00395	5.10376	0.0998101	1.04406	149	164.639	15.6392	6591.8	1	0	0	1	0	0	1
Gal	Hex	Beta	OBz	OH	OLev	OTBDPS	4.96215	5.47829	0.516144	1.08586	142.9	239.437	96.5367	6597.9	1	0	0	1	0	0	1
Man	Hex	Alpha	OBz	OH	OPh	OPh	4.8752	3.77872	1.09648	1.17281	131	43.7598	87.2402	6609.8	1	0	0	1	0	0	1
Man	Hex	Alpha	OBz	OTBS	OH	OTBS	4.81218	6.02119	1.20901	1.23582	123	412.069	289.069	6617.8	1	0	0	1	0	0	1
GalNAc	HexNAc	Alpha	N3	OBn	OBn	OH	4.79579	3.692	1.10379	1.25222	121	40.1248	80.8752	6619.8	1	0	0	1	0	0	1
Gal	Hex	Beta	OBz	OClAc	OPh	OPh	4.7766	4.41316	0.363438	1.27141	118.7	82.5299	36.1701	6622.1	1	0	0	1	0	0	1
Man	Hex	Alpha	OTBS	OH	OBz	OTBS	4.70048	6.24304	1.54256	1.34753	110	514.418	404.418	6630.8	1	0	0	1	0	0	1
GlcNAc	HexNAc	Beta	NPhth	OAc	OH	OBn	4.63279	4.64271	0.00992946	1.41522	102.8	103.826	1.02583	6638	1	0	0	1	0	0	1
GalNAc	HexNAc	Beta	NPhth	OClAc	OPh	OPh	4.62497	4.50021	0.124762	1.42304	102	90.0361	11.9639	6638.8	1	0	0	1	0	0	1
GlcNAc	HexNAc	Beta	NPhth	OAc	OPh	OPh	4.54966	4.08587	0.463785	1.49835	94.6	59.4938	35.1062	6646.2	1	0	0	1	0	0	1
GlcNAc	HexNAc	Beta	NPhth	OBz	OH	OBn	4.43675	4.33611	0.100641	1.61126	84.5	76.4098	8.09023	6656.3	1	0	0	1	0	0	1
GlcNAc	HexNAc	Beta	NPhth	OBz	OPh	OPh	4.28221	3.99483	0.287379	1.7658	72.4	54.3164	18.0836	6668.4	1	0	0	1	0	0	1
Gal	Hex	Beta	OBz	OBz	OH	OBz	4.20618	3.99313	0.213054	1.84183	67.1	54.2244	12.8756	6673.7	1	0	0	1	0	0	1
Man	Hex	Alpha	OBz	OTBS	OBz	OTBS	4.09434	4.42246	0.328114	1.95366	60	83.3008	23.3008	6680.8	1	0	0	1	0	0	1
GlcNAc	HexNAc	Beta	NHTroc	OAc	OAc	OAc	4.0483	3.73581	0.312486	1.99971	57.3	41.9222	15.3778	6683.5	1	0	0	1	0	0	1
GlcNAc	HexNAc	Beta	NPhth	OH	OH	NO2Bz	4.04305	2.26218	1.78087	2.00496	57	9.60404	47.396	6683.8	1	0	0	1	0	0	1
GlcNAc	HexNAc	Alpha	N3	OBn	OBn	OAc	3.98341	3.87757	0.105839	2.0646	53.7	48.3069	5.39314	6687.1	1	0	0	1	0	0	1
GlcNAc	HexNAc	Alpha	N3	OBn	OH	OAc	3.86493	3.30216	0.562771	2.18308	47.7	27.1713	20.5287	6693.1	1	0	0	1	0	0	1
Man	Hex	Alpha	OTBS	OBz	OBz	OH	3.68888	2.82418	0.864698	2.35913	40	16.8472	23.1528	6700.8	1	0	0	1	0	0	1
Gal	Hex	Beta	OClAc	OClAc	OPh	OPh	3.44681	3.65318	0.206376	2.6012	31.4	38.5974	7.19737	6709.4	1	0	0	1	0	0	1
Gal	Hex	Beta	OBz	OH	OBz	OBz	3.36384	3.45417	0.0903239	2.68417	28.9	31.6319	2.73188	6711.9	1	0	0	1	0	0	1
Gal	Hex	Beta	OBz	OBz	OBz	OTBS	3.36384	3.61224	0.248403	2.68417	28.9	37.0491	8.14911	6711.9	1	0	0	1	0	0	1
GalNAc	HexNAc	Alpha	N3	OClAc	OPh	OPh	3.18221	2.95631	0.225899	2.8658	24.1	19.2269	4.87305	6716.7	1	0	0	1	0	0	1
GlcNAc	HexNAc	Alpha	N3	OBn	OBn	OH	3.13549	4.09548	0.959987	2.91251	23	60.0683	37.0683	6717.8	1	0	0	1	0	0	1
GalNAc	HexNAc	Alpha	N3	OH	OBn	OTBDPS	3.11795	3.91594	0.797993	2.93006	22.6	50.1964	27.5964	6718.2	1	0	0	1	0	0	1
GlcNAc	HexNAc	Beta	NPhth	OH	OPh	OPh	2.99573	5.09818	2.10245	3.05228	20	163.724	143.724	6720.8	1	0	0	1	0	0	1
GlcNAc	HexNAc	Alpha	N3	OBn	OH	OTBDPS	2.96011	3.81497	0.854865	3.0879	19.3	45.3754	26.0754	6721.5	1	0	0	1	0	0	1
Gal	Hex	Alpha	OH	OBz	OBz	OBz	2.8679	4.28077	1.41288	3.18011	17.6	72.2964	54.6964	6723.2	1	0	0	1	0	0	1
GlcNAc	HexNAc	Alpha	N3	OH	OBn	OTBDPS	2.82138	2.59644	0.22494	3.22663	16.8	13.4159	3.38412	6724	1	0	0	1	0	0	1
GalNAc	HexNAc	Alpha	N3	OBz	OH	OTBDPS	2.71469	3.4405	0.725809	3.33331	15.1	31.2027	16.1027	6725.7	1	0	0	1	0	0	1
Gal	Hex	Beta	OAc	OAc	OAc	OAc	2.66026	1.97283	0.687427	3.38775	14.3	7.19102	7.10898	6726.5	1	0	0	1	0	0	1
GlcNAc	HexNAc	Alpha	N3	OBz	OH	OTBDPS	2.60269	1.76072	0.841974	3.44532	13.5	5.8166	7.6834	6727.3	1	0	0	1	0	0	1
Gal	Hex	Beta	OBz	OBz	OBz	OH	2.57261	3.122	0.549392	3.4754	13.1	22.6918	9.59182	6727.7	1	0	0	1	0	0	1
GlcNAc	HexNAc	Beta	NPhth	OAc	OH	OBz	2.43361	2.3333	0.100312	3.6144	11.4	10.3119	1.08808	6729.4	1	0	0	1	0	0	1
GalNAc	HexNAc	Beta	NPhth	OAc	OAc	OAc	2.34181	1.67063	0.671175	3.7062	10.4	5.31552	5.08448	6730.4	1	0	0	1	0	0	1
Glc	Hex	Beta	OBz	OBz	OH	OBz	2.24071	2.33112	0.0904143	3.8073	9.4	10.2895	0.889501	6731.4	1	0	0	1	0	0	1
Gal	Hex	Beta	OBz	OBz	OBz	OBz	1.74047	1.67503	0.0654378	4.30754	5.7	5.33895	0.361053	6735.1	1	0	0	1	0	0	1
GlcNAc	HexNAc	Beta	NPhth	OBz	OH	OBz	1.74047	2.59104	0.850573	4.30754	5.7	13.3436	7.64364	6735.1	1	0	0	1	0	0	1
GlcNAc	HexNAc	Beta	NPhth	OBz	OBz	OTBDPS	1.72277	3.96985	2.24708	4.32524	5.6	52.9764	47.3764	6735.2	1	0	0	1	0	0	1
GlcNAc	HexNAc	Beta	NPhth	NO2Bz	OH	NO2Bz	1.16315	3.47865	2.31549	4.88486	3.2	32.4158	29.2158	6737.6	1	0	0	1	0	0	1
Glc	Hex	Beta	OAc	OAc	OAc	OAc	0.993252	1.21868	0.225432	5.05476	2.7	3.38273	0.682733	6738.1	1	0	0	1	0	0	1
GlcNAc	HexNAc	Beta	NPhth	OAc	OAc	OAc	0.530628	1.30367	0.77304	5.51738	1.7	3.68278	1.98278	6739.1	1	0	0	1	0	0	1
Glc	Hex	Beta	OBz	OBz	OBz	OBz	0.262364	0.277869	0.0155043	5.78564	1.3	1.32031	0.0203127	6739.5	1	0	0	1	0	0	1
Man	Hex	Alpha	OAc	OAc	OAc	OAc	0	1.03391	1.03391	6.04801	1	2.81204	1.81204	6739.8	1	0	0	1	0	0	1

## Sheet: 7
SugarType	SugarClass	ProductAnomericState	R2	R3	R4	R6	ObsLnRRV	PredLnRRV	AbsLnRRVError	MeanObsLnRRV_minus_ObsLnRRV	MeanObsLnRRV_minus_ObsLnRRV(Class)	ObsRRV	PredRRV	AbsRRVError	MeanObsRRV_minus_ObsRRV	MeanObsRRV_minus_ObsRRV(Class)	Obs[0,1000]	Obs[1000,15000]	Obs[>15000]	Pred[0,1000]	Pred[1000,15000]	Pred[>15000]	ClassificationResult		Overall	lnRRV	RRV
Glc	Hex	Alpha	OBn	OTBS	OBn	OTBS	11.1982	10.7651	0.433128	5.15021	0.872899	73000	47338.8	25661.2	66259.2	38089.5	0	0	1	0	0	1	1		PCC	0.991688	0.970593	Mean_Observed_lnRRV	6.04801
Glc	Hex	Alpha	OTIPS	OBn	OBn	OBn	11.1273	11.0265	0.100807	5.07925	0.801947	68000	61479.3	6520.67	61259.2	33089.5	0	0	1	0	0	1	1		MAE	0.269169	1291.32	Mean_Observed_RRV	6740.8
Glc	Hex	Alpha	OTBS	OBn	OTBS	OBn	11.0021	10.8768	0.125307	4.95409	0.676784	60000	52933.6	7066.43	53259.2	25089.5	0	0	1	0	0	1	1		RAE	0.118444	0.135466
Glc	Hex	Alpha	OTIPS	OBn	OTIPS	OBn	10.9682	10.8818	0.0863531	4.92019	0.642882	58000	53201.7	4798.32	51259.2	23089.5	0	0	1	0	0	1	1		Accuracy		0.974359
Gal	Hex	Alpha	OH	OBn	OBn	OBn	10.859	10.0817	0.777322	4.81099	0.533683	52000	23901	28099	45259.2	17089.5	0	0	1	0	0	1	1		N		117
Glc	Hex	Alpha	OTBS	OBn	OBn	OTBS	10.779	10.6286	0.150385	4.73095	0.45364	48000	41298.1	6701.9	41259.2	13089.5	0	0	1	0	0	1	1
Glc	Hex	Alpha	OBn	OBn	OTBS	OTBS	10.5966	10.3294	0.267228	4.54863	0.271319	40000	30619.9	9380.06	33259.2	5089.47	0	0	1	0	0	1	1		[>15000]	lnRRV	RRV
Glc	Hex	Alpha	OTBS	OBn	OBn	OBn	10.4913	10.4743	0.0170018	4.44327	0.165958	36000	35393.1	606.892	29259.2	1089.47	0	0	1	0	0	1	1		PCC	0.87321	0.889419	Mean_Observed_lnRRV	10.3253
Glc	Hex	Alpha	OBn	OTBS	OTBS	OBn	10.3735	10.4776	0.104156	4.32548	0.0481752	32000	35512.8	3512.75	25259.2	2910.53	0	0	1	0	0	1	1		MAE	0.192116	6465.79	Mean_Observed_RRV	34910.5
Glc	Hex	Alpha	OTIPS	OBn	OBn	OTIPS	10.0858	10.056	0.0297687	4.0378	0.239507	24000	23296.1	703.918	17259.2	10910.5	0	0	1	0	0	1	1		RAE	0.408549	0.394469
Glc	Hex	Alpha	OBn	OTIPS	OBn	OTIPS	9.9988	9.84738	0.151417	3.95079	0.326518	22000	18908.8	3091.24	15259.2	12910.5	0	0	1	0	0	1	1		Accuracy		0.947368
Glc	Hex	Alpha	OBn	OBn	OTIPS	OBn	9.95228	9.91624	0.03604	3.90427	0.373038	21000	20256.6	743.365	14259.2	13910.5	0	0	1	0	0	1	1		N		19
Gal	Hex	Alpha	OBn	OH	OPh	OPh	9.90349	9.47908	0.424413	3.85548	0.421828	20000	13083.1	6916.92	13259.2	14910.5	0	0	1	0	1	0	0
Glc	Hex	Alpha	OTBS	OTBS	OBn	OBn	9.90349	10.0869	0.183376	3.85548	0.421828	20000	24025.3	4025.33	13259.2	14910.5	0	0	1	0	0	1	1		[1000,15000]	lnRRV	RRV
Glc	Hex	Alpha	OBn	OTIPS	OBn	OBn	9.90349	9.87489	0.028602	3.85548	0.421828	20000	19436.1	563.937	13259.2	14910.5	0	0	1	0	0	1	1		PCC	0.893354	0.952522	Mean_Observed_lnRRV	8.28991
Glc	Hex	Alpha	OBn	OBn	OTIPS	OTIPS	9.79813	10.1172	0.319037	3.75012	0.527189	18000	24764.4	6764.43	11259.2	16910.5	0	0	1	0	0	1	1		MAE	0.311949	1129.3	Mean_Observed_RRV	5206.67
GalNAc	HexNAc	Beta	NHTroc	OBn	OBn	OBn	9.75846	9.70457	0.0538899	3.71045	0.566854	17300	16392.4	907.62	10559.2	17610.5	0	0	1	0	0	1	1		RAE	0.49025	0.360213
Gal	Hex	Alpha	OBn	OBn	OBn	OBn	9.74097	9.96647	0.225504	3.69296	0.584347	17000	21300.2	4300.21	10259.2	17910.5	0	0	1	0	0	1	1		Accuracy		0.952381
Glc	Hex	Alpha	OBn	OTIPS	OTIPS	OBn	9.74097	9.87744	0.136475	3.69296	0.584347	17000	19485.8	2485.84	10259.2	17910.5	0	0	1	0	0	1	1		N		21
Glc	Hex	Alpha	OTIPS	OTIPS	OBn	OBn	9.4727	9.59317	0.12047	3.4247	1.1828	13000	14664.3	1664.35	6259.2	7793.33	0	1	0	0	1	0	1
Glc	Hex	Alpha	OBn	OTBS	OBn	OBn	9.39266	9.48421	0.0915525	3.34465	1.10276	12000	13150.5	1150.49	5259.2	6793.33	0	1	0	0	1	0	1		[0,1000]	lnRRV	RRV
Glc	Hex	Alpha	OBn	OBn	OBn	OTIPS	9.30565	9.31677	0.0111185	3.25764	1.01574	11000	11123	122.986	4259.2	5793.33	0	1	0	0	1	0	1		PCC	0.976946	0.890453	Mean_Observed_lnRRV	4.38114
Glc	Hex	Alpha	OBn	OBn	OTBS	OBn	9.30565	9.39904	0.0933893	3.25764	1.01574	11000	12076.8	1076.78	4259.2	5793.33	0	1	0	0	1	0	1		MAE	0.276514	58.685	Mean_Observed_RRV	208.229
Glc	Hex	Alpha	OBn	OBn	OBn	OTBS	9.06935	9.25085	0.181494	3.02134	0.779447	8685	10413.4	1728.38	1944.2	3478.33	0	1	0	0	1	0	1		RAE	0.190222	0.315553
Gal	Hex	Alpha	OBn	OBn	OPh	OPh	8.87905	8.66811	0.210948	2.83105	0.589149	7180	5814.48	1365.52	439.2	1973.33	0	1	0	0	1	0	1		Accuracy		0.987013
GlcNAc	HexNAc	Beta	NHTroc	OBn	OBn	OBn	8.77956	8.73268	0.0468757	2.73155	0.489651	6500	6202.34	297.661	240.8	1293.33	0	1	0	0	1	0	1		N		77
Man	Hex	Alpha	OBn	OBn	OBn	OBn	8.51719	7.86236	0.654833	2.46918	0.227287	5000	2597.64	2402.36	1740.8	206.667	0	1	0	0	1	0	1
Gal	Hex	Beta	OAc	OBn	OBn	OBn	8.47637	8.91602	0.439648	2.42836	0.186465	4800	7450.37	2650.37	1940.8	406.667	0	1	0	0	1	0	1
Glc	Hex	Alpha	OBn	OH	OBn	OBn	8.37793	7.3996	0.978335	2.32992	0.0880251	4350	1635.32	2714.68	2390.8	856.667	0	1	0	0	1	0	1
Gal	Hex	Beta	OLev	OBn	OBn	OBn	8.29405	8.40444	0.110389	2.24604	0.00414359	4000	4466.85	466.849	2740.8	1206.67	0	1	0	0	1	0	1
Gal	Hex	Alpha	OH	OPMB	OLev	OTBDPS	8.16934	7.87598	0.293356	2.12133	0.12057	3531	2633.27	897.733	3209.8	1675.67	0	1	0	0	1	0	1
GalNAc	HexNAc	Beta	NHTroc	OH	OAc	OAc	8.09224	7.46275	0.629488	2.04423	0.197667	3269	1741.93	1527.07	3471.8	1937.67	0	1	0	0	1	0	1
Gal	Hex	Beta	OBz	OPMB	OH	OTBDPS	7.9363	7.41763	0.518671	1.88829	0.353603	2797	1665.08	1131.92	3943.8	2409.67	0	1	0	0	1	0	1
Glc	Hex	Alpha	OBn	OBn	OBn	OBn	7.88458	8.07303	0.188455	1.83657	0.40533	2656	3206.81	550.809	4084.8	2550.67	0	1	0	0	1	0	1
GalNAc	HexNAc	Beta	NHTroc	OH	OBz	OTBDPS	7.6009	7.24529	0.355612	1.55289	0.689004	2000	1401.49	598.511	4740.8	3206.67	0	1	0	0	1	0	1
Glc	Hex	Alpha	OH	OBn	OBn	OBn	7.54961	8.27836	0.728755	1.5016	0.740297	1900	3937.75	2037.75	4840.8	3306.67	0	1	0	0	1	0	1
Gal	Hex	Beta	OBz	OH	OPh	OPh	7.49053	7.83077	0.340239	1.44252	0.799377	1791	2516.86	725.863	4949.8	3415.67	0	1	0	0	1	0	1
GlcNAc	HexNAc	Beta	NHTFA	OBz	OLev	OBn	7.20712	7.14504	0.0620789	1.15911	1.08279	1349	1267.8	81.1981	5391.8	3857.67	0	1	0	0	1	0	1
GalNAc	HexNAc	Alpha	N3	OBn	OBn	OBn	7.14441	6.71791	0.426493	1.0964	1.1455	1267	827.091	439.909	5473.8	3939.67	0	1	0	1	0	0	0
Glc	Hex	Beta	OBz	OBn	OBn	OBn	7.14283	7.0741	0.0687321	1.09482	1.14708	1265	1180.97	84.0254	5475.8	3941.67	0	1	0	0	1	0	1
Glc	Hex	Beta	OAc	OBn	OBn	OBn	6.89061	6.52551	0.365095	0.8426	2.50947	983	682.331	300.669	5757.8	774.771	1	0	0	1	0	0	1
GalNAc	HexNAc	Beta	NHTroc	OH	OBz	OBz	6.74524	6.27875	0.466489	0.697227	2.36409	850	533.12	316.88	5890.8	641.771	1	0	0	1	0	0	1
GalNAc	HexNAc	Alpha	N3	OBn	OBn	OBn	6.72982	7.12763	0.397802	0.681815	2.34868	837	1245.92	408.916	5903.8	628.771	1	0	0	0	1	0	0
Gal	Hex	Beta	OAc	OAc	OH	OBn	6.59496	6.86835	0.273385	0.546951	2.21382	731.4	961.356	229.956	6009.4	523.171	1	0	0	1	0	0	1
GlcNAc	HexNAc	Beta	NHCOOBn	OBz	OLev	OTBDPS	6.58382	6.60888	0.0250537	0.535815	2.20268	723.3	741.65	18.3502	6017.5	515.071	1	0	0	1	0	0	1
Gal	Hex	Beta	OLev	OBn	OPh	OPh	6.35802	6.31349	0.0445258	0.310006	1.97687	577.1	551.968	25.1322	6163.7	368.871	1	0	0	1	0	0	1
GlcNAc	HexNAc	Beta	NPhth	OBz	OLev	OBn	6.34861	5.11558	1.23304	0.300605	1.96747	571.7	166.597	405.103	6169.1	363.471	1	0	0	1	0	0	1
Glc	Hex	Alpha	OBn	OBn	OH	OBn	6.23048	6.36069	0.130207	0.182472	1.84934	508	578.644	70.6443	6232.8	299.771	1	0	0	1	0	0	1
Gal	Hex	Beta	OBz	OPMB	OLev	OH	6.17981	6.18119	0.00138496	0.1318	1.79867	482.9	483.569	0.669259	6257.9	274.671	1	0	0	1	0	0	1
Glc	Hex	Alpha	OBn	OBn	OBn	OBz	6.16331	5.98205	0.181265	0.115306	1.78217	475	396.252	78.7484	6265.8	266.771	1	0	0	1	0	0	1
Man	Hex	Alpha	OH	OBz	OPh	OPh	6.13123	5.23319	0.898036	0.0832174	1.75008	460	187.39	272.61	6280.8	251.771	1	0	0	1	0	0	1
GlcNAc	HexNAc	Beta	NHTroc	OBz	OLev	OBn	6.11744	6.82702	0.709588	0.0694271	1.73629	453.7	922.442	468.742	6287.1	245.471	1	0	0	1	0	0	1
Man	Hex	Alpha	OTBS	OBz	OH	OTBS	6.09131	6.40115	0.309839	0.0433008	1.71017	442	602.537	160.537	6298.8	233.771	1	0	0	1	0	0	1
Man	Hex	Alpha	OH	OBn	OPh	OPh	6.08677	6.45466	0.367882	0.0387656	1.70563	440	635.655	195.655	6300.8	231.771	1	0	0	1	0	0	1
Glc	Hex	Alpha	OBn	OBn	OBn	OAc	6.06379	5.99534	0.0684481	0.0157761	1.68264	430	401.552	28.448	6310.8	221.771	1	0	0	1	0	0	1
Glc	Hex	Alpha	OBn	OBn	OBn	OH	6.01859	6.02146	0.00286941	0.0294159	1.63745	411	412.181	1.18102	6329.8	202.771	1	0	0	1	0	0	1
Man	Hex	Alpha	OBn	OH	OPh	OPh	5.96871	6.37919	0.410485	0.0793016	1.58756	391	589.452	198.452	6349.8	182.771	1	0	0	1	0	0	1
Gal	Hex	Beta	OBz	OPMB	OLev	OTBDPS	5.82924	6.09454	0.2653	0.218769	1.4481	340.1	443.43	103.33	6400.7	131.871	1	0	0	1	0	0	1
Glc	Hex	Alpha	OBn	OBz	OBn	OBn	5.79909	6.14586	0.346771	0.248916	1.41795	330	466.783	136.783	6410.8	121.771	1	0	0	1	0	0	1
Gal	Hex	Beta	OClAc	OH	OPh	OPh	5.76832	5.56437	0.203956	0.279688	1.38718	320	260.959	59.0406	6420.8	111.771	1	0	0	1	0	0	1
Man	Hex	Alpha	OBn	OBn	OPh	OPh	5.75257	5.95052	0.197946	0.295436	1.37143	315	383.952	68.9522	6425.8	106.771	1	0	0	1	0	0	1
Glc	Hex	Alpha	OBn	OAc	OBn	OBn	5.72359	5.78167	0.0580808	0.324424	1.34244	306	324.299	18.299	6434.8	97.7714	1	0	0	1	0	0	1
GlcNAc	HexNAc	Beta	NHTroc	OAc	OH	OBn	5.71043	5.85103	0.140608	0.337582	1.32928	302	347.594	45.5939	6438.8	93.7714	1	0	0	1	0	0	1
Gal	Hex	Beta	OBz	OBz	OPh	OPh	5.65494	5.71591	0.060964	0.393067	1.2738	285.7	303.659	17.9593	6455.1	77.4714	1	0	0	1	0	0	1
GlcNAc	HexNAc	Beta	NHTroc	OLev	OH	OBn	5.64191	5.7493	0.107392	0.406102	1.26076	282	313.97	31.9704	6458.8	73.7714	1	0	0	1	0	0	1
GlcNAc	HexNAc	Alpha	N3	OBn	OBn	OBn	5.59842	5.60898	0.0105548	0.449587	1.21728	270	272.865	2.8649	6470.8	61.7714	1	0	0	1	0	0	1
Glc	Hex	Alpha	OBn	OBn	OBz	OBn	5.46806	5.49542	0.0273561	0.579949	1.08692	237	243.573	6.57288	6503.8	28.7714	1	0	0	1	0	0	1
Man	Hex	Alpha	OTBS	OBz	OBz	OTBS	5.40717	5.2771	0.130076	0.640837	1.02603	223	195.8	27.1995	6517.8	14.7714	1	0	0	1	0	0	1
Glc	Hex	Alpha	OBn	OBn	OAc	OBn	5.3845	5.31686	0.0676359	0.663514	1.00335	218	203.743	14.2571	6522.8	9.77143	1	0	0	1	0	0	1
GlcNAc	HexNAc	Beta	NPhth	OBn	OPh	OPh	5.35186	5.16091	0.190945	0.696151	0.970715	211	174.324	36.6765	6529.8	2.77143	1	0	0	1	0	0	1
GalNAc	HexNAc	Beta	NHTroc	OAc	OAc	OAc	5.2832	5.54596	0.26276	0.764805	0.90206	197	256.201	59.2014	6543.8	11.2286	1	0	0	1	0	0	1
Gal	Hex	Alpha	OBn	OClAc	OPh	OPh	5.22252	5.85527	0.632753	0.825493	0.841372	185.4	349.069	163.669	6555.4	22.8286	1	0	0	1	0	0	1
GlcNAc	HexNAc	Beta	NHTroc	OBz	OH	OBz	5.09314	4.87023	0.222908	0.954873	0.711993	162.9	130.351	32.5493	6577.9	45.3286	1	0	0	1	0	0	1
GlcNAc	HexNAc	Beta	NHTroc	OLev	OH	OBz	5.00395	5.15994	0.155992	1.04406	0.622803	149	174.154	25.1537	6591.8	59.2286	1	0	0	1	0	0	1
Gal	Hex	Beta	OBz	OH	OLev	OTBDPS	4.96215	5.05845	0.0963015	1.08586	0.581002	142.9	157.346	14.4459	6597.9	65.3286	1	0	0	1	0	0	1
Man	Hex	Alpha	OBz	OH	OPh	OPh	4.8752	4.55948	0.315713	1.17281	0.494054	131	95.5342	35.4658	6609.8	77.2286	1	0	0	1	0	0	1
Man	Hex	Alpha	OBz	OTBS	OH	OTBS	4.81218	5.0798	0.26762	1.23582	0.431041	123	160.743	37.7426	6617.8	85.2286	1	0	0	1	0	0	1
GalNAc	HexNAc	Alpha	N3	OBn	OBn	OH	4.79579	4.48685	0.308937	1.25222	0.414647	121	88.8415	32.1585	6619.8	87.2286	1	0	0	1	0	0	1
Gal	Hex	Beta	OBz	OClAc	OPh	OPh	4.7766	4.37193	0.404669	1.27141	0.395456	118.7	79.1964	39.5036	6622.1	89.5286	1	0	0	1	0	0	1
Man	Hex	Alpha	OTBS	OH	OBz	OTBS	4.70048	5.00989	0.309406	1.34753	0.319337	110	149.888	39.8878	6630.8	98.2286	1	0	0	1	0	0	1
GlcNAc	HexNAc	Beta	NPhth	OAc	OH	OBn	4.63279	4.6999	0.0671176	1.41522	0.251642	102.8	109.937	7.13651	6638	105.429	1	0	0	1	0	0	1
GalNAc	HexNAc	Beta	NPhth	OClAc	OPh	OPh	4.62497	5.18102	0.556047	1.42304	0.243829	102	177.864	75.864	6638.8	106.229	1	0	0	1	0	0	1
GlcNAc	HexNAc	Beta	NPhth	OAc	OPh	OPh	4.54966	4.3673	0.182354	1.49835	0.168514	94.6	78.8308	15.7692	6646.2	113.629	1	0	0	1	0	0	1
GlcNAc	HexNAc	Beta	NPhth	OBz	OH	OBn	4.43675	4.46818	0.0314259	1.61126	0.0556082	84.5	87.1977	2.69766	6656.3	123.729	1	0	0	1	0	0	1
GlcNAc	HexNAc	Beta	NPhth	OBz	OPh	OPh	4.28221	4.24211	0.040096	1.7658	0.098937	72.4	69.5545	2.84552	6668.4	135.829	1	0	0	1	0	0	1
Gal	Hex	Beta	OBz	OBz	OH	OBz	4.20618	4.14116	0.0650277	1.84183	0.174959	67.1	62.8755	4.22451	6673.7	141.129	1	0	0	1	0	0	1
Man	Hex	Alpha	OBz	OTBS	OBz	OTBS	4.09434	4.55447	0.460122	1.95366	0.286799	60	95.056	35.056	6680.8	148.229	1	0	0	1	0	0	1
GlcNAc	HexNAc	Beta	NHTroc	OAc	OAc	OAc	4.0483	3.72687	0.321431	1.99971	0.332843	57.3	41.5488	15.7512	6683.5	150.929	1	0	0	1	0	0	1
GlcNAc	HexNAc	Beta	NPhth	OH	OH	NO2Bz	4.04305	3.80904	0.234011	2.00496	0.338092	57	45.1071	11.8929	6683.8	151.229	1	0	0	1	0	0	1
GlcNAc	HexNAc	Alpha	N3	OBn	OBn	OAc	3.98341	3.99648	0.0130682	2.0646	0.39773	53.7	54.4064	0.706367	6687.1	154.529	1	0	0	1	0	0	1
GlcNAc	HexNAc	Alpha	N3	OBn	OH	OAc	3.86493	3.70087	0.164062	2.18308	0.516212	47.7	40.4825	7.21752	6693.1	160.529	1	0	0	1	0	0	1
Man	Hex	Alpha	OTBS	OBz	OBz	OH	3.68888	3.55159	0.137285	2.35913	0.692264	40	34.8689	5.13114	6700.8	168.229	1	0	0	1	0	0	1
Gal	Hex	Beta	OClAc	OClAc	OPh	OPh	3.44681	3.83675	0.389944	2.6012	0.934335	31.4	46.3746	14.9746	6709.4	176.829	1	0	0	1	0	0	1
Gal	Hex	Beta	OBz	OH	OBz	OBz	3.36384	3.70954	0.345695	2.68417	1.0173	28.9	40.8349	11.9349	6711.9	179.329	1	0	0	1	0	0	1
Gal	Hex	Beta	OBz	OBz	OBz	OTBS	3.36384	3.17156	0.192283	2.68417	1.0173	28.9	23.8446	5.05538	6711.9	179.329	1	0	0	1	0	0	1
GalNAc	HexNAc	Alpha	N3	OClAc	OPh	OPh	3.18221	3.38229	0.200082	2.8658	1.19893	24.1	29.4382	5.33823	6716.7	184.129	1	0	0	1	0	0	1
GlcNAc	HexNAc	Alpha	N3	OBn	OBn	OH	3.13549	3.44084	0.305342	2.91251	1.24565	23	31.2131	8.21305	6717.8	185.229	1	0	0	1	0	0	1
GalNAc	HexNAc	Alpha	N3	OH	OBn	OTBDPS	3.11795	3.20795	0.0899984	2.93006	1.26319	22.6	24.7283	2.1283	6718.2	185.629	1	0	0	1	0	0	1
GlcNAc	HexNAc	Beta	NPhth	OH	OPh	OPh	2.99573	3.04021	0.0444765	3.05228	1.38541	20	20.9096	0.909609	6720.8	188.229	1	0	0	1	0	0	1
GlcNAc	HexNAc	Alpha	N3	OBn	OH	OTBDPS	2.96011	2.95602	0.00408199	3.0879	1.42104	19.3	19.2214	0.0786218	6721.5	188.929	1	0	0	1	0	0	1
Gal	Hex	Alpha	OH	OBz	OBz	OBz	2.8679	3.48203	0.614136	3.18011	1.51324	17.6	32.5258	14.9258	6723.2	190.629	1	0	0	1	0	0	1
GlcNAc	HexNAc	Alpha	N3	OH	OBn	OTBDPS	2.82138	2.98654	0.165158	3.22663	1.55976	16.8	19.8169	3.01694	6724	191.429	1	0	0	1	0	0	1
GalNAc	HexNAc	Alpha	N3	OBz	OH	OTBDPS	2.71469	3.06789	0.353196	3.33331	1.66645	15.1	21.4965	6.3965	6725.7	193.129	1	0	0	1	0	0	1
Gal	Hex	Beta	OAc	OAc	OAc	OAc	2.66026	2.01441	0.645847	3.38775	1.72088	14.3	7.49632	6.80368	6726.5	193.929	1	0	0	1	0	0	1
GlcNAc	HexNAc	Alpha	N3	OBz	OH	OTBDPS	2.60269	2.24352	0.359169	3.44532	1.77845	13.5	9.42646	4.07354	6727.3	194.729	1	0	0	1	0	0	1
Gal	Hex	Beta	OBz	OBz	OBz	OH	2.57261	2.55013	0.0224859	3.4754	1.80853	13.1	12.8087	0.291279	6727.7	195.129	1	0	0	1	0	0	1
GlcNAc	HexNAc	Beta	NPhth	OAc	OH	OBz	2.43361	2.31036	0.123249	3.6144	1.94753	11.4	10.0781	1.32191	6729.4	196.829	1	0	0	1	0	0	1
GalNAc	HexNAc	Beta	NPhth	OAc	OAc	OAc	2.34181	1.68569	0.656112	3.7062	2.03934	10.4	5.39619	5.00381	6730.4	197.829	1	0	0	1	0	0	1
Glc	Hex	Beta	OBz	OBz	OH	OBz	2.24071	2.09209	0.148616	3.8073	2.14043	9.4	8.10186	1.29814	6731.4	198.829	1	0	0	1	0	0	1
Gal	Hex	Beta	OBz	OBz	OBz	OBz	1.74047	1.60211	0.138357	4.30754	2.64068	5.7	4.96349	0.736509	6735.1	202.529	1	0	0	1	0	0	1
GlcNAc	HexNAc	Beta	NPhth	OBz	OH	OBz	1.74047	1.99651	0.256043	4.30754	2.64068	5.7	7.36331	1.66331	6735.1	202.529	1	0	0	1	0	0	1
GlcNAc	HexNAc	Beta	NPhth	OBz	OBz	OTBDPS	1.72277	2.24702	0.52425	4.32524	2.65838	5.6	9.45947	3.85947	6735.2	202.629	1	0	0	1	0	0	1
GlcNAc	HexNAc	Beta	NPhth	NO2Bz	OH	NO2Bz	1.16315	1.5733	0.410151	4.88486	3.21799	3.2	4.82255	1.62255	6737.6	205.029	1	0	0	1	0	0	1
Glc	Hex	Beta	OAc	OAc	OAc	OAc	0.993252	0.57764	0.415611	5.05476	3.38789	2.7	1.78183	0.918171	6738.1	205.529	1	0	0	1	0	0	1
GlcNAc	HexNAc	Beta	NPhth	OAc	OAc	OAc	0.530628	1.28589	0.755257	5.51738	3.85052	1.7	3.61787	1.91787	6739.1	206.529	1	0	0	1	0	0	1
Glc	Hex	Beta	OBz	OBz	OBz	OBz	0.262364	0.443879	0.181515	5.78564	4.11878	1.3	1.55874	0.258742	6739.5	206.929	1	0	0	1	0	0	1
Man	Hex	Alpha	OAc	OAc	OAc	OAc	0	1.00846	1.00846	6.04801	4.38114	1	2.74139	1.74139	6739.8	207.229	1	0	0	1	0	0	1

## Sheet: 8
SugarType	SugarClass	ProductAnomericState	R2	R3	R4	R6	ObsLnRRV	PredLnRRV	AbsLnRRVError	MeanObsLnRRV_minus_ObsLnRRV	MeanObsLnRRV_minus_ObsLnRRV(Class)	ObsRRV	PredRRV	AbsRRVError	MeanObsRRV_minus_ObsRRV	MeanObsRRV_minus_ObsRRV(Class)	Obs[0,1000]	Obs[1000,15000]	Obs[>15000]	Pred[0,1000]	Pred[1000,15000]	Pred[>15000]	ClassificationResult		Overall	lnRRV	RRV
Glc	Hex	Alpha	OBn	OTBS	OBn	OTBS	11.1982	10.7807	0.417552	5.15021	0.872899	73000	48082	24918	66259.2	38089.5	0	0	1	0	0	1	1		PCC	0.990003	0.970116	Mean_Observed_lnRRV	6.04801
Glc	Hex	Alpha	OTIPS	OBn	OBn	OBn	11.1273	11.0607	0.0666027	5.07925	0.801947	68000	63618.5	4381.46	61259.2	33089.5	0	0	1	0	0	1	1		MAE	0.288605	1253.31	Mean_Observed_RRV	6740.8
Glc	Hex	Alpha	OTBS	OBn	OTBS	OBn	11.0021	10.8527	0.149408	4.95409	0.676784	60000	51673.1	8326.94	53259.2	25089.5	0	0	1	0	0	1	1		RAE	0.126996	0.131479
Glc	Hex	Alpha	OTIPS	OBn	OTIPS	OBn	10.9682	10.8997	0.068462	4.92019	0.642882	58000	54162.1	3837.92	51259.2	23089.5	0	0	1	0	0	1	1		Accuracy		0.974359
Gal	Hex	Alpha	OH	OBn	OBn	OBn	10.859	10.0713	0.787696	4.81099	0.533683	52000	23654.4	28345.6	45259.2	17089.5	0	0	1	0	0	1	1		N		117
Glc	Hex	Alpha	OTBS	OBn	OBn	OTBS	10.779	10.7201	0.0588355	4.73095	0.45364	48000	45257.4	2742.63	41259.2	13089.5	0	0	1	0	0	1	1
Glc	Hex	Alpha	OBn	OBn	OTBS	OTBS	10.5966	10.3682	0.228438	4.54863	0.271319	40000	31831	8168.98	33259.2	5089.47	0	0	1	0	0	1	1		[>15000]	lnRRV	RRV
Glc	Hex	Alpha	OTBS	OBn	OBn	OBn	10.4913	10.4395	0.0517309	4.44327	0.165958	36000	34185	1814.96	29259.2	1089.47	0	0	1	0	0	1	1		PCC	0.871607	0.886298	Mean_Observed_lnRRV	10.3253
Glc	Hex	Alpha	OBn	OTBS	OTBS	OBn	10.3735	10.4749	0.101388	4.32548	0.0481752	32000	35414.6	3414.59	25259.2	2910.53	0	0	1	0	0	1	1		MAE	0.185675	6191.78	Mean_Observed_RRV	34910.5
Glc	Hex	Alpha	OTIPS	OBn	OBn	OTIPS	10.0858	10.0546	0.0312124	4.0378	0.239507	24000	23262.5	737.527	17259.2	10910.5	0	0	1	0	0	1	1		RAE	0.394851	0.377752
Glc	Hex	Alpha	OBn	OTIPS	OBn	OTIPS	9.9988	9.86933	0.12947	3.95079	0.326518	22000	19328.3	2671.66	15259.2	12910.5	0	0	1	0	0	1	1		Accuracy		0.947368
Glc	Hex	Alpha	OBn	OBn	OTIPS	OBn	9.95228	9.90458	0.0477	3.90427	0.373038	21000	20021.8	978.184	14259.2	13910.5	0	0	1	0	0	1	1		N		19
Gal	Hex	Alpha	OBn	OH	OPh	OPh	9.90349	9.56853	0.334955	3.85548	0.421828	20000	14307.4	5692.59	13259.2	14910.5	0	0	1	0	1	0	0
Glc	Hex	Alpha	OTBS	OTBS	OBn	OBn	9.90349	10.1275	0.224021	3.85548	0.421828	20000	25021.9	5021.95	13259.2	14910.5	0	0	1	0	0	1	1		[1000,15000]	lnRRV	RRV
Glc	Hex	Alpha	OBn	OTIPS	OBn	OBn	9.90349	9.88331	0.0201759	3.85548	0.421828	20000	19600.5	399.475	13259.2	14910.5	0	0	1	0	0	1	1		PCC	0.87614	0.943577	Mean_Observed_lnRRV	8.28991
Glc	Hex	Alpha	OBn	OBn	OTIPS	OTIPS	9.79813	10.0846	0.286473	3.75012	0.527189	18000	23971	5971.01	11259.2	16910.5	0	0	1	0	0	1	1		MAE	0.341122	1156.93	Mean_Observed_RRV	5206.67
GalNAc	HexNAc	Beta	NHTroc	OBn	OBn	OBn	9.75846	9.71685	0.0416098	3.71045	0.566854	17300	16594.9	705.078	10559.2	17610.5	0	0	1	0	0	1	1		RAE	0.536097	0.369026
Gal	Hex	Alpha	OBn	OBn	OBn	OBn	9.74097	10.0889	0.347933	3.69296	0.584347	17000	24074.3	7074.33	10259.2	17910.5	0	0	1	0	0	1	1		Accuracy		0.952381
Glc	Hex	Alpha	OBn	OTIPS	OTIPS	OBn	9.74097	9.87513	0.134162	3.69296	0.584347	17000	19440.8	2440.82	10259.2	17910.5	0	0	1	0	0	1	1		N		21
Glc	Hex	Alpha	OTIPS	OTIPS	OBn	OBn	9.4727	9.52476	0.052053	3.4247	1.1828	13000	13694.6	694.611	6259.2	7793.33	0	1	0	0	1	0	1
Glc	Hex	Alpha	OBn	OTBS	OBn	OBn	9.39266	9.46243	0.0697719	3.34465	1.10276	12000	12867.2	867.163	5259.2	6793.33	0	1	0	0	1	0	1		[0,1000]	lnRRV	RRV
Glc	Hex	Alpha	OBn	OBn	OBn	OTIPS	9.30565	9.33584	0.0301918	3.25764	1.01574	11000	11337.2	337.174	4259.2	5793.33	0	1	0	0	1	0	1		PCC	0.971508	0.88863	Mean_Observed_lnRRV	4.38114
Glc	Hex	Alpha	OBn	OBn	OTBS	OBn	9.30565	9.4158	0.110148	3.25764	1.01574	11000	12280.9	1280.88	4259.2	5793.33	0	1	0	0	1	0	1		MAE	0.29968	61.0071	Mean_Observed_RRV	208.229
Glc	Hex	Alpha	OBn	OBn	OBn	OTBS	9.06935	9.19268	0.123326	3.02134	0.779447	8685	9824.93	1139.93	1944.2	3478.33	0	1	0	0	1	0	1		RAE	0.206158	0.328039
Gal	Hex	Alpha	OBn	OBn	OPh	OPh	8.87905	8.39381	0.485249	2.83105	0.589149	7180	4419.61	2760.39	439.2	1973.33	0	1	0	0	1	0	1		Accuracy		0.987013
GlcNAc	HexNAc	Beta	NHTroc	OBn	OBn	OBn	8.77956	8.66723	0.112327	2.73155	0.489651	6500	5809.39	690.61	240.8	1293.33	0	1	0	0	1	0	1		N		77
Man	Hex	Alpha	OBn	OBn	OBn	OBn	8.51719	7.61279	0.904404	2.46918	0.227287	5000	2023.92	2976.08	1740.8	206.667	0	1	0	0	1	0	1
Gal	Hex	Beta	OAc	OBn	OBn	OBn	8.47637	8.8497	0.373331	2.42836	0.186465	4800	6972.31	2172.31	1940.8	406.667	0	1	0	0	1	0	1
Glc	Hex	Alpha	OBn	OH	OBn	OBn	8.37793	7.49362	0.884316	2.32992	0.0880251	4350	1796.53	2553.47	2390.8	856.667	0	1	0	0	1	0	1
Gal	Hex	Beta	OLev	OBn	OBn	OBn	8.29405	8.34286	0.0488093	2.24604	0.00414359	4000	4200.08	200.08	2740.8	1206.67	0	1	0	0	1	0	1
Gal	Hex	Alpha	OH	OPMB	OLev	OTBDPS	8.16934	7.94982	0.219517	2.12133	0.12057	3531	2835.06	695.938	3209.8	1675.67	0	1	0	0	1	0	1
GalNAc	HexNAc	Beta	NHTroc	OH	OAc	OAc	8.09224	7.57317	0.519067	2.04423	0.197667	3269	1945.3	1323.7	3471.8	1937.67	0	1	0	0	1	0	1
Gal	Hex	Beta	OBz	OPMB	OH	OTBDPS	7.9363	7.15286	0.78344	1.88829	0.353603	2797	1277.76	1519.24	3943.8	2409.67	0	1	0	0	1	0	1
Glc	Hex	Alpha	OBn	OBn	OBn	OBn	7.88458	7.7057	0.178874	1.83657	0.40533	2656	2220.98	435.023	4084.8	2550.67	0	1	0	0	1	0	1
GalNAc	HexNAc	Beta	NHTroc	OH	OBz	OTBDPS	7.6009	7.25511	0.345796	1.55289	0.689004	2000	1415.31	584.686	4740.8	3206.67	0	1	0	0	1	0	1
Glc	Hex	Alpha	OH	OBn	OBn	OBn	7.54961	8.32044	0.770835	1.5016	0.740297	1900	4106.98	2206.98	4840.8	3306.67	0	1	0	0	1	0	1
Gal	Hex	Beta	OBz	OH	OPh	OPh	7.49053	7.97911	0.488581	1.44252	0.799377	1791	2919.33	1128.33	4949.8	3415.67	0	1	0	0	1	0	1
GlcNAc	HexNAc	Beta	NHTFA	OBz	OLev	OBn	7.20712	6.98579	0.221333	1.15911	1.08279	1349	1081.16	267.844	5391.8	3857.67	0	1	0	0	1	0	1
GalNAc	HexNAc	Alpha	N3	OBn	OBn	OBn	7.14441	6.7203	0.424112	1.0964	1.1455	1267	829.063	437.937	5473.8	3939.67	0	1	0	1	0	0	0
Glc	Hex	Beta	OBz	OBn	OBn	OBn	7.14283	7.1609	0.0180747	1.09482	1.14708	1265	1288.07	23.0724	5475.8	3941.67	0	1	0	0	1	0	1
Glc	Hex	Beta	OAc	OBn	OBn	OBn	6.89061	6.53962	0.350984	0.8426	2.50947	983	692.027	290.973	5757.8	774.771	1	0	0	1	0	0	1
GalNAc	HexNAc	Beta	NHTroc	OH	OBz	OBz	6.74524	6.23049	0.51475	0.697227	2.36409	850	508.003	341.997	5890.8	641.771	1	0	0	1	0	0	1
GalNAc	HexNAc	Alpha	N3	OBn	OBn	OBn	6.72982	7.13005	0.400231	0.681815	2.34868	837	1248.95	411.945	5903.8	628.771	1	0	0	0	1	0	0
Gal	Hex	Beta	OAc	OAc	OH	OBn	6.59496	6.86728	0.272318	0.546951	2.21382	731.4	960.332	228.932	6009.4	523.171	1	0	0	1	0	0	1
GlcNAc	HexNAc	Beta	NHCOOBn	OBz	OLev	OTBDPS	6.58382	6.72053	0.136705	0.535815	2.20268	723.3	829.256	105.956	6017.5	515.071	1	0	0	1	0	0	1
Gal	Hex	Beta	OLev	OBn	OPh	OPh	6.35802	6.35272	0.00529646	0.310006	1.97687	577.1	574.051	3.0485	6163.7	368.871	1	0	0	1	0	0	1
GlcNAc	HexNAc	Beta	NPhth	OBz	OLev	OBn	6.34861	5.08017	1.26844	0.300605	1.96747	571.7	160.801	410.899	6169.1	363.471	1	0	0	1	0	0	1
Glc	Hex	Alpha	OBn	OBn	OH	OBn	6.23048	6.26579	0.035304	0.182472	1.84934	508	526.255	18.2548	6232.8	299.771	1	0	0	1	0	0	1
Gal	Hex	Beta	OBz	OPMB	OLev	OH	6.17981	6.36407	0.184259	0.1318	1.79867	482.9	580.604	97.7039	6257.9	274.671	1	0	0	1	0	0	1
Glc	Hex	Alpha	OBn	OBn	OBn	OBz	6.16331	6.03155	0.131761	0.115306	1.78217	475	416.361	58.6387	6265.8	266.771	1	0	0	1	0	0	1
Man	Hex	Alpha	OH	OBz	OPh	OPh	6.13123	5.15027	0.980954	0.0832174	1.75008	460	172.478	287.522	6280.8	251.771	1	0	0	1	0	0	1
GlcNAc	HexNAc	Beta	NHTroc	OBz	OLev	OBn	6.11744	6.79953	0.682093	0.0694271	1.73629	453.7	897.425	443.725	6287.1	245.471	1	0	0	1	0	0	1
Man	Hex	Alpha	OTBS	OBz	OH	OTBS	6.09131	6.30239	0.211083	0.0433008	1.71017	442	545.877	103.877	6298.8	233.771	1	0	0	1	0	0	1
Man	Hex	Alpha	OH	OBn	OPh	OPh	6.08677	6.22808	0.141309	0.0387656	1.70563	440	506.783	66.7832	6300.8	231.771	1	0	0	1	0	0	1
Glc	Hex	Alpha	OBn	OBn	OBn	OAc	6.06379	6.04448	0.0193087	0.0157761	1.68264	430	421.777	8.2231	6310.8	221.771	1	0	0	1	0	0	1
Glc	Hex	Alpha	OBn	OBn	OBn	OH	6.01859	5.94123	0.0773605	0.0294159	1.63745	411	380.404	30.5964	6329.8	202.771	1	0	0	1	0	0	1
Man	Hex	Alpha	OBn	OH	OPh	OPh	5.96871	6.35847	0.389761	0.0793016	1.58756	391	577.362	186.362	6349.8	182.771	1	0	0	1	0	0	1
Gal	Hex	Beta	OBz	OPMB	OLev	OTBDPS	5.82924	6.01835	0.189109	0.218769	1.4481	340.1	410.9	70.7997	6400.7	131.871	1	0	0	1	0	0	1
Glc	Hex	Alpha	OBn	OBz	OBn	OBn	5.79909	6.08521	0.286121	0.248916	1.41795	330	439.314	109.314	6410.8	121.771	1	0	0	1	0	0	1
Gal	Hex	Beta	OClAc	OH	OPh	OPh	5.76832	5.55012	0.218197	0.279688	1.38718	320	257.27	62.7305	6420.8	111.771	1	0	0	1	0	0	1
Man	Hex	Alpha	OBn	OBn	OPh	OPh	5.75257	6.39966	0.647089	0.295436	1.37143	315	601.642	286.642	6425.8	106.771	1	0	0	1	0	0	1
Glc	Hex	Alpha	OBn	OAc	OBn	OBn	5.72359	5.87052	0.146938	0.324424	1.34244	306	354.434	48.4343	6434.8	97.7714	1	0	0	1	0	0	1
GlcNAc	HexNAc	Beta	NHTroc	OAc	OH	OBn	5.71043	5.86142	0.150994	0.337582	1.32928	302	351.223	49.223	6438.8	93.7714	1	0	0	1	0	0	1
Gal	Hex	Beta	OBz	OBz	OPh	OPh	5.65494	5.68073	0.0257912	0.393067	1.2738	285.7	293.164	7.46438	6455.1	77.4714	1	0	0	1	0	0	1
GlcNAc	HexNAc	Beta	NHTroc	OLev	OH	OBn	5.64191	5.7547	0.112796	0.406102	1.26076	282	315.672	33.6717	6458.8	73.7714	1	0	0	1	0	0	1
GlcNAc	HexNAc	Alpha	N3	OBn	OBn	OBn	5.59842	5.71775	0.119327	0.449587	1.21728	270	304.219	34.2195	6470.8	61.7714	1	0	0	1	0	0	1
Glc	Hex	Alpha	OBn	OBn	OBz	OBn	5.46806	5.48001	0.0119539	0.579949	1.08692	237	239.85	2.85007	6503.8	28.7714	1	0	0	1	0	0	1
Man	Hex	Alpha	OTBS	OBz	OBz	OTBS	5.40717	5.17458	0.232594	0.640837	1.02603	223	176.722	46.278	6517.8	14.7714	1	0	0	1	0	0	1
Glc	Hex	Alpha	OBn	OBn	OAc	OBn	5.3845	5.35499	0.0295063	0.663514	1.00335	218	211.662	6.33841	6522.8	9.77143	1	0	0	1	0	0	1
GlcNAc	HexNAc	Beta	NPhth	OBn	OPh	OPh	5.35186	5.13995	0.211911	0.696151	0.970715	211	170.707	40.2932	6529.8	2.77143	1	0	0	1	0	0	1
GalNAc	HexNAc	Beta	NHTroc	OAc	OAc	OAc	5.2832	5.62043	0.337222	0.764805	0.90206	197	276.007	79.0067	6543.8	11.2286	1	0	0	1	0	0	1
Gal	Hex	Alpha	OBn	OClAc	OPh	OPh	5.22252	5.77591	0.553391	0.825493	0.841372	185.4	322.437	137.037	6555.4	22.8286	1	0	0	1	0	0	1
GlcNAc	HexNAc	Beta	NHTroc	OBz	OH	OBz	5.09314	4.85544	0.237695	0.954873	0.711993	162.9	128.437	34.4626	6577.9	45.3286	1	0	0	1	0	0	1
GlcNAc	HexNAc	Beta	NHTroc	OLev	OH	OBz	5.00395	5.17777	0.173824	1.04406	0.622803	149	177.287	28.287	6591.8	59.2286	1	0	0	1	0	0	1
Gal	Hex	Beta	OBz	OH	OLev	OTBDPS	4.96215	5.01839	0.0562447	1.08586	0.581002	142.9	151.168	8.2677	6597.9	65.3286	1	0	0	1	0	0	1
Man	Hex	Alpha	OBz	OH	OPh	OPh	4.8752	4.32813	0.547066	1.17281	0.494054	131	75.8025	55.1975	6609.8	77.2286	1	0	0	1	0	0	1
Man	Hex	Alpha	OBz	OTBS	OH	OTBS	4.81218	5.07269	0.260504	1.23582	0.431041	123	159.603	36.6027	6617.8	85.2286	1	0	0	1	0	0	1
GalNAc	HexNAc	Alpha	N3	OBn	OBn	OH	4.79579	4.66221	0.133578	1.25222	0.414647	121	105.87	15.13	6619.8	87.2286	1	0	0	1	0	0	1
Gal	Hex	Beta	OBz	OClAc	OPh	OPh	4.7766	4.3422	0.434403	1.27141	0.395456	118.7	76.8762	41.8238	6622.1	89.5286	1	0	0	1	0	0	1
Man	Hex	Alpha	OTBS	OH	OBz	OTBS	4.70048	4.93874	0.238262	1.34753	0.319337	110	139.595	29.5945	6630.8	98.2286	1	0	0	1	0	0	1
GlcNAc	HexNAc	Beta	NPhth	OAc	OH	OBn	4.63279	4.69238	0.0595898	1.41522	0.251642	102.8	109.112	6.31203	6638	105.429	1	0	0	1	0	0	1
GalNAc	HexNAc	Beta	NPhth	OClAc	OPh	OPh	4.62497	5.36705	0.742076	1.42304	0.243829	102	214.23	112.23	6638.8	106.229	1	0	0	1	0	0	1
GlcNAc	HexNAc	Beta	NPhth	OAc	OPh	OPh	4.54966	4.39067	0.158989	1.49835	0.168514	94.6	80.6944	13.9056	6646.2	113.629	1	0	0	1	0	0	1
GlcNAc	HexNAc	Beta	NPhth	OBz	OH	OBn	4.43675	4.47691	0.0401573	1.61126	0.0556082	84.5	87.9623	3.46234	6656.3	123.729	1	0	0	1	0	0	1
GlcNAc	HexNAc	Beta	NPhth	OBz	OPh	OPh	4.28221	4.21293	0.0692722	1.7658	0.098937	72.4	67.5545	4.84554	6668.4	135.829	1	0	0	1	0	0	1
Gal	Hex	Beta	OBz	OBz	OH	OBz	4.20618	4.26994	0.0637577	1.84183	0.174959	67.1	71.5175	4.41747	6673.7	141.129	1	0	0	1	0	0	1
Man	Hex	Alpha	OBz	OTBS	OBz	OTBS	4.09434	4.48838	0.394031	1.95366	0.286799	60	88.9768	28.9768	6680.8	148.229	1	0	0	1	0	0	1
GlcNAc	HexNAc	Beta	NHTroc	OAc	OAc	OAc	4.0483	3.57943	0.468869	1.99971	0.332843	57.3	35.8532	21.4468	6683.5	150.929	1	0	0	1	0	0	1
GlcNAc	HexNAc	Beta	NPhth	OH	OH	NO2Bz	4.04305	3.72833	0.314723	2.00496	0.338092	57	41.6095	15.3905	6683.8	151.229	1	0	0	1	0	0	1
GlcNAc	HexNAc	Alpha	N3	OBn	OBn	OAc	3.98341	3.88605	0.0973633	2.0646	0.39773	53.7	48.7181	4.98194	6687.1	154.529	1	0	0	1	0	0	1
GlcNAc	HexNAc	Alpha	N3	OBn	OH	OAc	3.86493	3.63316	0.231771	2.18308	0.516212	47.7	37.8322	9.8678	6693.1	160.529	1	0	0	1	0	0	1
Man	Hex	Alpha	OTBS	OBz	OBz	OH	3.68888	3.67854	0.0103416	2.35913	0.692264	40	39.5885	0.411533	6700.8	168.229	1	0	0	1	0	0	1
Gal	Hex	Beta	OClAc	OClAc	OPh	OPh	3.44681	3.96982	0.523011	2.6012	0.934335	31.4	52.9749	21.5749	6709.4	176.829	1	0	0	1	0	0	1
Gal	Hex	Beta	OBz	OH	OBz	OBz	3.36384	3.7069	0.343059	2.68417	1.0173	28.9	40.7274	11.8274	6711.9	179.329	1	0	0	1	0	0	1
Gal	Hex	Beta	OBz	OBz	OBz	OTBS	3.36384	3.40134	0.0374959	2.68417	1.0173	28.9	30.0042	1.1042	6711.9	179.329	1	0	0	1	0	0	1
GalNAc	HexNAc	Alpha	N3	OClAc	OPh	OPh	3.18221	3.16538	0.0168304	2.8658	1.19893	24.1	23.6978	0.402217	6716.7	184.129	1	0	0	1	0	0	1
GlcNAc	HexNAc	Alpha	N3	OBn	OBn	OH	3.13549	3.34065	0.205154	2.91251	1.24565	23	28.2374	5.23743	6717.8	185.229	1	0	0	1	0	0	1
GalNAc	HexNAc	Alpha	N3	OH	OBn	OTBDPS	3.11795	3.10251	0.0154402	2.93006	1.26319	22.6	22.2537	0.346269	6718.2	185.629	1	0	0	1	0	0	1
GlcNAc	HexNAc	Beta	NPhth	OH	OPh	OPh	2.99573	2.91697	0.078766	3.05228	1.38541	20	18.4851	1.51488	6720.8	188.229	1	0	0	1	0	0	1
GlcNAc	HexNAc	Alpha	N3	OBn	OH	OTBDPS	2.96011	3.11553	0.155421	3.0879	1.42104	19.3	22.5453	3.24529	6721.5	188.929	1	0	0	1	0	0	1
Gal	Hex	Alpha	OH	OBz	OBz	OBz	2.8679	3.5617	0.693805	3.18011	1.51324	17.6	35.2232	17.6232	6723.2	190.629	1	0	0	1	0	0	1
GlcNAc	HexNAc	Alpha	N3	OH	OBn	OTBDPS	2.82138	3.00307	0.181694	3.22663	1.55976	16.8	20.1474	3.34736	6724	191.429	1	0	0	1	0	0	1
GalNAc	HexNAc	Alpha	N3	OBz	OH	OTBDPS	2.71469	3.13384	0.419145	3.33331	1.66645	15.1	22.962	7.86198	6725.7	193.129	1	0	0	1	0	0	1
Gal	Hex	Beta	OAc	OAc	OAc	OAc	2.66026	1.78586	0.874395	3.38775	1.72088	14.3	5.96474	8.33526	6726.5	193.929	1	0	0	1	0	0	1
GlcNAc	HexNAc	Alpha	N3	OBz	OH	OTBDPS	2.60269	2.2064	0.396287	3.44532	1.77845	13.5	9.08299	4.41701	6727.3	194.729	1	0	0	1	0	0	1
Gal	Hex	Beta	OBz	OBz	OBz	OH	2.57261	2.42701	0.1456	3.4754	1.80853	13.1	11.325	1.775	6727.7	195.129	1	0	0	1	0	0	1
GlcNAc	HexNAc	Beta	NPhth	OAc	OH	OBz	2.43361	2.29826	0.135358	3.6144	1.94753	11.4	9.9568	1.4432	6729.4	196.829	1	0	0	1	0	0	1
GalNAc	HexNAc	Beta	NPhth	OAc	OAc	OAc	2.34181	1.65535	0.686451	3.7062	2.03934	10.4	5.23494	5.16506	6730.4	197.829	1	0	0	1	0	0	1
Glc	Hex	Beta	OBz	OBz	OH	OBz	2.24071	2.01751	0.223202	3.8073	2.14043	9.4	7.51956	1.88044	6731.4	198.829	1	0	0	1	0	0	1
Gal	Hex	Beta	OBz	OBz	OBz	OBz	1.74047	1.54168	0.198784	4.30754	2.64068	5.7	4.67244	1.02756	6735.1	202.529	1	0	0	1	0	0	1
GlcNAc	HexNAc	Beta	NPhth	OBz	OH	OBz	1.74047	1.99941	0.258946	4.30754	2.64068	5.7	7.38471	1.68471	6735.1	202.529	1	0	0	1	0	0	1
GlcNAc	HexNAc	Beta	NPhth	OBz	OBz	OTBDPS	1.72277	2.30696	0.584192	4.32524	2.65838	5.6	10.0438	4.44383	6735.2	202.629	1	0	0	1	0	0	1
GlcNAc	HexNAc	Beta	NPhth	NO2Bz	OH	NO2Bz	1.16315	1.66656	0.503413	4.88486	3.21799	3.2	5.29395	2.09395	6737.6	205.029	1	0	0	1	0	0	1
Glc	Hex	Beta	OAc	OAc	OAc	OAc	0.993252	1.16178	0.168526	5.05476	3.38789	2.7	3.19561	0.495609	6738.1	205.529	1	0	0	1	0	0	1
GlcNAc	HexNAc	Beta	NPhth	OAc	OAc	OAc	0.530628	1.36824	0.837608	5.51738	3.85052	1.7	3.92842	2.22842	6739.1	206.529	1	0	0	1	0	0	1
Glc	Hex	Beta	OBz	OBz	OBz	OBz	0.262364	0.536197	0.273833	5.78564	4.11878	1.3	1.70949	0.409493	6739.5	206.929	1	0	0	1	0	0	1
Man	Hex	Alpha	OAc	OAc	OAc	OAc	0	1.31158	1.31158	6.04801	4.38114	1	3.71202	2.71202	6739.8	207.229	1	0	0	1	0	0	1

## Sheet: C_Optimization
C	PCC(lnRRV)	PCC(RRV)	MAE(RRV)
1	0.968765	0.7498	3492.95
2	0.98112	0.851332	2813.57
4	0.987727	0.951057	1591.22
8	0.989271	0.96654	1340.8
16	0.989803	0.969224	1279.75
32	0.989957	0.969368	1272.17
64	0.990003	0.970116	1253.31
128	0.989984	0.969506	1264.4
256	0.989981	0.97026	1254.51
512	0.989957	0.969661	1251.15
