# Supplementary material for: Hierarchical and programmable one-pot synthesis of oligosaccharides
Source: Nat Commun. 2018 Dec 6;9:5202. doi: 10.1038/s41467-018-07618-8 (PMC6283847; doi:10.1038/s41467-018-07618-8)
Supplement: Supplementary file 15 — Supplementary Data 12 [file 41467_2018_7618_MOESM15_ESM.xlsx]

## Sheet: AllFeatures
Index	PCC(lnRRV)	FeatureIndex	Feature
1595	-0.12	363	GATS4s
1594	0.237	126	AATS5s
1593	0.677	1573	C6_61.0-66.0
1592	0.757	461	BCUTw-1h
1591	0.843	1445	SugarType_Gal
1590	0.888	1474	PG3_OBz
1589	0.898	1049	maxHCsatu
1588	0.905	1586	Norm_H4
1587	0.912	927	minHaaCH
1586	0.924	669	nHBint3
1585	0.928	1251	nAtomP
1584	0.935	1181	ETA_BetaP_ns_d
1583	0.949	1448	SugarType_GalNAc
1582	0.951	1515	PG6_OAc
1581	0.957	635	AVP-5
1580	0.964	3	ALogp2
1579	0.973	1532	H4_3.75-4.0
1578	0.971	1260	MDEC-23
1577	0.971	1026	maxHBint3
1576	0.975	398	SpMAD_Dzv
1575	0.978	277	MATS6v
1574	0.979	401	VE1_Dzv
1573	0.979	1567	C4_85.0-95.0
1572	0.979	1232	BIC3
1571	0.98	1030	maxHBint7
1570	0.981	912	minHBint8
1569	0.981	968	minsOH
1568	0.979	1526	H2_3.0-4.8
1567	0.98	932	minHother
1566	0.981	1290	piPC1
1565	0.982	1208	IC3
1564	0.983	127	AATS6s
1563	0.983	450	SpMAD_Dzs
1562	0.984	99	AATS5e
1561	0.984	839	SssNH
1560	0.985	500	SpMax8_Bhv
1559	0.985	304	MATS1s
1558	0.985	1165	ETA_dEpsilon_D
1557	0.986	520	SpMin4_Bhe
1556	0.986	375	VE1_DzZ
1555	0.986	147	ATSC8m
1554	0.987	1594	Norm_C5
1553	0.987	636	AVP-6
1552	0.987	417	VR1_Dze
1551	0.987	388	VE1_Dzm
1550	0.988	532	SpMax8_Bhp
1549	0.988	193	AATSC0c
1548	0.988	98	AATS4e
1547	0.988	1427	SRW5
1546	0.988	104	AATS1p
1545	0.989	247	AATSC0s
1544	0.989	96	AATS2e
1543	0.989	389	VE2_Dzm
1542	0.989	32	ATS1v
1541	0.99	105	AATS2p
1540	0.99	1220	SIC3
1539	0.99	1167	ETA_dPsi_A
1538	0.99	9	nHeavyAtom
1537	0.99	81	AATS5m
1536	0.99	284	MATS5e
1535	0.99	1254	McGowan_Volume
1534	0.99	376	VE2_DzZ
1533	0.99	386	EE_Dzm
1532	0.99	1238	MIC3
1531	0.99	1247	Kier1
1530	0.99	95	AATS1e
1529	0.991	1424	SRW2
1528	0.991	106	AATS3p
1527	0.991	260	MATS5c
1526	0.991	1249	Kier3
1525	0.991	390	VE3_Dzm
1524	0.991	425	EE_Dzp
1523	0.991	397	SpAD_Dzv
1522	0.991	1291	piPC2
1521	0.991	790	SHBint5
1520	0.991	792	SHBint7
1519	0.991	124	AATS3s
1518	0.991	123	AATS2s
1517	0.99	788	SHBint3
1516	0.99	121	AATS0s
1515	0.99	1248	Kier2
1514	0.99	1219	SIC2
1513	0.99	423	SpAD_Dzp
1512	0.99	1141	meanI
1511	0.99	424	SpMAD_Dzp
1510	0.99	584	SCH-5
1509	0.99	293	MATS6p
1508	0.99	1231	BIC2
1507	0.99	1554	C1_86.0-89.0
1506	0.99	404	VR1_Dzv
1505	0.99	1531	H4_3.4-3.75
1504	0.99	162	ATSC5e
1503	0.99	645	Mse
1502	0.99	102	AATS8e
1501	0.99	394	SpAbs_Dzv
1500	0.99	68	ATS1s
1499	0.99	1160	ETA_Epsilon_4
1498	0.99	12	nC
1497	0.99	647	Mare
1496	0.99	210	AATSC8m
1495	0.99	1048	maxHCsats
1494	0.99	614	ASP-0
1493	0.99	1162	ETA_dEpsilon_A
1492	0.99	1461	PG2_NPhth
1491	0.99	646	Mpe
1490	0.99	1157	ETA_Epsilon_1
1489	0.99	311	MATS8s
1488	0.99	100	AATS6e
1487	0.99	1161	ETA_Epsilon_5
1486	0.99	1399	JGT
1485	0.99	220	AATSC0e
1484	0.99	97	AATS3e
1483	0.99	80	AATS4m
1482	0.99	557	SpMax1_Bhs
1481	0.99	452	SM1_Dzs
1480	0.99	225	AATSC5e
1479	0.99	135	ATSC5c
1478	0.99	130	ATSC0c
1477	0.99	1217	SIC0
1476	0.99	651	CrippenMR
1475	0.99	94	AATS0e
1474	0.99	31	ATS0v
1473	0.99	370	SpDiam_DzZ
1472	0.99	122	AATS1s
1471	0.99	1412	VABC
1470	0.99	1571	C5_84.0-86.0
1469	0.99	157	ATSC0e
1468	0.99	235	AATSC6p
1467	0.99	427	VE1_Dzp
1466	0.99	33	ATS2v
1465	0.99	1423	TWC
1464	0.99	396	SpDiam_Dzv
1463	0.99	298	MATS3i
1462	0.99	23	ATS1m
1461	0.99	384	SpAD_Dzm
1460	0.99	667	nwHBa
1459	0.99	1206	IC1
1458	0.991	115	AATS3i
1457	0.99	1372	RotBFrac
1456	0.991	1545	H6_1_4.2-4.4
1455	0.991	413	SM1_Dze
1454	0.991	1218	SIC1
1453	0.991	1306	n5Ring
1452	0.991	1394	JGI6
1451	0.991	330	GATS3v
1450	0.991	524	SpMin8_Bhe
1449	0.991	1158	ETA_Epsilon_2
1448	0.991	86	AATS1v
1447	0.991	230	AATSC1p
1446	0.991	1172	ETA_Beta
1445	0.991	1239	MIC4
1444	0.991	101	AATS7e
1443	0.991	241	AATSC3i
1442	0.991	1455	PG2_N3
1441	0.991	1321	nF9Ring
1440	0.991	79	AATS3m
1439	0.991	1435	AMW
1438	0.991	666	nHBa
1437	0.991	1404	EE_D
1436	0.991	381	SpAbs_Dzm
1435	0.991	1374	RotBtFrac
1434	0.991	1403	SpMAD_D
1433	0.991	556	SpMin8_Bhi
1432	0.991	468	nBondsS
1431	0.991	1282	MPC4
1430	0.991	1189	ETA_Eta_R_L
1429	0.991	1213	TIC2
1428	0.991	1236	MIC1
1427	0.991	1207	IC2
1426	0.991	609	SP-3
1425	0.991	1400	SpMax_D
1424	0.991	366	GATS7s
1423	0.991	369	SpMax_DzZ
1422	0.991	1193	ETA_EtaP_B
1421	0.991	607	SP-1
1420	0.991	421	SpMax_Dzp
1419	0.991	198	AATSC5c
1418	0.991	1429	SRW7
1417	0.991	212	AATSC1v
1416	0.991	156	ATSC8v
1415	0.991	1277	MLFER_S
1414	0.991	214	AATSC3v
1413	0.991	1169	ETA_Shape_P
1412	0.991	1185	ETA_Eta_F
1411	0.991	610	SP-4
1410	0.991	1280	MPC2
1409	0.991	1226	CIC3
1408	0.991	1328	nT5Ring
1407	0.991	1237	MIC2
1406	0.991	526	SpMax2_Bhp
1405	0.991	373	EE_DzZ
1404	0.991	1373	nRotBt
1403	0.991	268	MATS5m
1402	0.991	475	nBondsM
1401	0.991	60	ATS2i
1400	0.991	643	Si
1399	0.991	319	GATS8c
1398	0.991	1444	Zagreb
1397	0.991	640	Spe
1396	0.991	331	GATS4v
1395	0.991	1300	TpiPC
1394	0.991	395	SpMax_Dzv
1393	0.991	368	SpAbs_DzZ
1392	0.991	385	SpMAD_Dzm
1391	0.991	333	GATS6v
1390	0.991	1511	PG6_OTIPS
1389	0.991	616	ASP-2
1388	0.991	1415	MWC3
1387	0.991	240	AATSC2i
1386	0.991	1087	maxsOH
1385	0.991	1416	MWC4
1384	0.991	1332	nT9Ring
1383	0.991	4	AMR
1382	0.991	1244	ZMIC3
1381	0.991	1205	IC0
1380	0.991	67	ATS0s
1379	0.991	76	AATS0m
1378	0.991	1240	MIC5
1377	0.991	466	nBonds
1376	0.991	1192	ETA_Eta_B
1375	0.991	69	ATS2s
1374	0.991	469	nBondsS2
1373	0.99	272	MATS1v
1372	0.99	641	Sare
1371	0.99	1229	BIC0
1370	0.99	663	ECCEN
1369	0.99	644	Mv
1368	0.99	517	SpMin1_Bhe
1367	0.99	632	AVP-2
1366	0.99	471	nBondsD
1365	0.99	422	SpDiam_Dzp
1364	0.99	175	ATSC0i
1363	0.99	217	AATSC6v
1362	0.99	178	ATSC3i
1361	0.99	1241	ZMIC0
1360	0.99	275	MATS4v
1359	0.99	536	SpMin4_Bhp
1358	0.99	681	nHssNH
1357	0.99	630	AVP-0
1356	0.99	732	nssO
1355	0.99	22	ATS0m
1354	0.99	1510	PG6_OTBDPS
1353	0.99	328	GATS1v
1352	0.99	343	GATS8e
1351	0.99	637	AVP-7
1350	0.99	412	EE_Dze
1349	0.99	1186	ETA_EtaP_F
1348	0.99	1426	SRW4
1347	0.99	1269	MDEN-12
1346	0.99	177	ATSC2i
1345	0.99	1264	MDEC-44
1344	0.99	472	nBondsD2
1343	0.99	1530	H4_3.25-3.4
1342	0.99	1214	TIC3
1341	0.99	1221	SIC4
1340	0.99	1253	MLogP
1339	0.99	309	MATS6s
1338	0.99	1470	PG2_OBn
1337	0.989	673	nHBint7
1336	0.989	1288	MPC10
1335	0.989	549	SpMin1_Bhi
1334	0.989	720	nssNH
1333	0.989	176	ATSC1i
1332	0.989	1233	BIC4
1331	0.989	419	VR3_Dze
1330	0.989	1525	H2_1.0-3.0
1329	0.989	1176	ETA_Beta_ns
1328	0.989	1140	sumI
1327	0.989	1430	SRW8
1326	0.989	1379	GGI1
1325	0.989	1194	ETA_Eta_B_RC
1324	0.989	57	ATS8p
1323	0.989	1439	WTPT-4
1322	0.989	1420	MWC8
1321	0.989	668	nHBint2
1320	0.989	906	minHBint2
1319	0.989	903	minwHBd
1318	0.989	169	ATSC3p
1317	0.989	1449	SugarType_GlcNAc
1316	0.989	613	SP-7
1315	0.989	731	ndO
1314	0.989	1419	MWC7
1313	0.989	114	AATS2i
1312	0.989	1552	C1_80.0-84.0
1311	0.989	207	AATSC5m
1310	0.989	418	VR2_Dze
1309	0.989	1243	ZMIC2
1308	0.989	232	AATSC3p
1307	0.989	40	ATS0e
1306	0.989	631	AVP-1
1305	0.989	144	ATSC5m
1304	0.989	352	GATS1i
1303	0.989	494	SpMax2_Bhv
1302	0.989	1228	CIC5
1301	0.989	1377	topoDiameter
1300	0.989	38	ATS7v
1299	0.989	1171	ETA_Shape_X
1298	0.989	606	SP-0
1297	0.989	1278	MLFER_E
1296	0.989	433	SpAbs_Dzi
1295	0.989	24	ATS2m
1294	0.989	184	ATSC0s
1293	0.989	1222	SIC5
1292	0.989	1197	fragC
1291	0.989	196	AATSC3c
1290	0.989	603	VPC-4
1289	0.989	1287	MPC9
1288	0.989	66	ATS8i
1287	0.989	1148	MAXDP
1286	0.989	615	ASP-1
1285	0.989	1340	n5HeteroRing
1284	0.989	851	SssO
1283	0.989	1428	SRW6
1282	0.989	476	bpol
1281	0.989	1154	ETA_AlphaP
1280	0.989	299	MATS4i
1279	0.989	1209	IC4
1278	0.989	1174	ETA_Beta_s
1277	0.988	590	VCH-6
1276	0.989	1434	MW
1275	0.989	151	ATSC3v
1274	0.988	602	SPC-6
1273	0.988	409	SpDiam_Dze
1272	0.988	623	VP-1
1271	0.988	1195	ETA_EtaP_B_RC
1270	0.988	1267	MDEO-22
1269	0.988	508	SpMin8_Bhv
1268	0.988	567	SpMin3_Bhs
1267	0.988	280	MATS1e
1266	0.988	336	GATS1e
1265	0.988	77	AATS1m
1264	0.988	44	ATS4e
1263	0.988	142	ATSC3m
1262	0.988	291	MATS4p
1261	0.988	703	nsCH3
1260	0.988	694	nHother
1259	0.988	1418	MWC6
1258	0.988	578	C1SP3
1257	0.988	1227	CIC4
1256	0.988	420	SpAbs_Dzp
1255	0.988	1089	maxssO
1254	0.988	1234	BIC5
1253	0.988	456	VR1_Dzs
1252	0.988	1395	JGI7
1251	0.988	27	ATS5m
1250	0.988	1255	MDEC-11
1249	0.988	208	AATSC6m
1248	0.988	72	ATS5s
1247	0.988	1397	JGI9
1246	0.988	1178	ETA_dBeta
1245	0.988	1212	TIC1
1244	0.988	1250	nAtomLC
1243	0.988	71	ATS4s
1242	0.988	439	SM1_Dzi
1241	0.988	10	nH
1240	0.988	1190	ETA_Eta_F_L
1239	0.988	1224	CIC1
1238	0.988	1279	MLFER_L
1237	0.988	1381	GGI3
1236	0.988	278	MATS7v
1235	0.988	346	GATS3p
1234	0.988	964	minsssN
1233	0.988	1225	CIC2
1232	0.988	1262	MDEC-33
1231	0.988	843	SdsN
1230	0.988	708	naaCH
1229	0.988	962	mindsN
1228	0.988	308	MATS5s
1227	0.988	1299	piPC10
1226	0.988	577	C3SP2
1225	0.988	89	AATS4v
1224	0.988	1202	nHBDon
1223	0.988	288	MATS1p
1222	0.988	5	apol
1221	0.987	620	ASP-6
1220	0.987	70	ATS3s
1219	0.987	377	VE3_DzZ
1218	0.987	1442	WPOL
1217	0.987	1265	MDEO-11
1216	0.987	195	AATSC2c
1215	0.987	290	MATS3p
1214	0.987	565	SpMin1_Bhs
1213	0.987	1077	maxssNH
1212	0.987	909	minHBint5
1211	0.987	108	AATS5p
1210	0.987	402	VE2_Dzv
1209	0.987	485	SpMin1_Bhm
1208	0.987	296	MATS1i
1207	0.987	465	BCUTp-1h
1206	0.987	174	ATSC8p
1205	0.987	360	GATS1s
1204	0.987	334	GATS7v
1203	0.987	1523	H1_5.1-5.4
1202	0.987	535	SpMin3_Bhp
1201	0.987	514	SpMax6_Bhe
1200	0.987	1301	R_TpiPCTPC
1199	0.987	1590	Norm_C1
1198	0.987	231	AATSC2p
1197	0.987	621	ASP-7
1196	0.987	1210	IC5
1195	0.987	548	SpMax8_Bhi
1194	0.987	822	SsCH3
1193	0.987	30	ATS8m
1192	0.987	1414	MWC2
1191	0.987	1144	hmin
1190	0.987	339	GATS4e
1189	0.987	1245	ZMIC4
1188	0.987	828	SsssCH
1187	0.987	257	MATS2c
1186	0.987	654	SpAD_Dt
1185	0.987	1216	TIC5
1184	0.987	1390	JGI2
1183	0.987	52	ATS3p
1182	0.987	63	ATS5i
1181	0.987	139	ATSC0m
1180	0.987	624	VP-2
1179	0.987	1281	MPC3
1178	0.987	154	ATSC6v
1177	0.987	1187	ETA_Eta_L
1176	0.987	1402	SpAD_D
1175	0.987	911	minHBint7
1174	0.987	539	SpMin7_Bhp
1173	0.987	179	ATSC4i
1172	0.987	42	ATS2e
1171	0.987	1293	piPC4
1170	0.987	570	SpMin6_Bhs
1169	0.986	1242	ZMIC1
1168	0.986	608	SP-2
1167	0.986	1142	hmax
1166	0.986	166	ATSC0p
1165	0.986	530	SpMax6_Bhp
1164	0.986	435	SpDiam_Dzi
1163	0.986	572	SpMin8_Bhs
1162	0.986	53	ATS4p
1161	0.986	117	AATS5i
1160	0.986	518	SpMin2_Bhe
1159	0.986	1294	piPC5
1158	0.986	1215	TIC4
1157	0.986	832	SaasC
1156	0.986	1191	ETA_EtaP_F_L
1155	0.986	1203	nHBDon_Lipinski
1154	0.986	467	nBonds2
1153	0.986	237	AATSC8p
1152	0.986	1081	maxdsN
1151	0.986	239	AATSC1i
1150	0.986	1283	MPC5
1149	0.986	626	VP-4
1148	0.986	335	GATS8v
1147	0.986	183	ATSC8i
1146	0.986	501	SpMin1_Bhv
1145	0.986	408	SpMax_Dze
1144	0.986	316	GATS5c
1143	0.986	627	VP-5
1142	0.986	1151	MAXDP2
1141	0.986	1147	MAXDN
1140	0.986	35	ATS4v
1139	0.986	6	naAromAtom
1138	0.986	845	SsssN
1137	0.986	1391	JGI3
1136	0.986	211	AATSC0v
1135	0.986	1550	H6_2_4.0-4.1
1134	0.986	181	ATSC6i
1133	0.986	353	GATS2i
1132	0.986	297	MATS2i
1131	0.986	215	AATSC4v
1130	0.986	64	ATS6i
1129	0.986	307	MATS4s
1128	0.986	172	ATSC6p
1127	0.986	928	minHCHnX
1126	0.986	1556	C1_90.0-92.0
1125	0.986	1183	ETA_EtaP
1124	0.986	1329	nT6Ring
1123	0.986	1199	nHBAcc2
1122	0.986	1182	ETA_Eta
1121	0.986	511	SpMax3_Bhe
1120	0.986	36	ATS5v
1119	0.986	859	SssssSi
1118	0.986	356	GATS5i
1117	0.986	1292	piPC3
1116	0.986	629	VP-7
1115	0.986	1431	SRW9
1114	0.986	1271	MDEN-22
1113	0.986	87	AATS2v
1112	0.986	133	ATSC3c
1111	0.986	276	MATS5v
1110	0.986	149	ATSC1v
1109	0.986	90	AATS5v
1108	0.986	448	SpDiam_Dzs
1107	0.986	724	ndsN
1106	0.986	808	SHaaCH
1105	0.986	48	ATS8e
1104	0.986	118	AATS6i
1103	0.985	783	SHBd
1102	0.985	786	SwHBa
1101	0.985	1355	nF9HeteroRing
1100	0.985	1065	maxaaCH
1099	0.985	436	SpAD_Dzi
1098	0.985	503	SpMin3_Bhv
1097	0.985	152	ATSC4v
1096	0.985	978	minssssSi
1095	0.985	1038	maxHssNH
1094	0.985	591	VCH-7
1093	0.985	203	AATSC1m
1092	0.985	258	MATS3c
1091	0.985	730	nsOH
1090	0.985	1297	piPC8
1089	0.985	726	nsssN
1088	0.985	800	SHssNH
1087	0.985	531	SpMax7_Bhp
1086	0.985	359	GATS8i
1085	0.985	656	EE_Dt
1084	0.985	103	AATS0p
1083	0.985	347	GATS4p
1082	0.985	1483	PG3_OTBS
1081	0.985	1230	BIC1
1080	0.985	1296	piPC7
1079	0.985	148	ATSC0v
1078	0.985	619	ASP-5
1077	0.985	533	SpMin1_Bhp
1076	0.985	26	ATS4m
1075	0.985	267	MATS4m
1074	0.985	182	ATSC7i
1073	0.985	451	EE_Dzs
1072	0.985	653	SpDiam_Dt
1071	0.985	350	GATS7p
1070	0.985	550	SpMin2_Bhi
1069	0.985	295	MATS8p
1068	0.985	218	AATSC7v
1067	0.985	1307	n6Ring
1066	0.985	25	ATS3m
1065	0.985	1170	ETA_Shape_Y
1064	0.985	216	AATSC5v
1063	0.985	49	ATS0p
1062	0.985	496	SpMax4_Bhv
1061	0.985	1284	MPC6
1060	0.985	129	AATS8s
1059	0.985	617	ASP-3
1058	0.985	91	AATS6v
1057	0.984	1177	ETA_BetaP_ns
1056	0.984	639	Sse
1055	0.984	827	SaaCH
1054	0.984	1421	MWC9
1053	0.984	507	SpMin7_Bhv
1052	0.984	1179	ETA_dBetaP
1051	0.984	970	minssO
1050	0.984	677	nHsOH
1049	0.984	173	ATSC7p
1048	0.984	351	GATS8p
1047	0.984	1411	TopoPSA
1046	0.984	88	AATS3v
1045	0.984	601	SPC-5
1044	0.984	355	GATS4i
1043	0.984	486	SpMin2_Bhm
1042	0.984	266	MATS3m
1041	0.984	552	SpMin4_Bhi
1040	0.984	146	ATSC7m
1039	0.984	13	nN
1038	0.984	586	SCH-7
1037	0.984	1383	GGI5
1036	0.984	1164	ETA_dEpsilon_C
1035	0.984	642	Sp
1034	0.984	950	mindssC
1033	0.984	664	nHBd
1032	0.984	546	SpMax6_Bhi
1031	0.984	1204	HybRatio
1030	0.984	691	nHCsats
1029	0.984	1315	nFRing
1028	0.984	264	MATS1m
1027	0.984	1223	CIC0
1026	0.984	1560	C2_81.0-90.0
1025	0.984	528	SpMax4_Bhp
1024	0.984	904	minHBa
1023	0.984	47	ATS7e
1022	0.984	849	SsOH
1021	0.984	305	MATS2s
1020	0.984	357	GATS6i
1019	0.984	383	SpDiam_Dzm
1018	0.984	192	ATSC8s
1017	0.984	868	SssS
1016	0.984	248	AATSC1s
1015	0.984	367	GATS8s
1014	0.984	598	VC-5
1013	0.984	1286	MPC8
1012	0.983	432	VR3_Dzp
1011	0.983	73	ATS6s
1010	0.983	426	SM1_Dzp
1009	0.983	1266	MDEO-12
1008	0.983	242	AATSC4i
1007	0.983	1362	nT5HeteroRing
1006	0.983	538	SpMin6_Bhp
1005	0.983	54	ATS5p
1004	0.983	502	SpMin2_Bhv
1003	0.983	1259	MDEC-22
1002	0.983	315	GATS4c
1001	0.983	1298	piPC9
1000	0.983	516	SpMax8_Bhe
999	0.983	1443	XLogP
998	0.983	1295	piPC6
997	0.983	167	ATSC1p
996	0.983	713	naasC
995	0.983	1553	C1_84.0-86.0
994	0.983	589	VCH-5
993	0.983	604	VPC-5
992	0.983	628	VP-6
991	0.983	120	AATS8i
990	0.983	134	ATSC4c
989	0.983	1261	MDEC-24
988	0.983	712	ndssC
987	0.983	93	AATS8v
986	0.983	542	SpMax2_Bhi
985	0.983	1524	H1_5.4-5.7
984	0.983	250	AATSC3s
983	0.983	269	MATS6m
982	0.983	611	SP-5
981	0.983	633	AVP-3
980	0.983	62	ATS4i
979	0.983	648	Mp
978	0.983	199	AATSC6c
977	0.983	1153	ETA_Alpha
976	0.983	2	ALogP
975	0.983	958	minssNH
974	0.983	153	ATSC5v
973	0.983	506	SpMin6_Bhv
972	0.983	595	SC-6
971	0.983	1173	ETA_BetaP
970	0.983	919	minHssNH
969	0.983	479	SpMax3_Bhm
968	0.983	1201	nHBAcc_Lipinski
967	0.983	634	AVP-4
966	0.983	111	AATS8p
965	0.983	437	SpMAD_Dzi
964	0.983	85	AATS0v
963	0.983	202	AATSC0m
962	0.983	512	SpMax4_Bhe
961	0.983	406	VR3_Dzv
960	0.983	445	VR3_Dzi
959	0.983	261	MATS6c
958	0.983	1025	maxHBint2
957	0.983	354	GATS3i
956	0.983	56	ATS7p
955	0.983	234	AATSC5p
954	0.983	28	ATS6m
953	0.983	136	ATSC6c
952	0.983	125	AATS4s
951	0.983	74	ATS7s
950	0.983	201	AATSC8c
949	0.983	314	GATS3c
948	0.983	403	VE3_Dzv
947	0.983	850	SdO
946	0.983	482	SpMax6_Bhm
945	0.983	1083	maxsssN
944	0.983	358	GATS7i
943	0.983	709	nsssCH
942	0.983	1401	SpDiam_D
941	0.983	740	nssssSi
940	0.983	229	AATSC0p
939	0.983	58	ATS0i
938	0.983	387	SM1_Dzm
937	0.983	1022	maxwHBd
936	0.983	449	SpAD_Dzs
935	0.983	171	ATSC5p
934	0.983	509	SpMax1_Bhe
933	0.983	84	AATS8m
932	0.983	1092	maxsOm
931	0.983	1392	JGI4
930	0.983	265	MATS2m
929	0.982	43	ATS3e
928	0.982	1441	WPATH
927	0.983	493	SpMax1_Bhv
926	0.982	273	MATS2v
925	0.982	137	ATSC7c
924	0.982	113	AATS1i
923	0.982	1046	maxHaaCH
922	0.982	65	ATS7i
921	0.982	1051	maxHother
920	0.982	109	AATS6p
919	0.982	263	MATS8c
918	0.982	1440	WTPT-5
917	0.982	597	VC-4
916	0.982	75	ATS8s
915	0.982	180	ATSC5i
914	0.982	320	GATS1m
913	0.982	14	nO
912	0.982	1366	nT9HeteroRing
911	0.982	787	SHBint2
910	0.982	205	AATSC3m
909	0.982	638	Sv
908	0.982	676	nHBint10
907	0.982	274	MATS3v
906	0.982	271	MATS8m
905	0.982	306	MATS3s
904	0.982	463	BCUTc-1h
903	0.982	374	SM1_DzZ
902	0.982	1246	ZMIC5
901	0.982	1584	Norm_H2
900	0.982	599	VC-6
899	0.982	245	AATSC7i
898	0.982	140	ATSC1m
897	0.982	8	nAtom
896	0.982	55	ATS6p
895	0.982	233	AATSC4p
894	0.982	365	GATS6s
893	0.982	670	nHBint4
892	0.982	213	AATSC2v
891	0.982	138	ATSC8c
890	0.982	594	SC-5
889	0.982	228	AATSC8e
888	0.982	29	ATS7m
887	0.982	145	ATSC6m
886	0.982	813	SHother
885	0.982	1388	GGI10
884	0.982	37	ATS6v
883	0.982	492	SpMin8_Bhm
882	0.982	1184	ETA_Eta_R
881	0.982	34	ATS3v
880	0.982	1166	ETA_Psi_1
879	0.982	7	nAromBond
878	0.982	625	VP-3
877	0.982	993	minsCl
876	0.982	312	GATS1c
875	0.982	652	SpMax_Dt
874	0.982	1385	GGI7
873	0.982	736	nsF
872	0.982	1436	WTPT-1
871	0.982	400	SM1_Dzv
870	0.982	1211	TIC0
869	0.982	222	AATSC2e
868	0.981	327	GATS8m
867	0.981	411	SpMAD_Dze
866	0.981	618	ASP-4
865	0.981	1570	C5_81.0-84.0
864	0.981	547	SpMax7_Bhi
863	0.981	128	AATS7s
862	0.981	537	SpMin5_Bhp
861	0.981	795	SHBint10
860	0.981	596	VC-3
859	0.981	158	ATSC1e
858	0.981	1587	Norm_H5
857	0.981	1235	MIC0
856	0.981	498	SpMax6_Bhv
855	0.981	484	SpMax8_Bhm
854	0.981	564	SpMax8_Bhs
853	0.981	301	MATS6i
852	0.981	1406	VE2_D
851	0.981	150	ATSC2v
850	0.981	82	AATS6m
849	0.981	1398	JGI10
848	0.981	1256	MDEC-12
847	0.981	1023	maxHBa
846	0.981	165	ATSC8e
845	0.981	259	MATS4c
844	0.981	575	C1SP2
843	0.981	1112	maxsCl
842	0.981	112	AATS0i
841	0.981	1384	GGI6
840	0.981	1274	MLFER_A
839	0.981	1413	VAdjMat
838	0.981	50	ATS1p
837	0.981	1463	PG2_NHCOOBn
836	0.981	1258	MDEC-14
835	0.981	446	SpAbs_Dzs
834	0.981	344	GATS1p
833	0.981	1473	PG3_NO2Bz
832	0.981	510	SpMax2_Bhe
831	0.981	141	ATSC2m
830	0.981	1024	maxwHBa
829	0.981	185	ATSC1s
828	0.981	1188	ETA_EtaP_L
827	0.981	318	GATS7c
826	0.981	434	SpMax_Dzi
825	0.981	458	VR3_Dzs
824	0.981	332	GATS5v
823	0.981	540	SpMin8_Bhp
822	0.981	221	AATSC1e
821	0.981	1275	MLFER_BH
820	0.981	671	nHBint5
819	0.981	1200	nHBAcc3
818	0.981	189	ATSC5s
817	0.981	1066	maxsssCH
816	0.981	1389	JGI1
815	0.981	1438	WTPT-3
814	0.981	1163	ETA_dEpsilon_B
813	0.98	1504	PG4_OBn
812	0.98	255	AATSC8s
811	0.98	1303	nRing
810	0.98	1382	GGI4
809	0.98	715	nssssC
808	0.98	187	ATSC3s
807	0.98	164	ATSC7e
806	0.98	428	VE2_Dzp
805	0.98	1276	MLFER_BO
804	0.98	951	minaasC
803	0.98	132	ATSC2c
802	0.98	236	AATSC7p
801	0.98	410	SpAD_Dze
800	0.98	1386	GGI8
799	0.98	1070	maxaasC
798	0.98	254	AATSC7s
797	0.98	1088	maxdO
796	0.98	399	EE_Dzv
795	0.98	855	SsF
794	0.98	974	minsF
793	0.98	1537	H5_3.5-3.7
792	0.98	61	ATS3i
791	0.98	329	GATS2v
790	0.98	969	mindO
789	0.98	1047	maxHCHnX
788	0.98	200	AATSC7c
787	0.98	39	ATS8v
786	0.98	1585	Norm_H3
785	0.98	1432	SRW10
784	0.98	585	SCH-6
783	0.98	593	SC-4
782	0.98	592	SC-3
781	0.98	553	SpMin5_Bhi
780	0.98	515	SpMax7_Bhe
779	0.98	1175	ETA_BetaP_s
778	0.98	1337	nHeteroRing
777	0.98	490	SpMin6_Bhm
776	0.98	431	VR2_Dzp
775	0.98	1405	VE1_D
774	0.98	438	EE_Dzi
773	0.979	191	ATSC7s
772	0.979	310	MATS7s
771	0.979	1198	nHBAcc
770	0.979	1471	PG3_OClAc
769	0.979	1396	JGI8
768	0.979	190	ATSC6s
767	0.979	665	nwHBd
766	0.979	1333	nT10Ring
765	0.979	810	SHCsats
764	0.979	1060	maxsCH3
763	0.979	874	SsCl
762	0.979	1380	GGI2
761	0.979	163	ATSC6e
760	0.979	930	minHCsatu
759	0.979	1498	PG4_OAc
758	0.979	1257	MDEC-13
757	0.979	170	ATSC4p
756	0.979	107	AATS4p
755	0.979	46	ATS6e
754	0.979	1492	PG4_OPh
753	0.979	283	MATS4e
752	0.979	51	ATS2p
751	0.979	41	ATS1e
750	0.979	947	minsssCH
749	0.979	580	C3SP3
748	0.979	342	GATS7e
747	0.979	226	AATSC6e
746	0.979	372	SpMAD_DzZ
745	0.979	204	AATSC2m
744	0.979	92	AATS7v
743	0.979	407	SpAbs_Dze
742	0.979	1527	H2_4.8-6.0
741	0.979	1093	maxsF
740	0.979	302	MATS7i
739	0.979	18	nCl
738	0.979	605	VPC-6
737	0.979	17	nF
736	0.979	689	nHaaCH
735	0.978	784	SwHBd
734	0.978	1149	DELS
733	0.978	1152	DELS2
732	0.978	1417	MWC5
731	0.978	1520	PG6_OH
730	0.978	809	SHCHnX
729	0.978	566	SpMin2_Bhs
728	0.978	522	SpMin6_Bhe
727	0.978	505	SpMin5_Bhv
726	0.978	285	MATS6e
725	0.978	1387	GGI9
724	0.978	914	minHBint10
723	0.978	371	SpAD_DzZ
722	0.978	600	SPC-4
721	0.978	110	AATS7p
720	0.978	194	AATSC1c
719	0.978	252	AATSC5s
718	0.978	499	SpMax7_Bhv
717	0.978	1507	PG6_NO2Bz
716	0.978	116	AATS4i
715	0.978	554	SpMin6_Bhi
714	0.978	326	GATS7m
713	0.978	649	Mi
712	0.978	1437	WTPT-2
711	0.978	1146	LipoaffinityIndex
710	0.978	1422	MWC10
709	0.978	1289	TPC
708	0.978	227	AATSC7e
707	0.978	78	AATS2m
706	0.978	160	ATSC3e
705	0.978	1156	ETA_dAlpha_B
704	0.978	946	minaaCH
703	0.978	281	MATS2e
702	0.978	1326	nTRing
701	0.978	545	SpMax5_Bhi
700	0.978	478	SpMax2_Bhm
699	0.978	622	VP-0
698	0.978	83	AATS7m
697	0.978	246	AATSC8i
696	0.978	487	SpMin3_Bhm
695	0.978	1454	PG2_OClAc
694	0.978	59	ATS1i
693	0.977	690	nHCHnX
692	0.977	692	nHCsatu
691	0.977	155	ATSC7v
690	0.977	785	SHBa
689	0.977	1517	PG6_OTBS
688	0.977	521	SpMin5_Bhe
687	0.977	1450	SugarClass_Hex
686	0.977	541	SpMax1_Bhi
685	0.977	262	MATS7c
684	0.977	287	MATS8e
683	0.977	206	AATSC4m
682	0.977	282	MATS3e
681	0.977	497	SpMax5_Bhv
680	0.977	430	VR1_Dzp
679	0.977	1509	PG6_OPh
678	0.977	119	AATS7i
677	0.977	480	SpMax4_Bhm
676	0.977	244	AATSC6i
675	0.977	224	AATSC4e
674	0.977	513	SpMax5_Bhe
673	0.977	338	GATS3e
672	0.977	292	MATS5p
671	0.977	705	nssCH2
670	0.977	1451	SugarClass_HexNAc
669	0.977	1341	n6HeteroRing
668	0.977	1393	JGI5
667	0.977	612	SP-6
666	0.976	159	ATSC2e
665	0.976	551	SpMin3_Bhi
664	0.976	504	SpMin4_Bhv
663	0.976	337	GATS2e
662	0.976	279	MATS8v
661	0.976	1356	nF10HeteroRing
660	0.976	197	AATSC4c
659	0.976	811	SHCsatu
658	0.976	655	SpMAD_Dt
657	0.976	544	SpMax4_Bhi
656	0.976	1548	H6_2_3.5-3.7
655	0.976	650	CrippenLogP
654	0.976	1468	PG2_NHTFA
653	0.976	789	SHBint4
652	0.976	322	GATS3m
651	0.976	317	GATS6c
650	0.976	943	minssCH2
649	0.976	569	SpMin5_Bhs
648	0.976	495	SpMax3_Bhv
647	0.976	393	VR3_Dzm
646	0.976	294	MATS7p
645	0.976	1034	maxHsOH
644	0.975	1595	Norm_C6
643	0.975	563	SpMax7_Bhs
642	0.975	529	SpMax5_Bhp
641	0.975	1196	FMF
640	0.975	223	AATSC3e
639	0.975	286	MATS7e
638	0.975	488	SpMin4_Bhm
637	0.975	576	C2SP2
636	0.975	131	ATSC1c
635	0.975	300	MATS5i
634	0.975	321	GATS2m
633	0.975	143	ATSC4m
632	0.975	270	MATS7m
631	0.975	340	GATS5e
630	0.975	219	AATSC8v
629	0.975	941	minsCH3
628	0.975	525	SpMax1_Bhp
627	0.975	543	SpMax3_Bhi
626	0.975	755	nsCl
625	0.975	1159	ETA_Epsilon_3
624	0.975	325	GATS6m
623	0.974	348	GATS5p
622	0.974	1322	nF10Ring
621	0.974	1536	H5_3.3-3.5
620	0.974	1180	ETA_Beta_ns_d
619	0.974	21	nX
618	0.974	457	VR2_Dzs
617	0.974	444	VR2_Dzi
616	0.974	1544	H6_1_3.8-4.2
615	0.974	527	SpMax3_Bhp
614	0.974	477	SpMax1_Bhm
613	0.974	303	MATS8i
612	0.974	1363	nT6HeteroRing
611	0.974	1433	TSRW
610	0.974	1521	PG6_OBn
609	0.974	1145	gmin
608	0.974	483	SpMax7_Bhm
607	0.974	289	MATS2p
606	0.974	209	AATSC7m
605	0.974	361	GATS2s
604	0.974	579	C2SP3
603	0.973	1482	PG3_OPMB
602	0.973	188	ATSC4s
601	0.973	1543	H6_1_3.5-3.8
600	0.973	489	SpMin5_Bhm
599	0.973	571	SpMin7_Bhs
598	0.973	1547	H6_2_3.3-3.5
597	0.973	1072	maxssssC
596	0.973	1155	ETA_dAlpha_A
595	0.973	243	AATSC5i
594	0.973	1588	Norm_H6_1
593	0.973	1577	SugarClass
592	0.973	568	SpMin4_Bhs
591	0.973	735	nsOm
590	0.973	443	VR1_Dzi
589	0.973	382	SpMax_Dzm
588	0.973	405	VR2_Dzv
587	0.973	251	AATSC4s
586	0.973	1410	VR3_D
585	0.973	1589	Norm_H6_2
584	0.973	481	SpMax5_Bhm
583	0.972	1508	PG6_OBz
582	0.972	523	SpMin7_Bhe
581	0.972	491	SpMin7_Bhm
580	0.972	313	GATS2c
579	0.972	1371	nRotB
578	0.972	1033	maxHBint10
577	0.972	1	nAcid
576	0.972	11	nB
575	0.972	15	nS
574	0.972	16	nP
573	0.972	19	nBr
572	0.972	20	nI
571	0.972	459	nBase
570	0.972	473	nBondsT
569	0.972	474	nBondsQ
568	0.972	573	C1SP1
567	0.972	574	C2SP1
566	0.972	581	C4SP3
565	0.972	582	SCH-3
564	0.972	583	SCH-4
563	0.972	587	VCH-3
562	0.972	588	VCH-4
561	0.972	678	nHdNH
560	0.972	679	nHsSH
559	0.972	680	nHsNH2
558	0.972	682	nHaaNH
557	0.972	683	nHsNH3p
556	0.972	684	nHssNH2p
555	0.972	685	nHsssNHp
554	0.972	686	nHtCH
553	0.972	687	nHdCH2
552	0.972	688	nHdsCH
551	0.972	693	nHAvin
550	0.972	695	nHmisc
549	0.972	696	nsLi
548	0.972	697	nssBe
547	0.972	698	nssssBem
546	0.972	699	nsBH2
545	0.972	700	nssBH
544	0.972	701	nsssB
543	0.972	702	nssssBm
542	0.972	704	ndCH2
541	0.972	706	ntCH
540	0.972	707	ndsCH
539	0.972	710	nddC
538	0.972	711	ntsC
537	0.972	714	naaaC
536	0.972	716	nsNH3p
535	0.972	717	nsNH2
534	0.972	718	nssNH2p
533	0.972	719	ndNH
532	0.972	721	naaNH
531	0.972	722	ntN
530	0.972	723	nsssNHp
529	0.972	725	naaN
528	0.972	727	nddsN
527	0.972	728	naasN
526	0.972	729	nssssNp
525	0.972	733	naaO
524	0.972	734	naOm
523	0.972	737	nsSiH3
522	0.972	738	nssSiH2
521	0.972	739	nsssSiH
520	0.972	741	nsPH2
519	0.972	742	nssPH
518	0.972	743	nsssP
517	0.972	744	ndsssP
516	0.972	745	nddsP
515	0.972	746	nsssssP
514	0.972	747	nsSH
513	0.972	748	ndS
512	0.972	749	nssS
511	0.972	750	naaS
510	0.972	751	ndssS
509	0.972	752	nddssS
508	0.972	753	nssssssS
507	0.972	754	nSm
506	0.972	756	nsGeH3
505	0.972	757	nssGeH2
504	0.972	758	nsssGeH
503	0.972	759	nssssGe
502	0.972	760	nsAsH2
501	0.972	761	nssAsH
500	0.972	762	nsssAs
499	0.972	763	ndsssAs
498	0.972	764	nddsAs
497	0.972	765	nsssssAs
496	0.972	766	nsSeH
495	0.972	767	ndSe
494	0.972	768	nssSe
493	0.972	769	naaSe
492	0.972	770	ndssSe
491	0.972	771	nssssssSe
490	0.972	772	nddssSe
489	0.972	773	nsBr
488	0.972	774	nsSnH3
487	0.972	775	nssSnH2
486	0.972	776	nsssSnH
485	0.972	777	nssssSn
484	0.972	778	nsI
483	0.972	779	nsPbH3
482	0.972	780	nssPbH2
481	0.972	781	nsssPbH
480	0.972	782	nssssPb
479	0.972	797	SHdNH
478	0.972	798	SHsSH
477	0.972	799	SHsNH2
476	0.972	801	SHaaNH
475	0.972	802	SHsNH3p
474	0.972	803	SHssNH2p
473	0.972	804	SHsssNHp
472	0.972	805	SHtCH
471	0.972	806	SHdCH2
470	0.972	807	SHdsCH
469	0.972	812	SHAvin
468	0.972	814	SHmisc
467	0.972	815	SsLi
466	0.972	816	SssBe
465	0.972	817	SssssBem
464	0.972	818	SsBH2
463	0.972	819	SssBH
462	0.972	820	SsssB
461	0.972	821	SssssBm
460	0.972	823	SdCH2
459	0.972	825	StCH
458	0.972	826	SdsCH
457	0.972	829	SddC
456	0.972	830	StsC
455	0.972	833	SaaaC
454	0.972	835	SsNH3p
453	0.972	836	SsNH2
452	0.972	837	SssNH2p
451	0.972	838	SdNH
450	0.972	840	SaaNH
449	0.972	841	StN
448	0.972	842	SsssNHp
447	0.972	844	SaaN
446	0.972	846	SddsN
445	0.972	847	SaasN
444	0.972	848	SssssNp
443	0.972	852	SaaO
442	0.972	853	SaOm
441	0.972	856	SsSiH3
440	0.972	857	SssSiH2
439	0.972	858	SsssSiH
438	0.972	860	SsPH2
437	0.972	861	SssPH
436	0.972	862	SsssP
435	0.972	863	SdsssP
434	0.972	864	SddsP
433	0.972	865	SsssssP
432	0.972	866	SsSH
431	0.972	867	SdS
430	0.972	869	SaaS
429	0.972	870	SdssS
428	0.972	871	SddssS
427	0.972	872	SssssssS
426	0.972	873	SSm
425	0.972	875	SsGeH3
424	0.972	876	SssGeH2
423	0.972	877	SsssGeH
422	0.972	878	SssssGe
421	0.972	879	SsAsH2
420	0.972	880	SssAsH
419	0.972	881	SsssAs
418	0.972	882	SdsssAs
417	0.972	883	SddsAs
416	0.972	884	SsssssAs
415	0.972	885	SsSeH
414	0.972	886	SdSe
413	0.972	887	SssSe
412	0.972	888	SaaSe
411	0.972	889	SdssSe
410	0.972	890	SssssssSe
409	0.972	891	SddssSe
408	0.972	892	SsBr
407	0.972	893	SsSnH3
406	0.972	894	SssSnH2
405	0.972	895	SsssSnH
404	0.972	896	SssssSn
403	0.972	897	SsI
402	0.972	898	SsPbH3
401	0.972	899	SssPbH2
400	0.972	900	SsssPbH
399	0.972	901	SssssPb
398	0.972	916	minHdNH
397	0.972	917	minHsSH
396	0.972	918	minHsNH2
395	0.972	920	minHaaNH
394	0.972	921	minHsNH3p
393	0.972	922	minHssNH2p
392	0.972	923	minHsssNHp
391	0.972	924	minHtCH
390	0.972	925	minHdCH2
389	0.972	926	minHdsCH
388	0.972	931	minHAvin
387	0.972	933	minHmisc
386	0.972	934	minsLi
385	0.972	935	minssBe
384	0.972	936	minssssBem
383	0.972	937	minsBH2
382	0.972	938	minssBH
381	0.972	939	minsssB
380	0.972	940	minssssBm
379	0.972	942	mindCH2
378	0.972	944	mintCH
377	0.972	945	mindsCH
376	0.972	948	minddC
375	0.972	949	mintsC
374	0.972	952	minaaaC
373	0.972	954	minsNH3p
372	0.972	955	minsNH2
371	0.972	956	minssNH2p
370	0.972	957	mindNH
369	0.972	959	minaaNH
368	0.972	960	mintN
367	0.972	961	minsssNHp
366	0.972	963	minaaN
365	0.972	965	minddsN
364	0.972	966	minaasN
363	0.972	967	minssssNp
362	0.972	971	minaaO
361	0.972	972	minaOm
360	0.972	975	minsSiH3
359	0.972	976	minssSiH2
358	0.972	977	minsssSiH
357	0.972	979	minsPH2
356	0.972	980	minssPH
355	0.972	981	minsssP
354	0.972	982	mindsssP
353	0.972	983	minddsP
352	0.972	984	minsssssP
351	0.972	985	minsSH
350	0.972	986	mindS
349	0.972	988	minaaS
348	0.972	989	mindssS
347	0.972	990	minddssS
346	0.972	991	minssssssS
345	0.972	992	minSm
344	0.972	994	minsGeH3
343	0.972	995	minssGeH2
342	0.972	996	minsssGeH
341	0.972	997	minssssGe
340	0.972	998	minsAsH2
339	0.972	999	minssAsH
338	0.972	1000	minsssAs
337	0.972	1001	mindsssAs
336	0.972	1002	minddsAs
335	0.972	1003	minsssssAs
334	0.972	1004	minsSeH
333	0.972	1005	mindSe
332	0.972	1006	minssSe
331	0.972	1007	minaaSe
330	0.972	1008	mindssSe
329	0.972	1009	minssssssSe
328	0.972	1010	minddssSe
327	0.972	1011	minsBr
326	0.972	1012	minsSnH3
325	0.972	1013	minssSnH2
324	0.972	1014	minsssSnH
323	0.972	1015	minssssSn
322	0.972	1016	minsI
321	0.972	1017	minsPbH3
320	0.972	1018	minssPbH2
319	0.972	1019	minsssPbH
318	0.972	1020	minssssPb
317	0.972	1035	maxHdNH
316	0.972	1036	maxHsSH
315	0.972	1037	maxHsNH2
314	0.972	1039	maxHaaNH
313	0.972	1040	maxHsNH3p
312	0.972	1041	maxHssNH2p
311	0.972	1042	maxHsssNHp
310	0.972	1043	maxHtCH
309	0.972	1044	maxHdCH2
308	0.972	1045	maxHdsCH
307	0.972	1050	maxHAvin
306	0.972	1052	maxHmisc
305	0.972	1053	maxsLi
304	0.972	1054	maxssBe
303	0.972	1055	maxssssBem
302	0.972	1056	maxsBH2
301	0.972	1057	maxssBH
300	0.972	1058	maxsssB
299	0.972	1059	maxssssBm
298	0.972	1061	maxdCH2
297	0.972	1063	maxtCH
296	0.972	1064	maxdsCH
295	0.972	1067	maxddC
294	0.972	1068	maxtsC
293	0.972	1069	maxdssC
292	0.972	1071	maxaaaC
291	0.972	1073	maxsNH3p
290	0.972	1074	maxsNH2
289	0.972	1075	maxssNH2p
288	0.972	1076	maxdNH
287	0.972	1078	maxaaNH
286	0.972	1079	maxtN
285	0.972	1080	maxsssNHp
284	0.972	1082	maxaaN
283	0.972	1084	maxddsN
282	0.972	1085	maxaasN
281	0.972	1086	maxssssNp
280	0.972	1090	maxaaO
279	0.972	1091	maxaOm
278	0.972	1094	maxsSiH3
277	0.972	1095	maxssSiH2
276	0.972	1096	maxsssSiH
275	0.972	1097	maxssssSi
274	0.972	1098	maxsPH2
273	0.972	1099	maxssPH
272	0.972	1100	maxsssP
271	0.972	1101	maxdsssP
270	0.972	1102	maxddsP
269	0.972	1103	maxsssssP
268	0.972	1104	maxsSH
267	0.972	1105	maxdS
266	0.972	1106	maxssS
265	0.972	1107	maxaaS
264	0.972	1108	maxdssS
263	0.972	1109	maxddssS
262	0.972	1110	maxssssssS
261	0.972	1111	maxSm
260	0.972	1113	maxsGeH3
259	0.972	1114	maxssGeH2
258	0.972	1115	maxsssGeH
257	0.972	1116	maxssssGe
256	0.972	1117	maxsAsH2
255	0.972	1118	maxssAsH
254	0.972	1119	maxsssAs
253	0.972	1120	maxdsssAs
252	0.972	1121	maxddsAs
251	0.972	1122	maxsssssAs
250	0.972	1123	maxsSeH
249	0.972	1124	maxdSe
248	0.972	1125	maxssSe
247	0.972	1126	maxaaSe
246	0.972	1127	maxdssSe
245	0.972	1128	maxssssssSe
244	0.972	1129	maxddssSe
243	0.972	1130	maxsBr
242	0.972	1131	maxsSnH3
241	0.972	1132	maxssSnH2
240	0.972	1133	maxsssSnH
239	0.972	1134	maxssssSn
238	0.972	1135	maxsI
237	0.972	1136	maxsPbH3
236	0.972	1137	maxssPbH2
235	0.972	1138	maxsssPbH
234	0.972	1139	maxssssPb
233	0.972	1168	ETA_dPsi_B
232	0.972	1268	MDEN-11
231	0.972	1270	MDEN-13
230	0.972	1272	MDEN-23
229	0.972	1304	n3Ring
228	0.972	1305	n4Ring
227	0.972	1308	n7Ring
226	0.972	1309	n8Ring
225	0.972	1310	n9Ring
224	0.972	1311	n10Ring
223	0.972	1312	n11Ring
222	0.972	1313	n12Ring
221	0.972	1314	nG12Ring
220	0.972	1316	nF4Ring
219	0.972	1317	nF5Ring
218	0.972	1318	nF6Ring
217	0.972	1319	nF7Ring
216	0.972	1320	nF8Ring
215	0.972	1323	nF11Ring
214	0.972	1324	nF12Ring
213	0.972	1325	nFG12Ring
212	0.972	1327	nT4Ring
211	0.972	1330	nT7Ring
210	0.972	1331	nT8Ring
209	0.972	1334	nT11Ring
208	0.972	1335	nT12Ring
207	0.972	1336	nTG12Ring
206	0.972	1338	n3HeteroRing
205	0.972	1339	n4HeteroRing
204	0.972	1342	n7HeteroRing
203	0.972	1343	n8HeteroRing
202	0.972	1344	n9HeteroRing
201	0.972	1345	n10HeteroRing
200	0.972	1346	n11HeteroRing
199	0.972	1347	n12HeteroRing
198	0.972	1348	nG12HeteroRing
197	0.972	1349	nFHeteroRing
196	0.972	1350	nF4HeteroRing
195	0.972	1351	nF5HeteroRing
194	0.972	1352	nF6HeteroRing
193	0.972	1353	nF7HeteroRing
192	0.972	1354	nF8HeteroRing
191	0.972	1357	nF11HeteroRing
190	0.972	1358	nF12HeteroRing
189	0.972	1359	nFG12HeteroRing
188	0.972	1360	nTHeteroRing
187	0.972	1361	nT4HeteroRing
186	0.972	1364	nT7HeteroRing
185	0.972	1365	nT8HeteroRing
184	0.972	1368	nT11HeteroRing
183	0.972	1369	nT12HeteroRing
182	0.972	1370	nTG12HeteroRing
181	0.972	1425	SRW3
180	0.972	1456	PG2_NO2Bz
179	0.972	1458	PG2_OPh
178	0.972	1459	PG2_OTBDPS
177	0.972	1465	PG2_OPMB
176	0.972	1472	PG3_N3
175	0.972	1475	PG3_OPh
174	0.972	1476	PG3_OTBDPS
173	0.972	1478	PG3_NPhth
172	0.972	1480	PG3_NHCOOBn
171	0.972	1484	PG3_NHTroc
170	0.972	1485	PG3_NHTFA
169	0.972	1488	PG4_OClAc
168	0.972	1489	PG4_N3
167	0.972	1490	PG4_NO2Bz
166	0.972	1493	PG4_OTBDPS
165	0.972	1495	PG4_NPhth
164	0.972	1497	PG4_NHCOOBn
163	0.972	1499	PG4_OPMB
162	0.972	1501	PG4_NHTroc
161	0.972	1502	PG4_NHTFA
160	0.972	1505	PG6_OClAc
159	0.972	1506	PG6_N3
158	0.972	1512	PG6_NPhth
157	0.972	1513	PG6_OLev
156	0.972	1514	PG6_NHCOOBn
155	0.972	1516	PG6_OPMB
154	0.972	1518	PG6_NHTroc
153	0.972	1519	PG6_NHTFA
152	0.972	470	nBondsS3
151	0.972	323	GATS4m
150	0.972	341	GATS6e
149	0.972	915	minHsOH
148	0.972	555	SpMin7_Bhi
147	0.972	447	SpMax_Dzs
146	0.972	1021	maxHBd
145	0.972	345	GATS2p
144	0.972	324	GATS5m
143	0.972	519	SpMin3_Bhe
142	0.972	1027	maxHBint4
141	0.972	1534	H4_4.25-5.0
140	0.972	561	SpMax5_Bhs
139	0.972	1466	PG2_OTBS
138	0.971	1285	MPC7
137	0.971	1500	PG4_OTBS
136	0.971	380	VR3_DzZ
135	0.971	349	GATS6p
134	0.971	1028	maxHBint5
133	0.971	987	minssS
132	0.971	364	GATS5s
131	0.971	1263	MDEC-34
130	0.971	249	AATSC2s
129	0.971	256	MATS1c
128	0.971	929	minHCsats
127	0.971	905	minwHBa
126	0.971	462	BCUTc-1l
125	0.971	362	GATS3s
124	0.971	1143	gmax
123	0.971	794	SHBint9
122	0.97	1407	VE3_D
121	0.97	253	AATSC6s
120	0.97	913	minHBint9
119	0.97	854	SsOm
118	0.97	45	ATS5e
117	0.97	168	ATSC2p
116	0.97	662	VR3_Dt
115	0.97	973	minsOm
114	0.97	161	ATSC4e
113	0.97	1032	maxHBint9
112	0.97	824	SssCH2
111	0.97	657	VE1_Dt
110	0.97	1555	C1_89.0-90.0
109	0.97	1546	H6_1_4.4-4.6
108	0.97	1539	H5_3.9-4.1
107	0.969	793	SHBint8
106	0.969	560	SpMax4_Bhs
105	0.969	1549	H6_2_3.7-4.0
104	0.969	415	VE2_Dze
103	0.969	1273	MDEN-33
102	0.969	238	AATSC0i
101	0.969	1572	C5_86.0-87.0
100	0.969	1252	nAtomLAC
99	0.969	414	VE1_Dze
98	0.969	1460	PG2_OTIPS
97	0.968	1494	PG4_OTIPS
96	0.968	791	SHBint6
95	0.968	1551	H6_2_4.1-4.3
94	0.968	453	VE1_Dzs
93	0.968	674	nHBint8
92	0.968	907	minHBint3
91	0.968	796	SHsOH
90	0.968	672	nHBint6
89	0.968	1150	MAXDN2
88	0.968	1367	nT10HeteroRing
87	0.967	416	VE3_Dze
86	0.967	559	SpMax3_Bhs
85	0.967	562	SpMax6_Bhs
84	0.967	831	SdssC
83	0.967	1583	Norm_H1
82	0.967	1467	PG2_NHTroc
81	0.967	440	VE1_Dzi
80	0.967	1522	H1_4.9-5.1
79	0.966	1491	PG4_OBz
78	0.966	441	VE2_Dzi
77	0.966	1591	Norm_C2
76	0.966	1568	C5_75.0-78.0
75	0.966	1566	C4_77.5-85.0
74	0.965	442	VE3_Dzi
73	0.965	1563	C3_90.0-100.0
72	0.965	1576	SugarType
71	0.965	660	VR1_Dt
70	0.965	661	VR2_Dt
69	0.965	1029	maxHBint6
68	0.965	908	minHBint4
67	0.964	902	minHBd
66	0.964	1376	topoRadius
65	0.964	1559	C2_69.0-81.0
64	0.964	1062	maxssCH2
63	0.964	675	nHBint9
62	0.964	464	BCUTp-1l
61	0.964	534	SpMin2_Bhp
60	0.963	1558	C2_40.0-69.0
59	0.963	1557	C1_92.0-95.0
58	0.963	658	VE2_Dt
57	0.963	1464	PG2_OAc
56	0.963	1477	PG3_OTIPS
55	0.963	1592	Norm_C3
54	0.962	186	ATSC2s
53	0.962	910	minHBint6
52	0.962	1562	C3_80.0-90.0
51	0.962	1447	SugarType_Man
50	0.962	454	VE2_Dzs
49	0.962	429	VE3_Dzp
48	0.962	1446	SugarType_Glc
47	0.961	1593	Norm_C4
46	0.961	460	BCUTw-1l
45	0.961	1302	PetitjeanNumber
44	0.961	1564	C4_60.0-75.0
43	0.961	1378	topoShape
42	0.96	1533	H4_4.0-4.25
41	0.96	1375	LipinskiFailures
40	0.96	1469	PG2_OH
39	0.96	1031	maxHBint8
38	0.959	1503	PG4_OH
37	0.959	392	VR2_Dzm
36	0.959	1582	ProtectingGroup@P6
35	0.959	1486	PG3_OH
34	0.959	1462	PG2_OLev
33	0.958	1409	VR2_D
32	0.958	558	SpMax2_Bhs
31	0.958	1528	H3_3.3-4.7
30	0.957	1529	H3_4.7-6.0
29	0.957	1540	H5_4.1-4.3
28	0.957	1561	C3_60.0-80.0
27	0.957	391	VR1_Dzm
26	0.956	1481	PG3_OAc
25	0.956	659	VE3_Dt
24	0.956	379	VR2_DzZ
23	0.956	1453	AnomerProductIsBeta
22	0.955	1578	AnomericState
21	0.954	378	VR1_DzZ
20	0.954	1408	VR1_D
19	0.954	1542	H5_4.6-4.9
18	0.953	1452	AnomerProductIsAlpha
17	0.953	1487	PG3_OBn
16	0.953	1565	C4_75.0-77.5
15	0.953	1479	PG3_OLev
14	0.952	1457	PG2_OBz
13	0.952	455	VE3_Dzs
12	0.952	1579	ProtectingGroup@P2
11	0.951	1535	H4_5.0-5.5
10	0.951	1575	C6_70.0-71.0
9	0.95	953	minssssC
8	0.95	1496	PG4_OLev
7	0.95	1574	C6_66.0-70.0
6	0.949	1569	C5_78.0-81.0
5	0.948	1538	H5_3.7-3.9
4	0.948	1581	ProtectingGroup@P4
3	0.947	1541	H5_4.3-4.6
2	0.947	1580	ProtectingGroup@P3
1	0.946	834	SssssC

## Sheet: FeatureSelection(222)
Index	PCC(lnRRV)	FeatureIndex	Feature	FeatureDescription	Descriptor
1595	-0.12	363	GATS4s	Geary autocorrelation - lag 4 / weighted by I-state	AutocorrelationDescriptor
1594	0.237	126	AATS5s	Average Broto-Moreau autocorrelation - lag 5 / weighted by I-state	AutocorrelationDescriptor
1593	0.677	1573	C6_61.0-66.0	C6_61.0-66.0	C6_61.0-66.0
1592	0.757	461	BCUTw-1h	nlow highest atom weighted BCUTS	BCUTDescriptor
1591	0.843	1445	SugarType_Gal	SugarType_Gal	SugarType_Gal
1590	0.888	1474	PG3_OBz	PG3_OBz	PG3_OBz
1589	0.898	1049	maxHCsatu	Maximum atom-type H E-State: H on C sp3 bonded to unsaturated C	ElectrotopologicalStateAtomTypeDescriptor
1588	0.905	1586	Norm_H4	Norm_H4	Norm_H4
1587	0.912	927	minHaaCH	Minimum atom-type H E-State: :CH:	ElectrotopologicalStateAtomTypeDescriptor
1586	0.924	669	nHBint3	Count of E-State descriptors of strength for potential Hydrogen Bonds of path length 3	ElectrotopologicalStateAtomTypeDescriptor
1585	0.928	1251	nAtomP	Number of atoms in the largest pi system	LargestPiSystemDescriptor
1584	0.935	1181	ETA_BetaP_ns_d	A measure of lone electrons entering into resonance relative to molecular size	ExtendedTopochemicalAtomDescriptor
1583	0.949	1448	SugarType_GalNAc	SugarType_GalNAc	SugarType_GalNAc
1582	0.951	1515	PG6_OAc	PG6_OAc	PG6_OAc
1581	0.957	635	AVP-5	Average valence path, order 5	PaDELChiPathDescriptor
1580	0.964	3	ALogp2	Square of ALogP	ALOGPDescriptor
1579	0.973	1532	H4_3.75-4.0	H4_3.75-4.0	H4_3.75-4.0
1578	0.971	1260	MDEC-23	Molecular distance edge between all secondary and tertiary carbons	MDEDescriptor
1577	0.971	1026	maxHBint3	Maximum E-State descriptors of strength for potential Hydrogen Bonds of path length 3	ElectrotopologicalStateAtomTypeDescriptor
1576	0.975	398	SpMAD_Dzv	Spectral mean absolute deviation from Barysz matrix / weighted by van der Waals volumes	BaryszMatrixDescriptor
1575	0.978	277	MATS6v	Moran autocorrelation - lag 6 / weighted by van der Waals volumes	AutocorrelationDescriptor
1574	0.979	401	VE1_Dzv	Coefficient sum of the last eigenvector from Barysz matrix / weighted by van der Waals volumes	BaryszMatrixDescriptor
1573	0.979	1567	C4_85.0-95.0	C4_85.0-95.0	C4_85.0-95.0
1572	0.979	1232	BIC3	Bond information content index (neighborhood symmetry of 3-order)	InformationContentDescriptor
1571	0.98	1030	maxHBint7	Maximum E-State descriptors of strength for potential Hydrogen Bonds of path length 7	ElectrotopologicalStateAtomTypeDescriptor
1570	0.981	912	minHBint8	Minimum E-State descriptors of strength for potential Hydrogen Bonds of path length 8	ElectrotopologicalStateAtomTypeDescriptor
1569	0.981	968	minsOH	Minimum atom-type E-State: -OH	ElectrotopologicalStateAtomTypeDescriptor
1568	0.979	1526	H2_3.0-4.8	H2_3.0-4.8	H2_3.0-4.8
1567	0.98	932	minHother	Minimum atom-type H E-State: H on aaCH, dCH2 or dsCH	ElectrotopologicalStateAtomTypeDescriptor
1566	0.981	1290	piPC1	Conventional bond order ID number of order 1 (ln(1+x)	PathCountDescriptor
1565	0.982	1208	IC3	Information content index (neighborhood symmetry of 3-order)	InformationContentDescriptor
1564	0.983	127	AATS6s	Average Broto-Moreau autocorrelation - lag 6 / weighted by I-state	AutocorrelationDescriptor
1563	0.983	450	SpMAD_Dzs	Spectral mean absolute deviation from Barysz matrix / weighted by I-state	BaryszMatrixDescriptor
1562	0.984	99	AATS5e	Average Broto-Moreau autocorrelation - lag 5 / weighted by Sanderson electronegativities	AutocorrelationDescriptor
1561	0.984	839	SssNH	Sum of atom-type E-State: -NH-	ElectrotopologicalStateAtomTypeDescriptor
1560	0.985	500	SpMax8_Bhv	Largest absolute eigenvalue of Burden modified matrix - n 8 / weighted by relative van der Waals volumes	BurdenModifiedEigenvaluesDescriptor
1559	0.985	304	MATS1s	Moran autocorrelation - lag 1 / weighted by I-state	AutocorrelationDescriptor
1558	0.985	1165	ETA_dEpsilon_D	A measure of contribution of hydrogen bond donor atoms	ExtendedTopochemicalAtomDescriptor
1557	0.986	520	SpMin4_Bhe	Smallest absolute eigenvalue of Burden modified matrix - n 4 / weighted by relative Sanderson electronegativities	BurdenModifiedEigenvaluesDescriptor
1556	0.986	375	VE1_DzZ	Coefficient sum of the last eigenvector from Barysz matrix / weighted by atomic number	BaryszMatrixDescriptor
1555	0.986	147	ATSC8m	Centered Broto-Moreau autocorrelation - lag 8 / weighted by mass	AutocorrelationDescriptor
1554	0.987	1594	Norm_C5	Norm_C5	Norm_C5
1553	0.987	636	AVP-6	Average valence path, order 6	PaDELChiPathDescriptor
1552	0.987	417	VR1_Dze	Randic-like eigenvector-based index from Barysz matrix / weighted by Sanderson electronegativities	BaryszMatrixDescriptor
1551	0.987	388	VE1_Dzm	Coefficient sum of the last eigenvector from Barysz matrix / weighted by mass	BaryszMatrixDescriptor
1550	0.988	532	SpMax8_Bhp	Largest absolute eigenvalue of Burden modified matrix - n 8 / weighted by relative polarizabilities	BurdenModifiedEigenvaluesDescriptor
1549	0.988	193	AATSC0c	Average centered Broto-Moreau autocorrelation - lag 0 / weighted by charges	AutocorrelationDescriptor
1548	0.988	98	AATS4e	Average Broto-Moreau autocorrelation - lag 4 / weighted by Sanderson electronegativities	AutocorrelationDescriptor
1547	0.988	1427	SRW5	Self-returning walk count of order 5 (ln(1+x)	WalkCountDescriptor
1546	0.988	104	AATS1p	Average Broto-Moreau autocorrelation - lag 1 / weighted by polarizabilities	AutocorrelationDescriptor
1545	0.989	247	AATSC0s	Average centered Broto-Moreau autocorrelation - lag 0 / weighted by I-state	AutocorrelationDescriptor
1544	0.989	96	AATS2e	Average Broto-Moreau autocorrelation - lag 2 / weighted by Sanderson electronegativities	AutocorrelationDescriptor
1543	0.989	389	VE2_Dzm	Average coefficient sum of the last eigenvector from Barysz matrix / weighted by mass	BaryszMatrixDescriptor
1542	0.989	32	ATS1v	Broto-Moreau autocorrelation - lag 1 / weighted by van der Waals volumes	AutocorrelationDescriptor
1541	0.99	105	AATS2p	Average Broto-Moreau autocorrelation - lag 2 / weighted by polarizabilities	AutocorrelationDescriptor
1540	0.99	1220	SIC3	Structural information content index (neighborhood symmetry of 3-order)	InformationContentDescriptor
1539	0.99	1167	ETA_dPsi_A	A measure of hydrogen bonding propensity of the molecules	ExtendedTopochemicalAtomDescriptor
1538	0.99	9	nHeavyAtom	Number of heavy atoms (i.e. not hydrogen)	AtomCountDescriptor
1537	0.99	81	AATS5m	Average Broto-Moreau autocorrelation - lag 5 / weighted by mass	AutocorrelationDescriptor
1536	0.99	284	MATS5e	Moran autocorrelation - lag 5 / weighted by Sanderson electronegativities	AutocorrelationDescriptor
1535	0.99	1254	McGowan_Volume	McGowan characteristic volume	McGowanVolumeDescriptor
1534	0.99	376	VE2_DzZ	Average coefficient sum of the last eigenvector from Barysz matrix / weighted by atomic number	BaryszMatrixDescriptor
1533	0.99	386	EE_Dzm	Estrada-like index from Barysz matrix / weighted by mass (ln(1+x))	BaryszMatrixDescriptor
1532	0.99	1238	MIC3	Modified information content index (neighborhood symmetry of 3-order)	InformationContentDescriptor
1531	0.99	1247	Kier1	First kappa shape index	KappaShapeIndicesDescriptor
1530	0.99	95	AATS1e	Average Broto-Moreau autocorrelation - lag 1 / weighted by Sanderson electronegativities	AutocorrelationDescriptor
1529	0.991	1424	SRW2	Self-returning walk count of order 2 (ln(1+x)	WalkCountDescriptor
1528	0.991	106	AATS3p	Average Broto-Moreau autocorrelation - lag 3 / weighted by polarizabilities	AutocorrelationDescriptor
1527	0.991	260	MATS5c	Moran autocorrelation - lag 5 / weighted by charges	AutocorrelationDescriptor
1526	0.991	1249	Kier3	Third kappa (κ) shape index	KappaShapeIndicesDescriptor
1525	0.991	390	VE3_Dzm	Logarithmic coefficient sum of the last eigenvector from Barysz matrix / weighted by mass	BaryszMatrixDescriptor
1524	0.991	425	EE_Dzp	Estrada-like index from Barysz matrix / weighted by polarizabilities (ln(1+x))	BaryszMatrixDescriptor
1523	0.991	397	SpAD_Dzv	Spectral absolute deviation from Barysz matrix / weighted by van der Waals volumes	BaryszMatrixDescriptor
1522	0.991	1291	piPC2	Conventional bond order ID number of order 2 (ln(1+x)	PathCountDescriptor
1521	0.991	790	SHBint5	Sum of E-State descriptors of strength for potential hydrogen bonds of path length 5	ElectrotopologicalStateAtomTypeDescriptor
1520	0.991	792	SHBint7	Sum of E-State descriptors of strength for potential hydrogen bonds of path length 7	ElectrotopologicalStateAtomTypeDescriptor
1519	0.991	124	AATS3s	Average Broto-Moreau autocorrelation - lag 3 / weighted by I-state	AutocorrelationDescriptor
1518	0.991	123	AATS2s	Average Broto-Moreau autocorrelation - lag 2 / weighted by I-state	AutocorrelationDescriptor
1517	0.99	788	SHBint3	Sum of E-State descriptors of strength for potential hydrogen bonds of path length 3	ElectrotopologicalStateAtomTypeDescriptor
1516	0.99	121	AATS0s	Average Broto-Moreau autocorrelation - lag 0 / weighted by I-state	AutocorrelationDescriptor
1515	0.99	1248	Kier2	Second kappa shape index	KappaShapeIndicesDescriptor
1514	0.99	1219	SIC2	Structural information content index (neighborhood symmetry of 2-order)	InformationContentDescriptor
1513	0.99	423	SpAD_Dzp	Spectral absolute deviation from Barysz matrix / weighted by polarizabilities	BaryszMatrixDescriptor
1512	0.99	1141	meanI	Mean intrinsic state values I	ElectrotopologicalStateAtomTypeDescriptor
1511	0.99	424	SpMAD_Dzp	Spectral mean absolute deviation from Barysz matrix / weighted by polarizabilities	BaryszMatrixDescriptor
1510	0.99	584	SCH-5	Simple chain, order 5	ChiChainDescriptor
1509	0.99	293	MATS6p	Moran autocorrelation - lag 6 / weighted by polarizabilities	AutocorrelationDescriptor
1508	0.99	1231	BIC2	Bond information content index (neighborhood symmetry of 2-order)	InformationContentDescriptor
1507	0.99	1554	C1_86.0-89.0	C1_86.0-89.0	C1_86.0-89.0
1506	0.99	404	VR1_Dzv	Randic-like eigenvector-based index from Barysz matrix / weighted by van der Waals volumes	BaryszMatrixDescriptor
1505	0.99	1531	H4_3.4-3.75	H4_3.4-3.75	H4_3.4-3.75
1504	0.99	162	ATSC5e	Centered Broto-Moreau autocorrelation - lag 5 / weighted by Sanderson electronegativities	AutocorrelationDescriptor
1503	0.99	645	Mse	Mean atomic Sanderson electronegativities (scaled on carbon atom)	ConstitutionalDescriptor
1502	0.99	102	AATS8e	Average Broto-Moreau autocorrelation - lag 8 / weighted by Sanderson electronegativities	AutocorrelationDescriptor
1501	0.99	394	SpAbs_Dzv	Graph energy from Barysz matrix / weighted by van der Waals volumes	BaryszMatrixDescriptor
1500	0.99	68	ATS1s	Broto-Moreau autocorrelation - lag 1 / weighted by I-state	AutocorrelationDescriptor
1499	0.99	1160	ETA_Epsilon_4	A measure of electronegative atom count	ExtendedTopochemicalAtomDescriptor
1498	0.99	12	nC	Number of carbon atoms	AtomCountDescriptor
1497	0.99	647	Mare	Mean atomic Allred-Rochow electronegativities (scaled on carbon atom)	ConstitutionalDescriptor
1496	0.99	210	AATSC8m	Average centered Broto-Moreau autocorrelation - lag 8 / weighted by mass	AutocorrelationDescriptor
1495	0.99	1048	maxHCsats	Maximum atom-type H E-State: H bonded to B, Si, P, Ge, As, Se, Sn or Pb	ElectrotopologicalStateAtomTypeDescriptor
1494	0.99	614	ASP-0	Average simple path, order 0	PaDELChiPathDescriptor
1493	0.99	1162	ETA_dEpsilon_A	A measure of contribution of unsaturation and electronegative atom count	ExtendedTopochemicalAtomDescriptor
1492	0.99	1461	PG2_NPhth	PG2_NPhth	PG2_NPhth
1491	0.99	646	Mpe	Mean atomic Pauling electronegativities (scaled on carbon atom)	ConstitutionalDescriptor
1490	0.99	1157	ETA_Epsilon_1	A measure of electronegative atom count	ExtendedTopochemicalAtomDescriptor
1489	0.99	311	MATS8s	Moran autocorrelation - lag 8 / weighted by I-state	AutocorrelationDescriptor
1488	0.99	100	AATS6e	Average Broto-Moreau autocorrelation - lag 6 / weighted by Sanderson electronegativities	AutocorrelationDescriptor
1487	0.99	1161	ETA_Epsilon_5	A measure of electronegative atom count	ExtendedTopochemicalAtomDescriptor
1486	0.99	1399	JGT	Global topological charge index	TopologicalChargeDescriptor
1485	0.99	220	AATSC0e	Average centered Broto-Moreau autocorrelation - lag 0 / weighted by Sanderson electronegativities	AutocorrelationDescriptor
1484	0.99	97	AATS3e	Average Broto-Moreau autocorrelation - lag 3 / weighted by Sanderson electronegativities	AutocorrelationDescriptor
1483	0.99	80	AATS4m	Average Broto-Moreau autocorrelation - lag 4 / weighted by mass	AutocorrelationDescriptor
1482	0.99	557	SpMax1_Bhs	Largest absolute eigenvalue of Burden modified matrix - n 1 / weighted by relative I-state	BurdenModifiedEigenvaluesDescriptor
1481	0.99	452	SM1_Dzs	Spectral moment of order 1 from Barysz matrix / weighted by I-state	BaryszMatrixDescriptor
1480	0.99	225	AATSC5e	Average centered Broto-Moreau autocorrelation - lag 5 / weighted by Sanderson electronegativities	AutocorrelationDescriptor
1479	0.99	135	ATSC5c	Centered Broto-Moreau autocorrelation - lag 5 / weighted by charges	AutocorrelationDescriptor
1478	0.99	130	ATSC0c	Centered Broto-Moreau autocorrelation - lag 0 / weighted by charges	AutocorrelationDescriptor
1477	0.99	1217	SIC0	Structural information content index (neighborhood symmetry of 0-order)	InformationContentDescriptor
1476	0.99	651	CrippenMR	Crippen's molar refractivity	CrippenDescriptor
1475	0.99	94	AATS0e	Average Broto-Moreau autocorrelation - lag 0 / weighted by Sanderson electronegativities	AutocorrelationDescriptor
1474	0.99	31	ATS0v	Broto-Moreau autocorrelation - lag 0 / weighted by van der Waals volumes	AutocorrelationDescriptor
1473	0.99	370	SpDiam_DzZ	Spectral diameter from Barysz matrix / weighted by atomic number	BaryszMatrixDescriptor
1472	0.99	122	AATS1s	Average Broto-Moreau autocorrelation - lag 1 / weighted by I-state	AutocorrelationDescriptor
1471	0.99	1412	VABC	Van der Waals volume calculated using the method proposed in [Zhao, Yuan H. and Abraham, Michael H. and Zissimos, Andreas M., Fast Calculation of van der Waals Volume as a Sum of Atomic and Bond Contributions and Its Application to Drug Compounds, The Journal of Organic Chemistry, 2003, 68:7368-7373]	VABCDescriptor
1470	0.99	1571	C5_84.0-86.0	C5_84.0-86.0	C5_84.0-86.0
1469	0.99	157	ATSC0e	Centered Broto-Moreau autocorrelation - lag 0 / weighted by Sanderson electronegativities	AutocorrelationDescriptor
1468	0.99	235	AATSC6p	Average centered Broto-Moreau autocorrelation - lag 6 / weighted by polarizabilities	AutocorrelationDescriptor
1467	0.99	427	VE1_Dzp	Coefficient sum of the last eigenvector from Barysz matrix / weighted by polarizabilities	BaryszMatrixDescriptor
1466	0.99	33	ATS2v	Broto-Moreau autocorrelation - lag 2 / weighted by van der Waals volumes	AutocorrelationDescriptor
1465	0.99	1423	TWC	Total walk count (up to order 10)	WalkCountDescriptor
1464	0.99	396	SpDiam_Dzv	Spectral diameter from Barysz matrix / weighted by van der Waals volumes	BaryszMatrixDescriptor
1463	0.99	298	MATS3i	Moran autocorrelation - lag 3 / weighted by first ionization potential	AutocorrelationDescriptor
1462	0.99	23	ATS1m	Broto-Moreau autocorrelation - lag 1 / weighted by mass	AutocorrelationDescriptor
1461	0.99	384	SpAD_Dzm	Spectral absolute deviation from Barysz matrix / weighted by mass	BaryszMatrixDescriptor
1460	0.99	667	nwHBa	Count of E-States for weak Hydrogen Bond acceptors	ElectrotopologicalStateAtomTypeDescriptor
1459	0.99	1206	IC1	Information content index (neighborhood symmetry of 1-order)	InformationContentDescriptor
1458	0.991	115	AATS3i	Average Broto-Moreau autocorrelation - lag 3 / weighted by first ionization potential	AutocorrelationDescriptor
1457	0.99	1372	RotBFrac	Fraction of rotatable bonds, excluding terminal bonds	PaDELRotatableBondsCountDescriptor
1456	0.991	1545	H6_1_4.2-4.4	H6_1_4.2-4.4	H6_1_4.2-4.4
1455	0.991	413	SM1_Dze	Spectral moment of order 1 from Barysz matrix / weighted by Sanderson electronegativities	BaryszMatrixDescriptor
1454	0.991	1218	SIC1	Structural information content index (neighborhood symmetry of 1-order)	InformationContentDescriptor
1453	0.991	1306	n5Ring	Number of 5-membered rings	RingCountDescriptor
1452	0.991	1394	JGI6	Mean topological charge index of order 6	TopologicalChargeDescriptor
1451	0.991	330	GATS3v	Geary autocorrelation - lag 3 / weighted by van der Waals volumes	AutocorrelationDescriptor
1450	0.991	524	SpMin8_Bhe	Smallest absolute eigenvalue of Burden modified matrix - n 8 / weighted by relative Sanderson electronegativities	BurdenModifiedEigenvaluesDescriptor
1449	0.991	1158	ETA_Epsilon_2	A measure of electronegative atom count	ExtendedTopochemicalAtomDescriptor
1448	0.991	86	AATS1v	Average Broto-Moreau autocorrelation - lag 1 / weighted by van der Waals volumes	AutocorrelationDescriptor
1447	0.991	230	AATSC1p	Average centered Broto-Moreau autocorrelation - lag 1 / weighted by polarizabilities	AutocorrelationDescriptor
1446	0.991	1172	ETA_Beta	A measure of electronic features of the molecule	ExtendedTopochemicalAtomDescriptor
1445	0.991	1239	MIC4	Modified information content index (neighborhood symmetry of 4-order)	InformationContentDescriptor
1444	0.991	101	AATS7e	Average Broto-Moreau autocorrelation - lag 7 / weighted by Sanderson electronegativities	AutocorrelationDescriptor
1443	0.991	241	AATSC3i	Average centered Broto-Moreau autocorrelation - lag 3 / weighted by first ionization potential	AutocorrelationDescriptor
1442	0.991	1455	PG2_N3	PG2_N3	PG2_N3
1441	0.991	1321	nF9Ring	Number of 9-membered fused rings	RingCountDescriptor
1440	0.991	79	AATS3m	Average Broto-Moreau autocorrelation - lag 3 / weighted by mass	AutocorrelationDescriptor
1439	0.991	1435	AMW	Average molecular weight (Molecular weight / Total number of atoms)	PaDELWeightDescriptor
1438	0.991	666	nHBa	Count of E-States for (strong) Hydrogen Bond acceptors	ElectrotopologicalStateAtomTypeDescriptor
1437	0.991	1404	EE_D	Estrada-like index from topological distance matrix	TopologicalDistanceMatrixDescriptor
1436	0.991	381	SpAbs_Dzm	Graph energy from Barysz matrix / weighted by mass	BaryszMatrixDescriptor
1435	0.991	1374	RotBtFrac	Fraction of rotatable bonds, including terminal bonds	PaDELRotatableBondsCountDescriptor
1434	0.991	1403	SpMAD_D	Spectral mean absolute deviation from topological distance matrix	TopologicalDistanceMatrixDescriptor
1433	0.991	556	SpMin8_Bhi	Smallest absolute eigenvalue of Burden modified matrix - n 8 / weighted by relative first ionization potential	BurdenModifiedEigenvaluesDescriptor
1432	0.991	468	nBondsS	Number of single bonds (including bonds with hydrogen)	PaDELBondCountDescriptor
1431	0.991	1282	MPC4	Molecular path count of order 4	PathCountDescriptor
1430	0.991	1189	ETA_Eta_R_L	Local index Eta_local for reference alkane	ExtendedTopochemicalAtomDescriptor
1429	0.991	1213	TIC2	Total information content index (neighborhood symmetry of 2-order)	InformationContentDescriptor
1428	0.991	1236	MIC1	Modified information content index (neighborhood symmetry of 1-order)	InformationContentDescriptor
1427	0.991	1207	IC2	Information content index (neighborhood symmetry of 2-order)	InformationContentDescriptor
1426	0.991	609	SP-3	Simple path, order 3	PaDELChiPathDescriptor
1425	0.991	1400	SpMax_D	Leading eigenvalue from topological distance matrix	TopologicalDistanceMatrixDescriptor
1424	0.991	366	GATS7s	Geary autocorrelation - lag 7 / weighted by I-state	AutocorrelationDescriptor
1423	0.991	369	SpMax_DzZ	Leading eigenvalue from Barysz matrix / weighted by atomic number	BaryszMatrixDescriptor
1422	0.991	1193	ETA_EtaP_B	Branching index EtaB relative to molecular size	ExtendedTopochemicalAtomDescriptor
1421	0.991	607	SP-1	Simple path, order 1	PaDELChiPathDescriptor
1420	0.991	421	SpMax_Dzp	Leading eigenvalue from Barysz matrix / weighted by polarizabilities	BaryszMatrixDescriptor
1419	0.991	198	AATSC5c	Average centered Broto-Moreau autocorrelation - lag 5 / weighted by charges	AutocorrelationDescriptor
1418	0.991	1429	SRW7	Self-returning walk count of order 7 (ln(1+x)	WalkCountDescriptor
1417	0.991	212	AATSC1v	Average centered Broto-Moreau autocorrelation - lag 1 / weighted by van der Waals volumes	AutocorrelationDescriptor
1416	0.991	156	ATSC8v	Centered Broto-Moreau autocorrelation - lag 8 / weighted by van der Waals volumes	AutocorrelationDescriptor
1415	0.991	1277	MLFER_S	Combined dipolarity/polarizability	MLFERDescriptor
1414	0.991	214	AATSC3v	Average centered Broto-Moreau autocorrelation - lag 3 / weighted by van der Waals volumes	AutocorrelationDescriptor
1413	0.991	1169	ETA_Shape_P	Shape index P	ExtendedTopochemicalAtomDescriptor
1412	0.991	1185	ETA_Eta_F	Functionality index EtaF	ExtendedTopochemicalAtomDescriptor
1411	0.991	610	SP-4	Simple path, order 4	PaDELChiPathDescriptor
1410	0.991	1280	MPC2	Molecular path count of order 2	PathCountDescriptor
1409	0.991	1226	CIC3	Complementary information content index (neighborhood symmetry of 3-order)	InformationContentDescriptor
1408	0.991	1328	nT5Ring	Number of 5-membered rings (includes counts from fused rings)	RingCountDescriptor
1407	0.991	1237	MIC2	Modified information content index (neighborhood symmetry of 2-order)	InformationContentDescriptor
1406	0.991	526	SpMax2_Bhp	Largest absolute eigenvalue of Burden modified matrix - n 2 / weighted by relative polarizabilities	BurdenModifiedEigenvaluesDescriptor
1405	0.991	373	EE_DzZ	Estrada-like index from Barysz matrix / weighted by atomic number (ln(1+x))	BaryszMatrixDescriptor
1404	0.991	1373	nRotBt	Number of rotatable bonds, including terminal bonds	PaDELRotatableBondsCountDescriptor
1403	0.991	268	MATS5m	Moran autocorrelation - lag 5 / weighted by mass	AutocorrelationDescriptor
1402	0.991	475	nBondsM	Total number of bonds that have bond order greater than one (aromatic bonds have bond order 1.5).	PaDELBondCountDescriptor
1401	0.991	60	ATS2i	Broto-Moreau autocorrelation - lag 2 / weighted by first ionization potential	AutocorrelationDescriptor
1400	0.991	643	Si	Sum of first first ionization potentials (scaled on carbon atom)	ConstitutionalDescriptor
1399	0.991	319	GATS8c	Geary autocorrelation - lag 8 / weighted by charges	AutocorrelationDescriptor
1398	0.991	1444	Zagreb	Sum of the squares of atom degree over all heavy atoms i	ZagrebIndexDescriptor
1397	0.991	640	Spe	Sum of atomic Pauling electronegativities (scaled on carbon atom)	ConstitutionalDescriptor
1396	0.991	331	GATS4v	Geary autocorrelation - lag 4 / weighted by van der Waals volumes	AutocorrelationDescriptor
1395	0.991	1300	TpiPC	Total conventional bond order (up to order 10) (ln(1+x))	PathCountDescriptor
1394	0.991	395	SpMax_Dzv	Leading eigenvalue from Barysz matrix / weighted by van der Waals volumes	BaryszMatrixDescriptor
1393	0.991	368	SpAbs_DzZ	Graph energy from Barysz matrix / weighted by atomic number	BaryszMatrixDescriptor
1392	0.991	385	SpMAD_Dzm	Spectral mean absolute deviation from Barysz matrix / weighted by mass	BaryszMatrixDescriptor
1391	0.991	333	GATS6v	Geary autocorrelation - lag 6 / weighted by van der Waals volumes	AutocorrelationDescriptor
1390	0.991	1511	PG6_OTIPS	PG6_OTIPS	PG6_OTIPS
1389	0.991	616	ASP-2	Average simple path, order 2	PaDELChiPathDescriptor
1388	0.991	1415	MWC3	Molecular walk count of order 3 (ln(1+x)	WalkCountDescriptor
1387	0.991	240	AATSC2i	Average centered Broto-Moreau autocorrelation - lag 2 / weighted by first ionization potential	AutocorrelationDescriptor
1386	0.991	1087	maxsOH	Maximum atom-type E-State: -OH	ElectrotopologicalStateAtomTypeDescriptor
1385	0.991	1416	MWC4	Molecular walk count of order 4 (ln(1+x)	WalkCountDescriptor
1384	0.991	1332	nT9Ring	Number of 9-membered rings (includes counts from fused rings)	RingCountDescriptor
1383	0.991	4	AMR	Molar refractivity	ALOGPDescriptor
1382	0.991	1244	ZMIC3	Z-modified information content index (neighborhood symmetry of 3-order)	InformationContentDescriptor
1381	0.991	1205	IC0	Information content index (neighborhood symmetry of 0-order)	InformationContentDescriptor
1380	0.991	67	ATS0s	Broto-Moreau autocorrelation - lag 0 / weighted by I-state	AutocorrelationDescriptor
1379	0.991	76	AATS0m	Average Broto-Moreau autocorrelation - lag 0 / weighted by mass	AutocorrelationDescriptor
1378	0.991	1240	MIC5	Modified information content index (neighborhood symmetry of 5-order)	InformationContentDescriptor
1377	0.991	466	nBonds	Number of bonds (excluding bonds with hydrogen)	PaDELBondCountDescriptor
1376	0.991	1192	ETA_Eta_B	Branching index EtaB	ExtendedTopochemicalAtomDescriptor
1375	0.991	69	ATS2s	Broto-Moreau autocorrelation - lag 2 / weighted by I-state	AutocorrelationDescriptor
1374	0.991	469	nBondsS2	Total number of single bonds (including bonds to hydrogens, excluding aromatic bonds)	PaDELBondCountDescriptor

## Sheet: FeatureSelection(225)
Index	PCC(lnRRV)	FeatureIndex	Feature	FeatureDescription	Descriptor
1475	0.99	94	AATS0e	Average Broto-Moreau autocorrelation - lag 0 / weighted by Sanderson electronegativities	AutocorrelationDescriptor
1379	0.991	76	AATS0m	Average Broto-Moreau autocorrelation - lag 0 / weighted by mass	AutocorrelationDescriptor
1516	0.99	121	AATS0s	Average Broto-Moreau autocorrelation - lag 0 / weighted by I-state	AutocorrelationDescriptor
1530	0.99	95	AATS1e	Average Broto-Moreau autocorrelation - lag 1 / weighted by Sanderson electronegativities	AutocorrelationDescriptor
1546	0.988	104	AATS1p	Average Broto-Moreau autocorrelation - lag 1 / weighted by polarizabilities	AutocorrelationDescriptor
1472	0.99	122	AATS1s	Average Broto-Moreau autocorrelation - lag 1 / weighted by I-state	AutocorrelationDescriptor
1448	0.991	86	AATS1v	Average Broto-Moreau autocorrelation - lag 1 / weighted by van der Waals volumes	AutocorrelationDescriptor
1544	0.989	96	AATS2e	Average Broto-Moreau autocorrelation - lag 2 / weighted by Sanderson electronegativities	AutocorrelationDescriptor
1541	0.99	105	AATS2p	Average Broto-Moreau autocorrelation - lag 2 / weighted by polarizabilities	AutocorrelationDescriptor
1518	0.991	123	AATS2s	Average Broto-Moreau autocorrelation - lag 2 / weighted by I-state	AutocorrelationDescriptor
1484	0.99	97	AATS3e	Average Broto-Moreau autocorrelation - lag 3 / weighted by Sanderson electronegativities	AutocorrelationDescriptor
1458	0.991	115	AATS3i	Average Broto-Moreau autocorrelation - lag 3 / weighted by first ionization potential	AutocorrelationDescriptor
1440	0.991	79	AATS3m	Average Broto-Moreau autocorrelation - lag 3 / weighted by mass	AutocorrelationDescriptor
1528	0.991	106	AATS3p	Average Broto-Moreau autocorrelation - lag 3 / weighted by polarizabilities	AutocorrelationDescriptor
1519	0.991	124	AATS3s	Average Broto-Moreau autocorrelation - lag 3 / weighted by I-state	AutocorrelationDescriptor
1548	0.988	98	AATS4e	Average Broto-Moreau autocorrelation - lag 4 / weighted by Sanderson electronegativities	AutocorrelationDescriptor
1483	0.99	80	AATS4m	Average Broto-Moreau autocorrelation - lag 4 / weighted by mass	AutocorrelationDescriptor
1562	0.984	99	AATS5e	Average Broto-Moreau autocorrelation - lag 5 / weighted by Sanderson electronegativities	AutocorrelationDescriptor
1537	0.99	81	AATS5m	Average Broto-Moreau autocorrelation - lag 5 / weighted by mass	AutocorrelationDescriptor
1594	0.237	126	AATS5s	Average Broto-Moreau autocorrelation - lag 5 / weighted by I-state	AutocorrelationDescriptor
1488	0.99	100	AATS6e	Average Broto-Moreau autocorrelation - lag 6 / weighted by Sanderson electronegativities	AutocorrelationDescriptor
1564	0.983	127	AATS6s	Average Broto-Moreau autocorrelation - lag 6 / weighted by I-state	AutocorrelationDescriptor
1444	0.991	101	AATS7e	Average Broto-Moreau autocorrelation - lag 7 / weighted by Sanderson electronegativities	AutocorrelationDescriptor
1502	0.99	102	AATS8e	Average Broto-Moreau autocorrelation - lag 8 / weighted by Sanderson electronegativities	AutocorrelationDescriptor
1549	0.988	193	AATSC0c	Average centered Broto-Moreau autocorrelation - lag 0 / weighted by charges	AutocorrelationDescriptor
1485	0.99	220	AATSC0e	Average centered Broto-Moreau autocorrelation - lag 0 / weighted by Sanderson electronegativities	AutocorrelationDescriptor
1545	0.989	247	AATSC0s	Average centered Broto-Moreau autocorrelation - lag 0 / weighted by I-state	AutocorrelationDescriptor
1447	0.991	230	AATSC1p	Average centered Broto-Moreau autocorrelation - lag 1 / weighted by polarizabilities	AutocorrelationDescriptor
1417	0.991	212	AATSC1v	Average centered Broto-Moreau autocorrelation - lag 1 / weighted by van der Waals volumes	AutocorrelationDescriptor
1387	0.991	240	AATSC2i	Average centered Broto-Moreau autocorrelation - lag 2 / weighted by first ionization potential	AutocorrelationDescriptor
1443	0.991	241	AATSC3i	Average centered Broto-Moreau autocorrelation - lag 3 / weighted by first ionization potential	AutocorrelationDescriptor
1414	0.991	214	AATSC3v	Average centered Broto-Moreau autocorrelation - lag 3 / weighted by van der Waals volumes	AutocorrelationDescriptor
1419	0.991	198	AATSC5c	Average centered Broto-Moreau autocorrelation - lag 5 / weighted by charges	AutocorrelationDescriptor
1480	0.99	225	AATSC5e	Average centered Broto-Moreau autocorrelation - lag 5 / weighted by Sanderson electronegativities	AutocorrelationDescriptor
1468	0.99	235	AATSC6p	Average centered Broto-Moreau autocorrelation - lag 6 / weighted by polarizabilities	AutocorrelationDescriptor
1496	0.99	210	AATSC8m	Average centered Broto-Moreau autocorrelation - lag 8 / weighted by mass	AutocorrelationDescriptor
1580	0.964	3	ALogp2	Square of ALogP	ALOGPDescriptor
1383	0.991	4	AMR	Molar refractivity	ALOGPDescriptor
1439	0.991	1435	AMW	Average molecular weight (Molecular weight / Total number of atoms)	PaDELWeightDescriptor
1494	0.99	614	ASP-0	Average simple path, order 0	PaDELChiPathDescriptor
1389	0.991	616	ASP-2	Average simple path, order 2	PaDELChiPathDescriptor
1380	0.991	67	ATS0s	Broto-Moreau autocorrelation - lag 0 / weighted by I-state	AutocorrelationDescriptor
1474	0.99	31	ATS0v	Broto-Moreau autocorrelation - lag 0 / weighted by van der Waals volumes	AutocorrelationDescriptor
1462	0.99	23	ATS1m	Broto-Moreau autocorrelation - lag 1 / weighted by mass	AutocorrelationDescriptor
1500	0.99	68	ATS1s	Broto-Moreau autocorrelation - lag 1 / weighted by I-state	AutocorrelationDescriptor
1542	0.989	32	ATS1v	Broto-Moreau autocorrelation - lag 1 / weighted by van der Waals volumes	AutocorrelationDescriptor
1401	0.991	60	ATS2i	Broto-Moreau autocorrelation - lag 2 / weighted by first ionization potential	AutocorrelationDescriptor
1375	0.991	69	ATS2s	Broto-Moreau autocorrelation - lag 2 / weighted by I-state	AutocorrelationDescriptor
1466	0.99	33	ATS2v	Broto-Moreau autocorrelation - lag 2 / weighted by van der Waals volumes	AutocorrelationDescriptor
1478	0.99	130	ATSC0c	Centered Broto-Moreau autocorrelation - lag 0 / weighted by charges	AutocorrelationDescriptor
1469	0.99	157	ATSC0e	Centered Broto-Moreau autocorrelation - lag 0 / weighted by Sanderson electronegativities	AutocorrelationDescriptor
1479	0.99	135	ATSC5c	Centered Broto-Moreau autocorrelation - lag 5 / weighted by charges	AutocorrelationDescriptor
1504	0.99	162	ATSC5e	Centered Broto-Moreau autocorrelation - lag 5 / weighted by Sanderson electronegativities	AutocorrelationDescriptor
1555	0.986	147	ATSC8m	Centered Broto-Moreau autocorrelation - lag 8 / weighted by mass	AutocorrelationDescriptor
1416	0.991	156	ATSC8v	Centered Broto-Moreau autocorrelation - lag 8 / weighted by van der Waals volumes	AutocorrelationDescriptor
1581	0.957	635	AVP-5	Average valence path, order 5	PaDELChiPathDescriptor
1553	0.987	636	AVP-6	Average valence path, order 6	PaDELChiPathDescriptor
1592	0.757	461	BCUTw-1h	nlow highest atom weighted BCUTS	BCUTDescriptor
1508	0.99	1231	BIC2	Bond information content index (neighborhood symmetry of 2-order)	InformationContentDescriptor
1572	0.979	1232	BIC3	Bond information content index (neighborhood symmetry of 3-order)	InformationContentDescriptor
1507	0.99	1554	C1_86.0-89.0	C1_86.0-89.0	C1_86.0-89.0
1573	0.979	1567	C4_85.0-95.0	C4_85.0-95.0	C4_85.0-95.0
1470	0.99	1571	C5_84.0-86.0	C5_84.0-86.0	C5_84.0-86.0
1593	0.677	1573	C6_61.0-66.0	C6_61.0-66.0	C6_61.0-66.0
1409	0.991	1226	CIC3	Complementary information content index (neighborhood symmetry of 3-order)	InformationContentDescriptor
1476	0.99	651	CrippenMR	Crippen's molar refractivity	CrippenDescriptor
1437	0.991	1404	EE_D	Estrada-like index from topological distance matrix	TopologicalDistanceMatrixDescriptor
1533	0.99	386	EE_Dzm	Estrada-like index from Barysz matrix / weighted by mass (ln(1+x))	BaryszMatrixDescriptor
1524	0.991	425	EE_Dzp	Estrada-like index from Barysz matrix / weighted by polarizabilities (ln(1+x))	BaryszMatrixDescriptor
1405	0.991	373	EE_DzZ	Estrada-like index from Barysz matrix / weighted by atomic number (ln(1+x))	BaryszMatrixDescriptor
1446	0.991	1172	ETA_Beta	A measure of electronic features of the molecule	ExtendedTopochemicalAtomDescriptor
1584	0.935	1181	ETA_BetaP_ns_d	A measure of lone electrons entering into resonance relative to molecular size	ExtendedTopochemicalAtomDescriptor
1493	0.99	1162	ETA_dEpsilon_A	A measure of contribution of unsaturation and electronegative atom count	ExtendedTopochemicalAtomDescriptor
1558	0.985	1165	ETA_dEpsilon_D	A measure of contribution of hydrogen bond donor atoms	ExtendedTopochemicalAtomDescriptor
1539	0.99	1167	ETA_dPsi_A	A measure of hydrogen bonding propensity of the molecules	ExtendedTopochemicalAtomDescriptor
1490	0.99	1157	ETA_Epsilon_1	A measure of electronegative atom count	ExtendedTopochemicalAtomDescriptor
1449	0.991	1158	ETA_Epsilon_2	A measure of electronegative atom count	ExtendedTopochemicalAtomDescriptor
1499	0.99	1160	ETA_Epsilon_4	A measure of electronegative atom count	ExtendedTopochemicalAtomDescriptor
1487	0.99	1161	ETA_Epsilon_5	A measure of electronegative atom count	ExtendedTopochemicalAtomDescriptor
1376	0.991	1192	ETA_Eta_B	Branching index EtaB	ExtendedTopochemicalAtomDescriptor
1412	0.991	1185	ETA_Eta_F	Functionality index EtaF	ExtendedTopochemicalAtomDescriptor
1430	0.991	1189	ETA_Eta_R_L	Local index Eta_local for reference alkane	ExtendedTopochemicalAtomDescriptor
1422	0.991	1193	ETA_EtaP_B	Branching index EtaB relative to molecular size	ExtendedTopochemicalAtomDescriptor
1413	0.991	1169	ETA_Shape_P	Shape index P	ExtendedTopochemicalAtomDescriptor
1451	0.991	330	GATS3v	Geary autocorrelation - lag 3 / weighted by van der Waals volumes	AutocorrelationDescriptor
1595	-0.12	363	GATS4s	Geary autocorrelation - lag 4 / weighted by I-state	AutocorrelationDescriptor
1396	0.991	331	GATS4v	Geary autocorrelation - lag 4 / weighted by van der Waals volumes	AutocorrelationDescriptor
1391	0.991	333	GATS6v	Geary autocorrelation - lag 6 / weighted by van der Waals volumes	AutocorrelationDescriptor
1424	0.991	366	GATS7s	Geary autocorrelation - lag 7 / weighted by I-state	AutocorrelationDescriptor
1399	0.991	319	GATS8c	Geary autocorrelation - lag 8 / weighted by charges	AutocorrelationDescriptor
1568	0.979	1526	H2_3.0-4.8	H2_3.0-4.8	H2_3.0-4.8
1505	0.99	1531	H4_3.4-3.75	H4_3.4-3.75	H4_3.4-3.75
1579	0.973	1532	H4_3.75-4.0	H4_3.75-4.0	H4_3.75-4.0
1456	0.991	1545	H6_1_4.2-4.4	H6_1_4.2-4.4	H6_1_4.2-4.4
1381	0.991	1205	IC0	Information content index (neighborhood symmetry of 0-order)	InformationContentDescriptor
1459	0.99	1206	IC1	Information content index (neighborhood symmetry of 1-order)	InformationContentDescriptor
1427	0.991	1207	IC2	Information content index (neighborhood symmetry of 2-order)	InformationContentDescriptor
1565	0.982	1208	IC3	Information content index (neighborhood symmetry of 3-order)	InformationContentDescriptor
1452	0.991	1394	JGI6	Mean topological charge index of order 6	TopologicalChargeDescriptor
1486	0.99	1399	JGT	Global topological charge index	TopologicalChargeDescriptor
1531	0.99	1247	Kier1	First kappa shape index	KappaShapeIndicesDescriptor
1515	0.99	1248	Kier2	Second kappa shape index	KappaShapeIndicesDescriptor
1526	0.991	1249	Kier3	Third kappa (κ) shape index	KappaShapeIndicesDescriptor
1497	0.99	647	Mare	Mean atomic Allred-Rochow electronegativities (scaled on carbon atom)	ConstitutionalDescriptor
1559	0.985	304	MATS1s	Moran autocorrelation - lag 1 / weighted by I-state	AutocorrelationDescriptor
1463	0.99	298	MATS3i	Moran autocorrelation - lag 3 / weighted by first ionization potential	AutocorrelationDescriptor
1527	0.991	260	MATS5c	Moran autocorrelation - lag 5 / weighted by charges	AutocorrelationDescriptor
1536	0.99	284	MATS5e	Moran autocorrelation - lag 5 / weighted by Sanderson electronegativities	AutocorrelationDescriptor
1403	0.991	268	MATS5m	Moran autocorrelation - lag 5 / weighted by mass	AutocorrelationDescriptor
1509	0.99	293	MATS6p	Moran autocorrelation - lag 6 / weighted by polarizabilities	AutocorrelationDescriptor
1575	0.978	277	MATS6v	Moran autocorrelation - lag 6 / weighted by van der Waals volumes	AutocorrelationDescriptor
1489	0.99	311	MATS8s	Moran autocorrelation - lag 8 / weighted by I-state	AutocorrelationDescriptor
1577	0.971	1026	maxHBint3	Maximum E-State descriptors of strength for potential Hydrogen Bonds of path length 3	ElectrotopologicalStateAtomTypeDescriptor
1571	0.98	1030	maxHBint7	Maximum E-State descriptors of strength for potential Hydrogen Bonds of path length 7	ElectrotopologicalStateAtomTypeDescriptor
1495	0.99	1048	maxHCsats	Maximum atom-type H E-State: H bonded to B, Si, P, Ge, As, Se, Sn or Pb	ElectrotopologicalStateAtomTypeDescriptor
1589	0.898	1049	maxHCsatu	Maximum atom-type H E-State: H on C sp3 bonded to unsaturated C	ElectrotopologicalStateAtomTypeDescriptor
1386	0.991	1087	maxsOH	Maximum atom-type E-State: -OH	ElectrotopologicalStateAtomTypeDescriptor
1535	0.99	1254	McGowan_Volume	McGowan characteristic volume	McGowanVolumeDescriptor
1578	0.971	1260	MDEC-23	Molecular distance edge between all secondary and tertiary carbons	MDEDescriptor
1512	0.99	1141	meanI	Mean intrinsic state values I	ElectrotopologicalStateAtomTypeDescriptor
1428	0.991	1236	MIC1	Modified information content index (neighborhood symmetry of 1-order)	InformationContentDescriptor
1407	0.991	1237	MIC2	Modified information content index (neighborhood symmetry of 2-order)	InformationContentDescriptor
1532	0.99	1238	MIC3	Modified information content index (neighborhood symmetry of 3-order)	InformationContentDescriptor
1445	0.991	1239	MIC4	Modified information content index (neighborhood symmetry of 4-order)	InformationContentDescriptor
1378	0.991	1240	MIC5	Modified information content index (neighborhood symmetry of 5-order)	InformationContentDescriptor
1587	0.912	927	minHaaCH	Minimum atom-type H E-State: :CH:	ElectrotopologicalStateAtomTypeDescriptor
1570	0.981	912	minHBint8	Minimum E-State descriptors of strength for potential Hydrogen Bonds of path length 8	ElectrotopologicalStateAtomTypeDescriptor
1567	0.98	932	minHother	Minimum atom-type H E-State: H on aaCH, dCH2 or dsCH	ElectrotopologicalStateAtomTypeDescriptor
1569	0.981	968	minsOH	Minimum atom-type E-State: -OH	ElectrotopologicalStateAtomTypeDescriptor
1415	0.991	1277	MLFER_S	Combined dipolarity/polarizability	MLFERDescriptor
1410	0.991	1280	MPC2	Molecular path count of order 2	PathCountDescriptor
1431	0.991	1282	MPC4	Molecular path count of order 4	PathCountDescriptor
1491	0.99	646	Mpe	Mean atomic Pauling electronegativities (scaled on carbon atom)	ConstitutionalDescriptor
1503	0.99	645	Mse	Mean atomic Sanderson electronegativities (scaled on carbon atom)	ConstitutionalDescriptor
1388	0.991	1415	MWC3	Molecular walk count of order 3 (ln(1+x)	WalkCountDescriptor
1385	0.991	1416	MWC4	Molecular walk count of order 4 (ln(1+x)	WalkCountDescriptor
1453	0.991	1306	n5Ring	Number of 5-membered rings	RingCountDescriptor
1585	0.928	1251	nAtomP	Number of atoms in the largest pi system	LargestPiSystemDescriptor
1377	0.991	466	nBonds	Number of bonds (excluding bonds with hydrogen)	PaDELBondCountDescriptor
1402	0.991	475	nBondsM	Total number of bonds that have bond order greater than one (aromatic bonds have bond order 1.5).	PaDELBondCountDescriptor
1432	0.991	468	nBondsS	Number of single bonds (including bonds with hydrogen)	PaDELBondCountDescriptor
1374	0.991	469	nBondsS2	Total number of single bonds (including bonds to hydrogens, excluding aromatic bonds)	PaDELBondCountDescriptor
1498	0.99	12	nC	Number of carbon atoms	AtomCountDescriptor
1441	0.991	1321	nF9Ring	Number of 9-membered fused rings	RingCountDescriptor
1438	0.991	666	nHBa	Count of E-States for (strong) Hydrogen Bond acceptors	ElectrotopologicalStateAtomTypeDescriptor
1586	0.924	669	nHBint3	Count of E-State descriptors of strength for potential Hydrogen Bonds of path length 3	ElectrotopologicalStateAtomTypeDescriptor
1538	0.99	9	nHeavyAtom	Number of heavy atoms (i.e. not hydrogen)	AtomCountDescriptor
1554	0.987	1594	Norm_C5	Norm_C5	Norm_C5
1588	0.905	1586	Norm_H4	Norm_H4	Norm_H4
1404	0.991	1373	nRotBt	Number of rotatable bonds, including terminal bonds	PaDELRotatableBondsCountDescriptor
1408	0.991	1328	nT5Ring	Number of 5-membered rings (includes counts from fused rings)	RingCountDescriptor
1384	0.991	1332	nT9Ring	Number of 9-membered rings (includes counts from fused rings)	RingCountDescriptor
1460	0.99	667	nwHBa	Count of E-States for weak Hydrogen Bond acceptors	ElectrotopologicalStateAtomTypeDescriptor
1442	0.991	1455	PG2_N3	PG2_N3	PG2_N3
1492	0.99	1461	PG2_NPhth	PG2_NPhth	PG2_NPhth
1590	0.888	1474	PG3_OBz	PG3_OBz	PG3_OBz
1582	0.951	1515	PG6_OAc	PG6_OAc	PG6_OAc
1390	0.991	1511	PG6_OTIPS	PG6_OTIPS	PG6_OTIPS
1566	0.981	1290	piPC1	Conventional bond order ID number of order 1 (ln(1+x)	PathCountDescriptor
1522	0.991	1291	piPC2	Conventional bond order ID number of order 2 (ln(1+x)	PathCountDescriptor
1457	0.99	1372	RotBFrac	Fraction of rotatable bonds, excluding terminal bonds	PaDELRotatableBondsCountDescriptor
1435	0.991	1374	RotBtFrac	Fraction of rotatable bonds, including terminal bonds	PaDELRotatableBondsCountDescriptor
1510	0.99	584	SCH-5	Simple chain, order 5	ChiChainDescriptor
1517	0.99	788	SHBint3	Sum of E-State descriptors of strength for potential hydrogen bonds of path length 3	ElectrotopologicalStateAtomTypeDescriptor
1521	0.991	790	SHBint5	Sum of E-State descriptors of strength for potential hydrogen bonds of path length 5	ElectrotopologicalStateAtomTypeDescriptor
1520	0.991	792	SHBint7	Sum of E-State descriptors of strength for potential hydrogen bonds of path length 7	ElectrotopologicalStateAtomTypeDescriptor
1400	0.991	643	Si	Sum of first first ionization potentials (scaled on carbon atom)	ConstitutionalDescriptor
1477	0.99	1217	SIC0	Structural information content index (neighborhood symmetry of 0-order)	InformationContentDescriptor
1454	0.991	1218	SIC1	Structural information content index (neighborhood symmetry of 1-order)	InformationContentDescriptor
1514	0.99	1219	SIC2	Structural information content index (neighborhood symmetry of 2-order)	InformationContentDescriptor
1540	0.99	1220	SIC3	Structural information content index (neighborhood symmetry of 3-order)	InformationContentDescriptor
1455	0.991	413	SM1_Dze	Spectral moment of order 1 from Barysz matrix / weighted by Sanderson electronegativities	BaryszMatrixDescriptor
1481	0.99	452	SM1_Dzs	Spectral moment of order 1 from Barysz matrix / weighted by I-state	BaryszMatrixDescriptor
1421	0.991	607	SP-1	Simple path, order 1	PaDELChiPathDescriptor
1426	0.991	609	SP-3	Simple path, order 3	PaDELChiPathDescriptor
1411	0.991	610	SP-4	Simple path, order 4	PaDELChiPathDescriptor
1436	0.991	381	SpAbs_Dzm	Graph energy from Barysz matrix / weighted by mass	BaryszMatrixDescriptor
1501	0.99	394	SpAbs_Dzv	Graph energy from Barysz matrix / weighted by van der Waals volumes	BaryszMatrixDescriptor
1393	0.991	368	SpAbs_DzZ	Graph energy from Barysz matrix / weighted by atomic number	BaryszMatrixDescriptor
1461	0.99	384	SpAD_Dzm	Spectral absolute deviation from Barysz matrix / weighted by mass	BaryszMatrixDescriptor
1513	0.99	423	SpAD_Dzp	Spectral absolute deviation from Barysz matrix / weighted by polarizabilities	BaryszMatrixDescriptor
1523	0.991	397	SpAD_Dzv	Spectral absolute deviation from Barysz matrix / weighted by van der Waals volumes	BaryszMatrixDescriptor
1464	0.99	396	SpDiam_Dzv	Spectral diameter from Barysz matrix / weighted by van der Waals volumes	BaryszMatrixDescriptor
1473	0.99	370	SpDiam_DzZ	Spectral diameter from Barysz matrix / weighted by atomic number	BaryszMatrixDescriptor
1397	0.991	640	Spe	Sum of atomic Pauling electronegativities (scaled on carbon atom)	ConstitutionalDescriptor
1434	0.991	1403	SpMAD_D	Spectral mean absolute deviation from topological distance matrix	TopologicalDistanceMatrixDescriptor
1392	0.991	385	SpMAD_Dzm	Spectral mean absolute deviation from Barysz matrix / weighted by mass	BaryszMatrixDescriptor
1511	0.99	424	SpMAD_Dzp	Spectral mean absolute deviation from Barysz matrix / weighted by polarizabilities	BaryszMatrixDescriptor
1563	0.983	450	SpMAD_Dzs	Spectral mean absolute deviation from Barysz matrix / weighted by I-state	BaryszMatrixDescriptor
1576	0.975	398	SpMAD_Dzv	Spectral mean absolute deviation from Barysz matrix / weighted by van der Waals volumes	BaryszMatrixDescriptor
1425	0.991	1400	SpMax_D	Leading eigenvalue from topological distance matrix	TopologicalDistanceMatrixDescriptor
1420	0.991	421	SpMax_Dzp	Leading eigenvalue from Barysz matrix / weighted by polarizabilities	BaryszMatrixDescriptor
1394	0.991	395	SpMax_Dzv	Leading eigenvalue from Barysz matrix / weighted by van der Waals volumes	BaryszMatrixDescriptor
1423	0.991	369	SpMax_DzZ	Leading eigenvalue from Barysz matrix / weighted by atomic number	BaryszMatrixDescriptor
1482	0.99	557	SpMax1_Bhs	Largest absolute eigenvalue of Burden modified matrix - n 1 / weighted by relative I-state	BurdenModifiedEigenvaluesDescriptor
1406	0.991	526	SpMax2_Bhp	Largest absolute eigenvalue of Burden modified matrix - n 2 / weighted by relative polarizabilities	BurdenModifiedEigenvaluesDescriptor
1550	0.988	532	SpMax8_Bhp	Largest absolute eigenvalue of Burden modified matrix - n 8 / weighted by relative polarizabilities	BurdenModifiedEigenvaluesDescriptor
1560	0.985	500	SpMax8_Bhv	Largest absolute eigenvalue of Burden modified matrix - n 8 / weighted by relative van der Waals volumes	BurdenModifiedEigenvaluesDescriptor
1557	0.986	520	SpMin4_Bhe	Smallest absolute eigenvalue of Burden modified matrix - n 4 / weighted by relative Sanderson electronegativities	BurdenModifiedEigenvaluesDescriptor
1450	0.991	524	SpMin8_Bhe	Smallest absolute eigenvalue of Burden modified matrix - n 8 / weighted by relative Sanderson electronegativities	BurdenModifiedEigenvaluesDescriptor
1433	0.991	556	SpMin8_Bhi	Smallest absolute eigenvalue of Burden modified matrix - n 8 / weighted by relative first ionization potential	BurdenModifiedEigenvaluesDescriptor
1529	0.991	1424	SRW2	Self-returning walk count of order 2 (ln(1+x)	WalkCountDescriptor
1547	0.988	1427	SRW5	Self-returning walk count of order 5 (ln(1+x)	WalkCountDescriptor
1418	0.991	1429	SRW7	Self-returning walk count of order 7 (ln(1+x)	WalkCountDescriptor
1561	0.984	839	SssNH	Sum of atom-type E-State: -NH-	ElectrotopologicalStateAtomTypeDescriptor
1591	0.843	1445	SugarType_Gal	SugarType_Gal	SugarType_Gal
1583	0.949	1448	SugarType_GalNAc	SugarType_GalNAc	SugarType_GalNAc
1429	0.991	1213	TIC2	Total information content index (neighborhood symmetry of 2-order)	InformationContentDescriptor
1395	0.991	1300	TpiPC	Total conventional bond order (up to order 10) (ln(1+x))	PathCountDescriptor
1465	0.99	1423	TWC	Total walk count (up to order 10)	WalkCountDescriptor
1471	0.99	1412	VABC	Van der Waals volume calculated using the method proposed in [Zhao, Yuan H. and Abraham, Michael H. and Zissimos, Andreas M., Fast Calculation of van der Waals Volume as a Sum of Atomic and Bond Contributions and Its Application to Drug Compounds, The Journal of Organic Chemistry, 2003, 68:7368-7373]	VABCDescriptor
1551	0.987	388	VE1_Dzm	Coefficient sum of the last eigenvector from Barysz matrix / weighted by mass	BaryszMatrixDescriptor
1467	0.99	427	VE1_Dzp	Coefficient sum of the last eigenvector from Barysz matrix / weighted by polarizabilities	BaryszMatrixDescriptor
1574	0.979	401	VE1_Dzv	Coefficient sum of the last eigenvector from Barysz matrix / weighted by van der Waals volumes	BaryszMatrixDescriptor
1556	0.986	375	VE1_DzZ	Coefficient sum of the last eigenvector from Barysz matrix / weighted by atomic number	BaryszMatrixDescriptor
1543	0.989	389	VE2_Dzm	Average coefficient sum of the last eigenvector from Barysz matrix / weighted by mass	BaryszMatrixDescriptor
1534	0.99	376	VE2_DzZ	Average coefficient sum of the last eigenvector from Barysz matrix / weighted by atomic number	BaryszMatrixDescriptor
1525	0.991	390	VE3_Dzm	Logarithmic coefficient sum of the last eigenvector from Barysz matrix / weighted by mass	BaryszMatrixDescriptor
1552	0.987	417	VR1_Dze	Randic-like eigenvector-based index from Barysz matrix / weighted by Sanderson electronegativities	BaryszMatrixDescriptor
1506	0.99	404	VR1_Dzv	Randic-like eigenvector-based index from Barysz matrix / weighted by van der Waals volumes	BaryszMatrixDescriptor
1398	0.991	1444	Zagreb	Sum of the squares of atom degree over all heavy atoms i	ZagrebIndexDescriptor
1382	0.991	1244	ZMIC3	Z-modified information content index (neighborhood symmetry of 3-order)	InformationContentDescriptor
Additional Feature			SugarType_Glc	SugarType_Glc	SugarType_Glc
Additional Feature			SugarType_Man	SugarType_Man	SugarType_Man
Additional Feature			SugarType_GlcNAc	SugarType_GlcNAc	SugarType_GlcNAc
