# Supplementary material for: Hierarchical and programmable one-pot synthesis of oligosaccharides
Source: Nat Commun. 2018 Dec 6;9:5202. doi: 10.1038/s41467-018-07618-8 (PMC6283847; doi:10.1038/s41467-018-07618-8)
Supplement: Supplementary file 16 — Supplementary Data 13 [file 41467_2018_7618_MOESM16_ESM.xlsx]

## Sheet: 工作表1
Current State	BBL Index in Fragment	Matched BBL1 Type	Actions
Has no child residue (leaf node)	1	Perfect	1.BBL RRV should belong to the large class. 2.Initialize a new fragment. 3.Record the matched BBL in the fragment.
Has one child residue	1	Precursor	1.BBL RRV should belong to the large class (No limitation for Non-STol BBL). 2.Initialize a new fragment. 3.The matched BBL should contain a unique PG that can be deprotected as an acceptor position. 4.Record the matched BBL in the fragment.
Has one child residue	2	Perfect	1.BBL RRV should belong to the medium class (No limitation for Non-STol BBL). 2.The BBL should not contain any PG that has been recorded in the fragment for deprotection. 3.Check RRV ratio, RRV difference, yield, and etc. 4.Record the matched BBL in the current fragment.
Has one child residue	3	Perfect	1.BBL RRV should belong to the small class (No limitation for Non-STol BBL). 2.The BBL should not contain any PG that has been recorded in the fragment for deprotection. 3.Check RRV ratio, RRV difference, yield, and etc. 4.Record the matched BBL in the current fragment.
Has multiple child residues (All child residues should be visited)	1	Precursor	1.BBL RRV should belong to the large class (No limitation for Non-STol BBL). 2.Initialize a new fragment. 3.The matched BBL should contain PG(s) that can be deprotected as an acceptor positions. 4.Record the matched BBL in the fragment.
Has multiple child residues (All child residues should be visited)	2	Perfect	1.BBL RRV should belong to the medium class (No limitation for Non-STol BBL). 2.The BBL should not contain any PG that has been recorded in the fragment for deprotection. 3.Check RRV ratio, RRV difference, yield, and etc. 4.Sub-structures that link to different acceptor positions of the matched BBL should be the same. 5.Record the matched BBL in the current fragment.
Has multiple child residues (All child residues should be visited)	2	Precursor	1.BBL RRV should belong to the medium class (No limitation for Non-STol BBL). 2.The matched BBL should contain PG(s) that can be deprotected as an acceptor positions. 3.The BBL should not contain any PG that has been recorded in the fragment for deprotection. 4.Check RRV ratio, RRV difference, yield, and etc. 5.Record the matched BBL in the current fragment.
Has multiple child residues (All child residues should be visited)	3	Perfect	1.BBL RRV should belong to the small class (No limitation for Non-STol BBL). 2.The BBL should not contain any PG that has been recorded in the fragment for deprotection. 3.Check RRV ratio, RRV difference, yield, and etc. 4.Sub-structures that link to different acceptor positions of the matched BBL should be the same. 5.Record the matched BBL in the current fragment.
Has multiple child residues (All child residues should be visited)	3	Precursor	1.BBL RRV should belong to the small class (No limitation for Non-STol BBL). 2.The matched BBL should contain PG(s) that can be deprotected as an acceptor positions. 3.The BBL should not contain any PG that has been recorded in the fragment for deprotection. 4.Check RRV ratio, RRV difference, yield, and etc. 5.Record the matched BBL in the current fragment.
1BBL: Building Block; 2PG: Protecting Group
The table is for the search algorithm of Auto-CHO version 1.0. Algorithm could be updated in the new version software.
