# Supplementary material for: Hierarchical and programmable one-pot synthesis of oligosaccharides
Source: Nat Commun. 2018 Dec 6;9:5202. doi: 10.1038/s41467-018-07618-8 (PMC6283847; doi:10.1038/s41467-018-07618-8)
Supplement: Supplementary file 17 — Supplementary Data 14 [file 41467_2018_7618_MOESM17_ESM.xlsx]

## Sheet: Index
Index	Index_Mono_BBL	RRV	Sugar Type
1	BBL.Mono.1	2656	D-Glc
2	BBL.Mono.2	9.4	D-Glc
3	BBL.Mono.3	2.7	D-Glc
4	BBL.Mono.4	1.3	D-Glc
5	BBL.Mono.5	52000	D-Gal
6	BBL.Mono.6	20000	D-Gal
7	BBL.Mono.7	17000	D-Gal
8	BBL.Mono.8	7180	D-Gal
9	BBL.Mono.9	4800	D-Gal
10	BBL.Mono.10	4000	D-Gal
11	BBL.Mono.11	3531	D-Gal
12	BBL.Mono.12	2797	D-Gal
13	BBL.Mono.13	1791	D-Gal
14	BBL.Mono.14	731.4	D-Gal
15	BBL.Mono.15	577.1	D-Gal
16	BBL.Mono.16	482.9	D-Gal
17	BBL.Mono.17	340.1	D-Gal
18	BBL.Mono.18	320	D-Gal
19	BBL.Mono.19	285.7	D-Gal
20	BBL.Mono.20	185.4	D-Gal
21	BBL.Mono.21	142.9	D-Gal
22	BBL.Mono.22	118.7	D-Gal
23	BBL.Mono.23	67.1	D-Gal
24	BBL.Mono.24	31.4	D-Gal
25	BBL.Mono.25	28.9	D-Gal
26	BBL.Mono.26	28.9	D-Gal
27	BBL.Mono.27	17.6	D-Gal
28	BBL.Mono.28	14.3	D-Gal
29	BBL.Mono.29	13.1	D-Gal
31	BBL.Mono.30	5.7	D-Gal
32	BBL.Mono.31	5000	D-Man
33	BBL.Mono.32	460	D-Man
34	BBL.Mono.33	442	D-Man
35	BBL.Mono.34	440	D-Man
36	BBL.Mono.35	391	D-Man
37	BBL.Mono.36	315	D-Man
38	BBL.Mono.37	223	D-Man
39	BBL.Mono.38	131	D-Man
40	BBL.Mono.39	123	D-Man
41	BBL.Mono.40	110	D-Man
42	BBL.Mono.41	60	D-Man
43	BBL.Mono.42	40	D-Man
44	BBL.Mono.43	1	D-Man
46	BBL.Mono.44	6500	D-GlcNAc
47	BBL.Mono.45	453.7	D-GlcNAc
48	BBL.Mono.46	302	D-GlcNAc
49	BBL.Mono.47	282	D-GlcNAc
50	BBL.Mono.48	162.9	D-GlcNAc
51	BBL.Mono.49	149	D-GlcNAc
52	BBL.Mono.50	57.3	D-GlcNAc
53	BBL.Mono.51	1349	D-GlcNAc
54	BBL.Mono.52	571.7	D-GlcNAc
55	BBL.Mono.53	211	D-GlcNAc
56	BBL.Mono.54	102.8	D-GlcNAc
57	BBL.Mono.55	94.6	D-GlcNAc
58	BBL.Mono.56	84.5	D-GlcNAc
59	BBL.Mono.57	72.4	D-GlcNAc
60	BBL.Mono.58	57	D-GlcNAc
61	BBL.Mono.59	20	D-GlcNAc
62	BBL.Mono.60	11.4	D-GlcNAc
63	BBL.Mono.61	5.7	D-GlcNAc
64	BBL.Mono.62	5.6	D-GlcNAc
65	BBL.Mono.63	3.2	D-GlcNAc
66	BBL.Mono.64	1.7	D-GlcNAc
67	BBL.Mono.65	270	D-GlcNAc
68	BBL.Mono.66	53.7	D-GlcNAc
69	BBL.Mono.67	47.7	D-GlcNAc
70	BBL.Mono.68	23	D-GlcNAc
71	BBL.Mono.69	19.3	D-GlcNAc
72	BBL.Mono.70	16.8	D-GlcNAc
73	BBL.Mono.71	13.5	D-GlcNAc
74	BBL.Mono.72	723.3	D-GlcNAc
75	BBL.Mono.73	17300	D-GalNAc
76	BBL.Mono.74	3269	D-GalNAc
77	BBL.Mono.75	2000	D-GalNAc
78	BBL.Mono.76	850	D-GalNAc
79	BBL.Mono.77	197	D-GalNAc
80	BBL.Mono.78	102	D-GalNAc
81	BBL.Mono.79	10.4	D-GalNAc
82	BBL.Mono.80	1267	D-GalNAc
83	BBL.Mono.81	837	D-GalNAc
84	BBL.Mono.82	121	D-GalNAc
85	BBL.Mono.83	24.1	D-GalNAc
86	BBL.Mono.84	22.6	D-GalNAc
87	BBL.Mono.85	15.1	D-GalNAc
123	BBL.Mono.86	983	D-Glc
124	BBL.Mono.87	1265	D-Glc
125	BBL.Mono.88	1900	D-Glc
126	BBL.Mono.89	36000	D-Glc
127	BBL.Mono.90	68000	D-Glc
128	BBL.Mono.91	306	D-Glc
129	BBL.Mono.92	330	D-Glc
130	BBL.Mono.93	4350	D-Glc
131	BBL.Mono.94	12000	D-Glc
132	BBL.Mono.95	20000	D-Glc
133	BBL.Mono.96	218	D-Glc
134	BBL.Mono.97	237	D-Glc
135	BBL.Mono.98	508	D-Glc
136	BBL.Mono.99	11000	D-Glc
137	BBL.Mono.100	21000	D-Glc
138	BBL.Mono.101	430	D-Glc
139	BBL.Mono.102	475	D-Glc
140	BBL.Mono.103	411	D-Glc
141	BBL.Mono.104	8685	D-Glc
142	BBL.Mono.105	11000	D-Glc
143	BBL.Mono.106	20000	D-Glc
144	BBL.Mono.107	13000	D-Glc
145	BBL.Mono.108	60000	D-Glc
146	BBL.Mono.109	58000	D-Glc
147	BBL.Mono.110	48000	D-Glc
148	BBL.Mono.111	24000	D-Glc
149	BBL.Mono.112	32000	D-Glc
150	BBL.Mono.113	17000	D-Glc
151	BBL.Mono.114	73000	D-Glc
152	BBL.Mono.115	22000	D-Glc
153	BBL.Mono.116	40000	D-Glc
154	BBL.Mono.117	18000	D-Glc

## Sheet: 51910×117
SugarType	R2	R3	R4	R6	BBL.Mono.1	BBL.Mono.2	BBL.Mono.3	BBL.Mono.4	BBL.Mono.5	BBL.Mono.6	BBL.Mono.7	BBL.Mono.8	BBL.Mono.9	BBL.Mono.10	BBL.Mono.11	BBL.Mono.12	BBL.Mono.13	BBL.Mono.14	BBL.Mono.15	BBL.Mono.16	BBL.Mono.17	BBL.Mono.18	BBL.Mono.19	BBL.Mono.20	BBL.Mono.21	BBL.Mono.22	BBL.Mono.23	BBL.Mono.24	BBL.Mono.25	BBL.Mono.26	BBL.Mono.27	BBL.Mono.28	BBL.Mono.29	BBL.Mono.30	BBL.Mono.31	BBL.Mono.32	BBL.Mono.33	BBL.Mono.34	BBL.Mono.35	BBL.Mono.36	BBL.Mono.37	BBL.Mono.38	BBL.Mono.39	BBL.Mono.40	BBL.Mono.41	BBL.Mono.42	BBL.Mono.43	BBL.Mono.44	BBL.Mono.45
Gal	OH	OH	OH	OH	0.79661	0.717557	0.79661	0.712121	0.839286	0.734375	0.79661	0.717557	0.746032	0.701493	0.5	0.494737	0.666667	0.746032	0.639456	0.630872	0.472362	0.648276	0.648276	0.630872	0.508108	0.614379	0.717557	0.630872	0.734375	0.591195	0.752	0.79661	0.712121	0.712121	0.79661	0.681159	0.614379	0.752	0.734375	0.717557	0.594937	0.666667	0.602564	0.618421	0.591195	0.598726	0.79661	0.514124	0.464286
Gal	OH	OH	OH	OAc	0.777778	0.80916	0.898305	0.80303	0.816667	0.720588	0.777778	0.705036	0.84127	0.791045	0.56383	0.549738	0.751773	0.84127	0.721088	0.711409	0.532663	0.731034	0.731034	0.711409	0.572973	0.69281	0.80916	0.711409	0.828125	0.666667	0.848	0.898305	0.80303	0.80303	0.777778	0.768116	0.639241	0.736842	0.720588	0.705036	0.660377	0.751773	0.66879	0.686275	0.666667	0.664557	0.898305	0.538462	0.52551
Gal	OH	OH	OH	OBn	0.90678	0.816794	0.771654	0.810606	0.955357	0.835938	0.90678	0.816794	0.849206	0.798507	0.569149	0.554974	0.758865	0.849206	0.727891	0.718121	0.537688	0.737931	0.737931	0.718121	0.578378	0.699346	0.816794	0.718121	0.835938	0.672956	0.856	0.771654	0.810606	0.810606	0.90678	0.775362	0.656051	0.856	0.835938	0.816794	0.666667	0.758865	0.675159	0.69281	0.672956	0.670886	0.771654	0.587571	0.530612
Gal	OH	OH	OH	OBz	0.823077	0.908397	0.80916	0.901515	0.862903	0.764286	0.823077	0.748252	0.884615	0.833333	0.598958	0.617801	0.843972	0.884615	0.761589	0.798658	0.59799	0.771812	0.82069	0.751634	0.643243	0.777778	0.908397	0.751634	0.929688	0.748428	0.952	0.80916	0.901515	0.901515	0.823077	0.862319	0.721519	0.781022	0.764286	0.748252	0.742138	0.843972	0.751592	0.771242	0.748428	0.746835	0.80916	0.583784	0.591837
Gal	OH	OH	OH	OClAc	0.725926	0.769784	0.849206	0.764286	0.75969	0.675862	0.725926	0.662162	0.798507	0.753521	0.538071	0.532663	0.718121	0.798507	0.690323	0.681529	0.516908	0.793103	0.699346	0.771812	0.554404	0.751634	0.769784	0.771812	0.786765	0.640719	0.791045	0.849206	0.764286	0.764286	0.725926	0.721088	0.60479	0.690141	0.675862	0.662162	0.625	0.718121	0.642424	0.648148	0.640719	0.628743	0.849206	0.553763	0.54
Gal	OH	OH	OH	OLev	0.736842	0.768116	0.848	0.76259	0.771654	0.685315	0.736842	0.671233	0.796992	0.843284	0.601064	0.530303	0.716216	0.796992	0.768707	0.758389	0.567839	0.697368	0.697368	0.679487	0.610811	0.6625	0.768116	0.679487	0.785185	0.638554	0.80303	0.848	0.76259	0.76259	0.736842	0.731034	0.612121	0.7	0.685315	0.671233	0.63253	0.716216	0.640244	0.65625	0.638554	0.636364	0.848	0.518519	0.561224
Gal	OH	OH	OH	NO2Bz	0.718121	0.793333	0.706667	0.788079	0.748252	0.683544	0.718121	0.670807	0.771812	0.732484	0.545024	0.561905	0.754717	0.771812	0.686391	0.708333	0.545872	0.694611	0.736196	0.678363	0.583333	0.701754	0.793333	0.678363	0.809524	0.668539	0.826389	0.706667	0.788079	0.788079	0.718121	0.769231	0.644068	0.696774	0.683544	0.670807	0.662921	0.754717	0.670455	0.686047	0.668539	0.666667	0.706667	0.536946	0.546729
Gal	OH	OH	OH	OPMB	0.823077	0.760563	0.717391	0.755245	0.862903	0.764286	0.823077	0.748252	0.788321	0.744828	0.632979	0.617801	0.710526	0.788321	0.683544	0.798658	0.59799	0.692308	0.692308	0.675	0.55102	0.658537	0.760563	0.675	0.776978	0.635294	0.794118	0.717391	0.755245	0.755245	0.823077	0.724832	0.609467	0.781022	0.764286	0.748252	0.629412	0.710526	0.636905	0.652439	0.635294	0.633136	0.717391	0.575269	0.529412
Gal	OH	OH	OH	OTBDPS	0.559524	0.519337	0.559524	0.516484	0.580247	0.536723	0.559524	0.527778	0.534091	0.51087	0.765957	0.757895	0.5	0.534091	0.484694	0.472362	0.723618	0.489691	0.489691	0.479798	0.778378	0.470297	0.519337	0.479798	0.52809	0.664835	0.537143	0.559524	0.516484	0.516484	0.559524	0.508021	0.6875	0.545977	0.536723	0.527778	0.668508	0.5	0.675978	0.691429	0.664835	0.662983	0.559524	0.413333	0.381148
Gal	OH	OH	OH	OTBS	0.648276	0.594937	0.648276	0.591195	0.676259	0.606452	0.648276	0.594937	0.614379	0.583851	0.643617	0.636842	0.559524	0.614379	0.54023	0.534091	0.60804	0.546512	0.546512	0.534091	0.654054	0.522222	0.594937	0.534091	0.606452	0.761006	0.618421	0.648276	0.591195	0.591195	0.648276	0.569697	0.79085	0.618421	0.606452	0.594937	0.765823	0.559524	0.775641	0.796053	0.761006	0.759494	0.648276	0.453202	0.414414
Gal	OH	OH	OH	OTIPS	0.648276	0.594937	0.648276	0.591195	0.676259	0.606452	0.648276	0.594937	0.614379	0.583851	0.643617	0.636842	0.559524	0.614379	0.54023	0.534091	0.60804	0.546512	0.546512	0.534091	0.654054	0.522222	0.594937	0.534091	0.606452	0.761006	0.618421	0.648276	0.591195	0.591195	0.648276	0.569697	0.79085	0.618421	0.606452	0.594937	0.765823	0.559524	0.775641	0.796053	0.761006	0.759494	0.648276	0.453202	0.414414
Gal	OH	OH	OAc	OH	0.777778	0.795455	0.898305	0.80303	0.816667	0.720588	0.777778	0.705036	0.84127	0.791045	0.56383	0.541667	0.751773	0.826772	0.721088	0.711409	0.532663	0.731034	0.731034	0.711409	0.572973	0.69281	0.795455	0.711409	0.828125	0.666667	0.848	0.898305	0.80303	0.80303	0.777778	0.768116	0.639241	0.736842	0.720588	0.705036	0.670886	0.751773	0.658228	0.697368	0.666667	0.675159	0.898305	0.538462	0.52551
Gal	OH	OH	OAc	OAc	0.793651	0.810606	0.915254	0.818182	0.833333	0.735294	0.793651	0.719424	0.857143	0.80597	0.574468	0.552083	0.765957	0.84252	0.734694	0.724832	0.542714	0.744828	0.744828	0.724832	0.583784	0.705882	0.810606	0.724832	0.84375	0.679245	0.864	0.915254	0.818182	0.818182	0.793651	0.782609	0.641509	0.75188	0.735294	0.719424	0.672956	0.765957	0.660377	0.688312	0.679245	0.677215	0.915254	0.549451	0.535714
Gal	OH	OH	OAc	OBn	0.865079	0.878788	0.850394	0.886364	0.908333	0.801471	0.865079	0.784173	0.928571	0.873134	0.62234	0.598958	0.829787	0.913386	0.795918	0.785235	0.58794	0.806897	0.806897	0.785235	0.632432	0.764706	0.878788	0.785235	0.914063	0.735849	0.936	0.850394	0.886364	0.886364	0.865079	0.847826	0.698113	0.819549	0.801471	0.784173	0.72956	0.829787	0.716981	0.746753	0.735849	0.734177	0.850394	0.598901	0.581633
Gal	OH	OH	OAc	OBz	0.838462	0.909091	0.824427	0.916667	0.879032	0.778571	0.838462	0.762238	0.9	0.847826	0.609375	0.619792	0.858156	0.885496	0.774834	0.812081	0.60804	0.785235	0.834483	0.764706	0.654054	0.79085	0.909091	0.764706	0.945313	0.761006	0.968	0.824427	0.916667	0.916667	0.838462	0.876812	0.72327	0.79562	0.778571	0.762238	0.754717	0.858156	0.742138	0.772727	0.761006	0.759494	0.824427	0.594595	0.602041
Gal	OH	OH	OAc	OClAc	0.740741	0.771429	0.865079	0.778571	0.775194	0.689655	0.740741	0.675676	0.813433	0.767606	0.548223	0.535	0.731544	0.8	0.703226	0.694268	0.52657	0.806897	0.712418	0.785235	0.564767	0.764706	0.771429	0.785235	0.801471	0.652695	0.80597	0.865079	0.778571	0.778571	0.740741	0.734694	0.607143	0.704225	0.689655	0.675676	0.636905	0.731544	0.634731	0.650307	0.652695	0.640719	0.865079	0.564516	0.55
Gal	OH	OH	OAc	OLev	0.75188	0.769784	0.864	0.776978	0.787402	0.699301	0.75188	0.684932	0.81203	0.858209	0.611702	0.532663	0.72973	0.798507	0.782313	0.771812	0.577889	0.710526	0.710526	0.692308	0.621622	0.675	0.769784	0.692308	0.8	0.650602	0.818182	0.864	0.776978	0.776978	0.75188	0.744828	0.614458	0.714286	0.699301	0.684932	0.644578	0.72973	0.63253	0.658385	0.650602	0.648485	0.864	0.529101	0.571429
Gal	OH	OH	OAc	NO2Bz	0.731544	0.794702	0.72	0.801325	0.762238	0.696203	0.731544	0.68323	0.785235	0.745223	0.554502	0.563981	0.767296	0.773333	0.698225	0.720238	0.555046	0.706587	0.748466	0.690058	0.593137	0.71345	0.794702	0.690058	0.823129	0.679775	0.840278	0.72	0.801325	0.801325	0.731544	0.782051	0.646067	0.709677	0.696203	0.68323	0.674157	0.767296	0.662921	0.687861	0.679775	0.677966	0.72	0.546798	0.556075
Gal	OH	OH	OAc	OPMB	0.79562	0.811189	0.782609	0.818182	0.832061	0.741497	0.79562	0.726667	0.854015	0.806897	0.680851	0.65625	0.769737	0.84058	0.740506	0.85906	0.643216	0.75	0.75	0.73125	0.596939	0.713415	0.811189	0.73125	0.841727	0.688235	0.860294	0.782609	0.818182	0.818182	0.79562	0.785235	0.652941	0.756944	0.741497	0.726667	0.682353	0.769737	0.670588	0.69697	0.688235	0.686391	0.782609	0.589474	0.573529
Gal	OH	OH	OAc	OTBDPS	0.556818	0.576923	0.630952	0.582418	0.576471	0.535135	0.556818	0.526596	0.602273	0.576087	0.829787	0.802083	0.563158	0.59322	0.545918	0.532663	0.78392	0.551546	0.551546	0.540404	0.843243	0.529703	0.576923	0.540404	0.595506	0.730769	0.605714	0.630952	0.582418	0.582418	0.556818	0.572193	0.707182	0.543956	0.535135	0.526596	0.734807	0.563158	0.723757	0.76	0.730769	0.729282	0.630952	0.434783	0.430328
Gal	OH	OH	OAc	OTBS	0.640523	0.660377	0.731034	0.666667	0.666667	0.601227	0.640523	0.590361	0.69281	0.658385	0.707447	0.682292	0.630952	0.681818	0.609195	0.602273	0.668342	0.616279	0.616279	0.602273	0.718919	0.588889	0.660377	0.602273	0.683871	0.836478	0.697368	0.731034	0.666667	0.666667	0.640523	0.642424	0.810127	0.6125	0.601227	0.590361	0.841772	0.630952	0.829114	0.875	0.836478	0.835443	0.731034	0.475962	0.468468
Gal	OH	OH	OAc	OTIPS	0.640523	0.660377	0.731034	0.666667	0.666667	0.601227	0.640523	0.590361	0.69281	0.658385	0.707447	0.682292	0.630952	0.681818	0.609195	0.602273	0.668342	0.616279	0.616279	0.602273	0.718919	0.588889	0.660377	0.602273	0.683871	0.836478	0.697368	0.731034	0.666667	0.666667	0.640523	0.642424	0.810127	0.6125	0.601227	0.590361	0.841772	0.630952	0.829114	0.875	0.836478	0.835443	0.731034	0.475962	0.468468
Gal	OH	OH	OBn	OH	0.90678	0.80303	0.771654	0.810606	0.955357	0.835938	0.90678	0.816794	0.849206	0.798507	0.569149	0.546875	0.758865	0.834646	0.727891	0.718121	0.537688	0.737931	0.737931	0.718121	0.578378	0.699346	0.80303	0.718121	0.835938	0.672956	0.856	0.771654	0.810606	0.810606	0.90678	0.775362	0.656051	0.856	0.835938	0.816794	0.677215	0.758865	0.664557	0.703947	0.672956	0.681529	0.771654	0.587571	0.530612
Gal	OH	OH	OBn	OAc	0.865079	0.878788	0.850394	0.886364	0.908333	0.801471	0.865079	0.784173	0.928571	0.873134	0.62234	0.598958	0.829787	0.913386	0.795918	0.785235	0.58794	0.806897	0.806897	0.785235	0.632432	0.764706	0.878788	0.785235	0.914063	0.735849	0.936	0.850394	0.886364	0.886364	0.865079	0.847826	0.698113	0.819549	0.801471	0.784173	0.72956	0.829787	0.716981	0.746753	0.735849	0.734177	0.850394	0.598901	0.581633
Gal	OH	OH	OBn	OBn	0.923729	0.818182	0.787402	0.825758	0.973214	0.851563	0.923729	0.832061	0.865079	0.813433	0.579787	0.557292	0.77305	0.850394	0.741497	0.731544	0.547739	0.751724	0.751724	0.731544	0.589189	0.712418	0.818182	0.731544	0.851563	0.685535	0.872	0.787402	0.825758	0.825758	0.923729	0.789855	0.658228	0.872	0.851563	0.832061	0.679245	0.77305	0.666667	0.694805	0.685535	0.683544	0.787402	0.59887	0.540816
Gal	OH	OH	OBn	OBz	0.838462	0.909091	0.824427	0.916667	0.879032	0.778571	0.838462	0.762238	0.9	0.847826	0.609375	0.619792	0.858156	0.885496	0.774834	0.812081	0.60804	0.785235	0.834483	0.764706	0.654054	0.79085	0.909091	0.764706	0.945313	0.761006	0.968	0.824427	0.916667	0.916667	0.838462	0.876812	0.72327	0.79562	0.778571	0.762238	0.754717	0.858156	0.742138	0.772727	0.761006	0.759494	0.824427	0.594595	0.602041
Gal	OH	OH	OBn	OClAc	0.807407	0.835714	0.807407	0.842857	0.844961	0.751724	0.807407	0.736486	0.880597	0.830986	0.593909	0.58	0.791946	0.866667	0.76129	0.751592	0.570048	0.868966	0.771242	0.845638	0.611399	0.823529	0.835714	0.845638	0.867647	0.706587	0.873134	0.807407	0.842857	0.842857	0.807407	0.795918	0.660714	0.767606	0.751724	0.736486	0.690476	0.791946	0.688623	0.705521	0.706587	0.694611	0.807407	0.612903	0.595
Gal	OH	OH	OBn	OLev	0.819549	0.834532	0.80597	0.841727	0.858268	0.762238	0.819549	0.746575	0.879699	0.925373	0.659574	0.577889	0.790541	0.865672	0.843537	0.832215	0.623116	0.769737	0.769737	0.75	0.67027	0.73125	0.834532	0.75	0.866667	0.704819	0.886364	0.80597	0.841727	0.841727	0.819549	0.806897	0.668675	0.778571	0.762238	0.746575	0.698795	0.790541	0.686747	0.714286	0.704819	0.70303	0.80597	0.57672	0.617347
Gal	OH	OH	OBn	NO2Bz	0.731544	0.794702	0.72	0.801325	0.762238	0.696203	0.731544	0.68323	0.785235	0.745223	0.554502	0.563981	0.767296	0.773333	0.698225	0.720238	0.555046	0.706587	0.748466	0.690058	0.593137	0.71345	0.794702	0.690058	0.823129	0.679775	0.840278	0.72	0.801325	0.801325	0.731544	0.782051	0.646067	0.709677	0.696203	0.68323	0.674157	0.767296	0.662921	0.687861	0.679775	0.677966	0.72	0.546798	0.556075
Gal	OH	OH	OBn	OPMB	0.838462	0.762238	0.731884	0.769231	0.879032	0.778571	0.838462	0.762238	0.80292	0.758621	0.643617	0.619792	0.723684	0.789855	0.696203	0.812081	0.60804	0.705128	0.705128	0.6875	0.561224	0.670732	0.762238	0.6875	0.791367	0.647059	0.808824	0.731884	0.769231	0.769231	0.838462	0.738255	0.611765	0.79562	0.778571	0.762238	0.641176	0.723684	0.629412	0.654545	0.647059	0.64497	0.731884	0.586022	0.539216
Gal	OH	OH	OBn	OTBDPS	0.636905	0.582418	0.553672	0.587912	0.660494	0.610169	0.636905	0.6	0.607955	0.581522	0.835106	0.807292	0.568421	0.59887	0.55102	0.537688	0.788945	0.556701	0.556701	0.545455	0.848649	0.534653	0.582418	0.545455	0.601124	0.736264	0.611429	0.553672	0.587912	0.587912	0.636905	0.57754	0.722222	0.62069	0.610169	0.6	0.740331	0.568421	0.729282	0.765714	0.736264	0.734807	0.553672	0.471111	0.434426
Gal	OH	OH	OBn	OTBS	0.737931	0.666667	0.636364	0.672956	0.769784	0.690323	0.737931	0.677215	0.699346	0.664596	0.712766	0.6875	0.636905	0.688312	0.614943	0.607955	0.673367	0.622093	0.622093	0.607955	0.724324	0.594444	0.666667	0.607955	0.690323	0.842767	0.703947	0.636364	0.672956	0.672956	0.737931	0.648485	0.828025	0.703947	0.690323	0.677215	0.848101	0.636905	0.835443	0.881579	0.842767	0.841772	0.636364	0.517241	0.472973
Gal	OH	OH	OBn	OTIPS	0.737931	0.666667	0.636364	0.672956	0.769784	0.690323	0.737931	0.677215	0.699346	0.664596	0.712766	0.6875	0.636905	0.688312	0.614943	0.607955	0.673367	0.622093	0.622093	0.607955	0.724324	0.594444	0.666667	0.607955	0.690323	0.842767	0.703947	0.636364	0.672956	0.672956	0.737931	0.648485	0.828025	0.703947	0.690323	0.677215	0.848101	0.636905	0.835443	0.881579	0.842767	0.841772	0.636364	0.517241	0.472973
Gal	OH	OH	OBz	OH	0.823077	0.893939	0.80916	0.901515	0.862903	0.764286	0.823077	0.748252	0.884615	0.833333	0.598958	0.609375	0.843972	0.870229	0.761589	0.798658	0.59799	0.771812	0.82069	0.751634	0.643243	0.777778	0.893939	0.751634	0.929688	0.748428	0.952	0.80916	0.901515	0.901515	0.823077	0.862319	0.721519	0.781022	0.764286	0.748252	0.753165	0.843972	0.740506	0.782895	0.748428	0.757962	0.80916	0.583784	0.591837
Gal	OH	OH	OBz	OAc	0.838462	0.909091	0.824427	0.916667	0.879032	0.778571	0.838462	0.762238	0.9	0.847826	0.609375	0.619792	0.858156	0.885496	0.774834	0.812081	0.60804	0.785235	0.834483	0.764706	0.654054	0.79085	0.909091	0.764706	0.945313	0.761006	0.968	0.824427	0.916667	0.916667	0.838462	0.876812	0.72327	0.79562	0.778571	0.762238	0.754717	0.858156	0.742138	0.772727	0.761006	0.759494	0.824427	0.594595	0.602041
Gal	OH	OH	OBz	OBn	0.838462	0.909091	0.824427	0.916667	0.879032	0.778571	0.838462	0.762238	0.9	0.847826	0.609375	0.619792	0.858156	0.885496	0.774834	0.812081	0.60804	0.785235	0.834483	0.764706	0.654054	0.79085	0.909091	0.764706	0.945313	0.761006	0.968	0.824427	0.916667	0.916667	0.838462	0.876812	0.72327	0.79562	0.778571	0.762238	0.754717	0.858156	0.742138	0.772727	0.761006	0.759494	0.824427	0.594595	0.602041
Gal	OH	OH	OBz	OBz	0.838462	0.909091	0.824427	0.916667	0.879032	0.778571	0.838462	0.762238	0.9	0.847826	0.609375	0.619792	0.858156	0.885496	0.774834	0.812081	0.60804	0.785235	0.834483	0.764706	0.654054	0.79085	0.909091	0.764706	0.945313	0.761006	0.968	0.824427	0.916667	0.916667	0.838462	0.876812	0.72327	0.79562	0.778571	0.762238	0.754717	0.858156	0.742138	0.772727	0.761006	0.759494	0.824427	0.594595	0.602041
Gal	OH	OH	OBz	OClAc	0.784173	0.864286	0.784173	0.871429	0.819549	0.731544	0.784173	0.717105	0.855072	0.808219	0.58209	0.6	0.818792	0.841727	0.742138	0.77707	0.589372	0.845638	0.797386	0.823529	0.632124	0.849673	0.864286	0.823529	0.897059	0.730539	0.902985	0.784173	0.871429	0.871429	0.784173	0.823129	0.684524	0.746575	0.731544	0.717105	0.714286	0.818792	0.712575	0.730061	0.730539	0.718563	0.784173	0.608466	0.615
Gal	OH	OH	OBz	OLev	0.79562	0.863309	0.782609	0.870504	0.832061	0.741497	0.79562	0.726667	0.854015	0.898551	0.645833	0.59799	0.817568	0.84058	0.821192	0.85906	0.643216	0.75	0.796053	0.73125	0.691892	0.75625	0.863309	0.73125	0.896296	0.728916	0.916667	0.782609	0.870504	0.870504	0.79562	0.834483	0.692771	0.756944	0.741497	0.726667	0.722892	0.817568	0.710843	0.73913	0.728916	0.727273	0.782609	0.572917	0.637755
Gal	OH	OH	OBz	NO2Bz	0.731544	0.794702	0.72	0.801325	0.762238	0.696203	0.731544	0.68323	0.785235	0.745223	0.554502	0.563981	0.767296	0.773333	0.698225	0.720238	0.555046	0.706587	0.748466	0.690058	0.593137	0.71345	0.794702	0.690058	0.823129	0.679775	0.840278	0.72	0.801325	0.801325	0.731544	0.782051	0.646067	0.709677	0.696203	0.68323	0.674157	0.767296	0.662921	0.687861	0.679775	0.677966	0.72	0.546798	0.556075
Gal	OH	OH	OBz	OPMB	0.77305	0.839161	0.760563	0.846154	0.807407	0.721854	0.77305	0.707792	0.829787	0.785235	0.666667	0.677083	0.796053	0.816901	0.722222	0.885906	0.663317	0.73125	0.775641	0.713415	0.617347	0.737805	0.839161	0.713415	0.870504	0.711765	0.889706	0.760563	0.846154	0.846154	0.77305	0.812081	0.676471	0.736486	0.721854	0.707792	0.705882	0.796053	0.694118	0.721212	0.711765	0.710059	0.760563	0.585492	0.593137
Gal	OH	OH	OBz	OTBDPS	0.594444	0.648352	0.585635	0.653846	0.614943	0.571429	0.594444	0.5625	0.638889	0.611702	0.859375	0.869792	0.631579	0.629834	0.58	0.59799	0.849246	0.585859	0.618557	0.574257	0.913514	0.594059	0.648352	0.574257	0.668539	0.802198	0.68	0.585635	0.653846	0.653846	0.594444	0.641711	0.779006	0.580645	0.571429	0.5625	0.80663	0.631579	0.79558	0.834286	0.802198	0.801105	0.585635	0.472103	0.483607
Gal	OH	OH	OBz	OTBS	0.681529	0.742138	0.670886	0.748428	0.708609	0.640719	0.681529	0.629412	0.732484	0.69697	0.739583	0.75	0.708333	0.721519	0.646067	0.676136	0.733668	0.653409	0.69186	0.638889	0.789189	0.661111	0.742138	0.638889	0.767742	0.918239	0.782895	0.670886	0.748428	0.748428	0.681529	0.721212	0.892405	0.652439	0.640719	0.629412	0.924051	0.708333	0.911392	0.960526	0.918239	0.917722	0.670886	0.516588	0.527027
Gal	OH	OH	OBz	OTIPS	0.681529	0.742138	0.670886	0.748428	0.708609	0.640719	0.681529	0.629412	0.732484	0.69697	0.739583	0.75	0.708333	0.721519	0.646067	0.676136	0.733668	0.653409	0.69186	0.638889	0.789189	0.661111	0.742138	0.638889	0.767742	0.918239	0.782895	0.670886	0.748428	0.748428	0.681529	0.721212	0.892405	0.652439	0.640719	0.629412	0.924051	0.708333	0.911392	0.960526	0.918239	0.917722	0.670886	0.516588	0.527027
Gal	OH	OH	OClAc	OH	0.725926	0.757143	0.849206	0.764286	0.75969	0.675862	0.725926	0.662162	0.798507	0.753521	0.538071	0.525	0.718121	0.785185	0.690323	0.681529	0.516908	0.793103	0.699346	0.771812	0.554404	0.751634	0.757143	0.771812	0.786765	0.640719	0.791045	0.849206	0.764286	0.764286	0.725926	0.721088	0.60479	0.690141	0.675862	0.662162	0.634731	0.718121	0.63253	0.658385	0.640719	0.638554	0.849206	0.553763	0.54
Gal	OH	OH	OClAc	OAc	0.740741	0.771429	0.865079	0.778571	0.775194	0.689655	0.740741	0.675676	0.813433	0.767606	0.548223	0.535	0.731544	0.8	0.703226	0.694268	0.52657	0.806897	0.712418	0.785235	0.564767	0.764706	0.771429	0.785235	0.801471	0.652695	0.80597	0.865079	0.778571	0.778571	0.740741	0.734694	0.607143	0.704225	0.689655	0.675676	0.636905	0.731544	0.634731	0.650307	0.652695	0.640719	0.865079	0.564516	0.55
Gal	OH	OH	OClAc	OBn	0.807407	0.835714	0.807407	0.842857	0.844961	0.751724	0.807407	0.736486	0.880597	0.830986	0.593909	0.58	0.791946	0.866667	0.76129	0.751592	0.570048	0.868966	0.771242	0.845638	0.611399	0.823529	0.835714	0.845638	0.867647	0.706587	0.873134	0.807407	0.842857	0.842857	0.807407	0.795918	0.660714	0.767606	0.751724	0.736486	0.690476	0.791946	0.688623	0.705521	0.706587	0.694611	0.807407	0.612903	0.595
Gal	OH	OH	OClAc	OBz	0.784173	0.864286	0.784173	0.871429	0.819549	0.731544	0.784173	0.717105	0.855072	0.808219	0.58209	0.6	0.818792	0.841727	0.742138	0.77707	0.589372	0.845638	0.797386	0.823529	0.632124	0.849673	0.864286	0.823529	0.897059	0.730539	0.902985	0.784173	0.871429	0.871429	0.784173	0.823129	0.684524	0.746575	0.731544	0.717105	0.714286	0.818792	0.712575	0.730061	0.730539	0.718563	0.784173	0.608466	0.615
Gal	OH	OH	OClAc	OClAc	0.740741	0.771429	0.865079	0.778571	0.775194	0.689655	0.740741	0.675676	0.813433	0.767606	0.548223	0.535	0.731544	0.8	0.703226	0.694268	0.52657	0.806897	0.712418	0.785235	0.564767	0.764706	0.771429	0.785235	0.801471	0.652695	0.80597	0.865079	0.778571	0.778571	0.740741	0.734694	0.607143	0.704225	0.689655	0.675676	0.636905	0.731544	0.634731	0.650307	0.652695	0.640719	0.865079	0.564516	0.55
Gal	OH	OH	OClAc	OLev	0.704225	0.734694	0.819549	0.741497	0.735294	0.657895	0.704225	0.645161	0.77305	0.816901	0.583756	0.516908	0.698718	0.760563	0.748387	0.738854	0.560386	0.769737	0.68125	0.75	0.601036	0.73125	0.734694	0.75	0.762238	0.626437	0.765957	0.819549	0.741497	0.741497	0.704225	0.701299	0.582857	0.671141	0.657895	0.645161	0.611429	0.698718	0.609195	0.623529	0.626437	0.614943	0.819549	0.544041	0.585
Gal	OH	OH	OClAc	NO2Bz	0.689873	0.761006	0.689873	0.767296	0.717105	0.658683	0.689873	0.647059	0.751592	0.715152	0.531818	0.547945	0.736527	0.740506	0.672316	0.693182	0.539823	0.760479	0.719298	0.74269	0.575472	0.766082	0.761006	0.74269	0.787097	0.655914	0.79085	0.689873	0.767296	0.767296	0.689873	0.739394	0.614973	0.670732	0.658683	0.647059	0.641711	0.736527	0.639785	0.653846	0.655914	0.645161	0.689873	0.560386	0.568807
Gal	OH	OH	OClAc	OPMB	0.746575	0.774834	0.746575	0.781457	0.778571	0.698718	0.746575	0.685535	0.813793	0.771242	0.649746	0.635	0.7375	0.80137	0.710843	0.821656	0.623188	0.807692	0.719512	0.7875	0.578431	0.768293	0.774834	0.7875	0.802721	0.662921	0.806897	0.746575	0.781457	0.781457	0.746575	0.740506	0.620112	0.712418	0.698718	0.685535	0.648045	0.7375	0.646067	0.66092	0.662921	0.651685	0.746575	0.603093	0.586538
Gal	OH	OH	OClAc	OTBDPS	0.52973	0.557895	0.607955	0.563158	0.547486	0.510309	0.52973	0.502538	0.581522	0.557292	0.791878	0.775	0.545455	0.572973	0.529412	0.516908	0.758454	0.597938	0.534653	0.585859	0.813472	0.574257	0.557895	0.585859	0.575269	0.705263	0.576087	0.607955	0.563158	0.563158	0.52973	0.545918	0.673684	0.518325	0.510309	0.502538	0.7	0.545455	0.698413	0.722826	0.705263	0.694737	0.607955	0.448718	0.443548
Gal	OH	OH	OClAc	OTBS	0.604938	0.634731	0.699346	0.640719	0.628205	0.569767	0.604938	0.56	0.664596	0.633136	0.675127	0.66	0.607955	0.654321	0.587912	0.581522	0.647343	0.668605	0.594444	0.653409	0.694301	0.638889	0.634731	0.653409	0.656442	0.802395	0.658385	0.699346	0.640719	0.640719	0.604938	0.609195	0.766467	0.579882	0.569767	0.56	0.796407	0.607955	0.795181	0.826087	0.802395	0.790419	0.699346	0.490566	0.482301
Gal	OH	OH	OClAc	OTIPS	0.604938	0.634731	0.699346	0.640719	0.628205	0.569767	0.604938	0.56	0.664596	0.633136	0.675127	0.66	0.607955	0.654321	0.587912	0.581522	0.647343	0.668605	0.594444	0.653409	0.694301	0.638889	0.634731	0.653409	0.656442	0.802395	0.658385	0.699346	0.640719	0.640719	0.604938	0.609195	0.766467	0.579882	0.569767	0.56	0.796407	0.607955	0.795181	0.826087	0.802395	0.790419	0.699346	0.490566	0.482301
Gal	OH	OH	OLev	OH	0.744361	0.76259	0.856	0.769784	0.779528	0.692308	0.744361	0.678082	0.804511	0.850746	0.606383	0.527638	0.722973	0.791045	0.77551	0.765101	0.572864	0.703947	0.703947	0.685897	0.616216	0.66875	0.76259	0.685897	0.792593	0.644578	0.810606	0.856	0.769784	0.769784	0.744361	0.737931	0.608434	0.707143	0.692308	0.678082	0.638554	0.722973	0.636364	0.6625	0.644578	0.642424	0.856	0.52381	0.566327
Gal	OH	OH	OLev	OAc	0.75188	0.769784	0.864	0.776978	0.787402	0.699301	0.75188	0.684932	0.81203	0.858209	0.611702	0.532663	0.72973	0.798507	0.782313	0.771812	0.577889	0.710526	0.710526	0.692308	0.621622	0.675	0.769784	0.692308	0.8	0.650602	0.818182	0.864	0.776978	0.776978	0.75188	0.744828	0.614458	0.714286	0.699301	0.684932	0.644578	0.72973	0.63253	0.658385	0.650602	0.648485	0.864	0.529101	0.571429
Gal	OH	OH	OLev	OBn	0.819549	0.834532	0.80597	0.841727	0.858268	0.762238	0.819549	0.746575	0.879699	0.925373	0.659574	0.577889	0.790541	0.865672	0.843537	0.832215	0.623116	0.769737	0.769737	0.75	0.67027	0.73125	0.834532	0.75	0.866667	0.704819	0.886364	0.80597	0.841727	0.841727	0.819549	0.806897	0.668675	0.778571	0.762238	0.746575	0.698795	0.790541	0.686747	0.714286	0.704819	0.70303	0.80597	0.57672	0.617347
Gal	OH	OH	OLev	OBz	0.79562	0.863309	0.782609	0.870504	0.832061	0.741497	0.79562	0.726667	0.854015	0.898551	0.645833	0.59799	0.817568	0.84058	0.821192	0.85906	0.643216	0.75	0.796053	0.73125	0.691892	0.75625	0.863309	0.73125	0.896296	0.728916	0.916667	0.782609	0.870504	0.870504	0.79562	0.834483	0.692771	0.756944	0.741497	0.726667	0.722892	0.817568	0.710843	0.73913	0.728916	0.727273	0.782609	0.572917	0.637755
Gal	OH	OH	OLev	OClAc	0.704225	0.734694	0.819549	0.741497	0.735294	0.657895	0.704225	0.645161	0.77305	0.816901	0.583756	0.516908	0.698718	0.760563	0.748387	0.738854	0.560386	0.769737	0.68125	0.75	0.601036	0.73125	0.734694	0.75	0.762238	0.626437	0.765957	0.819549	0.741497	0.741497	0.704225	0.701299	0.582857	0.671141	0.657895	0.645161	0.611429	0.698718	0.609195	0.623529	0.626437	0.614943	0.819549	0.544041	0.585
Gal	OH	OH	OLev	OLev	0.75188	0.769784	0.864	0.776978	0.787402	0.699301	0.75188	0.684932	0.81203	0.858209	0.611702	0.532663	0.72973	0.798507	0.782313	0.771812	0.577889	0.710526	0.710526	0.692308	0.621622	0.675	0.769784	0.692308	0.8	0.650602	0.818182	0.864	0.776978	0.776978	0.75188	0.744828	0.614458	0.714286	0.699301	0.684932	0.644578	0.72973	0.63253	0.658385	0.650602	0.648485	0.864	0.529101	0.571429
Gal	OH	OH	OLev	NO2Bz	0.698718	0.759494	0.687898	0.765823	0.726667	0.666667	0.698718	0.654762	0.75	0.789809	0.587678	0.545872	0.73494	0.738854	0.739645	0.761905	0.587156	0.678161	0.717647	0.662921	0.627451	0.685393	0.759494	0.662921	0.785714	0.654054	0.801325	0.687898	0.765823	0.765823	0.698718	0.748466	0.621622	0.679012	0.666667	0.654762	0.648649	0.73494	0.637838	0.661111	0.654054	0.652174	0.687898	0.528571	0.588785
Gal	OH	OH	OLev	OPMB	0.756944	0.773333	0.744828	0.78	0.789855	0.707792	0.756944	0.694268	0.8125	0.855172	0.718085	0.633166	0.735849	0.8	0.78481	0.90604	0.678392	0.717791	0.717791	0.700599	0.632653	0.684211	0.773333	0.700599	0.80137	0.661017	0.818182	0.744828	0.78	0.78	0.756944	0.75	0.627119	0.721854	0.707792	0.694268	0.655367	0.735849	0.644068	0.668605	0.661017	0.659091	0.744828	0.568528	0.607843
Gal	OH	OH	OLev	OTBDPS	0.540984	0.560847	0.611429	0.566138	0.559322	0.520833	0.540984	0.512821	0.584699	0.619565	0.87234	0.778894	0.548223	0.576087	0.586735	0.572864	0.824121	0.537313	0.537313	0.526829	0.886486	0.516746	0.560847	0.526829	0.578378	0.708995	0.587912	0.611429	0.566138	0.566138	0.540984	0.556701	0.677249	0.529101	0.520833	0.512821	0.703704	0.548223	0.702128	0.726776	0.708995	0.698413	0.611429	0.42616	0.463115
Gal	OH	OH	OLev	OTBS	0.61875	0.638554	0.703947	0.644578	0.642857	0.582353	0.61875	0.572254	0.66875	0.708075	0.75	0.663317	0.611429	0.658385	0.655172	0.647727	0.708543	0.597765	0.597765	0.584699	0.762162	0.572193	0.638554	0.584699	0.660494	0.807229	0.672956	0.703947	0.644578	0.644578	0.61875	0.622093	0.771084	0.592814	0.582353	0.572254	0.801205	0.611429	0.8	0.83125	0.807229	0.795181	0.703947	0.465116	0.504505
Gal	OH	OH	OLev	OTIPS	0.61875	0.638554	0.703947	0.644578	0.642857	0.582353	0.61875	0.572254	0.66875	0.708075	0.75	0.663317	0.611429	0.658385	0.655172	0.647727	0.708543	0.597765	0.597765	0.584699	0.762162	0.572193	0.638554	0.584699	0.660494	0.807229	0.672956	0.703947	0.644578	0.644578	0.61875	0.622093	0.771084	0.592814	0.582353	0.572254	0.801205	0.611429	0.8	0.83125	0.807229	0.795181	0.703947	0.465116	0.504505
Gal	OH	OH	NO2Bz	OH	0.718121	0.781457	0.706667	0.788079	0.748252	0.683544	0.718121	0.670807	0.771812	0.732484	0.545024	0.554502	0.754717	0.76	0.686391	0.708333	0.545872	0.694611	0.736196	0.678363	0.583333	0.701754	0.781457	0.678363	0.809524	0.668539	0.826389	0.706667	0.788079	0.788079	0.718121	0.769231	0.644068	0.696774	0.683544	0.670807	0.672316	0.754717	0.661017	0.695906	0.668539	0.676136	0.706667	0.536946	0.546729
Gal	OH	OH	NO2Bz	OAc	0.731544	0.794702	0.72	0.801325	0.762238	0.696203	0.731544	0.68323	0.785235	0.745223	0.554502	0.563981	0.767296	0.773333	0.698225	0.720238	0.555046	0.706587	0.748466	0.690058	0.593137	0.71345	0.794702	0.690058	0.823129	0.679775	0.840278	0.72	0.801325	0.801325	0.731544	0.782051	0.646067	0.709677	0.696203	0.68323	0.674157	0.767296	0.662921	0.687861	0.679775	0.677966	0.72	0.546798	0.556075
Gal	OH	OH	NO2Bz	OBn	0.731544	0.794702	0.72	0.801325	0.762238	0.696203	0.731544	0.68323	0.785235	0.745223	0.554502	0.563981	0.767296	0.773333	0.698225	0.720238	0.555046	0.706587	0.748466	0.690058	0.593137	0.71345	0.794702	0.690058	0.823129	0.679775	0.840278	0.72	0.801325	0.801325	0.731544	0.782051	0.646067	0.709677	0.696203	0.68323	0.674157	0.767296	0.662921	0.687861	0.679775	0.677966	0.72	0.546798	0.556075
Gal	OH	OH	NO2Bz	OBz	0.731544	0.794702	0.72	0.801325	0.762238	0.696203	0.731544	0.68323	0.785235	0.745223	0.554502	0.563981	0.767296	0.773333	0.698225	0.720238	0.555046	0.706587	0.748466	0.690058	0.593137	0.71345	0.794702	0.690058	0.823129	0.679775	0.840278	0.72	0.801325	0.801325	0.731544	0.782051	0.646067	0.709677	0.696203	0.68323	0.674157	0.767296	0.662921	0.687861	0.679775	0.677966	0.72	0.546798	0.556075
Gal	OH	OH	NO2Bz	OClAc	0.689873	0.761006	0.689873	0.767296	0.717105	0.658683	0.689873	0.647059	0.751592	0.715152	0.531818	0.547945	0.736527	0.740506	0.672316	0.693182	0.539823	0.760479	0.719298	0.74269	0.575472	0.766082	0.761006	0.74269	0.787097	0.655914	0.79085	0.689873	0.767296	0.767296	0.689873	0.739394	0.614973	0.670732	0.658683	0.647059	0.641711	0.736527	0.639785	0.653846	0.655914	0.645161	0.689873	0.560386	0.568807
Gal	OH	OH	NO2Bz	OLev	0.698718	0.759494	0.687898	0.765823	0.726667	0.666667	0.698718	0.654762	0.75	0.789809	0.587678	0.545872	0.73494	0.738854	0.739645	0.761905	0.587156	0.678161	0.717647	0.662921	0.627451	0.685393	0.759494	0.662921	0.785714	0.654054	0.801325	0.687898	0.765823	0.765823	0.698718	0.748466	0.621622	0.679012	0.666667	0.654762	0.648649	0.73494	0.637838	0.661111	0.654054	0.652174	0.687898	0.528571	0.588785
Gal	OH	OH	NO2Bz	NO2Bz	0.731544	0.794702	0.72	0.801325	0.762238	0.696203	0.731544	0.68323	0.785235	0.745223	0.554502	0.563981	0.767296	0.773333	0.698225	0.720238	0.555046	0.706587	0.748466	0.690058	0.593137	0.71345	0.794702	0.690058	0.823129	0.679775	0.840278	0.72	0.801325	0.801325	0.731544	0.782051	0.646067	0.709677	0.696203	0.68323	0.674157	0.767296	0.662921	0.687861	0.679775	0.677966	0.72	0.546798	0.556075
Gal	OH	OH	NO2Bz	OPMB	0.68125	0.740741	0.670807	0.746914	0.707792	0.650888	0.68125	0.639535	0.73125	0.696429	0.606635	0.616114	0.717647	0.720497	0.655556	0.785714	0.605505	0.662921	0.701149	0.648352	0.562791	0.67033	0.740741	0.648352	0.765823	0.640212	0.780645	0.670807	0.746914	0.746914	0.68125	0.730539	0.608466	0.662651	0.650888	0.639535	0.634921	0.717647	0.624339	0.646739	0.640212	0.638298	0.670807	0.540284	0.54955
Gal	OH	OH	NO2Bz	OTBDPS	0.537688	0.587065	0.53	0.59204	0.554404	0.52657	0.537688	0.519048	0.577889	0.555556	0.781991	0.791469	0.581731	0.57	0.536697	0.545872	0.775229	0.541667	0.570755	0.531818	0.828431	0.55	0.587065	0.531818	0.604061	0.726368	0.613402	0.53	0.59204	0.59204	0.537688	0.590244	0.705	0.534314	0.52657	0.519048	0.73	0.581731	0.72	0.752577	0.726368	0.725	0.53	0.442231	0.454198
Gal	OH	OH	NO2Bz	OTBS	0.607955	0.662921	0.59887	0.668539	0.629412	0.583784	0.607955	0.574468	0.653409	0.625	0.672986	0.682464	0.645161	0.644068	0.591837	0.610256	0.669725	0.597938	0.631579	0.585859	0.715686	0.606061	0.662921	0.585859	0.683908	0.820225	0.695906	0.59887	0.668539	0.668539	0.607955	0.655738	0.79661	0.593407	0.583784	0.574468	0.824859	0.645161	0.813559	0.853801	0.820225	0.819209	0.59887	0.480349	0.491667
Gal	OH	OH	NO2Bz	OTIPS	0.607955	0.662921	0.59887	0.668539	0.629412	0.583784	0.607955	0.574468	0.653409	0.625	0.672986	0.682464	0.645161	0.644068	0.591837	0.610256	0.669725	0.597938	0.631579	0.585859	0.715686	0.606061	0.662921	0.585859	0.683908	0.820225	0.695906	0.59887	0.668539	0.668539	0.607955	0.655738	0.79661	0.593407	0.583784	0.574468	0.824859	0.645161	0.813559	0.853801	0.820225	0.819209	0.59887	0.480349	0.491667
Gal	OH	OH	OPMB	OH	0.823077	0.748252	0.717391	0.755245	0.862903	0.764286	0.823077	0.748252	0.788321	0.744828	0.632979	0.609375	0.710526	0.775362	0.683544	0.798658	0.59799	0.692308	0.692308	0.675	0.55102	0.658537	0.748252	0.675	0.776978	0.635294	0.794118	0.717391	0.755245	0.755245	0.823077	0.724832	0.609467	0.781022	0.764286	0.748252	0.639053	0.710526	0.627219	0.662577	0.635294	0.642857	0.717391	0.575269	0.529412
Gal	OH	OH	OPMB	OAc	0.79562	0.811189	0.782609	0.818182	0.832061	0.741497	0.79562	0.726667	0.854015	0.806897	0.680851	0.65625	0.769737	0.84058	0.740506	0.85906	0.643216	0.75	0.75	0.73125	0.596939	0.713415	0.811189	0.73125	0.841727	0.688235	0.860294	0.782609	0.818182	0.818182	0.79562	0.785235	0.652941	0.756944	0.741497	0.726667	0.682353	0.769737	0.670588	0.69697	0.688235	0.686391	0.782609	0.589474	0.573529
Gal	OH	OH	OPMB	OBn	0.838462	0.762238	0.731884	0.769231	0.879032	0.778571	0.838462	0.762238	0.80292	0.758621	0.643617	0.619792	0.723684	0.789855	0.696203	0.812081	0.60804	0.705128	0.705128	0.6875	0.561224	0.670732	0.762238	0.6875	0.791367	0.647059	0.808824	0.731884	0.769231	0.769231	0.838462	0.738255	0.611765	0.79562	0.778571	0.762238	0.641176	0.723684	0.629412	0.654545	0.647059	0.64497	0.731884	0.586022	0.539216
Gal	OH	OH	OPMB	OBz	0.77305	0.839161	0.760563	0.846154	0.807407	0.721854	0.77305	0.707792	0.829787	0.785235	0.666667	0.677083	0.796053	0.816901	0.722222	0.885906	0.663317	0.73125	0.775641	0.713415	0.617347	0.737805	0.839161	0.713415	0.870504	0.711765	0.889706	0.760563	0.846154	0.846154	0.77305	0.812081	0.676471	0.736486	0.721854	0.707792	0.705882	0.796053	0.694118	0.721212	0.711765	0.710059	0.760563	0.585492	0.593137
Gal	OH	OH	OPMB	OClAc	0.746575	0.774834	0.746575	0.781457	0.778571	0.698718	0.746575	0.685535	0.813793	0.771242	0.649746	0.635	0.7375	0.80137	0.710843	0.821656	0.623188	0.807692	0.719512	0.7875	0.578431	0.768293	0.774834	0.7875	0.802721	0.662921	0.806897	0.746575	0.781457	0.781457	0.746575	0.740506	0.620112	0.712418	0.698718	0.685535	0.648045	0.7375	0.646067	0.66092	0.662921	0.651685	0.746575	0.603093	0.586538
Gal	OH	OH	OPMB	OLev	0.756944	0.773333	0.744828	0.78	0.789855	0.707792	0.756944	0.694268	0.8125	0.855172	0.718085	0.633166	0.735849	0.8	0.78481	0.90604	0.678392	0.717791	0.717791	0.700599	0.632653	0.684211	0.773333	0.700599	0.80137	0.661017	0.818182	0.744828	0.78	0.78	0.756944	0.75	0.627119	0.721854	0.707792	0.694268	0.655367	0.735849	0.644068	0.668605	0.661017	0.659091	0.744828	0.568528	0.607843
Gal	OH	OH	OPMB	NO2Bz	0.68125	0.740741	0.670807	0.746914	0.707792	0.650888	0.68125	0.639535	0.73125	0.696429	0.606635	0.616114	0.717647	0.720497	0.655556	0.785714	0.605505	0.662921	0.701149	0.648352	0.562791	0.67033	0.740741	0.648352	0.765823	0.640212	0.780645	0.670807	0.746914	0.746914	0.68125	0.730539	0.608466	0.662651	0.650888	0.639535	0.634921	0.717647	0.624339	0.646739	0.640212	0.638298	0.670807	0.540284	0.54955
Gal	OH	OH	OPMB	OPMB	0.838462	0.762238	0.731884	0.769231	0.879032	0.778571	0.838462	0.762238	0.80292	0.758621	0.643617	0.619792	0.723684	0.789855	0.696203	0.812081	0.60804	0.705128	0.705128	0.6875	0.561224	0.670732	0.762238	0.6875	0.791367	0.647059	0.808824	0.731884	0.769231	0.769231	0.838462	0.738255	0.611765	0.79562	0.778571	0.762238	0.641176	0.723684	0.629412	0.654545	0.647059	0.64497	0.731884	0.586022	0.539216
Gal	OH	OH	OPMB	OTBDPS	0.594444	0.554404	0.526596	0.559585	0.614943	0.571429	0.594444	0.5625	0.57754	0.553846	0.898936	0.869792	0.542289	0.569149	0.52657	0.59799	0.849246	0.531707	0.531707	0.521531	0.806122	0.511737	0.554404	0.521531	0.571429	0.699482	0.580645	0.526596	0.559585	0.559585	0.594444	0.550505	0.677083	0.580645	0.571429	0.5625	0.703125	0.542289	0.692708	0.725806	0.699482	0.697917	0.526596	0.465812	0.436508
Gal	OH	OH	OPMB	OTBS	0.681529	0.629412	0.6	0.635294	0.708609	0.640719	0.681529	0.629412	0.658537	0.627907	0.776596	0.75	0.603352	0.648485	0.583784	0.676136	0.733668	0.590164	0.590164	0.57754	0.688776	0.565445	0.629412	0.57754	0.650602	0.794118	0.662577	0.6	0.635294	0.635294	0.681529	0.613636	0.769231	0.652439	0.640719	0.629412	0.798817	0.603352	0.786982	0.828221	0.794118	0.792899	0.6	0.509434	0.473913
Gal	OH	OH	OPMB	OTIPS	0.681529	0.629412	0.6	0.635294	0.708609	0.640719	0.681529	0.629412	0.658537	0.627907	0.776596	0.75	0.603352	0.648485	0.583784	0.676136	0.733668	0.590164	0.590164	0.57754	0.688776	0.565445	0.629412	0.57754	0.650602	0.794118	0.662577	0.6	0.635294	0.635294	0.681529	0.613636	0.769231	0.652439	0.640719	0.629412	0.798817	0.603352	0.786982	0.828221	0.794118	0.792899	0.6	0.509434	0.473913
Gal	OH	OH	OTBDPS	OH	0.556213	0.516484	0.556213	0.513661	0.576687	0.533708	0.556213	0.524862	0.531073	0.508108	0.761905	0.753927	0.497382	0.531073	0.482234	0.47	0.72	0.487179	0.487179	0.477387	0.774194	0.46798	0.516484	0.477387	0.52514	0.661202	0.534091	0.556213	0.513661	0.513661	0.556213	0.505319	0.683616	0.542857	0.533708	0.524862	0.664835	0.497382	0.672222	0.6875	0.661202	0.659341	0.556213	0.411504	0.379592
Gal	OH	OH	OTBDPS	OAc	0.553672	0.582418	0.627219	0.579235	0.573099	0.532258	0.553672	0.52381	0.59887	0.572973	0.825397	0.807292	0.560209	0.59887	0.543147	0.53	0.78	0.548718	0.548718	0.537688	0.83871	0.527094	0.582418	0.537688	0.592179	0.726776	0.602273	0.627219	0.579235	0.579235	0.553672	0.569149	0.703297	0.540984	0.532258	0.52381	0.721311	0.560209	0.729282	0.745763	0.726776	0.715847	0.627219	0.4329	0.428571
Gal	OH	OH	OTBDPS	OBn	0.633136	0.587912	0.550562	0.584699	0.656442	0.606742	0.633136	0.596685	0.60452	0.578378	0.830688	0.8125	0.565445	0.60452	0.548223	0.535	0.785	0.553846	0.553846	0.542714	0.844086	0.53202	0.587912	0.542714	0.597765	0.73224	0.607955	0.550562	0.584699	0.584699	0.633136	0.574468	0.718232	0.617143	0.606742	0.596685	0.726776	0.565445	0.734807	0.751412	0.73224	0.721311	0.550562	0.469027	0.432653
Gal	OH	OH	OTBDPS	OBz	0.59116	0.653846	0.582418	0.650273	0.611429	0.568421	0.59116	0.559585	0.635359	0.608466	0.854922	0.875	0.628272	0.635359	0.577114	0.595	0.845	0.582915	0.615385	0.571429	0.908602	0.591133	0.653846	0.571429	0.664804	0.797814	0.676136	0.582418	0.650273	0.650273	0.59116	0.638298	0.774725	0.57754	0.568421	0.559585	0.79235	0.628272	0.801105	0.819209	0.797814	0.786885	0.582418	0.470085	0.481633
Gal	OH	OH	OTBDPS	OClAc	0.526882	0.563158	0.60452	0.560209	0.544444	0.507692	0.526882	0.5	0.578378	0.554404	0.787879	0.78	0.542714	0.578378	0.526829	0.514423	0.754808	0.594872	0.53202	0.582915	0.809278	0.571429	0.563158	0.582915	0.572193	0.701571	0.572973	0.60452	0.560209	0.560209	0.526882	0.543147	0.670157	0.515625	0.507692	0.5	0.6875	0.542714	0.703704	0.709677	0.701571	0.682292	0.60452	0.446809	0.441767
Gal	OH	OH	OTBDPS	OLev	0.532609	0.560847	0.602273	0.557895	0.550562	0.512953	0.532609	0.505102	0.576087	0.610811	0.862434	0.778894	0.540404	0.576087	0.57868	0.565	0.815	0.529703	0.529703	0.519417	0.876344	0.509524	0.560847	0.519417	0.569892	0.7	0.579235	0.602273	0.557895	0.557895	0.532609	0.548718	0.677249	0.521053	0.512953	0.505102	0.694737	0.540404	0.702128	0.717391	0.7	0.689474	0.602273	0.420168	0.457143
Gal	OH	OH	OTBDPS	NO2Bz	0.535	0.59204	0.527363	0.589109	0.551546	0.524038	0.535	0.516588	0.575	0.552885	0.778302	0.796209	0.578947	0.575	0.534247	0.543379	0.771689	0.539171	0.568075	0.529412	0.82439	0.547511	0.59204	0.529412	0.60101	0.722772	0.610256	0.527363	0.589109	0.589109	0.535	0.587379	0.701493	0.531707	0.524038	0.516588	0.717822	0.578947	0.725	0.739796	0.722772	0.712871	0.527363	0.440476	0.452471
Gal	OH	OH	OTBDPS	OPMB	0.59116	0.559585	0.52381	0.556701	0.611429	0.568421	0.59116	0.559585	0.574468	0.55102	0.89418	0.875	0.539604	0.574468	0.524038	0.595	0.845	0.529126	0.529126	0.519048	0.80203	0.509346	0.559585	0.519048	0.568421	0.695876	0.57754	0.52381	0.556701	0.556701	0.59116	0.547739	0.673575	0.57754	0.568421	0.559585	0.690722	0.539604	0.697917	0.712766	0.695876	0.685567	0.52381	0.46383	0.434783
Gal	OH	OH	OTBDPS	OTBDPS	0.552941	0.513661	0.552941	0.51087	0.573171	0.530726	0.552941	0.521978	0.52809	0.505376	0.757895	0.75	0.494792	0.52809	0.479798	0.467662	0.716418	0.484694	0.484694	0.475	0.770053	0.465686	0.513661	0.475	0.522222	0.657609	0.531073	0.552941	0.51087	0.51087	0.552941	0.502646	0.679775	0.539773	0.530726	0.521978	0.661202	0.494792	0.668508	0.683616	0.657609	0.655738	0.552941	0.409692	0.378049
Gal	OH	OH	OTBDPS	OTBS	0.552941	0.513661	0.552941	0.51087	0.573171	0.530726	0.552941	0.521978	0.52809	0.505376	0.757895	0.75	0.494792	0.52809	0.479798	0.467662	0.716418	0.484694	0.484694	0.475	0.770053	0.465686	0.513661	0.475	0.522222	0.657609	0.531073	0.552941	0.51087	0.51087	0.552941	0.502646	0.679775	0.539773	0.530726	0.521978	0.661202	0.494792	0.668508	0.683616	0.657609	0.655738	0.552941	0.409692	0.378049
Gal	OH	OH	OTBDPS	OTIPS	0.552941	0.513661	0.552941	0.51087	0.573171	0.530726	0.552941	0.521978	0.52809	0.505376	0.757895	0.75	0.494792	0.52809	0.479798	0.467662	0.716418	0.484694	0.484694	0.475	0.770053	0.465686	0.513661	0.475	0.522222	0.657609	0.531073	0.552941	0.51087	0.51087	0.552941	0.502646	0.679775	0.539773	0.530726	0.521978	0.661202	0.494792	0.668508	0.683616	0.657609	0.655738	0.552941	0.409692	0.378049
Gal	OH	OH	OTBS	OH	0.643836	0.591195	0.643836	0.5875	0.671429	0.602564	0.643836	0.591195	0.61039	0.580247	0.640212	0.633508	0.556213	0.61039	0.537143	0.531073	0.605	0.543353	0.543353	0.531073	0.650538	0.519337	0.591195	0.531073	0.602564	0.75625	0.614379	0.643836	0.5875	0.5875	0.643836	0.566265	0.785714	0.614379	0.602564	0.591195	0.761006	0.556213	0.770701	0.79085	0.75625	0.754717	0.643836	0.45098	0.412556
Gal	OH	OH	OTBS	OAc	0.636364	0.666667	0.726027	0.6625	0.662162	0.597561	0.636364	0.586826	0.688312	0.654321	0.703704	0.6875	0.627219	0.688312	0.605714	0.59887	0.665	0.612717	0.612717	0.59887	0.715054	0.585635	0.666667	0.59887	0.679487	0.83125	0.69281	0.726027	0.6625	0.6625	0.636364	0.638554	0.805031	0.608696	0.597561	0.586826	0.825	0.627219	0.835443	0.857143	0.83125	0.81875	0.726027	0.473684	0.466368
Gal	OH	OH	OTBS	OBn	0.732877	0.672956	0.632258	0.66875	0.764286	0.685897	0.732877	0.672956	0.694805	0.660494	0.708995	0.692708	0.633136	0.694805	0.611429	0.60452	0.67	0.618497	0.618497	0.60452	0.72043	0.59116	0.672956	0.60452	0.685897	0.8375	0.699346	0.632258	0.66875	0.66875	0.732877	0.644578	0.822785	0.699346	0.685897	0.672956	0.83125	0.633136	0.841772	0.863636	0.8375	0.825	0.632258	0.514706	0.470852
Gal	OH	OH	OTBS	OBz	0.677215	0.748428	0.666667	0.74375	0.703947	0.636905	0.677215	0.625731	0.727848	0.692771	0.735751	0.755208	0.704142	0.727848	0.642458	0.672316	0.73	0.649718	0.687861	0.635359	0.784946	0.657459	0.748428	0.635359	0.762821	0.9125	0.777778	0.666667	0.74375	0.74375	0.677215	0.716867	0.886792	0.648485	0.636905	0.625731	0.90625	0.704142	0.917722	0.941558	0.9125	0.9	0.666667	0.514151	0.524664
Gal	OH	OH	OTBS	OClAc	0.601227	0.640719	0.694805	0.636905	0.624204	0.566474	0.601227	0.556818	0.660494	0.629412	0.671717	0.665	0.60452	0.660494	0.584699	0.578378	0.644231	0.66474	0.59116	0.649718	0.690722	0.635359	0.640719	0.649718	0.652439	0.797619	0.654321	0.694805	0.636905	0.636905	0.601227	0.605714	0.761905	0.576471	0.566474	0.556818	0.781065	0.60452	0.801205	0.809816	0.797619	0.775148	0.694805	0.488263	0.480176
Gal	OH	OH	OTBS	OLev	0.608696	0.638554	0.69281	0.634731	0.632258	0.573099	0.608696	0.563218	0.658385	0.697531	0.740741	0.663317	0.602273	0.658385	0.645714	0.638418	0.7	0.588889	0.588889	0.576087	0.752688	0.56383	0.638554	0.576087	0.650307	0.796407	0.6625	0.69281	0.634731	0.634731	0.608696	0.612717	0.771084	0.583333	0.573099	0.563218	0.790419	0.602273	0.8	0.819876	0.796407	0.784431	0.69281	0.458333	0.497758
Gal	OH	OH	OTBS	NO2Bz	0.60452	0.668539	0.595506	0.664804	0.625731	0.580645	0.60452	0.571429	0.649718	0.621622	0.669811	0.687204	0.641711	0.649718	0.588832	0.607143	0.666667	0.594872	0.628272	0.582915	0.712195	0.603015	0.668539	0.582915	0.68	0.815642	0.69186	0.595506	0.664804	0.664804	0.60452	0.652174	0.792135	0.590164	0.580645	0.571429	0.810056	0.641711	0.819209	0.83815	0.815642	0.804469	0.595506	0.478261	0.489627
Gal	OH	OH	OTBS	OPMB	0.677215	0.635294	0.596386	0.631579	0.703947	0.636905	0.677215	0.625731	0.654545	0.624277	0.772487	0.755208	0.6	0.654545	0.580645	0.672316	0.73	0.586957	0.586957	0.574468	0.685279	0.5625	0.635294	0.574468	0.646707	0.789474	0.658537	0.596386	0.631579	0.631579	0.677215	0.610169	0.764706	0.648485	0.636905	0.625731	0.783626	0.6	0.792899	0.812121	0.789474	0.777778	0.596386	0.507042	0.471861
Gal	OH	OH	OTBS	OTBDPS	0.552941	0.513661	0.552941	0.51087	0.573171	0.530726	0.552941	0.521978	0.52809	0.505376	0.757895	0.75	0.494792	0.52809	0.479798	0.467662	0.716418	0.484694	0.484694	0.475	0.770053	0.465686	0.513661	0.475	0.522222	0.657609	0.531073	0.552941	0.51087	0.51087	0.552941	0.502646	0.679775	0.539773	0.530726	0.521978	0.661202	0.494792	0.668508	0.683616	0.657609	0.655738	0.552941	0.409692	0.378049
Gal	OH	OH	OTBS	OTBS	0.639456	0.5875	0.639456	0.583851	0.666667	0.598726	0.639456	0.5875	0.606452	0.576687	0.636842	0.630208	0.552941	0.606452	0.534091	0.52809	0.60199	0.54023	0.54023	0.52809	0.647059	0.516484	0.5875	0.52809	0.598726	0.751553	0.61039	0.639456	0.583851	0.583851	0.639456	0.562874	0.780645	0.61039	0.598726	0.5875	0.75625	0.552941	0.765823	0.785714	0.751553	0.75	0.639456	0.44878	0.410714
Gal	OH	OH	OTBS	OTIPS	0.639456	0.5875	0.639456	0.583851	0.666667	0.598726	0.639456	0.5875	0.606452	0.576687	0.636842	0.630208	0.552941	0.606452	0.534091	0.52809	0.60199	0.54023	0.54023	0.52809	0.647059	0.516484	0.5875	0.52809	0.598726	0.751553	0.61039	0.639456	0.583851	0.583851	0.639456	0.562874	0.780645	0.61039	0.598726	0.5875	0.75625	0.552941	0.765823	0.785714	0.751553	0.75	0.639456	0.44878	0.410714
Gal	OH	OH	OTIPS	OH	0.643836	0.591195	0.643836	0.5875	0.671429	0.602564	0.643836	0.591195	0.61039	0.580247	0.640212	0.633508	0.556213	0.61039	0.537143	0.531073	0.605	0.543353	0.543353	0.531073	0.650538	0.519337	0.591195	0.531073	0.602564	0.75625	0.614379	0.643836	0.5875	0.5875	0.643836	0.566265	0.785714	0.614379	0.602564	0.591195	0.761006	0.556213	0.770701	0.79085	0.75625	0.754717	0.643836	0.45098	0.412556
Gal	OH	OH	OTIPS	OAc	0.636364	0.666667	0.726027	0.6625	0.662162	0.597561	0.636364	0.586826	0.688312	0.654321	0.703704	0.6875	0.627219	0.688312	0.605714	0.59887	0.665	0.612717	0.612717	0.59887	0.715054	0.585635	0.666667	0.59887	0.679487	0.83125	0.69281	0.726027	0.6625	0.6625	0.636364	0.638554	0.805031	0.608696	0.597561	0.586826	0.825	0.627219	0.835443	0.857143	0.83125	0.81875	0.726027	0.473684	0.466368
Gal	OH	OH	OTIPS	OBn	0.732877	0.672956	0.632258	0.66875	0.764286	0.685897	0.732877	0.672956	0.694805	0.660494	0.708995	0.692708	0.633136	0.694805	0.611429	0.60452	0.67	0.618497	0.618497	0.60452	0.72043	0.59116	0.672956	0.60452	0.685897	0.8375	0.699346	0.632258	0.66875	0.66875	0.732877	0.644578	0.822785	0.699346	0.685897	0.672956	0.83125	0.633136	0.841772	0.863636	0.8375	0.825	0.632258	0.514706	0.470852
Gal	OH	OH	OTIPS	OBz	0.677215	0.748428	0.666667	0.74375	0.703947	0.636905	0.677215	0.625731	0.727848	0.692771	0.735751	0.755208	0.704142	0.727848	0.642458	0.672316	0.73	0.649718	0.687861	0.635359	0.784946	0.657459	0.748428	0.635359	0.762821	0.9125	0.777778	0.666667	0.74375	0.74375	0.677215	0.716867	0.886792	0.648485	0.636905	0.625731	0.90625	0.704142	0.917722	0.941558	0.9125	0.9	0.666667	0.514151	0.524664
Gal	OH	OH	OTIPS	OClAc	0.601227	0.640719	0.694805	0.636905	0.624204	0.566474	0.601227	0.556818	0.660494	0.629412	0.671717	0.665	0.60452	0.660494	0.584699	0.578378	0.644231	0.66474	0.59116	0.649718	0.690722	0.635359	0.640719	0.649718	0.652439	0.797619	0.654321	0.694805	0.636905	0.636905	0.601227	0.605714	0.761905	0.576471	0.566474	0.556818	0.781065	0.60452	0.801205	0.809816	0.797619	0.775148	0.694805	0.488263	0.480176
Gal	OH	OH	OTIPS	OLev	0.608696	0.638554	0.69281	0.634731	0.632258	0.573099	0.608696	0.563218	0.658385	0.697531	0.740741	0.663317	0.602273	0.658385	0.645714	0.638418	0.7	0.588889	0.588889	0.576087	0.752688	0.56383	0.638554	0.576087	0.650307	0.796407	0.6625	0.69281	0.634731	0.634731	0.608696	0.612717	0.771084	0.583333	0.573099	0.563218	0.790419	0.602273	0.8	0.819876	0.796407	0.784431	0.69281	0.458333	0.497758
Gal	OH	OH	OTIPS	NO2Bz	0.60452	0.668539	0.595506	0.664804	0.625731	0.580645	0.60452	0.571429	0.649718	0.621622	0.669811	0.687204	0.641711	0.649718	0.588832	0.607143	0.666667	0.594872	0.628272	0.582915	0.712195	0.603015	0.668539	0.582915	0.68	0.815642	0.69186	0.595506	0.664804	0.664804	0.60452	0.652174	0.792135	0.590164	0.580645	0.571429	0.810056	0.641711	0.819209	0.83815	0.815642	0.804469	0.595506	0.478261	0.489627
Gal	OH	OH	OTIPS	OPMB	0.677215	0.635294	0.596386	0.631579	0.703947	0.636905	0.677215	0.625731	0.654545	0.624277	0.772487	0.755208	0.6	0.654545	0.580645	0.672316	0.73	0.586957	0.586957	0.574468	0.685279	0.5625	0.635294	0.574468	0.646707	0.789474	0.658537	0.596386	0.631579	0.631579	0.677215	0.610169	0.764706	0.648485	0.636905	0.625731	0.783626	0.6	0.792899	0.812121	0.789474	0.777778	0.596386	0.507042	0.471861
Gal	OH	OH	OTIPS	OTBDPS	0.552941	0.513661	0.552941	0.51087	0.573171	0.530726	0.552941	0.521978	0.52809	0.505376	0.757895	0.75	0.494792	0.52809	0.479798	0.467662	0.716418	0.484694	0.484694	0.475	0.770053	0.465686	0.513661	0.475	0.522222	0.657609	0.531073	0.552941	0.51087	0.51087	0.552941	0.502646	0.679775	0.539773	0.530726	0.521978	0.661202	0.494792	0.668508	0.683616	0.657609	0.655738	0.552941	0.409692	0.378049
Gal	OH	OH	OTIPS	OTBS	0.639456	0.5875	0.639456	0.583851	0.666667	0.598726	0.639456	0.5875	0.606452	0.576687	0.636842	0.630208	0.552941	0.606452	0.534091	0.52809	0.60199	0.54023	0.54023	0.52809	0.647059	0.516484	0.5875	0.52809	0.598726	0.751553	0.61039	0.639456	0.583851	0.583851	0.639456	0.562874	0.780645	0.61039	0.598726	0.5875	0.75625	0.552941	0.765823	0.785714	0.751553	0.75	0.639456	0.44878	0.410714
Gal	OH	OH	OTIPS	OTIPS	0.639456	0.5875	0.639456	0.583851	0.666667	0.598726	0.639456	0.5875	0.606452	0.576687	0.636842	0.630208	0.552941	0.606452	0.534091	0.52809	0.60199	0.54023	0.54023	0.52809	0.647059	0.516484	0.5875	0.52809	0.598726	0.751553	0.61039	0.639456	0.583851	0.583851	0.639456	0.562874	0.780645	0.61039	0.598726	0.5875	0.75625	0.552941	0.765823	0.785714	0.751553	0.75	0.639456	0.44878	0.410714
Gal	OH	OAc	OH	OH	0.777778	0.80916	0.898305	0.80303	0.816667	0.683453	0.777778	0.705036	0.826772	0.777778	0.555556	0.549738	0.703448	0.84127	0.709459	0.7	0.525	0.684564	0.731034	0.711409	0.539683	0.69281	0.80916	0.711409	0.772727	0.666667	0.848	0.898305	0.80303	0.80303	0.777778	0.768116	0.69281	0.736842	0.683453	0.705036	0.670886	0.703448	0.627329	0.643312	0.625767	0.675159	0.898305	0.538462	0.52551
Gal	OH	OAc	OH	OAc	0.80315	0.847328	0.940678	0.840909	0.842975	0.707143	0.80315	0.728571	0.866142	0.814815	0.582011	0.567708	0.737931	0.880952	0.743243	0.733333	0.55	0.718121	0.765517	0.744966	0.566138	0.72549	0.847328	0.744966	0.810606	0.698113	0.888	0.940678	0.840909	0.840909	0.80315	0.804348	0.670886	0.761194	0.707143	0.728571	0.691824	0.737931	0.648148	0.664557	0.656442	0.696203	0.940678	0.557377	0.55102
Gal	OH	OAc	OH	OBn	0.880952	0.908397	0.866142	0.901515	0.925	0.776978	0.880952	0.798561	0.929134	0.874074	0.624339	0.609375	0.793103	0.944444	0.797297	0.786667	0.59	0.771812	0.82069	0.798658	0.608466	0.777778	0.908397	0.798658	0.871212	0.748428	0.952	0.866142	0.901515	0.901515	0.880952	0.862319	0.732484	0.834586	0.776978	0.798561	0.742138	0.793103	0.697531	0.71519	0.705521	0.746835	0.866142	0.60989	0.591837
Gal	OH	OAc	OH	OBz	0.847328	0.946565	0.847328	0.939394	0.888	0.75	0.847328	0.770833	0.908397	0.856115	0.61658	0.635417	0.827586	0.923077	0.782895	0.82	0.615	0.75817	0.855172	0.784314	0.634921	0.810458	0.946565	0.784314	0.909091	0.779874	0.992	0.847328	0.939394	0.939394	0.847328	0.898551	0.753165	0.804348	0.75	0.770833	0.773585	0.827586	0.728395	0.746835	0.736196	0.778481	0.847328	0.602151	0.617347
Gal	OH	OAc	OH	OClAc	0.75	0.805755	0.888889	0.8	0.784615	0.66443	0.75	0.684564	0.822222	0.776224	0.555556	0.55	0.705882	0.835821	0.711538	0.702532	0.533654	0.778523	0.732026	0.805369	0.548223	0.784314	0.805755	0.805369	0.771429	0.670659	0.828358	0.888889	0.8	0.8	0.75	0.755102	0.634731	0.713287	0.66443	0.684564	0.654762	0.705882	0.623529	0.628743	0.631579	0.658683	0.888889	0.572193	0.565
Gal	OH	OAc	OH	OLev	0.761194	0.804348	0.888	0.798561	0.796875	0.673469	0.761194	0.693878	0.820896	0.866667	0.619048	0.547739	0.703947	0.834586	0.790541	0.78	0.585	0.685897	0.730263	0.711538	0.603175	0.69375	0.804348	0.711538	0.769784	0.668675	0.840909	0.888	0.798561	0.798561	0.761194	0.765517	0.642424	0.723404	0.673469	0.693878	0.662651	0.703947	0.621302	0.636364	0.629412	0.666667	0.888	0.536842	0.586735
Gal	OH	OAc	OH	NO2Bz	0.74	0.826667	0.74	0.821192	0.770833	0.67284	0.74	0.691358	0.793333	0.753165	0.561321	0.578199	0.742331	0.805369	0.705882	0.727811	0.561644	0.684211	0.766871	0.707602	0.576923	0.730994	0.826667	0.707602	0.794702	0.696629	0.861111	0.74	0.821192	0.821192	0.74	0.801282	0.672316	0.717949	0.67284	0.691358	0.691011	0.742331	0.651934	0.666667	0.659341	0.694915	0.74	0.553922	0.570093
Gal	OH	OAc	OH	OPMB	0.804348	0.84507	0.804348	0.839161	0.840909	0.715232	0.804348	0.735099	0.862319	0.815068	0.687831	0.671875	0.74359	0.875912	0.748428	0.866667	0.65	0.725	0.769231	0.75	0.58	0.731707	0.84507	0.75	0.811189	0.705882	0.882353	0.804348	0.839161	0.839161	0.804348	0.805369	0.680473	0.765517	0.715232	0.735099	0.7	0.74359	0.65896	0.674556	0.666667	0.704142	0.804348	0.596859	0.588235
Gal	OH	OAc	OH	OTBDPS	0.556818	0.585635	0.630952	0.582418	0.576471	0.510638	0.556818	0.526596	0.59322	0.567568	0.820106	0.811518	0.530928	0.602273	0.538071	0.525	0.775	0.520202	0.551546	0.540404	0.804233	0.529703	0.585635	0.540404	0.56044	0.730769	0.605714	0.630952	0.582418	0.582418	0.556818	0.572193	0.755682	0.543956	0.510638	0.526596	0.734807	0.530928	0.695652	0.711111	0.693548	0.729282	0.630952	0.434783	0.430328
Gal	OH	OAc	OH	OTBS	0.640523	0.670886	0.731034	0.666667	0.666667	0.572289	0.640523	0.590361	0.681818	0.648148	0.698413	0.691099	0.593023	0.69281	0.6	0.59322	0.66	0.579545	0.616279	0.602273	0.68254	0.588889	0.670886	0.602273	0.641509	0.836478	0.697368	0.731034	0.666667	0.666667	0.640523	0.642424	0.869281	0.6125	0.572289	0.590361	0.841772	0.593023	0.795031	0.815287	0.791411	0.835443	0.731034	0.475962	0.468468
Gal	OH	OAc	OH	OTIPS	0.640523	0.670886	0.731034	0.666667	0.666667	0.572289	0.640523	0.590361	0.681818	0.648148	0.698413	0.691099	0.593023	0.69281	0.6	0.59322	0.66	0.579545	0.616279	0.602273	0.68254	0.588889	0.670886	0.602273	0.641509	0.836478	0.697368	0.731034	0.666667	0.666667	0.640523	0.642424	0.869281	0.6125	0.572289	0.590361	0.841772	0.593023	0.795031	0.815287	0.791411	0.835443	0.731034	0.475962	0.468468
Gal	OH	OAc	OAc	OH	0.80315	0.833333	0.940678	0.840909	0.842975	0.707143	0.80315	0.728571	0.866142	0.814815	0.582011	0.559585	0.737931	0.866142	0.743243	0.733333	0.55	0.718121	0.765517	0.744966	0.566138	0.72549	0.833333	0.744966	0.810606	0.698113	0.888	0.940678	0.840909	0.840909	0.80315	0.804348	0.670886	0.761194	0.707143	0.728571	0.702532	0.737931	0.638037	0.675159	0.656442	0.707006	0.940678	0.557377	0.55102
Gal	OH	OAc	OAc	OAc	0.811024	0.840909	0.949153	0.848485	0.85124	0.714286	0.811024	0.735714	0.874016	0.822222	0.587302	0.564767	0.744828	0.874016	0.75	0.74	0.555	0.724832	0.772414	0.751678	0.571429	0.732026	0.840909	0.751678	0.818182	0.704403	0.896	0.949153	0.848485	0.848485	0.811024	0.811594	0.666667	0.768657	0.714286	0.735714	0.698113	0.744828	0.644172	0.670886	0.662577	0.702532	0.949153	0.562842	0.556122
Gal	OH	OAc	OAc	OBn	0.88189	0.909091	0.88189	0.916667	0.92562	0.778571	0.88189	0.8	0.944882	0.888889	0.634921	0.611399	0.806897	0.944882	0.810811	0.8	0.6	0.785235	0.834483	0.812081	0.619048	0.79085	0.909091	0.812081	0.886364	0.761006	0.968	0.88189	0.916667	0.916667	0.88189	0.876812	0.72327	0.835821	0.778571	0.8	0.754717	0.806897	0.699387	0.727848	0.717791	0.759494	0.88189	0.612022	0.602041
Gal	OH	OAc	OAc	OBz	0.854962	0.939394	0.854962	0.94697	0.896	0.756944	0.854962	0.777778	0.916031	0.863309	0.621762	0.632124	0.834483	0.916031	0.789474	0.826667	0.62	0.764706	0.862069	0.79085	0.640212	0.816993	0.939394	0.79085	0.916667	0.786164	1	0.854962	0.94697	0.94697	0.854962	0.905797	0.748428	0.811594	0.756944	0.777778	0.779874	0.834483	0.723926	0.753165	0.742331	0.78481	0.854962	0.607527	0.622449
Gal	OH	OAc	OAc	OClAc	0.757353	0.8	0.896825	0.807143	0.792308	0.671141	0.757353	0.691275	0.82963	0.783217	0.560606	0.547264	0.712418	0.82963	0.717949	0.708861	0.538462	0.785235	0.738562	0.812081	0.553299	0.79085	0.8	0.812081	0.778571	0.676647	0.835821	0.896825	0.807143	0.807143	0.757353	0.761905	0.630952	0.72028	0.671141	0.691275	0.660714	0.712418	0.619883	0.634731	0.637427	0.664671	0.896825	0.57754	0.57
Gal	OH	OAc	OAc	OLev	0.768657	0.798561	0.896	0.805755	0.804688	0.680272	0.768657	0.70068	0.828358	0.874074	0.624339	0.545	0.710526	0.828358	0.797297	0.786667	0.59	0.692308	0.736842	0.717949	0.608466	0.7	0.798561	0.717949	0.776978	0.674699	0.848485	0.896	0.805755	0.805755	0.768657	0.772414	0.638554	0.730496	0.680272	0.70068	0.668675	0.710526	0.617647	0.642424	0.635294	0.672727	0.896	0.542105	0.591837
Gal	OH	OAc	OAc	NO2Bz	0.746667	0.821192	0.746667	0.827815	0.777778	0.679012	0.746667	0.697531	0.8	0.759494	0.566038	0.575472	0.748466	0.8	0.711765	0.733728	0.56621	0.690058	0.773006	0.71345	0.581731	0.736842	0.821192	0.71345	0.801325	0.702247	0.868056	0.746667	0.827815	0.827815	0.746667	0.807692	0.668539	0.724359	0.679012	0.697531	0.696629	0.748466	0.648352	0.672316	0.664835	0.700565	0.746667	0.558824	0.574766
Gal	OH	OAc	OAc	OPMB	0.811594	0.839161	0.811594	0.846154	0.848485	0.721854	0.811594	0.741722	0.869565	0.821918	0.693122	0.668394	0.75	0.869565	0.754717	0.873333	0.655	0.73125	0.775641	0.75625	0.585	0.737805	0.839161	0.75625	0.818182	0.711765	0.889706	0.811594	0.846154	0.846154	0.811594	0.812081	0.676471	0.772414	0.721854	0.741722	0.705882	0.75	0.655172	0.680473	0.672414	0.710059	0.811594	0.602094	0.593137
Gal	OH	OAc	OAc	OTBDPS	0.576271	0.604396	0.660714	0.60989	0.596491	0.529101	0.576271	0.544974	0.621469	0.594595	0.846561	0.818653	0.556701	0.621469	0.563452	0.55	0.8	0.545455	0.57732	0.565657	0.830688	0.554455	0.604396	0.565657	0.587912	0.758242	0.634286	0.660714	0.60989	0.60989	0.576271	0.59893	0.734807	0.562842	0.529101	0.544974	0.762431	0.556701	0.704301	0.738889	0.72043	0.756906	0.660714	0.450216	0.45082
Gal	OH	OAc	OAc	OTBS	0.662338	0.691824	0.765517	0.698113	0.689189	0.592814	0.662338	0.610778	0.714286	0.679012	0.724868	0.699482	0.622093	0.714286	0.628571	0.621469	0.685	0.607955	0.645349	0.630682	0.708995	0.616667	0.691824	0.630682	0.672956	0.867925	0.730263	0.765517	0.698113	0.698113	0.662338	0.672727	0.841772	0.63354	0.592814	0.610778	0.873418	0.622093	0.803681	0.847134	0.822086	0.867089	0.765517	0.492823	0.490991
Gal	OH	OAc	OAc	OTIPS	0.662338	0.691824	0.765517	0.698113	0.689189	0.592814	0.662338	0.610778	0.714286	0.679012	0.724868	0.699482	0.622093	0.714286	0.628571	0.621469	0.685	0.607955	0.645349	0.630682	0.708995	0.616667	0.691824	0.630682	0.672956	0.867925	0.730263	0.765517	0.698113	0.698113	0.662338	0.672727	0.841772	0.63354	0.592814	0.610778	0.873418	0.622093	0.803681	0.847134	0.822086	0.867089	0.765517	0.492823	0.490991
Gal	OH	OAc	OBn	OH	0.874016	0.901515	0.874016	0.909091	0.917355	0.771429	0.874016	0.792857	0.937008	0.881481	0.62963	0.606218	0.8	0.937008	0.804054	0.793333	0.595	0.778523	0.827586	0.805369	0.613757	0.784314	0.901515	0.805369	0.878788	0.754717	0.96	0.874016	0.909091	0.909091	0.874016	0.869565	0.727848	0.828358	0.771429	0.792857	0.759494	0.8	0.693252	0.732484	0.711656	0.764331	0.874016	0.606557	0.596939
Gal	OH	OAc	OBn	OAc	0.88189	0.909091	0.88189	0.916667	0.92562	0.778571	0.88189	0.8	0.944882	0.888889	0.634921	0.611399	0.806897	0.944882	0.810811	0.8	0.6	0.785235	0.834483	0.812081	0.619048	0.79085	0.909091	0.812081	0.886364	0.761006	0.968	0.88189	0.916667	0.916667	0.88189	0.876812	0.72327	0.835821	0.778571	0.8	0.754717	0.806897	0.699387	0.727848	0.717791	0.759494	0.88189	0.612022	0.602041
Gal	OH	OAc	OBn	OBn	0.88189	0.909091	0.88189	0.916667	0.92562	0.778571	0.88189	0.8	0.944882	0.888889	0.634921	0.611399	0.806897	0.944882	0.810811	0.8	0.6	0.785235	0.834483	0.812081	0.619048	0.79085	0.909091	0.812081	0.886364	0.761006	0.968	0.88189	0.916667	0.916667	0.88189	0.876812	0.72327	0.835821	0.778571	0.8	0.754717	0.806897	0.699387	0.727848	0.717791	0.759494	0.88189	0.612022	0.602041
Gal	OH	OAc	OBn	OBz	0.854962	0.939394	0.854962	0.94697	0.896	0.756944	0.854962	0.777778	0.916031	0.863309	0.621762	0.632124	0.834483	0.916031	0.789474	0.826667	0.62	0.764706	0.862069	0.79085	0.640212	0.816993	0.939394	0.79085	0.916667	0.786164	1	0.854962	0.94697	0.94697	0.854962	0.905797	0.748428	0.811594	0.756944	0.777778	0.779874	0.834483	0.723926	0.753165	0.742331	0.78481	0.854962	0.607527	0.622449
Gal	OH	OAc	OBn	OClAc	0.823529	0.864286	0.837037	0.871429	0.861538	0.731544	0.823529	0.751678	0.896296	0.846154	0.606061	0.59204	0.771242	0.896296	0.775641	0.765823	0.581731	0.845638	0.797386	0.872483	0.598985	0.849673	0.864286	0.872483	0.842857	0.730539	0.902985	0.837037	0.871429	0.871429	0.823529	0.823129	0.684524	0.783217	0.731544	0.751678	0.714286	0.771242	0.672515	0.688623	0.690058	0.718563	0.837037	0.625668	0.615
Gal	OH	OAc	OBn	OLev	0.835821	0.863309	0.835821	0.870504	0.875	0.741497	0.835821	0.761905	0.895522	0.940741	0.671958	0.59	0.769737	0.895522	0.858108	0.846667	0.635	0.75	0.796053	0.775641	0.656085	0.75625	0.863309	0.775641	0.841727	0.728916	0.916667	0.835821	0.870504	0.870504	0.835821	0.834483	0.692771	0.794326	0.741497	0.761905	0.722892	0.769737	0.670588	0.69697	0.688235	0.727273	0.835821	0.589474	0.637755
Gal	OH	OAc	OBn	NO2Bz	0.746667	0.821192	0.746667	0.827815	0.777778	0.679012	0.746667	0.697531	0.8	0.759494	0.566038	0.575472	0.748466	0.8	0.711765	0.733728	0.56621	0.690058	0.773006	0.71345	0.581731	0.736842	0.821192	0.71345	0.801325	0.702247	0.868056	0.746667	0.827815	0.827815	0.746667	0.807692	0.668539	0.724359	0.679012	0.697531	0.696629	0.748466	0.648352	0.672316	0.664835	0.700565	0.746667	0.558824	0.574766
Gal	OH	OAc	OBn	OPMB	0.811594	0.839161	0.811594	0.846154	0.848485	0.721854	0.811594	0.741722	0.869565	0.821918	0.693122	0.668394	0.75	0.869565	0.754717	0.873333	0.655	0.73125	0.775641	0.75625	0.585	0.737805	0.839161	0.75625	0.818182	0.711765	0.889706	0.811594	0.846154	0.846154	0.811594	0.812081	0.676471	0.772414	0.721854	0.741722	0.705882	0.75	0.655172	0.680473	0.672414	0.710059	0.811594	0.602094	0.593137
Gal	OH	OAc	OBn	OTBDPS	0.627119	0.653846	0.627119	0.659341	0.649123	0.57672	0.627119	0.592593	0.672316	0.643243	0.89418	0.865285	0.603093	0.672316	0.609137	0.595	0.845	0.590909	0.623711	0.611111	0.878307	0.59901	0.653846	0.611111	0.637363	0.807692	0.685714	0.627119	0.659341	0.659341	0.627119	0.647059	0.78453	0.612022	0.57672	0.592593	0.812155	0.603093	0.752688	0.788889	0.768817	0.80663	0.627119	0.489177	0.487705
Gal	OH	OAc	OBn	OTBS	0.720779	0.748428	0.720779	0.754717	0.75	0.646707	0.720779	0.664671	0.772727	0.734568	0.772487	0.746114	0.674419	0.772727	0.68	0.672316	0.73	0.659091	0.697674	0.681818	0.756614	0.666667	0.748428	0.681818	0.72956	0.924528	0.789474	0.720779	0.754717	0.754717	0.720779	0.727273	0.898734	0.689441	0.646707	0.664671	0.93038	0.674419	0.858896	0.904459	0.877301	0.924051	0.720779	0.535885	0.531532
Gal	OH	OAc	OBn	OTIPS	0.720779	0.748428	0.720779	0.754717	0.75	0.646707	0.720779	0.664671	0.772727	0.734568	0.772487	0.746114	0.674419	0.772727	0.68	0.672316	0.73	0.659091	0.697674	0.681818	0.756614	0.666667	0.748428	0.681818	0.72956	0.924528	0.789474	0.720779	0.754717	0.754717	0.720779	0.727273	0.898734	0.689441	0.646707	0.664671	0.93038	0.674419	0.858896	0.904459	0.877301	0.924051	0.720779	0.535885	0.531532
Gal	OH	OAc	OBz	OH	0.847328	0.931818	0.847328	0.939394	0.888	0.75	0.847328	0.770833	0.908397	0.856115	0.61658	0.626943	0.827586	0.908397	0.782895	0.82	0.615	0.75817	0.855172	0.784314	0.634921	0.810458	0.931818	0.784314	0.909091	0.779874	0.992	0.847328	0.939394	0.939394	0.847328	0.898551	0.753165	0.804348	0.75	0.770833	0.78481	0.827586	0.717791	0.757962	0.736196	0.789809	0.847328	0.602151	0.617347
Gal	OH	OAc	OBz	OAc	0.854962	0.939394	0.854962	0.94697	0.896	0.756944	0.854962	0.777778	0.916031	0.863309	0.621762	0.632124	0.834483	0.916031	0.789474	0.826667	0.62	0.764706	0.862069	0.79085	0.640212	0.816993	0.939394	0.79085	0.916667	0.786164	1	0.854962	0.94697	0.94697	0.854962	0.905797	0.748428	0.811594	0.756944	0.777778	0.779874	0.834483	0.723926	0.753165	0.742331	0.78481	0.854962	0.607527	0.622449
Gal	OH	OAc	OBz	OBn	0.854962	0.939394	0.854962	0.94697	0.896	0.756944	0.854962	0.777778	0.916031	0.863309	0.621762	0.632124	0.834483	0.916031	0.789474	0.826667	0.62	0.764706	0.862069	0.79085	0.640212	0.816993	0.939394	0.79085	0.916667	0.786164	1	0.854962	0.94697	0.94697	0.854962	0.905797	0.748428	0.811594	0.756944	0.777778	0.779874	0.834483	0.723926	0.753165	0.742331	0.78481	0.854962	0.607527	0.622449
Gal	OH	OAc	OBz	OBz	0.854962	0.939394	0.854962	0.94697	0.896	0.756944	0.854962	0.777778	0.916031	0.863309	0.621762	0.632124	0.834483	0.916031	0.789474	0.826667	0.62	0.764706	0.862069	0.79085	0.640212	0.816993	0.939394	0.79085	0.916667	0.786164	1	0.854962	0.94697	0.94697	0.854962	0.905797	0.748428	0.811594	0.756944	0.777778	0.779874	0.834483	0.723926	0.753165	0.742331	0.78481	0.854962	0.607527	0.622449
Gal	OH	OAc	OBz	OClAc	0.8	0.892857	0.81295	0.9	0.835821	0.712418	0.8	0.732026	0.870504	0.823129	0.594059	0.61194	0.797386	0.870504	0.75625	0.791139	0.600962	0.823529	0.823529	0.849673	0.619289	0.875817	0.892857	0.849673	0.871429	0.754491	0.932836	0.81295	0.9	0.9	0.8	0.85034	0.708333	0.761905	0.712418	0.732026	0.738095	0.797386	0.695906	0.712575	0.71345	0.742515	0.81295	0.621053	0.635
Gal	OH	OAc	OBz	OLev	0.811594	0.892086	0.811594	0.899281	0.848485	0.721854	0.811594	0.741722	0.869565	0.913669	0.658031	0.61	0.796053	0.869565	0.835526	0.873333	0.655	0.73125	0.822368	0.75625	0.677249	0.78125	0.892086	0.75625	0.870504	0.753012	0.94697	0.811594	0.899281	0.899281	0.811594	0.862069	0.716867	0.772414	0.721854	0.741722	0.746988	0.796053	0.694118	0.721212	0.711765	0.751515	0.811594	0.585492	0.658163
Gal	OH	OAc	OBz	NO2Bz	0.746667	0.821192	0.746667	0.827815	0.777778	0.679012	0.746667	0.697531	0.8	0.759494	0.566038	0.575472	0.748466	0.8	0.711765	0.733728	0.56621	0.690058	0.773006	0.71345	0.581731	0.736842	0.821192	0.71345	0.801325	0.702247	0.868056	0.746667	0.827815	0.827815	0.746667	0.807692	0.668539	0.724359	0.679012	0.697531	0.696629	0.748466	0.648352	0.672316	0.664835	0.700565	0.746667	0.558824	0.574766
Gal	OH	OAc	OBz	OPMB	0.788732	0.867133	0.788732	0.874126	0.823529	0.703226	0.788732	0.722581	0.84507	0.8	0.678756	0.689119	0.775641	0.84507	0.736196	0.9	0.675	0.713415	0.801282	0.737805	0.605	0.762195	0.867133	0.737805	0.846154	0.735294	0.919118	0.788732	0.874126	0.874126	0.788732	0.838926	0.7	0.751678	0.703226	0.722581	0.729412	0.775641	0.678161	0.704142	0.695402	0.733728	0.788732	0.597938	0.612745
Gal	OH	OAc	OBz	OTBDPS	0.61326	0.675824	0.61326	0.681319	0.634286	0.564767	0.61326	0.580311	0.657459	0.62963	0.875648	0.88601	0.623711	0.657459	0.597015	0.615	0.865	0.579208	0.64433	0.59901	0.899471	0.618812	0.675824	0.59901	0.659341	0.82967	0.708571	0.61326	0.681319	0.681319	0.61326	0.668449	0.80663	0.59893	0.564767	0.580311	0.834254	0.623711	0.774194	0.811111	0.790323	0.828729	0.61326	0.487179	0.504098
Gal	OH	OAc	OBz	OTBS	0.702532	0.773585	0.702532	0.779874	0.730263	0.631579	0.702532	0.649123	0.753165	0.716867	0.756477	0.766839	0.697674	0.753165	0.664804	0.694915	0.75	0.644444	0.72093	0.666667	0.777778	0.688889	0.773585	0.666667	0.754717	0.949686	0.815789	0.702532	0.779874	0.779874	0.702532	0.751515	0.924051	0.672727	0.631579	0.649123	0.955696	0.697674	0.883436	0.929936	0.90184	0.949367	0.702532	0.533019	0.54955
Gal	OH	OAc	OBz	OTIPS	0.702532	0.773585	0.702532	0.779874	0.730263	0.631579	0.702532	0.649123	0.753165	0.716867	0.756477	0.766839	0.697674	0.753165	0.664804	0.694915	0.75	0.644444	0.72093	0.666667	0.777778	0.688889	0.773585	0.666667	0.754717	0.949686	0.815789	0.702532	0.779874	0.779874	0.702532	0.751515	0.924051	0.672727	0.631579	0.649123	0.955696	0.697674	0.883436	0.929936	0.90184	0.949367	0.702532	0.533019	0.54955
Gal	OH	OAc	OClAc	OH	0.75	0.792857	0.888889	0.8	0.784615	0.66443	0.75	0.684564	0.822222	0.776224	0.555556	0.542289	0.705882	0.822222	0.711538	0.702532	0.533654	0.778523	0.732026	0.805369	0.548223	0.784314	0.792857	0.805369	0.771429	0.670659	0.828358	0.888889	0.8	0.8	0.75	0.755102	0.634731	0.713287	0.66443	0.684564	0.664671	0.705882	0.614035	0.638554	0.631579	0.668675	0.888889	0.572193	0.565
Gal	OH	OAc	OClAc	OAc	0.757353	0.8	0.896825	0.807143	0.792308	0.671141	0.757353	0.691275	0.82963	0.783217	0.560606	0.547264	0.712418	0.82963	0.717949	0.708861	0.538462	0.785235	0.738562	0.812081	0.553299	0.79085	0.8	0.812081	0.778571	0.676647	0.835821	0.896825	0.807143	0.807143	0.757353	0.761905	0.630952	0.72028	0.671141	0.691275	0.660714	0.712418	0.619883	0.634731	0.637427	0.664671	0.896825	0.57754	0.57
Gal	OH	OAc	OClAc	OBn	0.823529	0.864286	0.837037	0.871429	0.861538	0.731544	0.823529	0.751678	0.896296	0.846154	0.606061	0.59204	0.771242	0.896296	0.775641	0.765823	0.581731	0.845638	0.797386	0.872483	0.598985	0.849673	0.864286	0.872483	0.842857	0.730539	0.902985	0.837037	0.871429	0.871429	0.823529	0.823129	0.684524	0.783217	0.731544	0.751678	0.714286	0.771242	0.672515	0.688623	0.690058	0.718563	0.837037	0.625668	0.615
Gal	OH	OAc	OClAc	OBz	0.8	0.892857	0.81295	0.9	0.835821	0.712418	0.8	0.732026	0.870504	0.823129	0.594059	0.61194	0.797386	0.870504	0.75625	0.791139	0.600962	0.823529	0.823529	0.849673	0.619289	0.875817	0.892857	0.849673	0.871429	0.754491	0.932836	0.81295	0.9	0.9	0.8	0.85034	0.708333	0.761905	0.712418	0.732026	0.738095	0.797386	0.695906	0.712575	0.71345	0.742515	0.81295	0.621053	0.635
Gal	OH	OAc	OClAc	OClAc	0.757353	0.8	0.896825	0.807143	0.792308	0.671141	0.757353	0.691275	0.82963	0.783217	0.560606	0.547264	0.712418	0.82963	0.717949	0.708861	0.538462	0.785235	0.738562	0.812081	0.553299	0.79085	0.8	0.812081	0.778571	0.676647	0.835821	0.896825	0.807143	0.807143	0.757353	0.761905	0.630952	0.72028	0.671141	0.691275	0.660714	0.712418	0.619883	0.634731	0.637427	0.664671	0.896825	0.57754	0.57
Gal	OH	OAc	OClAc	OLev	0.72028	0.761905	0.849624	0.768707	0.751825	0.641026	0.72028	0.660256	0.788732	0.832168	0.59596	0.528846	0.68125	0.788732	0.762821	0.753165	0.572115	0.75	0.70625	0.775641	0.588832	0.75625	0.761905	0.775641	0.741497	0.649425	0.794326	0.849624	0.768707	0.768707	0.72028	0.727273	0.605714	0.686667	0.641026	0.660256	0.634286	0.68125	0.595506	0.609195	0.61236	0.637931	0.849624	0.556701	0.605
Gal	OH	OAc	OClAc	NO2Bz	0.704403	0.786164	0.71519	0.792453	0.732026	0.643275	0.704403	0.660819	0.765823	0.728916	0.542986	0.559091	0.719298	0.765823	0.685393	0.706215	0.550661	0.74269	0.74269	0.766082	0.564815	0.789474	0.786164	0.766082	0.767296	0.677419	0.816993	0.71519	0.792453	0.792453	0.704403	0.763636	0.636364	0.684848	0.643275	0.660819	0.663102	0.719298	0.626316	0.639785	0.642105	0.666667	0.71519	0.572115	0.587156
Gal	OH	OAc	OClAc	OPMB	0.761905	0.801325	0.773973	0.807947	0.794326	0.68125	0.761905	0.7	0.828767	0.785714	0.661616	0.646766	0.719512	0.828767	0.724551	0.835443	0.634615	0.7875	0.743902	0.8125	0.567308	0.792683	0.801325	0.8125	0.781457	0.685393	0.834483	0.773973	0.807947	0.807947	0.761905	0.765823	0.642458	0.727273	0.68125	0.7	0.670391	0.719512	0.631868	0.646067	0.648352	0.674157	0.773973	0.615385	0.605769
Gal	OH	OAc	OClAc	OTBDPS	0.548387	0.584211	0.636364	0.589474	0.566667	0.505051	0.548387	0.520202	0.6	0.57513	0.808081	0.791045	0.539604	0.6	0.546341	0.533654	0.774038	0.590909	0.559406	0.611111	0.80203	0.59901	0.584211	0.611111	0.568421	0.731579	0.603261	0.636364	0.589474	0.589474	0.548387	0.571429	0.7	0.536458	0.505051	0.520202	0.726316	0.539604	0.680412	0.703704	0.695876	0.721053	0.636364	0.46383	0.46371
Gal	OH	OAc	OClAc	OTBS	0.625767	0.664671	0.732026	0.670659	0.649682	0.5625	0.625767	0.579545	0.685185	0.652941	0.691919	0.676617	0.6	0.685185	0.606557	0.6	0.663462	0.659091	0.622222	0.681818	0.685279	0.666667	0.664671	0.681818	0.646707	0.832335	0.689441	0.732026	0.670659	0.670659	0.625767	0.637931	0.796407	0.6	0.5625	0.579545	0.826347	0.6	0.77193	0.801205	0.789474	0.820359	0.732026	0.507042	0.504425
Gal	OH	OAc	OClAc	OTIPS	0.625767	0.664671	0.732026	0.670659	0.649682	0.5625	0.625767	0.579545	0.685185	0.652941	0.691919	0.676617	0.6	0.685185	0.606557	0.6	0.663462	0.659091	0.622222	0.681818	0.685279	0.666667	0.664671	0.681818	0.646707	0.832335	0.689441	0.732026	0.670659	0.670659	0.625767	0.637931	0.796407	0.6	0.5625	0.579545	0.826347	0.6	0.77193	0.801205	0.789474	0.820359	0.732026	0.507042	0.504425
Gal	OH	OAc	OLev	OH	0.768657	0.798561	0.896	0.805755	0.804688	0.680272	0.768657	0.70068	0.828358	0.874074	0.624339	0.545	0.710526	0.828358	0.797297	0.786667	0.59	0.692308	0.736842	0.717949	0.608466	0.7	0.798561	0.717949	0.776978	0.674699	0.848485	0.896	0.805755	0.805755	0.768657	0.772414	0.638554	0.730496	0.680272	0.70068	0.668675	0.710526	0.617647	0.642424	0.635294	0.672727	0.896	0.542105	0.591837
Gal	OH	OAc	OLev	OAc	0.768657	0.798561	0.896	0.805755	0.804688	0.680272	0.768657	0.70068	0.828358	0.874074	0.624339	0.545	0.710526	0.828358	0.797297	0.786667	0.59	0.692308	0.736842	0.717949	0.608466	0.7	0.798561	0.717949	0.776978	0.674699	0.848485	0.896	0.805755	0.805755	0.768657	0.772414	0.638554	0.730496	0.680272	0.70068	0.668675	0.710526	0.617647	0.642424	0.635294	0.672727	0.896	0.542105	0.591837
Gal	OH	OAc	OLev	OBn	0.835821	0.863309	0.835821	0.870504	0.875	0.741497	0.835821	0.761905	0.895522	0.940741	0.671958	0.59	0.769737	0.895522	0.858108	0.846667	0.635	0.75	0.796053	0.775641	0.656085	0.75625	0.863309	0.775641	0.841727	0.728916	0.916667	0.835821	0.870504	0.870504	0.835821	0.834483	0.692771	0.794326	0.741497	0.761905	0.722892	0.769737	0.670588	0.69697	0.688235	0.727273	0.835821	0.589474	0.637755
Gal	OH	OAc	OLev	OBz	0.811594	0.892086	0.811594	0.899281	0.848485	0.721854	0.811594	0.741722	0.869565	0.913669	0.658031	0.61	0.796053	0.869565	0.835526	0.873333	0.655	0.73125	0.822368	0.75625	0.677249	0.78125	0.892086	0.75625	0.870504	0.753012	0.94697	0.811594	0.899281	0.899281	0.811594	0.862069	0.716867	0.772414	0.721854	0.741722	0.746988	0.796053	0.694118	0.721212	0.711765	0.751515	0.811594	0.585492	0.658163
Gal	OH	OAc	OLev	OClAc	0.72028	0.761905	0.849624	0.768707	0.751825	0.641026	0.72028	0.660256	0.788732	0.832168	0.59596	0.528846	0.68125	0.788732	0.762821	0.753165	0.572115	0.75	0.70625	0.775641	0.588832	0.75625	0.761905	0.775641	0.741497	0.649425	0.794326	0.849624	0.768707	0.768707	0.72028	0.727273	0.605714	0.686667	0.641026	0.660256	0.634286	0.68125	0.595506	0.609195	0.61236	0.637931	0.849624	0.556701	0.605
Gal	OH	OAc	OLev	OLev	0.768657	0.798561	0.896	0.805755	0.804688	0.680272	0.768657	0.70068	0.828358	0.874074	0.624339	0.545	0.710526	0.828358	0.797297	0.786667	0.59	0.692308	0.736842	0.717949	0.608466	0.7	0.798561	0.717949	0.776978	0.674699	0.848485	0.896	0.805755	0.805755	0.768657	0.772414	0.638554	0.730496	0.680272	0.70068	0.668675	0.710526	0.617647	0.642424	0.635294	0.672727	0.896	0.542105	0.591837
Gal	OH	OAc	OLev	NO2Bz	0.713376	0.78481	0.713376	0.791139	0.741722	0.650888	0.713376	0.668639	0.764331	0.803797	0.599057	0.557078	0.717647	0.764331	0.752941	0.775148	0.598174	0.662921	0.741176	0.685393	0.615385	0.707865	0.78481	0.685393	0.765823	0.675676	0.827815	0.713376	0.791139	0.791139	0.713376	0.773006	0.643243	0.693252	0.650888	0.668639	0.67027	0.717647	0.624339	0.646739	0.640212	0.673913	0.713376	0.540284	0.607477
Gal	OH	OAc	OLev	OPMB	0.772414	0.8	0.772414	0.806667	0.805755	0.689873	0.772414	0.708861	0.827586	0.869863	0.730159	0.645	0.717791	0.827586	0.798742	0.92	0.69	0.700599	0.742331	0.724551	0.62	0.707602	0.8	0.724551	0.78	0.683616	0.846154	0.772414	0.806667	0.806667	0.772414	0.775641	0.649718	0.736842	0.689873	0.708861	0.677966	0.717791	0.629834	0.653409	0.646409	0.681818	0.772414	0.580808	0.627451
Gal	OH	OAc	OLev	OTBDPS	0.559783	0.587302	0.64	0.592593	0.578652	0.515306	0.559783	0.530612	0.603261	0.637838	0.888889	0.795	0.542289	0.603261	0.604061	0.59	0.84	0.531707	0.562189	0.55122	0.873016	0.54067	0.587302	0.55122	0.571429	0.73545	0.615385	0.64	0.592593	0.592593	0.559783	0.582474	0.703704	0.547368	0.515306	0.530612	0.730159	0.542289	0.683938	0.707447	0.699482	0.724868	0.64	0.441176	0.483607
Gal	OH	OAc	OLev	OTBS	0.639752	0.668675	0.736842	0.674699	0.664516	0.574713	0.639752	0.591954	0.689441	0.728395	0.767196	0.68	0.603352	0.689441	0.674286	0.666667	0.725	0.590164	0.625698	0.612022	0.751323	0.59893	0.668675	0.612022	0.650602	0.837349	0.704403	0.736842	0.674699	0.674699	0.639752	0.651163	0.801205	0.613095	0.574713	0.591954	0.831325	0.603352	0.776471	0.806061	0.794118	0.825301	0.736842	0.481481	0.527027
Gal	OH	OAc	OLev	OTIPS	0.639752	0.668675	0.736842	0.674699	0.664516	0.574713	0.639752	0.591954	0.689441	0.728395	0.767196	0.68	0.603352	0.689441	0.674286	0.666667	0.725	0.590164	0.625698	0.612022	0.751323	0.59893	0.668675	0.612022	0.650602	0.837349	0.704403	0.736842	0.674699	0.674699	0.639752	0.651163	0.801205	0.613095	0.574713	0.591954	0.831325	0.603352	0.776471	0.806061	0.794118	0.825301	0.736842	0.481481	0.527027
Gal	OH	OAc	NO2Bz	OH	0.74	0.81457	0.74	0.821192	0.770833	0.67284	0.74	0.691358	0.793333	0.753165	0.561321	0.570755	0.742331	0.793333	0.705882	0.727811	0.561644	0.684211	0.766871	0.707602	0.576923	0.730994	0.81457	0.707602	0.794702	0.696629	0.861111	0.74	0.821192	0.821192	0.74	0.801282	0.672316	0.717949	0.67284	0.691358	0.700565	0.742331	0.642857	0.676136	0.659341	0.704545	0.74	0.553922	0.570093
Gal	OH	OAc	NO2Bz	OAc	0.746667	0.821192	0.746667	0.827815	0.777778	0.679012	0.746667	0.697531	0.8	0.759494	0.566038	0.575472	0.748466	0.8	0.711765	0.733728	0.56621	0.690058	0.773006	0.71345	0.581731	0.736842	0.821192	0.71345	0.801325	0.702247	0.868056	0.746667	0.827815	0.827815	0.746667	0.807692	0.668539	0.724359	0.679012	0.697531	0.696629	0.748466	0.648352	0.672316	0.664835	0.700565	0.746667	0.558824	0.574766
Gal	OH	OAc	NO2Bz	OBn	0.746667	0.821192	0.746667	0.827815	0.777778	0.679012	0.746667	0.697531	0.8	0.759494	0.566038	0.575472	0.748466	0.8	0.711765	0.733728	0.56621	0.690058	0.773006	0.71345	0.581731	0.736842	0.821192	0.71345	0.801325	0.702247	0.868056	0.746667	0.827815	0.827815	0.746667	0.807692	0.668539	0.724359	0.679012	0.697531	0.696629	0.748466	0.648352	0.672316	0.664835	0.700565	0.746667	0.558824	0.574766
Gal	OH	OAc	NO2Bz	OBz	0.746667	0.821192	0.746667	0.827815	0.777778	0.679012	0.746667	0.697531	0.8	0.759494	0.566038	0.575472	0.748466	0.8	0.711765	0.733728	0.56621	0.690058	0.773006	0.71345	0.581731	0.736842	0.821192	0.71345	0.801325	0.702247	0.868056	0.746667	0.827815	0.827815	0.746667	0.807692	0.668539	0.724359	0.679012	0.697531	0.696629	0.748466	0.648352	0.672316	0.664835	0.700565	0.746667	0.558824	0.574766
Gal	OH	OAc	NO2Bz	OClAc	0.704403	0.786164	0.71519	0.792453	0.732026	0.643275	0.704403	0.660819	0.765823	0.728916	0.542986	0.559091	0.719298	0.765823	0.685393	0.706215	0.550661	0.74269	0.74269	0.766082	0.564815	0.789474	0.786164	0.766082	0.767296	0.677419	0.816993	0.71519	0.792453	0.792453	0.704403	0.763636	0.636364	0.684848	0.643275	0.660819	0.663102	0.719298	0.626316	0.639785	0.642105	0.666667	0.71519	0.572115	0.587156
Gal	OH	OAc	NO2Bz	OLev	0.713376	0.78481	0.713376	0.791139	0.741722	0.650888	0.713376	0.668639	0.764331	0.803797	0.599057	0.557078	0.717647	0.764331	0.752941	0.775148	0.598174	0.662921	0.741176	0.685393	0.615385	0.707865	0.78481	0.685393	0.765823	0.675676	0.827815	0.713376	0.791139	0.791139	0.713376	0.773006	0.643243	0.693252	0.650888	0.668639	0.67027	0.717647	0.624339	0.646739	0.640212	0.673913	0.713376	0.540284	0.607477
Gal	OH	OAc	NO2Bz	NO2Bz	0.746667	0.821192	0.746667	0.827815	0.777778	0.679012	0.746667	0.697531	0.8	0.759494	0.566038	0.575472	0.748466	0.8	0.711765	0.733728	0.56621	0.690058	0.773006	0.71345	0.581731	0.736842	0.821192	0.71345	0.801325	0.702247	0.868056	0.746667	0.827815	0.827815	0.746667	0.807692	0.668539	0.724359	0.679012	0.697531	0.696629	0.748466	0.648352	0.672316	0.664835	0.700565	0.746667	0.558824	0.574766
Gal	OH	OAc	NO2Bz	OPMB	0.695652	0.765432	0.695652	0.771605	0.722581	0.635838	0.695652	0.653179	0.745342	0.710059	0.617925	0.627358	0.701149	0.745342	0.668508	0.798817	0.616438	0.648352	0.724138	0.67033	0.552511	0.692308	0.765432	0.67033	0.746914	0.661376	0.806452	0.695652	0.771605	0.771605	0.695652	0.754491	0.62963	0.676647	0.635838	0.653179	0.656085	0.701149	0.611399	0.632979	0.626943	0.659574	0.695652	0.551887	0.567568
Gal	OH	OAc	NO2Bz	OTBDPS	0.555	0.61194	0.555	0.616915	0.572165	0.521327	0.555	0.535545	0.595	0.572115	0.79717	0.806604	0.575472	0.595	0.552511	0.561644	0.789954	0.536364	0.59434	0.554545	0.817308	0.572727	0.61194	0.554545	0.597015	0.751244	0.639175	0.555	0.616915	0.616915	0.555	0.614634	0.73	0.55122	0.521327	0.535545	0.755	0.575472	0.702439	0.733668	0.717073	0.75	0.555	0.456349	0.473282
Gal	OH	OAc	NO2Bz	OTBS	0.627119	0.691011	0.627119	0.696629	0.649123	0.57672	0.627119	0.592593	0.672316	0.643243	0.688679	0.698113	0.636842	0.672316	0.609137	0.627551	0.684932	0.590909	0.657895	0.611111	0.706731	0.631313	0.691011	0.611111	0.674157	0.848315	0.725146	0.627119	0.696629	0.696629	0.627119	0.68306	0.824859	0.612022	0.57672	0.592593	0.853107	0.636842	0.791209	0.829545	0.807692	0.847458	0.627119	0.495652	0.5125
Gal	OH	OAc	NO2Bz	OTIPS	0.627119	0.691011	0.627119	0.696629	0.649123	0.57672	0.627119	0.592593	0.672316	0.643243	0.688679	0.698113	0.636842	0.672316	0.609137	0.627551	0.684932	0.590909	0.657895	0.611111	0.706731	0.631313	0.691011	0.611111	0.674157	0.848315	0.725146	0.627119	0.696629	0.696629	0.627119	0.68306	0.824859	0.612022	0.57672	0.592593	0.853107	0.636842	0.791209	0.829545	0.807692	0.847458	0.627119	0.495652	0.5125
Gal	OH	OAc	OPMB	OH	0.804348	0.832168	0.804348	0.839161	0.840909	0.715232	0.804348	0.735099	0.862319	0.815068	0.687831	0.663212	0.74359	0.862319	0.748428	0.866667	0.65	0.725	0.769231	0.75	0.58	0.731707	0.832168	0.75	0.811189	0.705882	0.882353	0.804348	0.839161	0.839161	0.804348	0.805369	0.680473	0.765517	0.715232	0.735099	0.710059	0.74359	0.649425	0.684524	0.666667	0.714286	0.804348	0.596859	0.588235
Gal	OH	OAc	OPMB	OAc	0.811594	0.839161	0.811594	0.846154	0.848485	0.721854	0.811594	0.741722	0.869565	0.821918	0.693122	0.668394	0.75	0.869565	0.754717	0.873333	0.655	0.73125	0.775641	0.75625	0.585	0.737805	0.839161	0.75625	0.818182	0.711765	0.889706	0.811594	0.846154	0.846154	0.811594	0.812081	0.676471	0.772414	0.721854	0.741722	0.705882	0.75	0.655172	0.680473	0.672414	0.710059	0.811594	0.602094	0.593137
Gal	OH	OAc	OPMB	OBn	0.811594	0.839161	0.811594	0.846154	0.848485	0.721854	0.811594	0.741722	0.869565	0.821918	0.693122	0.668394	0.75	0.869565	0.754717	0.873333	0.655	0.73125	0.775641	0.75625	0.585	0.737805	0.839161	0.75625	0.818182	0.711765	0.889706	0.811594	0.846154	0.846154	0.811594	0.812081	0.676471	0.772414	0.721854	0.741722	0.705882	0.75	0.655172	0.680473	0.672414	0.710059	0.811594	0.602094	0.593137
Gal	OH	OAc	OPMB	OBz	0.788732	0.867133	0.788732	0.874126	0.823529	0.703226	0.788732	0.722581	0.84507	0.8	0.678756	0.689119	0.775641	0.84507	0.736196	0.9	0.675	0.713415	0.801282	0.737805	0.605	0.762195	0.867133	0.737805	0.846154	0.735294	0.919118	0.788732	0.874126	0.874126	0.788732	0.838926	0.7	0.751678	0.703226	0.722581	0.729412	0.775641	0.678161	0.704142	0.695402	0.733728	0.788732	0.597938	0.612745
Gal	OH	OAc	OPMB	OClAc	0.761905	0.801325	0.773973	0.807947	0.794326	0.68125	0.761905	0.7	0.828767	0.785714	0.661616	0.646766	0.719512	0.828767	0.724551	0.835443	0.634615	0.7875	0.743902	0.8125	0.567308	0.792683	0.801325	0.8125	0.781457	0.685393	0.834483	0.773973	0.807947	0.807947	0.761905	0.765823	0.642458	0.727273	0.68125	0.7	0.670391	0.719512	0.631868	0.646067	0.648352	0.674157	0.773973	0.615385	0.605769
Gal	OH	OAc	OPMB	OLev	0.772414	0.8	0.772414	0.806667	0.805755	0.689873	0.772414	0.708861	0.827586	0.869863	0.730159	0.645	0.717791	0.827586	0.798742	0.92	0.69	0.700599	0.742331	0.724551	0.62	0.707602	0.8	0.724551	0.78	0.683616	0.846154	0.772414	0.806667	0.806667	0.772414	0.775641	0.649718	0.736842	0.689873	0.708861	0.677966	0.717791	0.629834	0.653409	0.646409	0.681818	0.772414	0.580808	0.627451
Gal	OH	OAc	OPMB	NO2Bz	0.695652	0.765432	0.695652	0.771605	0.722581	0.635838	0.695652	0.653179	0.745342	0.710059	0.617925	0.627358	0.701149	0.745342	0.668508	0.798817	0.616438	0.648352	0.724138	0.67033	0.552511	0.692308	0.765432	0.67033	0.746914	0.661376	0.806452	0.695652	0.771605	0.771605	0.695652	0.754491	0.62963	0.676647	0.635838	0.653179	0.656085	0.701149	0.611399	0.632979	0.626943	0.659574	0.695652	0.551887	0.567568
Gal	OH	OAc	OPMB	OPMB	0.811594	0.839161	0.811594	0.846154	0.848485	0.721854	0.811594	0.741722	0.869565	0.821918	0.693122	0.668394	0.75	0.869565	0.754717	0.873333	0.655	0.73125	0.775641	0.75625	0.585	0.737805	0.839161	0.75625	0.818182	0.711765	0.889706	0.811594	0.846154	0.846154	0.811594	0.812081	0.676471	0.772414	0.721854	0.741722	0.705882	0.75	0.655172	0.680473	0.672414	0.710059	0.811594	0.602094	0.593137
Gal	OH	OAc	OPMB	OTBDPS	0.590426	0.61658	0.590426	0.621762	0.60989	0.545	0.590426	0.56	0.632979	0.607143	0.952381	0.92228	0.570732	0.632979	0.576923	0.65	0.9	0.559809	0.590244	0.578947	0.83	0.568075	0.61658	0.578947	0.601036	0.761658	0.645161	0.590426	0.621762	0.621762	0.590426	0.611111	0.739583	0.57732	0.545	0.56	0.765625	0.570732	0.71066	0.743455	0.725888	0.760417	0.590426	0.485356	0.484127
Gal	OH	OAc	OPMB	OTBS	0.672727	0.7	0.672727	0.705882	0.698113	0.606742	0.672727	0.623596	0.721212	0.687861	0.830688	0.803109	0.63388	0.721212	0.639785	0.734463	0.785	0.620321	0.655738	0.641711	0.715	0.628272	0.7	0.641711	0.682353	0.864706	0.736196	0.672727	0.705882	0.705882	0.672727	0.681818	0.840237	0.645349	0.606742	0.623596	0.869822	0.63388	0.804598	0.845238	0.821839	0.863905	0.672727	0.529954	0.526087
Gal	OH	OAc	OPMB	OTIPS	0.672727	0.7	0.672727	0.705882	0.698113	0.606742	0.672727	0.623596	0.721212	0.687861	0.830688	0.803109	0.63388	0.721212	0.639785	0.734463	0.785	0.620321	0.655738	0.641711	0.715	0.628272	0.7	0.641711	0.682353	0.864706	0.736196	0.672727	0.705882	0.705882	0.672727	0.681818	0.840237	0.645349	0.606742	0.623596	0.869822	0.63388	0.804598	0.845238	0.821839	0.863905	0.672727	0.529954	0.526087
Gal	OH	OAc	OTBDPS	OH	0.550562	0.579235	0.623529	0.576087	0.569767	0.505263	0.550562	0.521053	0.586592	0.561497	0.811518	0.803109	0.52551	0.595506	0.532663	0.519802	0.767327	0.515	0.545918	0.535	0.795812	0.52451	0.579235	0.535	0.554348	0.722826	0.59887	0.623529	0.576087	0.576087	0.550562	0.566138	0.757062	0.538043	0.505263	0.521053	0.736264	0.52551	0.697297	0.703297	0.695187	0.730769	0.623529	0.431034	0.426829
Gal	OH	OAc	OTBDPS	OAc	0.569832	0.606557	0.652941	0.603261	0.589595	0.52356	0.569832	0.539267	0.614525	0.588235	0.837696	0.819588	0.55102	0.623596	0.557789	0.544554	0.792079	0.54	0.571429	0.56	0.82199	0.54902	0.606557	0.56	0.581522	0.75	0.627119	0.652941	0.603261	0.603261	0.569832	0.592593	0.736264	0.556757	0.52356	0.539267	0.754098	0.55102	0.715054	0.721311	0.721925	0.748634	0.652941	0.446352	0.447154
Gal	OH	OAc	OTBDPS	OBn	0.623596	0.650273	0.614525	0.646739	0.645349	0.573684	0.623596	0.589474	0.659218	0.631016	0.879581	0.860825	0.591837	0.668539	0.59799	0.584158	0.831683	0.58	0.612245	0.6	0.863874	0.588235	0.650273	0.6	0.625	0.793478	0.672316	0.614525	0.646739	0.646739	0.623596	0.634921	0.790055	0.608696	0.573684	0.589474	0.797814	0.591837	0.758065	0.765027	0.764706	0.79235	0.614525	0.487069	0.479675
Gal	OH	OAc	OTBDPS	OBz	0.606557	0.677596	0.606557	0.673913	0.627119	0.558974	0.606557	0.574359	0.650273	0.623037	0.866667	0.886598	0.617347	0.659341	0.591133	0.608911	0.856436	0.573529	0.637755	0.593137	0.890052	0.612745	0.677596	0.593137	0.652174	0.820652	0.700565	0.606557	0.673913	0.673913	0.606557	0.661376	0.807692	0.592593	0.558974	0.574359	0.825137	0.617347	0.784946	0.79235	0.791444	0.819672	0.606557	0.483051	0.5
Gal	OH	OAc	OTBDPS	OClAc	0.542553	0.586387	0.629213	0.583333	0.56044	0.5	0.542553	0.515	0.593583	0.569231	0.8	0.792079	0.534314	0.602151	0.541063	0.528571	0.766667	0.585	0.553922	0.605	0.79397	0.593137	0.586387	0.605	0.5625	0.723958	0.596774	0.629213	0.583333	0.583333	0.542553	0.565657	0.701571	0.530928	0.5	0.515	0.71875	0.534314	0.690722	0.6875	0.697436	0.713542	0.629213	0.459916	0.46
Gal	OH	OAc	OTBDPS	OLev	0.548387	0.584211	0.627119	0.581152	0.566667	0.505051	0.548387	0.520202	0.591398	0.625668	0.874346	0.791045	0.53202	0.6	0.592965	0.579208	0.826733	0.521739	0.551724	0.541063	0.858639	0.530806	0.584211	0.541063	0.560209	0.722513	0.603261	0.627119	0.581152	0.581152	0.548387	0.571429	0.708995	0.536458	0.505051	0.520202	0.726316	0.53202	0.689119	0.694737	0.695876	0.721053	0.627119	0.433333	0.47561
Gal	OH	OAc	OTBDPS	NO2Bz	0.549505	0.613861	0.549505	0.610837	0.566327	0.516432	0.549505	0.530516	0.589109	0.566667	0.78972	0.807512	0.570093	0.597015	0.547511	0.556561	0.782805	0.531532	0.588785	0.54955	0.809524	0.567568	0.613861	0.54955	0.591133	0.743842	0.632653	0.549505	0.610837	0.610837	0.549505	0.608696	0.731343	0.545894	0.516432	0.530516	0.747525	0.570093	0.712195	0.717822	0.718447	0.742574	0.549505	0.452756	0.469697
Gal	OH	OAc	OTBDPS	OPMB	0.584211	0.618557	0.584211	0.615385	0.603261	0.539604	0.584211	0.554455	0.626316	0.60101	0.942408	0.92268	0.565217	0.634921	0.571429	0.643564	0.891089	0.554502	0.584541	0.57346	0.821782	0.562791	0.618557	0.57346	0.594872	0.753846	0.638298	0.584211	0.615385	0.615385	0.584211	0.605	0.740933	0.571429	0.539604	0.554455	0.757732	0.565217	0.720812	0.726804	0.727273	0.752577	0.584211	0.481328	0.480315
Gal	OH	OAc	OTBDPS	OTBDPS	0.547486	0.576087	0.619883	0.572973	0.566474	0.502618	0.547486	0.518325	0.583333	0.558511	0.807292	0.798969	0.522843	0.592179	0.53	0.517241	0.763547	0.512438	0.543147	0.532338	0.791667	0.521951	0.576087	0.532338	0.551351	0.718919	0.595506	0.619883	0.572973	0.572973	0.547486	0.563158	0.752809	0.535135	0.502618	0.518325	0.73224	0.522843	0.693548	0.699454	0.691489	0.726776	0.619883	0.429185	0.425101
Gal	OH	OAc	OTBDPS	OTBS	0.547486	0.576087	0.619883	0.572973	0.566474	0.502618	0.547486	0.518325	0.583333	0.558511	0.807292	0.798969	0.522843	0.592179	0.53	0.517241	0.763547	0.512438	0.543147	0.532338	0.791667	0.521951	0.576087	0.532338	0.551351	0.718919	0.595506	0.619883	0.572973	0.572973	0.547486	0.563158	0.752809	0.535135	0.502618	0.518325	0.73224	0.522843	0.693548	0.699454	0.691489	0.726776	0.619883	0.429185	0.425101
Gal	OH	OAc	OTBDPS	OTIPS	0.547486	0.576087	0.619883	0.572973	0.566474	0.502618	0.547486	0.518325	0.583333	0.558511	0.807292	0.798969	0.522843	0.592179	0.53	0.517241	0.763547	0.512438	0.543147	0.532338	0.791667	0.521951	0.576087	0.532338	0.551351	0.718919	0.595506	0.619883	0.572973	0.572973	0.547486	0.563158	0.752809	0.535135	0.502618	0.518325	0.73224	0.522843	0.693548	0.699454	0.691489	0.726776	0.619883	0.429185	0.425101
Gal	OH	OAc	OTBS	OH	0.632258	0.6625	0.721088	0.658385	0.657718	0.565476	0.632258	0.583333	0.673077	0.640244	0.691099	0.683938	0.586207	0.683871	0.59322	0.586592	0.653465	0.573034	0.609195	0.595506	0.675393	0.582418	0.6625	0.595506	0.63354	0.826087	0.688312	0.721088	0.658385	0.658385	0.632258	0.634731	0.87013	0.604938	0.565476	0.583333	0.842767	0.586207	0.796296	0.805031	0.792683	0.836478	0.721088	0.471429	0.464286
Gal	OH	OAc	OTBS	OAc	0.653846	0.69375	0.755102	0.689441	0.68	0.585799	0.653846	0.60355	0.705128	0.670732	0.717277	0.701031	0.614943	0.716129	0.621469	0.614525	0.678218	0.601124	0.637931	0.623596	0.701571	0.60989	0.69375	0.623596	0.664596	0.857143	0.720779	0.755102	0.689441	0.689441	0.653846	0.664671	0.842767	0.625767	0.585799	0.60355	0.8625	0.614943	0.815951	0.825	0.823171	0.85625	0.755102	0.488152	0.486607
Gal	OH	OAc	OTBS	OBn	0.716129	0.74375	0.705128	0.73913	0.744966	0.642857	0.716129	0.660714	0.75641	0.719512	0.759162	0.742268	0.66092	0.767742	0.666667	0.659218	0.717822	0.646067	0.683908	0.668539	0.743455	0.653846	0.74375	0.668539	0.714286	0.906832	0.772727	0.705128	0.73913	0.73913	0.716129	0.712575	0.905063	0.685185	0.642857	0.660714	0.9125	0.66092	0.865031	0.875	0.871951	0.90625	0.705128	0.533333	0.522321
Gal	OH	OAc	OTBS	OBz	0.69375	0.775	0.69375	0.770186	0.720779	0.624277	0.69375	0.641618	0.74375	0.708333	0.748718	0.768041	0.689655	0.754717	0.657459	0.687151	0.742574	0.637363	0.712644	0.659341	0.769634	0.681319	0.775	0.659341	0.745342	0.937888	0.805195	0.69375	0.770186	0.770186	0.69375	0.742515	0.924528	0.664671	0.624277	0.641618	0.94375	0.689655	0.895706	0.90625	0.902439	0.9375	0.69375	0.528037	0.544643
Gal	OH	OAc	OTBS	OClAc	0.618182	0.666667	0.722581	0.662722	0.641509	0.55618	0.618182	0.573034	0.676829	0.645349	0.685	0.678218	0.593407	0.687117	0.6	0.593583	0.657143	0.651685	0.615385	0.674157	0.678392	0.659341	0.666667	0.674157	0.639053	0.822485	0.680982	0.722581	0.662722	0.662722	0.618182	0.630682	0.797619	0.593023	0.55618	0.573034	0.816568	0.593407	0.783626	0.781065	0.790698	0.810651	0.722581	0.502326	0.5
Gal	OH	OAc	OTBS	OLev	0.625767	0.664671	0.720779	0.660714	0.649682	0.5625	0.625767	0.579545	0.674847	0.713415	0.753927	0.676617	0.59116	0.685185	0.661017	0.653631	0.712871	0.578378	0.61326	0.6	0.73822	0.587302	0.664671	0.6	0.636905	0.821429	0.689441	0.720779	0.660714	0.660714	0.625767	0.637931	0.807229	0.6	0.5625	0.579545	0.826347	0.59116	0.782353	0.790419	0.789474	0.820359	0.720779	0.472477	0.517857
Gal	OH	OAc	OTBS	NO2Bz	0.620112	0.692737	0.620112	0.688889	0.641618	0.570681	0.620112	0.586387	0.664804	0.636364	0.682243	0.699531	0.630208	0.674157	0.603015	0.621212	0.678733	0.585	0.651042	0.605	0.7	0.625	0.692737	0.605	0.666667	0.838889	0.716763	0.620112	0.688889	0.688889	0.620112	0.675676	0.825843	0.605405	0.570681	0.586387	0.843575	0.630208	0.802198	0.810056	0.808743	0.837989	0.620112	0.491379	0.508264
Gal	OH	OAc	OTBS	OPMB	0.664671	0.701754	0.664671	0.697674	0.689441	0.6	0.664671	0.616667	0.712575	0.68	0.82199	0.804124	0.627027	0.722892	0.632979	0.726257	0.777228	0.613757	0.648649	0.634921	0.707921	0.621762	0.701754	0.634921	0.674419	0.854651	0.727273	0.664671	0.697674	0.697674	0.664671	0.674157	0.841176	0.637931	0.6	0.616667	0.859649	0.627027	0.816092	0.824561	0.822857	0.853801	0.664671	0.525114	0.521552
Gal	OH	OAc	OTBS	OTBDPS	0.547486	0.576087	0.619883	0.572973	0.566474	0.502618	0.547486	0.518325	0.583333	0.558511	0.807292	0.798969	0.522843	0.592179	0.53	0.517241	0.763547	0.512438	0.543147	0.532338	0.791667	0.521951	0.576087	0.532338	0.551351	0.718919	0.595506	0.619883	0.572973	0.572973	0.547486	0.563158	0.752809	0.535135	0.502618	0.518325	0.73224	0.522843	0.693548	0.699454	0.691489	0.726776	0.619883	0.429185	0.425101
Gal	OH	OAc	OTBS	OTBS	0.628205	0.658385	0.716216	0.654321	0.653333	0.56213	0.628205	0.579882	0.66879	0.636364	0.6875	0.680412	0.582857	0.679487	0.589888	0.583333	0.650246	0.569832	0.605714	0.592179	0.671875	0.579235	0.658385	0.592179	0.62963	0.820988	0.683871	0.716216	0.654321	0.654321	0.628205	0.630952	0.864516	0.601227	0.56213	0.579882	0.8375	0.582857	0.791411	0.8	0.787879	0.83125	0.716216	0.469194	0.462222
Gal	OH	OAc	OTBS	OTIPS	0.628205	0.658385	0.716216	0.654321	0.653333	0.56213	0.628205	0.579882	0.66879	0.636364	0.6875	0.680412	0.582857	0.679487	0.589888	0.583333	0.650246	0.569832	0.605714	0.592179	0.671875	0.579235	0.658385	0.592179	0.62963	0.820988	0.683871	0.716216	0.654321	0.654321	0.628205	0.630952	0.864516	0.601227	0.56213	0.579882	0.8375	0.582857	0.791411	0.8	0.787879	0.83125	0.716216	0.469194	0.462222
Gal	OH	OAc	OTIPS	OH	0.632258	0.6625	0.721088	0.658385	0.657718	0.565476	0.632258	0.583333	0.673077	0.640244	0.691099	0.683938	0.586207	0.683871	0.59322	0.586592	0.653465	0.573034	0.609195	0.595506	0.675393	0.582418	0.6625	0.595506	0.63354	0.826087	0.688312	0.721088	0.658385	0.658385	0.632258	0.634731	0.87013	0.604938	0.565476	0.583333	0.842767	0.586207	0.796296	0.805031	0.792683	0.836478	0.721088	0.471429	0.464286
Gal	OH	OAc	OTIPS	OAc	0.653846	0.69375	0.755102	0.689441	0.68	0.585799	0.653846	0.60355	0.705128	0.670732	0.717277	0.701031	0.614943	0.716129	0.621469	0.614525	0.678218	0.601124	0.637931	0.623596	0.701571	0.60989	0.69375	0.623596	0.664596	0.857143	0.720779	0.755102	0.689441	0.689441	0.653846	0.664671	0.842767	0.625767	0.585799	0.60355	0.8625	0.614943	0.815951	0.825	0.823171	0.85625	0.755102	0.488152	0.486607
Gal	OH	OAc	OTIPS	OBn	0.716129	0.74375	0.705128	0.73913	0.744966	0.642857	0.716129	0.660714	0.75641	0.719512	0.759162	0.742268	0.66092	0.767742	0.666667	0.659218	0.717822	0.646067	0.683908	0.668539	0.743455	0.653846	0.74375	0.668539	0.714286	0.906832	0.772727	0.705128	0.73913	0.73913	0.716129	0.712575	0.905063	0.685185	0.642857	0.660714	0.9125	0.66092	0.865031	0.875	0.871951	0.90625	0.705128	0.533333	0.522321
Gal	OH	OAc	OTIPS	OBz	0.69375	0.775	0.69375	0.770186	0.720779	0.624277	0.69375	0.641618	0.74375	0.708333	0.748718	0.768041	0.689655	0.754717	0.657459	0.687151	0.742574	0.637363	0.712644	0.659341	0.769634	0.681319	0.775	0.659341	0.745342	0.937888	0.805195	0.69375	0.770186	0.770186	0.69375	0.742515	0.924528	0.664671	0.624277	0.641618	0.94375	0.689655	0.895706	0.90625	0.902439	0.9375	0.69375	0.528037	0.544643
Gal	OH	OAc	OTIPS	OClAc	0.618182	0.666667	0.722581	0.662722	0.641509	0.55618	0.618182	0.573034	0.676829	0.645349	0.685	0.678218	0.593407	0.687117	0.6	0.593583	0.657143	0.651685	0.615385	0.674157	0.678392	0.659341	0.666667	0.674157	0.639053	0.822485	0.680982	0.722581	0.662722	0.662722	0.618182	0.630682	0.797619	0.593023	0.55618	0.573034	0.816568	0.593407	0.783626	0.781065	0.790698	0.810651	0.722581	0.502326	0.5
Gal	OH	OAc	OTIPS	OLev	0.625767	0.664671	0.720779	0.660714	0.649682	0.5625	0.625767	0.579545	0.674847	0.713415	0.753927	0.676617	0.59116	0.685185	0.661017	0.653631	0.712871	0.578378	0.61326	0.6	0.73822	0.587302	0.664671	0.6	0.636905	0.821429	0.689441	0.720779	0.660714	0.660714	0.625767	0.637931	0.807229	0.6	0.5625	0.579545	0.826347	0.59116	0.782353	0.790419	0.789474	0.820359	0.720779	0.472477	0.517857
Gal	OH	OAc	OTIPS	NO2Bz	0.620112	0.692737	0.620112	0.688889	0.641618	0.570681	0.620112	0.586387	0.664804	0.636364	0.682243	0.699531	0.630208	0.674157	0.603015	0.621212	0.678733	0.585	0.651042	0.605	0.7	0.625	0.692737	0.605	0.666667	0.838889	0.716763	0.620112	0.688889	0.688889	0.620112	0.675676	0.825843	0.605405	0.570681	0.586387	0.843575	0.630208	0.802198	0.810056	0.808743	0.837989	0.620112	0.491379	0.508264
Gal	OH	OAc	OTIPS	OPMB	0.664671	0.701754	0.664671	0.697674	0.689441	0.6	0.664671	0.616667	0.712575	0.68	0.82199	0.804124	0.627027	0.722892	0.632979	0.726257	0.777228	0.613757	0.648649	0.634921	0.707921	0.621762	0.701754	0.634921	0.674419	0.854651	0.727273	0.664671	0.697674	0.697674	0.664671	0.674157	0.841176	0.637931	0.6	0.616667	0.859649	0.627027	0.816092	0.824561	0.822857	0.853801	0.664671	0.525114	0.521552
Gal	OH	OAc	OTIPS	OTBDPS	0.547486	0.576087	0.619883	0.572973	0.566474	0.502618	0.547486	0.518325	0.583333	0.558511	0.807292	0.798969	0.522843	0.592179	0.53	0.517241	0.763547	0.512438	0.543147	0.532338	0.791667	0.521951	0.576087	0.532338	0.551351	0.718919	0.595506	0.619883	0.572973	0.572973	0.547486	0.563158	0.752809	0.535135	0.502618	0.518325	0.73224	0.522843	0.693548	0.699454	0.691489	0.726776	0.619883	0.429185	0.425101
Gal	OH	OAc	OTIPS	OTBS	0.628205	0.658385	0.716216	0.654321	0.653333	0.56213	0.628205	0.579882	0.66879	0.636364	0.6875	0.680412	0.582857	0.679487	0.589888	0.583333	0.650246	0.569832	0.605714	0.592179	0.671875	0.579235	0.658385	0.592179	0.62963	0.820988	0.683871	0.716216	0.654321	0.654321	0.628205	0.630952	0.864516	0.601227	0.56213	0.579882	0.8375	0.582857	0.791411	0.8	0.787879	0.83125	0.716216	0.469194	0.462222
Gal	OH	OAc	OTIPS	OTIPS	0.628205	0.658385	0.716216	0.654321	0.653333	0.56213	0.628205	0.579882	0.66879	0.636364	0.6875	0.680412	0.582857	0.679487	0.589888	0.583333	0.650246	0.569832	0.605714	0.592179	0.671875	0.579235	0.658385	0.592179	0.62963	0.820988	0.683871	0.716216	0.654321	0.654321	0.628205	0.630952	0.864516	0.601227	0.56213	0.579882	0.8375	0.582857	0.791411	0.8	0.787879	0.83125	0.716216	0.469194	0.462222
Gal	OH	OBn	OH	OH	0.90678	0.816794	0.771654	0.810606	0.955357	0.793893	0.90678	0.816794	0.849206	0.798507	0.569149	0.563158	0.722222	0.849206	0.727891	0.718121	0.537688	0.702703	0.737931	0.718121	0.553191	0.699346	0.816794	0.718121	0.793893	0.672956	0.856	0.771654	0.810606	0.810606	0.90678	0.775362	0.699346	0.856	0.793893	0.816794	0.677215	0.722222	0.64375	0.660256	0.641975	0.681529	0.771654	0.587571	0.530612
Gal	OH	OBn	OH	OAc	0.880952	0.908397	0.866142	0.901515	0.925	0.776978	0.880952	0.798561	0.944444	0.88806	0.632979	0.617801	0.805556	0.944444	0.809524	0.798658	0.59799	0.783784	0.82069	0.798658	0.617021	0.777778	0.908397	0.798658	0.885496	0.748428	0.952	0.866142	0.901515	0.901515	0.880952	0.862319	0.721519	0.834586	0.776978	0.798561	0.742138	0.805556	0.708075	0.726115	0.716049	0.746835	0.866142	0.60989	0.591837
Gal	OH	OBn	OH	OBn	0.940678	0.847328	0.80315	0.840909	0.991071	0.824427	0.940678	0.847328	0.880952	0.828358	0.590426	0.575916	0.75	0.880952	0.755102	0.744966	0.557789	0.72973	0.765517	0.744966	0.574468	0.72549	0.847328	0.744966	0.824427	0.698113	0.888	0.80315	0.840909	0.840909	0.940678	0.804348	0.681529	0.888	0.824427	0.847328	0.691824	0.75	0.658385	0.675159	0.666667	0.696203	0.80315	0.610169	0.55102
Gal	OH	OBn	OH	OBz	0.853846	0.938931	0.839695	0.931818	0.895161	0.755245	0.853846	0.776224	0.915385	0.862319	0.619792	0.638743	0.833333	0.915385	0.788079	0.825503	0.61809	0.763158	0.848276	0.777778	0.638298	0.803922	0.938931	0.777778	0.916031	0.773585	0.984	0.839695	0.931818	0.931818	0.853846	0.891304	0.746835	0.810219	0.755245	0.776224	0.767296	0.833333	0.732919	0.751592	0.740741	0.772152	0.839695	0.605405	0.612245
Gal	OH	OBn	OH	OClAc	0.822222	0.863309	0.822222	0.857143	0.860465	0.72973	0.822222	0.75	0.895522	0.84507	0.604061	0.59799	0.769737	0.895522	0.774194	0.764331	0.57971	0.844595	0.784314	0.85906	0.596939	0.836601	0.863309	0.85906	0.841727	0.718563	0.88806	0.822222	0.857143	0.857143	0.822222	0.809524	0.682635	0.78169	0.72973	0.75	0.702381	0.769737	0.680473	0.686747	0.688235	0.706587	0.822222	0.623656	0.605
Gal	OH	OBn	OH	OLev	0.834586	0.862319	0.820896	0.856115	0.874016	0.739726	0.834586	0.760274	0.894737	0.940299	0.670213	0.59596	0.768212	0.894737	0.857143	0.845638	0.633166	0.748387	0.782895	0.762821	0.654255	0.74375	0.862319	0.762821	0.84058	0.716867	0.901515	0.820896	0.856115	0.856115	0.834586	0.82069	0.690909	0.792857	0.739726	0.760274	0.710843	0.768212	0.678571	0.695122	0.686391	0.715152	0.820896	0.587302	0.627551
Gal	OH	OBn	OH	NO2Bz	0.744966	0.82	0.733333	0.81457	0.776224	0.677019	0.744966	0.695652	0.798658	0.757962	0.563981	0.580952	0.746914	0.798658	0.710059	0.732143	0.56422	0.688235	0.760736	0.701754	0.57971	0.725146	0.82	0.701754	0.8	0.691011	0.854167	0.733333	0.81457	0.81457	0.744966	0.794872	0.666667	0.722581	0.677019	0.695652	0.685393	0.746914	0.655556	0.670455	0.662983	0.689266	0.733333	0.55665	0.565421
Gal	OH	OBn	OH	OPMB	0.853846	0.788732	0.746377	0.783217	0.895161	0.755245	0.853846	0.776224	0.817518	0.772414	0.654255	0.638743	0.703226	0.817518	0.708861	0.825503	0.61809	0.685535	0.717949	0.7	0.547739	0.682927	0.788732	0.7	0.767606	0.658824	0.823529	0.746377	0.783217	0.783217	0.853846	0.751678	0.633136	0.810219	0.755245	0.776224	0.652941	0.703226	0.622093	0.636905	0.630058	0.656805	0.746377	0.596774	0.54902
Gal	OH	OBn	OH	OTBDPS	0.636905	0.59116	0.553672	0.587912	0.660494	0.583333	0.636905	0.6	0.607955	0.581522	0.835106	0.826316	0.544041	0.607955	0.55102	0.537688	0.788945	0.532995	0.556701	0.545455	0.819149	0.534653	0.59116	0.545455	0.574586	0.736264	0.611429	0.553672	0.587912	0.587912	0.636905	0.57754	0.761364	0.62069	0.583333	0.6	0.740331	0.544041	0.710383	0.726257	0.708108	0.734807	0.553672	0.471111	0.434426
Gal	OH	OBn	OH	OTBS	0.737931	0.677215	0.636364	0.672956	0.769784	0.658228	0.737931	0.677215	0.699346	0.664596	0.712766	0.705263	0.608187	0.699346	0.614943	0.607955	0.673367	0.594286	0.622093	0.607955	0.696809	0.594444	0.677215	0.607955	0.658228	0.842767	0.703947	0.636364	0.672956	0.672956	0.737931	0.648485	0.875817	0.703947	0.658228	0.677215	0.848101	0.608187	0.8125	0.833333	0.808642	0.841772	0.636364	0.517241	0.472973
Gal	OH	OBn	OH	OTIPS	0.737931	0.677215	0.636364	0.672956	0.769784	0.658228	0.737931	0.677215	0.699346	0.664596	0.712766	0.705263	0.608187	0.699346	0.614943	0.607955	0.673367	0.594286	0.622093	0.607955	0.696809	0.594444	0.677215	0.607955	0.658228	0.842767	0.703947	0.636364	0.672956	0.672956	0.737931	0.648485	0.875817	0.703947	0.658228	0.677215	0.848101	0.608187	0.8125	0.833333	0.808642	0.841772	0.636364	0.517241	0.472973
Gal	OH	OBn	OAc	OH	0.880952	0.893939	0.866142	0.901515	0.925	0.776978	0.880952	0.798561	0.944444	0.88806	0.632979	0.609375	0.805556	0.929134	0.809524	0.798658	0.59799	0.783784	0.82069	0.798658	0.617021	0.777778	0.893939	0.798658	0.885496	0.748428	0.952	0.866142	0.901515	0.901515	0.880952	0.862319	0.721519	0.834586	0.776978	0.798561	0.753165	0.805556	0.697531	0.737179	0.716049	0.757962	0.866142	0.60989	0.591837
Gal	OH	OBn	OAc	OAc	0.888889	0.901515	0.874016	0.909091	0.933333	0.784173	0.888889	0.805755	0.952381	0.895522	0.638298	0.614583	0.8125	0.937008	0.816327	0.805369	0.603015	0.790541	0.827586	0.805369	0.62234	0.784314	0.901515	0.805369	0.89313	0.754717	0.96	0.874016	0.909091	0.909091	0.888889	0.869565	0.716981	0.842105	0.784173	0.805755	0.748428	0.8125	0.703704	0.732484	0.722222	0.753165	0.874016	0.615385	0.596939
Gal	OH	OBn	OAc	OBn	0.888889	0.901515	0.874016	0.909091	0.933333	0.784173	0.888889	0.805755	0.952381	0.895522	0.638298	0.614583	0.8125	0.937008	0.816327	0.805369	0.603015	0.790541	0.827586	0.805369	0.62234	0.784314	0.901515	0.805369	0.89313	0.754717	0.96	0.874016	0.909091	0.909091	0.888889	0.869565	0.716981	0.842105	0.784173	0.805755	0.748428	0.8125	0.703704	0.732484	0.722222	0.753165	0.874016	0.615385	0.596939
Gal	OH	OBn	OAc	OBz	0.861538	0.931818	0.847328	0.939394	0.903226	0.762238	0.861538	0.783217	0.923077	0.869565	0.625	0.635417	0.840278	0.908397	0.794702	0.832215	0.623116	0.769737	0.855172	0.784314	0.643617	0.810458	0.931818	0.784314	0.923664	0.779874	0.992	0.847328	0.939394	0.939394	0.861538	0.898551	0.742138	0.817518	0.762238	0.783217	0.773585	0.840278	0.728395	0.757962	0.746914	0.778481	0.847328	0.610811	0.617347
Gal	OH	OBn	OAc	OClAc	0.82963	0.857143	0.82963	0.864286	0.868217	0.736486	0.82963	0.756757	0.902985	0.852113	0.609137	0.595	0.776316	0.888889	0.780645	0.770701	0.584541	0.851351	0.79085	0.865772	0.602041	0.843137	0.857143	0.865772	0.848921	0.724551	0.895522	0.82963	0.864286	0.864286	0.82963	0.816327	0.678571	0.788732	0.736486	0.756757	0.708333	0.776316	0.676471	0.692771	0.694118	0.712575	0.82963	0.629032	0.61
Gal	OH	OBn	OAc	OLev	0.842105	0.856115	0.828358	0.863309	0.88189	0.746575	0.842105	0.767123	0.902256	0.947761	0.675532	0.592965	0.774834	0.88806	0.863946	0.852349	0.638191	0.754839	0.789474	0.769231	0.659574	0.75	0.856115	0.769231	0.847826	0.722892	0.909091	0.828358	0.863309	0.863309	0.842105	0.827586	0.686747	0.8	0.746575	0.767123	0.716867	0.774834	0.674556	0.70122	0.692308	0.721212	0.828358	0.592593	0.632653
Gal	OH	OBn	OAc	NO2Bz	0.751678	0.81457	0.74	0.821192	0.783217	0.68323	0.751678	0.701863	0.805369	0.764331	0.56872	0.578199	0.753086	0.793333	0.715976	0.738095	0.568807	0.694118	0.766871	0.707602	0.584541	0.730994	0.81457	0.707602	0.806667	0.696629	0.861111	0.74	0.821192	0.821192	0.751678	0.801282	0.662921	0.729032	0.68323	0.701863	0.691011	0.753086	0.651934	0.676136	0.668508	0.694915	0.74	0.561576	0.570093
Gal	OH	OBn	OAc	OPMB	0.817518	0.832168	0.804348	0.839161	0.854962	0.726667	0.817518	0.746667	0.875912	0.827586	0.696809	0.671875	0.754839	0.862319	0.759494	0.879195	0.658291	0.735849	0.769231	0.75	0.58794	0.731707	0.832168	0.75	0.823944	0.705882	0.882353	0.804348	0.839161	0.839161	0.817518	0.805369	0.670588	0.777778	0.726667	0.746667	0.7	0.754839	0.65896	0.684524	0.676301	0.704142	0.804348	0.605263	0.588235
Gal	OH	OBn	OAc	OTBDPS	0.630682	0.648352	0.621469	0.653846	0.652941	0.579787	0.630682	0.595745	0.676136	0.646739	0.898936	0.869792	0.606218	0.666667	0.612245	0.59799	0.849246	0.593909	0.618557	0.606061	0.882979	0.594059	0.648352	0.606061	0.640884	0.802198	0.68	0.621469	0.653846	0.653846	0.630682	0.641711	0.779006	0.615385	0.579787	0.595745	0.80663	0.606218	0.756757	0.793296	0.772973	0.801105	0.621469	0.491304	0.483607
Gal	OH	OBn	OAc	OTBS	0.72549	0.742138	0.714286	0.748428	0.755102	0.650602	0.72549	0.668675	0.777778	0.73913	0.776596	0.75	0.678363	0.766234	0.683908	0.676136	0.733668	0.662857	0.69186	0.676136	0.760638	0.661111	0.742138	0.676136	0.734177	0.918239	0.782895	0.714286	0.748428	0.748428	0.72549	0.721212	0.892405	0.69375	0.650602	0.668675	0.924051	0.678363	0.864198	0.910256	0.882716	0.917722	0.714286	0.538462	0.527027
Gal	OH	OBn	OAc	OTIPS	0.72549	0.742138	0.714286	0.748428	0.755102	0.650602	0.72549	0.668675	0.777778	0.73913	0.776596	0.75	0.678363	0.766234	0.683908	0.676136	0.733668	0.662857	0.69186	0.676136	0.760638	0.661111	0.742138	0.676136	0.734177	0.918239	0.782895	0.714286	0.748428	0.748428	0.72549	0.721212	0.892405	0.69375	0.650602	0.668675	0.924051	0.678363	0.864198	0.910256	0.882716	0.917722	0.714286	0.538462	0.527027
Gal	OH	OBn	OBn	OH	0.940678	0.833333	0.80315	0.840909	0.991071	0.824427	0.940678	0.847328	0.880952	0.828358	0.590426	0.567708	0.75	0.866142	0.755102	0.744966	0.557789	0.72973	0.765517	0.744966	0.574468	0.72549	0.833333	0.744966	0.824427	0.698113	0.888	0.80315	0.840909	0.840909	0.940678	0.804348	0.681529	0.888	0.824427	0.847328	0.702532	0.75	0.648148	0.685897	0.666667	0.707006	0.80315	0.610169	0.55102
Gal	OH	OBn	OBn	OAc	0.888889	0.901515	0.874016	0.909091	0.933333	0.784173	0.888889	0.805755	0.952381	0.895522	0.638298	0.614583	0.8125	0.937008	0.816327	0.805369	0.603015	0.790541	0.827586	0.805369	0.62234	0.784314	0.901515	0.805369	0.89313	0.754717	0.96	0.874016	0.909091	0.909091	0.888889	0.869565	0.716981	0.842105	0.784173	0.805755	0.748428	0.8125	0.703704	0.732484	0.722222	0.753165	0.874016	0.615385	0.596939
Gal	OH	OBn	OBn	OBn	0.949153	0.840909	0.811024	0.848485	1	0.832061	0.949153	0.854962	0.888889	0.835821	0.595745	0.572917	0.756944	0.874016	0.761905	0.751678	0.562814	0.736486	0.772414	0.751678	0.579787	0.732026	0.840909	0.751678	0.832061	0.704403	0.896	0.811024	0.848485	0.848485	0.949153	0.811594	0.677215	0.896	0.832061	0.854962	0.698113	0.756944	0.654321	0.681529	0.67284	0.702532	0.811024	0.615819	0.556122
Gal	OH	OBn	OBn	OBz	0.861538	0.931818	0.847328	0.939394	0.903226	0.762238	0.861538	0.783217	0.923077	0.869565	0.625	0.635417	0.840278	0.908397	0.794702	0.832215	0.623116	0.769737	0.855172	0.784314	0.643617	0.810458	0.931818	0.784314	0.923664	0.779874	0.992	0.847328	0.939394	0.939394	0.861538	0.898551	0.742138	0.817518	0.762238	0.783217	0.773585	0.840278	0.728395	0.757962	0.746914	0.778481	0.847328	0.610811	0.617347
Gal	OH	OBn	OBn	OClAc	0.82963	0.857143	0.82963	0.864286	0.868217	0.736486	0.82963	0.756757	0.902985	0.852113	0.609137	0.595	0.776316	0.888889	0.780645	0.770701	0.584541	0.851351	0.79085	0.865772	0.602041	0.843137	0.857143	0.865772	0.848921	0.724551	0.895522	0.82963	0.864286	0.864286	0.82963	0.816327	0.678571	0.788732	0.736486	0.756757	0.708333	0.776316	0.676471	0.692771	0.694118	0.712575	0.82963	0.629032	0.61
Gal	OH	OBn	OBn	OLev	0.842105	0.856115	0.828358	0.863309	0.88189	0.746575	0.842105	0.767123	0.902256	0.947761	0.675532	0.592965	0.774834	0.88806	0.863946	0.852349	0.638191	0.754839	0.789474	0.769231	0.659574	0.75	0.856115	0.769231	0.847826	0.722892	0.909091	0.828358	0.863309	0.863309	0.842105	0.827586	0.686747	0.8	0.746575	0.767123	0.716867	0.774834	0.674556	0.70122	0.692308	0.721212	0.828358	0.592593	0.632653
Gal	OH	OBn	OBn	NO2Bz	0.751678	0.81457	0.74	0.821192	0.783217	0.68323	0.751678	0.701863	0.805369	0.764331	0.56872	0.578199	0.753086	0.793333	0.715976	0.738095	0.568807	0.694118	0.766871	0.707602	0.584541	0.730994	0.81457	0.707602	0.806667	0.696629	0.861111	0.74	0.821192	0.821192	0.751678	0.801282	0.662921	0.729032	0.68323	0.701863	0.691011	0.753086	0.651934	0.676136	0.668508	0.694915	0.74	0.561576	0.570093
Gal	OH	OBn	OBn	OPMB	0.861538	0.783217	0.753623	0.79021	0.903226	0.762238	0.861538	0.783217	0.824818	0.77931	0.659574	0.635417	0.709677	0.811594	0.71519	0.832215	0.623116	0.691824	0.724359	0.70625	0.552764	0.689024	0.783217	0.70625	0.774648	0.664706	0.830882	0.753623	0.79021	0.79021	0.861538	0.758389	0.629412	0.817518	0.762238	0.783217	0.658824	0.709677	0.618497	0.642857	0.635838	0.662722	0.753623	0.602151	0.553922
Gal	OH	OBn	OBn	OTBDPS	0.660714	0.604396	0.576271	0.60989	0.685185	0.605556	0.660714	0.622222	0.630682	0.603261	0.856383	0.828125	0.564767	0.621469	0.571429	0.557789	0.809045	0.553299	0.57732	0.565657	0.840426	0.554455	0.604396	0.565657	0.596685	0.758242	0.634286	0.576271	0.60989	0.60989	0.660714	0.59893	0.744444	0.643678	0.605556	0.622222	0.762431	0.564767	0.713514	0.748603	0.72973	0.756906	0.576271	0.488889	0.45082
Gal	OH	OBn	OBn	OTBS	0.765517	0.691824	0.662338	0.698113	0.798561	0.683544	0.765517	0.702532	0.72549	0.689441	0.734043	0.708333	0.631579	0.714286	0.637931	0.630682	0.693467	0.617143	0.645349	0.630682	0.718085	0.616667	0.691824	0.630682	0.683544	0.867925	0.730263	0.662338	0.698113	0.698113	0.765517	0.672727	0.853503	0.730263	0.683544	0.702532	0.873418	0.631579	0.814815	0.858974	0.833333	0.867089	0.662338	0.536946	0.490991
Gal	OH	OBn	OBn	OTIPS	0.765517	0.691824	0.662338	0.698113	0.798561	0.683544	0.765517	0.702532	0.72549	0.689441	0.734043	0.708333	0.631579	0.714286	0.637931	0.630682	0.693467	0.617143	0.645349	0.630682	0.718085	0.616667	0.691824	0.630682	0.683544	0.867925	0.730263	0.662338	0.698113	0.698113	0.765517	0.672727	0.853503	0.730263	0.683544	0.702532	0.873418	0.631579	0.814815	0.858974	0.833333	0.867089	0.662338	0.536946	0.490991
Gal	OH	OBn	OBz	OH	0.853846	0.924242	0.839695	0.931818	0.895161	0.755245	0.853846	0.776224	0.915385	0.862319	0.619792	0.630208	0.833333	0.900763	0.788079	0.825503	0.61809	0.763158	0.848276	0.777778	0.638298	0.803922	0.924242	0.777778	0.916031	0.773585	0.984	0.839695	0.931818	0.931818	0.853846	0.891304	0.746835	0.810219	0.755245	0.776224	0.778481	0.833333	0.722222	0.762821	0.740741	0.783439	0.839695	0.605405	0.612245
Gal	OH	OBn	OBz	OAc	0.861538	0.931818	0.847328	0.939394	0.903226	0.762238	0.861538	0.783217	0.923077	0.869565	0.625	0.635417	0.840278	0.908397	0.794702	0.832215	0.623116	0.769737	0.855172	0.784314	0.643617	0.810458	0.931818	0.784314	0.923664	0.779874	0.992	0.847328	0.939394	0.939394	0.861538	0.898551	0.742138	0.817518	0.762238	0.783217	0.773585	0.840278	0.728395	0.757962	0.746914	0.778481	0.847328	0.610811	0.617347
Gal	OH	OBn	OBz	OBn	0.861538	0.931818	0.847328	0.939394	0.903226	0.762238	0.861538	0.783217	0.923077	0.869565	0.625	0.635417	0.840278	0.908397	0.794702	0.832215	0.623116	0.769737	0.855172	0.784314	0.643617	0.810458	0.931818	0.784314	0.923664	0.779874	0.992	0.847328	0.939394	0.939394	0.861538	0.898551	0.742138	0.817518	0.762238	0.783217	0.773585	0.840278	0.728395	0.757962	0.746914	0.778481	0.847328	0.610811	0.617347
Gal	OH	OBn	OBz	OBz	0.861538	0.931818	0.847328	0.939394	0.903226	0.762238	0.861538	0.783217	0.923077	0.869565	0.625	0.635417	0.840278	0.908397	0.794702	0.832215	0.623116	0.769737	0.855172	0.784314	0.643617	0.810458	0.931818	0.784314	0.923664	0.779874	0.992	0.847328	0.939394	0.939394	0.861538	0.898551	0.742138	0.817518	0.762238	0.783217	0.773585	0.840278	0.728395	0.757962	0.746914	0.778481	0.847328	0.610811	0.617347
Gal	OH	OBn	OBz	OClAc	0.805755	0.885714	0.805755	0.892857	0.842105	0.717105	0.805755	0.736842	0.876812	0.828767	0.597015	0.615	0.802632	0.863309	0.761006	0.796178	0.603865	0.828947	0.816993	0.843137	0.622449	0.869281	0.885714	0.843137	0.877698	0.748503	0.925373	0.805755	0.892857	0.892857	0.805755	0.843537	0.702381	0.767123	0.717105	0.736842	0.732143	0.802632	0.7	0.716867	0.717647	0.736527	0.805755	0.624339	0.63
Gal	OH	OBn	OBz	OLev	0.817518	0.884892	0.804348	0.892086	0.854962	0.726667	0.817518	0.746667	0.875912	0.92029	0.661458	0.613065	0.801325	0.862319	0.84106	0.879195	0.658291	0.735849	0.815789	0.75	0.680851	0.775	0.884892	0.75	0.876812	0.746988	0.939394	0.804348	0.892086	0.892086	0.817518	0.855172	0.710843	0.777778	0.726667	0.746667	0.740964	0.801325	0.698225	0.72561	0.715976	0.745455	0.804348	0.588542	0.653061
Gal	OH	OBn	OBz	NO2Bz	0.751678	0.81457	0.74	0.821192	0.783217	0.68323	0.751678	0.701863	0.805369	0.764331	0.56872	0.578199	0.753086	0.793333	0.715976	0.738095	0.568807	0.694118	0.766871	0.707602	0.584541	0.730994	0.81457	0.707602	0.806667	0.696629	0.861111	0.74	0.821192	0.821192	0.751678	0.801282	0.662921	0.729032	0.68323	0.701863	0.691011	0.753086	0.651934	0.676136	0.668508	0.694915	0.74	0.561576	0.570093
Gal	OH	OBn	OBz	OPMB	0.794326	0.86014	0.78169	0.867133	0.82963	0.707792	0.794326	0.727273	0.851064	0.805369	0.682292	0.692708	0.780645	0.838028	0.740741	0.90604	0.678392	0.717791	0.794872	0.731707	0.60804	0.756098	0.86014	0.731707	0.852113	0.729412	0.911765	0.78169	0.867133	0.867133	0.794326	0.832215	0.694118	0.756757	0.707792	0.727273	0.723529	0.780645	0.682081	0.708333	0.699422	0.727811	0.78169	0.601036	0.607843
Gal	OH	OBn	OBz	OTBDPS	0.616667	0.67033	0.607735	0.675824	0.637931	0.567708	0.616667	0.583333	0.661111	0.632979	0.880208	0.890625	0.626943	0.651934	0.6	0.61809	0.869347	0.58209	0.639175	0.594059	0.904255	0.613861	0.67033	0.594059	0.662983	0.824176	0.702857	0.607735	0.675824	0.675824	0.616667	0.663102	0.801105	0.602151	0.567708	0.583333	0.828729	0.626943	0.778378	0.815642	0.794595	0.823204	0.607735	0.48927	0.5
Gal	OH	OBn	OBz	OTBS	0.707006	0.767296	0.696203	0.773585	0.735099	0.635294	0.707006	0.652941	0.757962	0.721212	0.760417	0.770833	0.701754	0.746835	0.668539	0.698864	0.753769	0.648045	0.715116	0.661111	0.781915	0.683333	0.767296	0.661111	0.759494	0.943396	0.809211	0.696203	0.773585	0.773585	0.707006	0.745455	0.917722	0.676829	0.635294	0.652941	0.949367	0.701754	0.888889	0.935897	0.907407	0.943038	0.696203	0.535545	0.545045
Gal	OH	OBn	OBz	OTIPS	0.707006	0.767296	0.696203	0.773585	0.735099	0.635294	0.707006	0.652941	0.757962	0.721212	0.760417	0.770833	0.701754	0.746835	0.668539	0.698864	0.753769	0.648045	0.715116	0.661111	0.781915	0.683333	0.767296	0.661111	0.759494	0.943396	0.809211	0.696203	0.773585	0.773585	0.707006	0.745455	0.917722	0.676829	0.635294	0.652941	0.949367	0.701754	0.888889	0.935897	0.907407	0.943038	0.696203	0.535545	0.545045
Gal	OH	OBn	OClAc	OH	0.822222	0.85	0.822222	0.857143	0.860465	0.72973	0.822222	0.75	0.895522	0.84507	0.604061	0.59	0.769737	0.881481	0.774194	0.764331	0.57971	0.844595	0.784314	0.85906	0.596939	0.836601	0.85	0.85906	0.841727	0.718563	0.88806	0.822222	0.857143	0.857143	0.822222	0.809524	0.682635	0.78169	0.72973	0.75	0.712575	0.769737	0.670588	0.69697	0.688235	0.716867	0.822222	0.623656	0.605
Gal	OH	OBn	OClAc	OAc	0.82963	0.857143	0.82963	0.864286	0.868217	0.736486	0.82963	0.756757	0.902985	0.852113	0.609137	0.595	0.776316	0.888889	0.780645	0.770701	0.584541	0.851351	0.79085	0.865772	0.602041	0.843137	0.857143	0.865772	0.848921	0.724551	0.895522	0.82963	0.864286	0.864286	0.82963	0.816327	0.678571	0.788732	0.736486	0.756757	0.708333	0.776316	0.676471	0.692771	0.694118	0.712575	0.82963	0.629032	0.61
Gal	OH	OBn	OClAc	OBn	0.82963	0.857143	0.82963	0.864286	0.868217	0.736486	0.82963	0.756757	0.902985	0.852113	0.609137	0.595	0.776316	0.888889	0.780645	0.770701	0.584541	0.851351	0.79085	0.865772	0.602041	0.843137	0.857143	0.865772	0.848921	0.724551	0.895522	0.82963	0.864286	0.864286	0.82963	0.816327	0.678571	0.788732	0.736486	0.756757	0.708333	0.776316	0.676471	0.692771	0.694118	0.712575	0.82963	0.629032	0.61
Gal	OH	OBn	OClAc	OBz	0.805755	0.885714	0.805755	0.892857	0.842105	0.717105	0.805755	0.736842	0.876812	0.828767	0.597015	0.615	0.802632	0.863309	0.761006	0.796178	0.603865	0.828947	0.816993	0.843137	0.622449	0.869281	0.885714	0.843137	0.877698	0.748503	0.925373	0.805755	0.892857	0.892857	0.805755	0.843537	0.702381	0.767123	0.717105	0.736842	0.732143	0.802632	0.7	0.716867	0.717647	0.736527	0.805755	0.624339	0.63
Gal	OH	OBn	OClAc	OClAc	0.82963	0.857143	0.82963	0.864286	0.868217	0.736486	0.82963	0.756757	0.902985	0.852113	0.609137	0.595	0.776316	0.888889	0.780645	0.770701	0.584541	0.851351	0.79085	0.865772	0.602041	0.843137	0.857143	0.865772	0.848921	0.724551	0.895522	0.82963	0.864286	0.864286	0.82963	0.816327	0.678571	0.788732	0.736486	0.756757	0.708333	0.776316	0.676471	0.692771	0.694118	0.712575	0.82963	0.629032	0.61
Gal	OH	OBn	OClAc	OLev	0.788732	0.816327	0.788732	0.823129	0.823529	0.703226	0.788732	0.722581	0.858156	0.901408	0.64467	0.574879	0.742138	0.84507	0.825806	0.815287	0.618357	0.812903	0.75625	0.826923	0.637755	0.80625	0.816327	0.826923	0.808219	0.695402	0.851064	0.788732	0.823129	0.823129	0.788732	0.779221	0.651429	0.751678	0.703226	0.722581	0.68	0.742138	0.649718	0.66474	0.666667	0.683908	0.788732	0.606218	0.645
Gal	OH	OBn	OClAc	NO2Bz	0.708861	0.779874	0.708861	0.786164	0.736842	0.647059	0.708861	0.664706	0.770701	0.733333	0.545455	0.561644	0.723529	0.759494	0.689266	0.710227	0.553097	0.747059	0.736842	0.760234	0.567442	0.783626	0.779874	0.760234	0.772152	0.672043	0.810458	0.708861	0.786164	0.786164	0.708861	0.757576	0.631016	0.689024	0.647059	0.664706	0.657754	0.723529	0.62963	0.643243	0.645503	0.66129	0.708861	0.574879	0.582569
Gal	OH	OBn	OClAc	OPMB	0.767123	0.794702	0.767123	0.801325	0.8	0.685535	0.767123	0.704403	0.834483	0.79085	0.664975	0.65	0.723926	0.821918	0.728916	0.840764	0.637681	0.792453	0.737805	0.80625	0.570048	0.786585	0.794702	0.80625	0.786667	0.679775	0.827586	0.767123	0.801325	0.801325	0.767123	0.759494	0.636872	0.732026	0.685535	0.704403	0.664804	0.723926	0.635359	0.649718	0.651934	0.668539	0.767123	0.618557	0.600962
Gal	OH	OBn	OClAc	OTBDPS	0.6	0.626316	0.6	0.631579	0.620112	0.553299	0.6	0.568528	0.652174	0.625	0.857868	0.84	0.587065	0.643243	0.593137	0.57971	0.821256	0.639594	0.59901	0.651515	0.852041	0.638614	0.626316	0.651515	0.619048	0.773684	0.646739	0.6	0.631579	0.631579	0.6	0.612245	0.742105	0.586387	0.553299	0.568528	0.768421	0.587065	0.73057	0.755319	0.746114	0.763158	0.6	0.504274	0.495968
Gal	OH	OBn	OClAc	OTBS	0.685185	0.712575	0.685185	0.718563	0.711538	0.617143	0.685185	0.634286	0.745342	0.710059	0.741117	0.725	0.653631	0.734568	0.659341	0.652174	0.710145	0.714286	0.666667	0.727273	0.734694	0.711111	0.712575	0.727273	0.704819	0.88024	0.73913	0.685185	0.718563	0.718563	0.685185	0.683908	0.844311	0.656805	0.617143	0.634286	0.874251	0.653631	0.829412	0.860606	0.847059	0.868263	0.685185	0.551887	0.539823
Gal	OH	OBn	OClAc	OTIPS	0.685185	0.712575	0.685185	0.718563	0.711538	0.617143	0.685185	0.634286	0.745342	0.710059	0.741117	0.725	0.653631	0.734568	0.659341	0.652174	0.710145	0.714286	0.666667	0.727273	0.734694	0.711111	0.712575	0.727273	0.704819	0.88024	0.73913	0.685185	0.718563	0.718563	0.685185	0.683908	0.844311	0.656805	0.617143	0.634286	0.874251	0.653631	0.829412	0.860606	0.847059	0.868263	0.685185	0.551887	0.539823
Gal	OH	OBn	OLev	OH	0.842105	0.856115	0.828358	0.863309	0.88189	0.746575	0.842105	0.767123	0.902256	0.947761	0.675532	0.592965	0.774834	0.88806	0.863946	0.852349	0.638191	0.754839	0.789474	0.769231	0.659574	0.75	0.856115	0.769231	0.847826	0.722892	0.909091	0.828358	0.863309	0.863309	0.842105	0.827586	0.686747	0.8	0.746575	0.767123	0.716867	0.774834	0.674556	0.70122	0.692308	0.721212	0.828358	0.592593	0.632653
Gal	OH	OBn	OLev	OAc	0.842105	0.856115	0.828358	0.863309	0.88189	0.746575	0.842105	0.767123	0.902256	0.947761	0.675532	0.592965	0.774834	0.88806	0.863946	0.852349	0.638191	0.754839	0.789474	0.769231	0.659574	0.75	0.856115	0.769231	0.847826	0.722892	0.909091	0.828358	0.863309	0.863309	0.842105	0.827586	0.686747	0.8	0.746575	0.767123	0.716867	0.774834	0.674556	0.70122	0.692308	0.721212	0.828358	0.592593	0.632653
Gal	OH	OBn	OLev	OBn	0.842105	0.856115	0.828358	0.863309	0.88189	0.746575	0.842105	0.767123	0.902256	0.947761	0.675532	0.592965	0.774834	0.88806	0.863946	0.852349	0.638191	0.754839	0.789474	0.769231	0.659574	0.75	0.856115	0.769231	0.847826	0.722892	0.909091	0.828358	0.863309	0.863309	0.842105	0.827586	0.686747	0.8	0.746575	0.767123	0.716867	0.774834	0.674556	0.70122	0.692308	0.721212	0.828358	0.592593	0.632653
Gal	OH	OBn	OLev	OBz	0.817518	0.884892	0.804348	0.892086	0.854962	0.726667	0.817518	0.746667	0.875912	0.92029	0.661458	0.613065	0.801325	0.862319	0.84106	0.879195	0.658291	0.735849	0.815789	0.75	0.680851	0.775	0.884892	0.75	0.876812	0.746988	0.939394	0.804348	0.892086	0.892086	0.817518	0.855172	0.710843	0.777778	0.726667	0.746667	0.740964	0.801325	0.698225	0.72561	0.715976	0.745455	0.804348	0.588542	0.653061
Gal	OH	OBn	OLev	OClAc	0.788732	0.816327	0.788732	0.823129	0.823529	0.703226	0.788732	0.722581	0.858156	0.901408	0.64467	0.574879	0.742138	0.84507	0.825806	0.815287	0.618357	0.812903	0.75625	0.826923	0.637755	0.80625	0.816327	0.826923	0.808219	0.695402	0.851064	0.788732	0.823129	0.823129	0.788732	0.779221	0.651429	0.751678	0.703226	0.722581	0.68	0.742138	0.649718	0.66474	0.666667	0.683908	0.788732	0.606218	0.645
Gal	OH	OBn	OLev	OLev	0.842105	0.856115	0.828358	0.863309	0.88189	0.746575	0.842105	0.767123	0.902256	0.947761	0.675532	0.592965	0.774834	0.88806	0.863946	0.852349	0.638191	0.754839	0.789474	0.769231	0.659574	0.75	0.856115	0.769231	0.847826	0.722892	0.909091	0.828358	0.863309	0.863309	0.842105	0.827586	0.686747	0.8	0.746575	0.767123	0.716867	0.774834	0.674556	0.70122	0.692308	0.721212	0.828358	0.592593	0.632653
Gal	OH	OBn	OLev	NO2Bz	0.717949	0.778481	0.707006	0.78481	0.746667	0.654762	0.717949	0.672619	0.769231	0.808917	0.601896	0.559633	0.721893	0.757962	0.757396	0.779762	0.600917	0.666667	0.735294	0.679775	0.618357	0.702247	0.778481	0.679775	0.770701	0.67027	0.821192	0.707006	0.78481	0.78481	0.717949	0.766871	0.637838	0.697531	0.654762	0.672619	0.664865	0.721893	0.62766	0.650273	0.643617	0.668478	0.707006	0.542857	0.602804
Gal	OH	OBn	OLev	OPMB	0.777778	0.793333	0.765517	0.8	0.811594	0.694268	0.777778	0.713376	0.833333	0.875862	0.734043	0.648241	0.722222	0.82069	0.803797	0.926174	0.693467	0.704819	0.736196	0.718563	0.623116	0.701754	0.793333	0.718563	0.785235	0.677966	0.839161	0.765517	0.8	0.8	0.777778	0.769231	0.644068	0.741722	0.694268	0.713376	0.672316	0.722222	0.633333	0.657143	0.65	0.676136	0.765517	0.583756	0.622549
Gal	OH	OBn	OLev	OTBDPS	0.612022	0.62963	0.603261	0.634921	0.632768	0.564103	0.612022	0.579487	0.655738	0.690217	0.941489	0.844221	0.59	0.646739	0.653061	0.638191	0.889447	0.578431	0.60199	0.590244	0.925532	0.578947	0.62963	0.590244	0.62234	0.777778	0.659341	0.603261	0.634921	0.634921	0.612022	0.623711	0.746032	0.597884	0.564103	0.579487	0.772487	0.59	0.734375	0.759358	0.75	0.767196	0.603261	0.481013	0.516393
Gal	OH	OBn	OLev	OTBS	0.7	0.716867	0.689441	0.722892	0.727273	0.630058	0.7	0.647399	0.75	0.78882	0.819149	0.728643	0.657303	0.73913	0.729885	0.721591	0.773869	0.642857	0.670391	0.655738	0.803191	0.641711	0.716867	0.655738	0.709091	0.885542	0.754717	0.689441	0.722892	0.722892	0.7	0.697674	0.849398	0.670659	0.630058	0.647399	0.879518	0.657303	0.83432	0.865854	0.852071	0.873494	0.689441	0.525581	0.563063
Gal	OH	OBn	OLev	OTIPS	0.7	0.716867	0.689441	0.722892	0.727273	0.630058	0.7	0.647399	0.75	0.78882	0.819149	0.728643	0.657303	0.73913	0.729885	0.721591	0.773869	0.642857	0.670391	0.655738	0.803191	0.641711	0.716867	0.655738	0.709091	0.885542	0.754717	0.689441	0.722892	0.722892	0.7	0.697674	0.849398	0.670659	0.630058	0.647399	0.879518	0.657303	0.83432	0.865854	0.852071	0.873494	0.689441	0.525581	0.563063
Gal	OH	OBn	NO2Bz	OH	0.744966	0.807947	0.733333	0.81457	0.776224	0.677019	0.744966	0.695652	0.798658	0.757962	0.563981	0.57346	0.746914	0.786667	0.710059	0.732143	0.56422	0.688235	0.760736	0.701754	0.57971	0.725146	0.807947	0.701754	0.8	0.691011	0.854167	0.733333	0.81457	0.81457	0.744966	0.794872	0.666667	0.722581	0.677019	0.695652	0.694915	0.746914	0.646409	0.68	0.662983	0.698864	0.733333	0.55665	0.565421
Gal	OH	OBn	NO2Bz	OAc	0.751678	0.81457	0.74	0.821192	0.783217	0.68323	0.751678	0.701863	0.805369	0.764331	0.56872	0.578199	0.753086	0.793333	0.715976	0.738095	0.568807	0.694118	0.766871	0.707602	0.584541	0.730994	0.81457	0.707602	0.806667	0.696629	0.861111	0.74	0.821192	0.821192	0.751678	0.801282	0.662921	0.729032	0.68323	0.701863	0.691011	0.753086	0.651934	0.676136	0.668508	0.694915	0.74	0.561576	0.570093
Gal	OH	OBn	NO2Bz	OBn	0.751678	0.81457	0.74	0.821192	0.783217	0.68323	0.751678	0.701863	0.805369	0.764331	0.56872	0.578199	0.753086	0.793333	0.715976	0.738095	0.568807	0.694118	0.766871	0.707602	0.584541	0.730994	0.81457	0.707602	0.806667	0.696629	0.861111	0.74	0.821192	0.821192	0.751678	0.801282	0.662921	0.729032	0.68323	0.701863	0.691011	0.753086	0.651934	0.676136	0.668508	0.694915	0.74	0.561576	0.570093
Gal	OH	OBn	NO2Bz	OBz	0.751678	0.81457	0.74	0.821192	0.783217	0.68323	0.751678	0.701863	0.805369	0.764331	0.56872	0.578199	0.753086	0.793333	0.715976	0.738095	0.568807	0.694118	0.766871	0.707602	0.584541	0.730994	0.81457	0.707602	0.806667	0.696629	0.861111	0.74	0.821192	0.821192	0.751678	0.801282	0.662921	0.729032	0.68323	0.701863	0.691011	0.753086	0.651934	0.676136	0.668508	0.694915	0.74	0.561576	0.570093
Gal	OH	OBn	NO2Bz	OClAc	0.708861	0.779874	0.708861	0.786164	0.736842	0.647059	0.708861	0.664706	0.770701	0.733333	0.545455	0.561644	0.723529	0.759494	0.689266	0.710227	0.553097	0.747059	0.736842	0.760234	0.567442	0.783626	0.779874	0.760234	0.772152	0.672043	0.810458	0.708861	0.786164	0.786164	0.708861	0.757576	0.631016	0.689024	0.647059	0.664706	0.657754	0.723529	0.62963	0.643243	0.645503	0.66129	0.708861	0.574879	0.582569
Gal	OH	OBn	NO2Bz	OLev	0.717949	0.778481	0.707006	0.78481	0.746667	0.654762	0.717949	0.672619	0.769231	0.808917	0.601896	0.559633	0.721893	0.757962	0.757396	0.779762	0.600917	0.666667	0.735294	0.679775	0.618357	0.702247	0.778481	0.679775	0.770701	0.67027	0.821192	0.707006	0.78481	0.78481	0.717949	0.766871	0.637838	0.697531	0.654762	0.672619	0.664865	0.721893	0.62766	0.650273	0.643617	0.668478	0.707006	0.542857	0.602804
Gal	OH	OBn	NO2Bz	NO2Bz	0.751678	0.81457	0.74	0.821192	0.783217	0.68323	0.751678	0.701863	0.805369	0.764331	0.56872	0.578199	0.753086	0.793333	0.715976	0.738095	0.568807	0.694118	0.766871	0.707602	0.584541	0.730994	0.81457	0.707602	0.806667	0.696629	0.861111	0.74	0.821192	0.821192	0.751678	0.801282	0.662921	0.729032	0.68323	0.701863	0.691011	0.753086	0.651934	0.676136	0.668508	0.694915	0.74	0.561576	0.570093
Gal	OH	OBn	NO2Bz	OPMB	0.7	0.759259	0.689441	0.765432	0.727273	0.639535	0.7	0.656977	0.75	0.714286	0.620853	0.630332	0.705202	0.73913	0.672222	0.803571	0.619266	0.651934	0.718391	0.664835	0.555046	0.686813	0.759259	0.664835	0.751553	0.656085	0.8	0.689441	0.765432	0.765432	0.7	0.748503	0.624339	0.680723	0.639535	0.656977	0.650794	0.705202	0.614583	0.636364	0.630208	0.654255	0.689441	0.554502	0.563063
Gal	OH	OBn	NO2Bz	OTBDPS	0.557789	0.606965	0.55	0.61194	0.57513	0.52381	0.557789	0.538095	0.59799	0.574879	0.800948	0.810427	0.578199	0.59	0.555046	0.56422	0.793578	0.538813	0.589623	0.55	0.821256	0.568182	0.606965	0.55	0.6	0.746269	0.634021	0.55	0.61194	0.61194	0.557789	0.609756	0.725	0.553922	0.52381	0.538095	0.75	0.578199	0.705882	0.737374	0.720588	0.745	0.55	0.458167	0.469466
Gal	OH	OBn	NO2Bz	OTBS	0.630682	0.685393	0.621469	0.691011	0.652941	0.579787	0.630682	0.595745	0.676136	0.646739	0.691943	0.701422	0.640212	0.666667	0.612245	0.630769	0.688073	0.593909	0.652632	0.606061	0.710145	0.626263	0.685393	0.606061	0.677966	0.842697	0.719298	0.621469	0.691011	0.691011	0.630682	0.677596	0.819209	0.615385	0.579787	0.595745	0.847458	0.640212	0.79558	0.834286	0.812155	0.841808	0.621469	0.497817	0.508333
Gal	OH	OBn	NO2Bz	OTIPS	0.630682	0.685393	0.621469	0.691011	0.652941	0.579787	0.630682	0.595745	0.676136	0.646739	0.691943	0.701422	0.640212	0.666667	0.612245	0.630769	0.688073	0.593909	0.652632	0.606061	0.710145	0.626263	0.685393	0.606061	0.677966	0.842697	0.719298	0.621469	0.691011	0.691011	0.630682	0.677596	0.819209	0.615385	0.579787	0.595745	0.847458	0.640212	0.79558	0.834286	0.812155	0.841808	0.621469	0.497817	0.508333
Gal	OH	OBn	OPMB	OH	0.853846	0.776224	0.746377	0.783217	0.895161	0.755245	0.853846	0.776224	0.817518	0.772414	0.654255	0.630208	0.703226	0.804348	0.708861	0.825503	0.61809	0.685535	0.717949	0.7	0.547739	0.682927	0.776224	0.7	0.767606	0.658824	0.823529	0.746377	0.783217	0.783217	0.853846	0.751678	0.633136	0.810219	0.755245	0.776224	0.662722	0.703226	0.612717	0.646707	0.630058	0.666667	0.746377	0.596774	0.54902
Gal	OH	OBn	OPMB	OAc	0.817518	0.832168	0.804348	0.839161	0.854962	0.726667	0.817518	0.746667	0.875912	0.827586	0.696809	0.671875	0.754839	0.862319	0.759494	0.879195	0.658291	0.735849	0.769231	0.75	0.58794	0.731707	0.832168	0.75	0.823944	0.705882	0.882353	0.804348	0.839161	0.839161	0.817518	0.805369	0.670588	0.777778	0.726667	0.746667	0.7	0.754839	0.65896	0.684524	0.676301	0.704142	0.804348	0.605263	0.588235
Gal	OH	OBn	OPMB	OBn	0.861538	0.783217	0.753623	0.79021	0.903226	0.762238	0.861538	0.783217	0.824818	0.77931	0.659574	0.635417	0.709677	0.811594	0.71519	0.832215	0.623116	0.691824	0.724359	0.70625	0.552764	0.689024	0.783217	0.70625	0.774648	0.664706	0.830882	0.753623	0.79021	0.79021	0.861538	0.758389	0.629412	0.817518	0.762238	0.783217	0.658824	0.709677	0.618497	0.642857	0.635838	0.662722	0.753623	0.602151	0.553922
Gal	OH	OBn	OPMB	OBz	0.794326	0.86014	0.78169	0.867133	0.82963	0.707792	0.794326	0.727273	0.851064	0.805369	0.682292	0.692708	0.780645	0.838028	0.740741	0.90604	0.678392	0.717791	0.794872	0.731707	0.60804	0.756098	0.86014	0.731707	0.852113	0.729412	0.911765	0.78169	0.867133	0.867133	0.794326	0.832215	0.694118	0.756757	0.707792	0.727273	0.723529	0.780645	0.682081	0.708333	0.699422	0.727811	0.78169	0.601036	0.607843
Gal	OH	OBn	OPMB	OClAc	0.767123	0.794702	0.767123	0.801325	0.8	0.685535	0.767123	0.704403	0.834483	0.79085	0.664975	0.65	0.723926	0.821918	0.728916	0.840764	0.637681	0.792453	0.737805	0.80625	0.570048	0.786585	0.794702	0.80625	0.786667	0.679775	0.827586	0.767123	0.801325	0.801325	0.767123	0.759494	0.636872	0.732026	0.685535	0.704403	0.664804	0.723926	0.635359	0.649718	0.651934	0.668539	0.767123	0.618557	0.600962
Gal	OH	OBn	OPMB	OLev	0.777778	0.793333	0.765517	0.8	0.811594	0.694268	0.777778	0.713376	0.833333	0.875862	0.734043	0.648241	0.722222	0.82069	0.803797	0.926174	0.693467	0.704819	0.736196	0.718563	0.623116	0.701754	0.793333	0.718563	0.785235	0.677966	0.839161	0.765517	0.8	0.8	0.777778	0.769231	0.644068	0.741722	0.694268	0.713376	0.672316	0.722222	0.633333	0.657143	0.65	0.676136	0.765517	0.583756	0.622549
Gal	OH	OBn	OPMB	NO2Bz	0.7	0.759259	0.689441	0.765432	0.727273	0.639535	0.7	0.656977	0.75	0.714286	0.620853	0.630332	0.705202	0.73913	0.672222	0.803571	0.619266	0.651934	0.718391	0.664835	0.555046	0.686813	0.759259	0.664835	0.751553	0.656085	0.8	0.689441	0.765432	0.765432	0.7	0.748503	0.624339	0.680723	0.639535	0.656977	0.650794	0.705202	0.614583	0.636364	0.630208	0.654255	0.689441	0.554502	0.563063
Gal	OH	OBn	OPMB	OPMB	0.861538	0.783217	0.753623	0.79021	0.903226	0.762238	0.861538	0.783217	0.824818	0.77931	0.659574	0.635417	0.709677	0.811594	0.71519	0.832215	0.623116	0.691824	0.724359	0.70625	0.552764	0.689024	0.783217	0.70625	0.774648	0.664706	0.830882	0.753623	0.79021	0.79021	0.861538	0.758389	0.629412	0.817518	0.762238	0.783217	0.658824	0.709677	0.618497	0.642857	0.635838	0.662722	0.753623	0.602151	0.553922
Gal	OH	OBn	OPMB	OTBDPS	0.616667	0.57513	0.547872	0.580311	0.637931	0.567708	0.616667	0.583333	0.59893	0.574359	0.920213	0.890625	0.539216	0.590426	0.545894	0.61809	0.869347	0.528846	0.55122	0.54067	0.798995	0.530516	0.57513	0.54067	0.567708	0.720207	0.602151	0.547872	0.580311	0.580311	0.616667	0.570707	0.697917	0.602151	0.567708	0.583333	0.723958	0.539216	0.678571	0.710526	0.693878	0.71875	0.547872	0.482906	0.452381
Gal	OH	OBn	OPMB	OTBS	0.707006	0.652941	0.624242	0.658824	0.735099	0.635294	0.707006	0.652941	0.682927	0.651163	0.797872	0.770833	0.598901	0.672727	0.605405	0.698864	0.753769	0.586022	0.612022	0.59893	0.683417	0.586387	0.652941	0.59893	0.64497	0.817647	0.687117	0.624242	0.658824	0.658824	0.707006	0.636364	0.792899	0.676829	0.635294	0.652941	0.822485	0.598901	0.768786	0.808383	0.786127	0.816568	0.624242	0.528302	0.491304
Gal	OH	OBn	OPMB	OTIPS	0.707006	0.652941	0.624242	0.658824	0.735099	0.635294	0.707006	0.652941	0.682927	0.651163	0.797872	0.770833	0.598901	0.672727	0.605405	0.698864	0.753769	0.586022	0.612022	0.59893	0.683417	0.586387	0.652941	0.59893	0.64497	0.817647	0.687117	0.624242	0.658824	0.658824	0.707006	0.636364	0.792899	0.676829	0.635294	0.652941	0.822485	0.598901	0.768786	0.808383	0.786127	0.816568	0.624242	0.528302	0.491304
Gal	OH	OBn	OTBDPS	OH	0.633136	0.587912	0.550562	0.584699	0.656442	0.58011	0.633136	0.596685	0.60452	0.578378	0.830688	0.82199	0.541237	0.60452	0.548223	0.535	0.785	0.530303	0.553846	0.542714	0.814815	0.53202	0.587912	0.542714	0.571429	0.73224	0.607955	0.550562	0.584699	0.584699	0.633136	0.574468	0.757062	0.617143	0.58011	0.596685	0.736264	0.541237	0.706522	0.722222	0.704301	0.730769	0.550562	0.469027	0.432653
Gal	OH	OBn	OTBDPS	OAc	0.627119	0.653846	0.617978	0.650273	0.649123	0.57672	0.627119	0.592593	0.672316	0.643243	0.89418	0.875	0.603093	0.672316	0.609137	0.595	0.845	0.590909	0.615385	0.603015	0.878307	0.591133	0.653846	0.603015	0.637363	0.797814	0.676136	0.617978	0.650273	0.650273	0.627119	0.638298	0.774725	0.612022	0.57672	0.592593	0.79235	0.603093	0.762162	0.779006	0.768817	0.786885	0.617978	0.489177	0.481633
Gal	OH	OBn	OTBDPS	OBn	0.656805	0.60989	0.573034	0.606557	0.680982	0.60221	0.656805	0.618785	0.627119	0.6	0.851852	0.833333	0.561856	0.627119	0.568528	0.555	0.805	0.550505	0.574359	0.562814	0.835979	0.551724	0.60989	0.562814	0.593407	0.754098	0.630682	0.573034	0.606557	0.606557	0.656805	0.595745	0.740331	0.64	0.60221	0.618785	0.748634	0.561856	0.718919	0.734807	0.725806	0.743169	0.573034	0.486726	0.44898
Gal	OH	OBn	OTBDPS	OBz	0.61326	0.675824	0.604396	0.672131	0.634286	0.564767	0.61326	0.580311	0.657459	0.62963	0.875648	0.895833	0.623711	0.657459	0.597015	0.615	0.865	0.579208	0.635897	0.591133	0.899471	0.610837	0.675824	0.591133	0.659341	0.819672	0.698864	0.604396	0.672131	0.672131	0.61326	0.659574	0.796703	0.59893	0.564767	0.580311	0.814208	0.623711	0.783784	0.801105	0.790323	0.808743	0.604396	0.487179	0.497959
Gal	OH	OBn	OTBDPS	OClAc	0.596774	0.631579	0.596774	0.628272	0.616667	0.550505	0.596774	0.565657	0.648649	0.621762	0.853535	0.845	0.584158	0.648649	0.590244	0.576923	0.817308	0.636364	0.596059	0.648241	0.847716	0.635468	0.631579	0.648241	0.615789	0.769634	0.643243	0.596774	0.628272	0.628272	0.596774	0.609137	0.73822	0.583333	0.550505	0.565657	0.755208	0.584158	0.735751	0.742105	0.742268	0.75	0.596774	0.502128	0.493976
Gal	OH	OBn	OTBDPS	OLev	0.603261	0.62963	0.594595	0.626316	0.623596	0.556122	0.603261	0.571429	0.646739	0.681081	0.931217	0.844221	0.58209	0.646739	0.64467	0.63	0.88	0.570732	0.594059	0.582524	0.915344	0.571429	0.62963	0.582524	0.613757	0.768421	0.650273	0.594595	0.626316	0.626316	0.603261	0.615385	0.746032	0.589474	0.556122	0.571429	0.763158	0.58209	0.734375	0.75	0.740933	0.757895	0.594595	0.47479	0.510204
Gal	OH	OBn	OTBDPS	NO2Bz	0.555	0.61194	0.547264	0.608911	0.572165	0.521327	0.555	0.535545	0.595	0.572115	0.79717	0.815166	0.575472	0.595	0.552511	0.561644	0.789954	0.536364	0.586854	0.547511	0.817308	0.565611	0.61194	0.547511	0.597015	0.742574	0.630769	0.547264	0.608911	0.608911	0.555	0.606796	0.721393	0.55122	0.521327	0.535545	0.737624	0.575472	0.710784	0.725	0.717073	0.732673	0.547264	0.456349	0.467681
Gal	OH	OBn	OTBDPS	OPMB	0.61326	0.580311	0.544974	0.57732	0.634286	0.564767	0.61326	0.580311	0.595745	0.571429	0.915344	0.895833	0.536585	0.595745	0.543269	0.615	0.865	0.526316	0.548544	0.538095	0.795	0.528037	0.580311	0.538095	0.564767	0.716495	0.59893	0.544974	0.57732	0.57732	0.61326	0.567839	0.694301	0.59893	0.564767	0.580311	0.71134	0.536585	0.683673	0.697917	0.690355	0.706186	0.544974	0.480851	0.450593
Gal	OH	OBn	OTBDPS	OTBDPS	0.629412	0.584699	0.547486	0.581522	0.652439	0.576923	0.629412	0.593407	0.601124	0.575269	0.826316	0.817708	0.538462	0.601124	0.545455	0.532338	0.781095	0.527638	0.55102	0.54	0.810526	0.529412	0.584699	0.54	0.568306	0.728261	0.60452	0.547486	0.581522	0.581522	0.629412	0.571429	0.752809	0.613636	0.576923	0.593407	0.73224	0.538462	0.702703	0.718232	0.700535	0.726776	0.547486	0.46696	0.430894
Gal	OH	OBn	OTBDPS	OTBS	0.629412	0.584699	0.547486	0.581522	0.652439	0.576923	0.629412	0.593407	0.601124	0.575269	0.826316	0.817708	0.538462	0.601124	0.545455	0.532338	0.781095	0.527638	0.55102	0.54	0.810526	0.529412	0.584699	0.54	0.568306	0.728261	0.60452	0.547486	0.581522	0.581522	0.629412	0.571429	0.752809	0.613636	0.576923	0.593407	0.73224	0.538462	0.702703	0.718232	0.700535	0.726776	0.547486	0.46696	0.430894
Gal	OH	OBn	OTBDPS	OTIPS	0.629412	0.584699	0.547486	0.581522	0.652439	0.576923	0.629412	0.593407	0.601124	0.575269	0.826316	0.817708	0.538462	0.601124	0.545455	0.532338	0.781095	0.527638	0.55102	0.54	0.810526	0.529412	0.584699	0.54	0.568306	0.728261	0.60452	0.547486	0.581522	0.581522	0.629412	0.571429	0.752809	0.613636	0.576923	0.593407	0.73224	0.538462	0.702703	0.718232	0.700535	0.726776	0.547486	0.46696	0.430894
Gal	OH	OBn	OTBS	OH	0.732877	0.672956	0.632258	0.66875	0.764286	0.654088	0.732877	0.672956	0.694805	0.660494	0.708995	0.701571	0.604651	0.694805	0.611429	0.60452	0.67	0.590909	0.618497	0.60452	0.693122	0.59116	0.672956	0.60452	0.654088	0.8375	0.699346	0.632258	0.66875	0.66875	0.732877	0.644578	0.87013	0.699346	0.654088	0.672956	0.842767	0.604651	0.807453	0.828025	0.803681	0.836478	0.632258	0.514706	0.470852
Gal	OH	OBn	OTBS	OAc	0.720779	0.748428	0.709677	0.74375	0.75	0.646707	0.720779	0.664671	0.772727	0.734568	0.772487	0.755208	0.674419	0.772727	0.68	0.672316	0.73	0.659091	0.687861	0.672316	0.756614	0.657459	0.748428	0.672316	0.72956	0.9125	0.777778	0.709677	0.74375	0.74375	0.720779	0.716867	0.886792	0.689441	0.646707	0.664671	0.90625	0.674419	0.87037	0.892405	0.877301	0.9	0.709677	0.535885	0.524664
Gal	OH	OBn	OTBS	OBn	0.760274	0.698113	0.658065	0.69375	0.792857	0.679245	0.760274	0.698113	0.720779	0.685185	0.730159	0.713542	0.627907	0.720779	0.634286	0.627119	0.69	0.613636	0.641618	0.627119	0.714286	0.61326	0.698113	0.627119	0.679245	0.8625	0.72549	0.658065	0.69375	0.69375	0.760274	0.668675	0.848101	0.72549	0.679245	0.698113	0.85625	0.627907	0.820988	0.841772	0.828221	0.85	0.658065	0.534314	0.488789
Gal	OH	OBn	OTBS	OBz	0.702532	0.773585	0.691824	0.76875	0.730263	0.631579	0.702532	0.649123	0.753165	0.716867	0.756477	0.776042	0.697674	0.753165	0.664804	0.694915	0.75	0.644444	0.710983	0.657459	0.777778	0.679558	0.773585	0.657459	0.754717	0.9375	0.803922	0.691824	0.76875	0.76875	0.702532	0.740964	0.91195	0.672727	0.631579	0.649123	0.93125	0.697674	0.895062	0.917722	0.90184	0.925	0.691824	0.533019	0.542601
Gal	OH	OBn	OTBS	OClAc	0.680982	0.718563	0.680982	0.714286	0.707006	0.613636	0.680982	0.630682	0.740741	0.705882	0.737374	0.73	0.65	0.740741	0.655738	0.648649	0.706731	0.710227	0.662983	0.723164	0.730964	0.707182	0.718563	0.723164	0.700599	0.875	0.734568	0.680982	0.714286	0.714286	0.680982	0.68	0.839286	0.652941	0.613636	0.630682	0.857988	0.65	0.835294	0.844311	0.842105	0.852071	0.680982	0.549296	0.537445
Gal	OH	OBn	OTBS	OLev	0.689441	0.716867	0.679012	0.712575	0.716129	0.62069	0.689441	0.637931	0.73913	0.777778	0.809524	0.728643	0.648045	0.73913	0.72	0.711864	0.765	0.63388	0.661111	0.646739	0.793651	0.632979	0.716867	0.646739	0.698795	0.874251	0.74375	0.679012	0.712575	0.712575	0.689441	0.687861	0.849398	0.660714	0.62069	0.637931	0.868263	0.648045	0.83432	0.854545	0.841176	0.862275	0.679012	0.518519	0.556054
Gal	OH	OBn	OTBS	NO2Bz	0.627119	0.691011	0.617978	0.687151	0.649123	0.57672	0.627119	0.592593	0.672316	0.643243	0.688679	0.706161	0.636842	0.672316	0.609137	0.627551	0.684932	0.590909	0.649215	0.603015	0.706731	0.623116	0.691011	0.603015	0.674157	0.837989	0.715116	0.617978	0.687151	0.687151	0.627119	0.673913	0.814607	0.612022	0.57672	0.592593	0.832402	0.636842	0.801105	0.819209	0.807692	0.826816	0.617978	0.495652	0.506224
Gal	OH	OBn	OTBS	OPMB	0.702532	0.658824	0.620482	0.654971	0.730263	0.631579	0.702532	0.649123	0.678788	0.647399	0.793651	0.776042	0.595628	0.678788	0.602151	0.694915	0.75	0.582888	0.608696	0.595745	0.68	0.583333	0.658824	0.595745	0.641176	0.812865	0.682927	0.620482	0.654971	0.654971	0.702532	0.632768	0.788235	0.672727	0.631579	0.649123	0.807018	0.595628	0.774566	0.792899	0.781609	0.80117	0.620482	0.525822	0.489177
Gal	OH	OBn	OTBS	OTBDPS	0.629412	0.584699	0.547486	0.581522	0.652439	0.576923	0.629412	0.593407	0.601124	0.575269	0.826316	0.817708	0.538462	0.601124	0.545455	0.532338	0.781095	0.527638	0.55102	0.54	0.810526	0.529412	0.584699	0.54	0.568306	0.728261	0.60452	0.547486	0.581522	0.581522	0.629412	0.571429	0.752809	0.613636	0.576923	0.593407	0.73224	0.538462	0.702703	0.718232	0.700535	0.726776	0.547486	0.46696	0.430894
Gal	OH	OBn	OTBS	OTBS	0.727891	0.66875	0.628205	0.664596	0.758865	0.65	0.727891	0.66875	0.690323	0.656442	0.705263	0.697917	0.601156	0.690323	0.607955	0.601124	0.666667	0.587571	0.614943	0.601124	0.689474	0.587912	0.66875	0.601124	0.65	0.832298	0.694805	0.628205	0.664596	0.664596	0.727891	0.640719	0.864516	0.694805	0.65	0.66875	0.8375	0.601156	0.802469	0.822785	0.79878	0.83125	0.628205	0.512195	0.46875
Gal	OH	OBn	OTBS	OTIPS	0.727891	0.66875	0.628205	0.664596	0.758865	0.65	0.727891	0.66875	0.690323	0.656442	0.705263	0.697917	0.601156	0.690323	0.607955	0.601124	0.666667	0.587571	0.614943	0.601124	0.689474	0.587912	0.66875	0.601124	0.65	0.832298	0.694805	0.628205	0.664596	0.664596	0.727891	0.640719	0.864516	0.694805	0.65	0.66875	0.8375	0.601156	0.802469	0.822785	0.79878	0.83125	0.628205	0.512195	0.46875
Gal	OH	OBn	OTIPS	OH	0.732877	0.672956	0.632258	0.66875	0.764286	0.654088	0.732877	0.672956	0.694805	0.660494	0.708995	0.701571	0.604651	0.694805	0.611429	0.60452	0.67	0.590909	0.618497	0.60452	0.693122	0.59116	0.672956	0.60452	0.654088	0.8375	0.699346	0.632258	0.66875	0.66875	0.732877	0.644578	0.87013	0.699346	0.654088	0.672956	0.842767	0.604651	0.807453	0.828025	0.803681	0.836478	0.632258	0.514706	0.470852
Gal	OH	OBn	OTIPS	OAc	0.720779	0.748428	0.709677	0.74375	0.75	0.646707	0.720779	0.664671	0.772727	0.734568	0.772487	0.755208	0.674419	0.772727	0.68	0.672316	0.73	0.659091	0.687861	0.672316	0.756614	0.657459	0.748428	0.672316	0.72956	0.9125	0.777778	0.709677	0.74375	0.74375	0.720779	0.716867	0.886792	0.689441	0.646707	0.664671	0.90625	0.674419	0.87037	0.892405	0.877301	0.9	0.709677	0.535885	0.524664
Gal	OH	OBn	OTIPS	OBn	0.760274	0.698113	0.658065	0.69375	0.792857	0.679245	0.760274	0.698113	0.720779	0.685185	0.730159	0.713542	0.627907	0.720779	0.634286	0.627119	0.69	0.613636	0.641618	0.627119	0.714286	0.61326	0.698113	0.627119	0.679245	0.8625	0.72549	0.658065	0.69375	0.69375	0.760274	0.668675	0.848101	0.72549	0.679245	0.698113	0.85625	0.627907	0.820988	0.841772	0.828221	0.85	0.658065	0.534314	0.488789
Gal	OH	OBn	OTIPS	OBz	0.702532	0.773585	0.691824	0.76875	0.730263	0.631579	0.702532	0.649123	0.753165	0.716867	0.756477	0.776042	0.697674	0.753165	0.664804	0.694915	0.75	0.644444	0.710983	0.657459	0.777778	0.679558	0.773585	0.657459	0.754717	0.9375	0.803922	0.691824	0.76875	0.76875	0.702532	0.740964	0.91195	0.672727	0.631579	0.649123	0.93125	0.697674	0.895062	0.917722	0.90184	0.925	0.691824	0.533019	0.542601
Gal	OH	OBn	OTIPS	OClAc	0.680982	0.718563	0.680982	0.714286	0.707006	0.613636	0.680982	0.630682	0.740741	0.705882	0.737374	0.73	0.65	0.740741	0.655738	0.648649	0.706731	0.710227	0.662983	0.723164	0.730964	0.707182	0.718563	0.723164	0.700599	0.875	0.734568	0.680982	0.714286	0.714286	0.680982	0.68	0.839286	0.652941	0.613636	0.630682	0.857988	0.65	0.835294	0.844311	0.842105	0.852071	0.680982	0.549296	0.537445
Gal	OH	OBn	OTIPS	OLev	0.689441	0.716867	0.679012	0.712575	0.716129	0.62069	0.689441	0.637931	0.73913	0.777778	0.809524	0.728643	0.648045	0.73913	0.72	0.711864	0.765	0.63388	0.661111	0.646739	0.793651	0.632979	0.716867	0.646739	0.698795	0.874251	0.74375	0.679012	0.712575	0.712575	0.689441	0.687861	0.849398	0.660714	0.62069	0.637931	0.868263	0.648045	0.83432	0.854545	0.841176	0.862275	0.679012	0.518519	0.556054
Gal	OH	OBn	OTIPS	NO2Bz	0.627119	0.691011	0.617978	0.687151	0.649123	0.57672	0.627119	0.592593	0.672316	0.643243	0.688679	0.706161	0.636842	0.672316	0.609137	0.627551	0.684932	0.590909	0.649215	0.603015	0.706731	0.623116	0.691011	0.603015	0.674157	0.837989	0.715116	0.617978	0.687151	0.687151	0.627119	0.673913	0.814607	0.612022	0.57672	0.592593	0.832402	0.636842	0.801105	0.819209	0.807692	0.826816	0.617978	0.495652	0.506224
Gal	OH	OBn	OTIPS	OPMB	0.702532	0.658824	0.620482	0.654971	0.730263	0.631579	0.702532	0.649123	0.678788	0.647399	0.793651	0.776042	0.595628	0.678788	0.602151	0.694915	0.75	0.582888	0.608696	0.595745	0.68	0.583333	0.658824	0.595745	0.641176	0.812865	0.682927	0.620482	0.654971	0.654971	0.702532	0.632768	0.788235	0.672727	0.631579	0.649123	0.807018	0.595628	0.774566	0.792899	0.781609	0.80117	0.620482	0.525822	0.489177
Gal	OH	OBn	OTIPS	OTBDPS	0.629412	0.584699	0.547486	0.581522	0.652439	0.576923	0.629412	0.593407	0.601124	0.575269	0.826316	0.817708	0.538462	0.601124	0.545455	0.532338	0.781095	0.527638	0.55102	0.54	0.810526	0.529412	0.584699	0.54	0.568306	0.728261	0.60452	0.547486	0.581522	0.581522	0.629412	0.571429	0.752809	0.613636	0.576923	0.593407	0.73224	0.538462	0.702703	0.718232	0.700535	0.726776	0.547486	0.46696	0.430894
Gal	OH	OBn	OTIPS	OTBS	0.727891	0.66875	0.628205	0.664596	0.758865	0.65	0.727891	0.66875	0.690323	0.656442	0.705263	0.697917	0.601156	0.690323	0.607955	0.601124	0.666667	0.587571	0.614943	0.601124	0.689474	0.587912	0.66875	0.601124	0.65	0.832298	0.694805	0.628205	0.664596	0.664596	0.727891	0.640719	0.864516	0.694805	0.65	0.66875	0.8375	0.601156	0.802469	0.822785	0.79878	0.83125	0.628205	0.512195	0.46875
Gal	OH	OBn	OTIPS	OTIPS	0.727891	0.66875	0.628205	0.664596	0.758865	0.65	0.727891	0.66875	0.690323	0.656442	0.705263	0.697917	0.601156	0.690323	0.607955	0.601124	0.666667	0.587571	0.614943	0.601124	0.689474	0.587912	0.66875	0.601124	0.65	0.832298	0.694805	0.628205	0.664596	0.664596	0.727891	0.640719	0.864516	0.694805	0.65	0.66875	0.8375	0.601156	0.802469	0.822785	0.79878	0.83125	0.628205	0.512195	0.46875
Gal	OH	OBz	OH	OH	0.823077	0.908397	0.80916	0.901515	0.862903	0.727273	0.823077	0.748252	0.870229	0.820144	0.590674	0.617801	0.793103	0.884615	0.75	0.786667	0.59	0.72549	0.82069	0.751634	0.608466	0.777778	0.908397	0.751634	0.871212	0.748428	0.952	0.80916	0.901515	0.901515	0.823077	0.862319	0.777778	0.781022	0.727273	0.748252	0.753165	0.793103	0.708075	0.726115	0.705521	0.757962	0.80916	0.583784	0.591837
Gal	OH	OBz	OH	OAc	0.847328	0.946565	0.847328	0.939394	0.888	0.75	0.847328	0.770833	0.908397	0.856115	0.61658	0.635417	0.827586	0.923077	0.782895	0.82	0.615	0.75817	0.855172	0.784314	0.634921	0.810458	0.946565	0.784314	0.909091	0.779874	0.992	0.847328	0.939394	0.939394	0.847328	0.898551	0.753165	0.804348	0.75	0.770833	0.773585	0.827586	0.728395	0.746835	0.736196	0.778481	0.847328	0.602151	0.617347
Gal	OH	OBz	OH	OBn	0.853846	0.938931	0.839695	0.931818	0.895161	0.755245	0.853846	0.776224	0.900763	0.848921	0.611399	0.630208	0.82069	0.915385	0.776316	0.813333	0.61	0.751634	0.848276	0.777778	0.62963	0.803922	0.938931	0.777778	0.901515	0.773585	0.984	0.839695	0.931818	0.931818	0.853846	0.891304	0.757962	0.810219	0.755245	0.776224	0.767296	0.82069	0.722222	0.740506	0.730061	0.772152	0.839695	0.605405	0.612245
Gal	OH	OBz	OH	OBz	0.847328	0.946565	0.847328	0.939394	0.888	0.75	0.847328	0.770833	0.908397	0.856115	0.61658	0.635417	0.827586	0.923077	0.782895	0.82	0.615	0.75817	0.855172	0.784314	0.634921	0.810458	0.946565	0.784314	0.909091	0.779874	0.992	0.847328	0.939394	0.939394	0.847328	0.898551	0.753165	0.804348	0.75	0.770833	0.773585	0.827586	0.728395	0.746835	0.736196	0.778481	0.847328	0.602151	0.617347
Gal	OH	OBz	OH	OClAc	0.792857	0.899281	0.805755	0.892857	0.828358	0.705882	0.792857	0.72549	0.863309	0.816327	0.589109	0.615	0.79085	0.876812	0.75	0.78481	0.596154	0.816993	0.816993	0.843137	0.614213	0.869281	0.899281	0.843137	0.864286	0.748503	0.925373	0.805755	0.892857	0.892857	0.792857	0.843537	0.712575	0.755102	0.705882	0.72549	0.732143	0.79085	0.7	0.706587	0.707602	0.736527	0.805755	0.615789	0.63
Gal	OH	OBz	OH	OLev	0.804348	0.898551	0.804348	0.892086	0.840909	0.715232	0.804348	0.735099	0.862319	0.906475	0.65285	0.613065	0.789474	0.875912	0.828947	0.866667	0.65	0.725	0.815789	0.75	0.671958	0.775	0.898551	0.75	0.863309	0.746988	0.939394	0.804348	0.892086	0.892086	0.804348	0.855172	0.721212	0.765517	0.715232	0.735099	0.740964	0.789474	0.698225	0.715152	0.705882	0.745455	0.804348	0.580311	0.653061
Gal	OH	OBz	OH	NO2Bz	0.74	0.826667	0.74	0.821192	0.770833	0.67284	0.74	0.691358	0.793333	0.753165	0.561321	0.578199	0.742331	0.805369	0.705882	0.727811	0.561644	0.684211	0.766871	0.707602	0.576923	0.730994	0.826667	0.707602	0.794702	0.696629	0.861111	0.74	0.821192	0.821192	0.74	0.801282	0.672316	0.717949	0.67284	0.691358	0.691011	0.742331	0.651934	0.666667	0.659341	0.694915	0.74	0.553922	0.570093
Gal	OH	OBz	OH	OPMB	0.78169	0.873239	0.78169	0.867133	0.816176	0.696774	0.78169	0.716129	0.838028	0.793333	0.673575	0.692708	0.769231	0.851064	0.730061	0.893333	0.67	0.707317	0.794872	0.731707	0.6	0.756098	0.873239	0.731707	0.839161	0.729412	0.911765	0.78169	0.867133	0.867133	0.78169	0.832215	0.704142	0.744966	0.696774	0.716129	0.723529	0.769231	0.682081	0.698225	0.689655	0.727811	0.78169	0.592784	0.607843
Gal	OH	OBz	OH	OTBDPS	0.594444	0.657459	0.585635	0.653846	0.614943	0.546875	0.594444	0.5625	0.629834	0.603175	0.849741	0.879581	0.597938	0.638889	0.572139	0.59	0.84	0.554455	0.618557	0.574257	0.873016	0.594059	0.657459	0.574257	0.631868	0.802198	0.68	0.585635	0.653846	0.653846	0.594444	0.641711	0.829545	0.580645	0.546875	0.5625	0.80663	0.597938	0.766304	0.783333	0.763441	0.801105	0.585635	0.472103	0.483607
Gal	OH	OBz	OH	OTBS	0.681529	0.753165	0.670886	0.748428	0.708609	0.611765	0.681529	0.629412	0.721519	0.686747	0.73057	0.759162	0.668605	0.732484	0.636872	0.666667	0.725	0.616667	0.69186	0.638889	0.751323	0.661111	0.753165	0.638889	0.72327	0.918239	0.782895	0.670886	0.748428	0.748428	0.681529	0.721212	0.954248	0.652439	0.611765	0.629412	0.924051	0.668605	0.875776	0.898089	0.871166	0.917722	0.670886	0.516588	0.527027
Gal	OH	OBz	OH	OTIPS	0.681529	0.753165	0.670886	0.748428	0.708609	0.611765	0.681529	0.629412	0.721519	0.686747	0.73057	0.759162	0.668605	0.732484	0.636872	0.666667	0.725	0.616667	0.69186	0.638889	0.751323	0.661111	0.753165	0.638889	0.72327	0.918239	0.782895	0.670886	0.748428	0.748428	0.681529	0.721212	0.954248	0.652439	0.611765	0.629412	0.924051	0.668605	0.875776	0.898089	0.871166	0.917722	0.670886	0.516588	0.527027
Gal	OH	OBz	OAc	OH	0.847328	0.931818	0.847328	0.939394	0.888	0.75	0.847328	0.770833	0.908397	0.856115	0.61658	0.626943	0.827586	0.908397	0.782895	0.82	0.615	0.75817	0.855172	0.784314	0.634921	0.810458	0.931818	0.784314	0.909091	0.779874	0.992	0.847328	0.939394	0.939394	0.847328	0.898551	0.753165	0.804348	0.75	0.770833	0.78481	0.827586	0.717791	0.757962	0.736196	0.789809	0.847328	0.602151	0.617347
Gal	OH	OBz	OAc	OAc	0.854962	0.939394	0.854962	0.94697	0.896	0.756944	0.854962	0.777778	0.916031	0.863309	0.621762	0.632124	0.834483	0.916031	0.789474	0.826667	0.62	0.764706	0.862069	0.79085	0.640212	0.816993	0.939394	0.79085	0.916667	0.786164	1	0.854962	0.94697	0.94697	0.854962	0.905797	0.748428	0.811594	0.756944	0.777778	0.779874	0.834483	0.723926	0.753165	0.742331	0.78481	0.854962	0.607527	0.622449
Gal	OH	OBz	OAc	OBn	0.854962	0.939394	0.854962	0.94697	0.896	0.756944	0.854962	0.777778	0.916031	0.863309	0.621762	0.632124	0.834483	0.916031	0.789474	0.826667	0.62	0.764706	0.862069	0.79085	0.640212	0.816993	0.939394	0.79085	0.916667	0.786164	1	0.854962	0.94697	0.94697	0.854962	0.905797	0.748428	0.811594	0.756944	0.777778	0.779874	0.834483	0.723926	0.753165	0.742331	0.78481	0.854962	0.607527	0.622449
Gal	OH	OBz	OAc	OBz	0.854962	0.939394	0.854962	0.94697	0.896	0.756944	0.854962	0.777778	0.916031	0.863309	0.621762	0.632124	0.834483	0.916031	0.789474	0.826667	0.62	0.764706	0.862069	0.79085	0.640212	0.816993	0.939394	0.79085	0.916667	0.786164	1	0.854962	0.94697	0.94697	0.854962	0.905797	0.748428	0.811594	0.756944	0.777778	0.779874	0.834483	0.723926	0.753165	0.742331	0.78481	0.854962	0.607527	0.622449
Gal	OH	OBz	OAc	OClAc	0.8	0.892857	0.81295	0.9	0.835821	0.712418	0.8	0.732026	0.870504	0.823129	0.594059	0.61194	0.797386	0.870504	0.75625	0.791139	0.600962	0.823529	0.823529	0.849673	0.619289	0.875817	0.892857	0.849673	0.871429	0.754491	0.932836	0.81295	0.9	0.9	0.8	0.85034	0.708333	0.761905	0.712418	0.732026	0.738095	0.797386	0.695906	0.712575	0.71345	0.742515	0.81295	0.621053	0.635
Gal	OH	OBz	OAc	OLev	0.811594	0.892086	0.811594	0.899281	0.848485	0.721854	0.811594	0.741722	0.869565	0.913669	0.658031	0.61	0.796053	0.869565	0.835526	0.873333	0.655	0.73125	0.822368	0.75625	0.677249	0.78125	0.892086	0.75625	0.870504	0.753012	0.94697	0.811594	0.899281	0.899281	0.811594	0.862069	0.716867	0.772414	0.721854	0.741722	0.746988	0.796053	0.694118	0.721212	0.711765	0.751515	0.811594	0.585492	0.658163
Gal	OH	OBz	OAc	NO2Bz	0.746667	0.821192	0.746667	0.827815	0.777778	0.679012	0.746667	0.697531	0.8	0.759494	0.566038	0.575472	0.748466	0.8	0.711765	0.733728	0.56621	0.690058	0.773006	0.71345	0.581731	0.736842	0.821192	0.71345	0.801325	0.702247	0.868056	0.746667	0.827815	0.827815	0.746667	0.807692	0.668539	0.724359	0.679012	0.697531	0.696629	0.748466	0.648352	0.672316	0.664835	0.700565	0.746667	0.558824	0.574766
Gal	OH	OBz	OAc	OPMB	0.788732	0.867133	0.788732	0.874126	0.823529	0.703226	0.788732	0.722581	0.84507	0.8	0.678756	0.689119	0.775641	0.84507	0.736196	0.9	0.675	0.713415	0.801282	0.737805	0.605	0.762195	0.867133	0.737805	0.846154	0.735294	0.919118	0.788732	0.874126	0.874126	0.788732	0.838926	0.7	0.751678	0.703226	0.722581	0.729412	0.775641	0.678161	0.704142	0.695402	0.733728	0.788732	0.597938	0.612745
Gal	OH	OBz	OAc	OTBDPS	0.61326	0.675824	0.61326	0.681319	0.634286	0.564767	0.61326	0.580311	0.657459	0.62963	0.875648	0.88601	0.623711	0.657459	0.597015	0.615	0.865	0.579208	0.64433	0.59901	0.899471	0.618812	0.675824	0.59901	0.659341	0.82967	0.708571	0.61326	0.681319	0.681319	0.61326	0.668449	0.80663	0.59893	0.564767	0.580311	0.834254	0.623711	0.774194	0.811111	0.790323	0.828729	0.61326	0.487179	0.504098
Gal	OH	OBz	OAc	OTBS	0.702532	0.773585	0.702532	0.779874	0.730263	0.631579	0.702532	0.649123	0.753165	0.716867	0.756477	0.766839	0.697674	0.753165	0.664804	0.694915	0.75	0.644444	0.72093	0.666667	0.777778	0.688889	0.773585	0.666667	0.754717	0.949686	0.815789	0.702532	0.779874	0.779874	0.702532	0.751515	0.924051	0.672727	0.631579	0.649123	0.955696	0.697674	0.883436	0.929936	0.90184	0.949367	0.702532	0.533019	0.54955
Gal	OH	OBz	OAc	OTIPS	0.702532	0.773585	0.702532	0.779874	0.730263	0.631579	0.702532	0.649123	0.753165	0.716867	0.756477	0.766839	0.697674	0.753165	0.664804	0.694915	0.75	0.644444	0.72093	0.666667	0.777778	0.688889	0.773585	0.666667	0.754717	0.949686	0.815789	0.702532	0.779874	0.779874	0.702532	0.751515	0.924051	0.672727	0.631579	0.649123	0.955696	0.697674	0.883436	0.929936	0.90184	0.949367	0.702532	0.533019	0.54955
Gal	OH	OBz	OBn	OH	0.847328	0.931818	0.847328	0.939394	0.888	0.75	0.847328	0.770833	0.908397	0.856115	0.61658	0.626943	0.827586	0.908397	0.782895	0.82	0.615	0.75817	0.855172	0.784314	0.634921	0.810458	0.931818	0.784314	0.909091	0.779874	0.992	0.847328	0.939394	0.939394	0.847328	0.898551	0.753165	0.804348	0.75	0.770833	0.78481	0.827586	0.717791	0.757962	0.736196	0.789809	0.847328	0.602151	0.617347
Gal	OH	OBz	OBn	OAc	0.854962	0.939394	0.854962	0.94697	0.896	0.756944	0.854962	0.777778	0.916031	0.863309	0.621762	0.632124	0.834483	0.916031	0.789474	0.826667	0.62	0.764706	0.862069	0.79085	0.640212	0.816993	0.939394	0.79085	0.916667	0.786164	1	0.854962	0.94697	0.94697	0.854962	0.905797	0.748428	0.811594	0.756944	0.777778	0.779874	0.834483	0.723926	0.753165	0.742331	0.78481	0.854962	0.607527	0.622449
Gal	OH	OBz	OBn	OBn	0.854962	0.939394	0.854962	0.94697	0.896	0.756944	0.854962	0.777778	0.916031	0.863309	0.621762	0.632124	0.834483	0.916031	0.789474	0.826667	0.62	0.764706	0.862069	0.79085	0.640212	0.816993	0.939394	0.79085	0.916667	0.786164	1	0.854962	0.94697	0.94697	0.854962	0.905797	0.748428	0.811594	0.756944	0.777778	0.779874	0.834483	0.723926	0.753165	0.742331	0.78481	0.854962	0.607527	0.622449
Gal	OH	OBz	OBn	OBz	0.854962	0.939394	0.854962	0.94697	0.896	0.756944	0.854962	0.777778	0.916031	0.863309	0.621762	0.632124	0.834483	0.916031	0.789474	0.826667	0.62	0.764706	0.862069	0.79085	0.640212	0.816993	0.939394	0.79085	0.916667	0.786164	1	0.854962	0.94697	0.94697	0.854962	0.905797	0.748428	0.811594	0.756944	0.777778	0.779874	0.834483	0.723926	0.753165	0.742331	0.78481	0.854962	0.607527	0.622449
Gal	OH	OBz	OBn	OClAc	0.8	0.892857	0.81295	0.9	0.835821	0.712418	0.8	0.732026	0.870504	0.823129	0.594059	0.61194	0.797386	0.870504	0.75625	0.791139	0.600962	0.823529	0.823529	0.849673	0.619289	0.875817	0.892857	0.849673	0.871429	0.754491	0.932836	0.81295	0.9	0.9	0.8	0.85034	0.708333	0.761905	0.712418	0.732026	0.738095	0.797386	0.695906	0.712575	0.71345	0.742515	0.81295	0.621053	0.635
Gal	OH	OBz	OBn	OLev	0.811594	0.892086	0.811594	0.899281	0.848485	0.721854	0.811594	0.741722	0.869565	0.913669	0.658031	0.61	0.796053	0.869565	0.835526	0.873333	0.655	0.73125	0.822368	0.75625	0.677249	0.78125	0.892086	0.75625	0.870504	0.753012	0.94697	0.811594	0.899281	0.899281	0.811594	0.862069	0.716867	0.772414	0.721854	0.741722	0.746988	0.796053	0.694118	0.721212	0.711765	0.751515	0.811594	0.585492	0.658163
Gal	OH	OBz	OBn	NO2Bz	0.746667	0.821192	0.746667	0.827815	0.777778	0.679012	0.746667	0.697531	0.8	0.759494	0.566038	0.575472	0.748466	0.8	0.711765	0.733728	0.56621	0.690058	0.773006	0.71345	0.581731	0.736842	0.821192	0.71345	0.801325	0.702247	0.868056	0.746667	0.827815	0.827815	0.746667	0.807692	0.668539	0.724359	0.679012	0.697531	0.696629	0.748466	0.648352	0.672316	0.664835	0.700565	0.746667	0.558824	0.574766
Gal	OH	OBz	OBn	OPMB	0.788732	0.867133	0.788732	0.874126	0.823529	0.703226	0.788732	0.722581	0.84507	0.8	0.678756	0.689119	0.775641	0.84507	0.736196	0.9	0.675	0.713415	0.801282	0.737805	0.605	0.762195	0.867133	0.737805	0.846154	0.735294	0.919118	0.788732	0.874126	0.874126	0.788732	0.838926	0.7	0.751678	0.703226	0.722581	0.729412	0.775641	0.678161	0.704142	0.695402	0.733728	0.788732	0.597938	0.612745
Gal	OH	OBz	OBn	OTBDPS	0.61326	0.675824	0.61326	0.681319	0.634286	0.564767	0.61326	0.580311	0.657459	0.62963	0.875648	0.88601	0.623711	0.657459	0.597015	0.615	0.865	0.579208	0.64433	0.59901	0.899471	0.618812	0.675824	0.59901	0.659341	0.82967	0.708571	0.61326	0.681319	0.681319	0.61326	0.668449	0.80663	0.59893	0.564767	0.580311	0.834254	0.623711	0.774194	0.811111	0.790323	0.828729	0.61326	0.487179	0.504098
Gal	OH	OBz	OBn	OTBS	0.702532	0.773585	0.702532	0.779874	0.730263	0.631579	0.702532	0.649123	0.753165	0.716867	0.756477	0.766839	0.697674	0.753165	0.664804	0.694915	0.75	0.644444	0.72093	0.666667	0.777778	0.688889	0.773585	0.666667	0.754717	0.949686	0.815789	0.702532	0.779874	0.779874	0.702532	0.751515	0.924051	0.672727	0.631579	0.649123	0.955696	0.697674	0.883436	0.929936	0.90184	0.949367	0.702532	0.533019	0.54955
Gal	OH	OBz	OBn	OTIPS	0.702532	0.773585	0.702532	0.779874	0.730263	0.631579	0.702532	0.649123	0.753165	0.716867	0.756477	0.766839	0.697674	0.753165	0.664804	0.694915	0.75	0.644444	0.72093	0.666667	0.777778	0.688889	0.773585	0.666667	0.754717	0.949686	0.815789	0.702532	0.779874	0.779874	0.702532	0.751515	0.924051	0.672727	0.631579	0.649123	0.955696	0.697674	0.883436	0.929936	0.90184	0.949367	0.702532	0.533019	0.54955
Gal	OH	OBz	OBz	OH	0.847328	0.931818	0.847328	0.939394	0.888	0.75	0.847328	0.770833	0.908397	0.856115	0.61658	0.626943	0.827586	0.908397	0.782895	0.82	0.615	0.75817	0.855172	0.784314	0.634921	0.810458	0.931818	0.784314	0.909091	0.779874	0.992	0.847328	0.939394	0.939394	0.847328	0.898551	0.753165	0.804348	0.75	0.770833	0.78481	0.827586	0.717791	0.757962	0.736196	0.789809	0.847328	0.602151	0.617347
Gal	OH	OBz	OBz	OAc	0.854962	0.939394	0.854962	0.94697	0.896	0.756944	0.854962	0.777778	0.916031	0.863309	0.621762	0.632124	0.834483	0.916031	0.789474	0.826667	0.62	0.764706	0.862069	0.79085	0.640212	0.816993	0.939394	0.79085	0.916667	0.786164	1	0.854962	0.94697	0.94697	0.854962	0.905797	0.748428	0.811594	0.756944	0.777778	0.779874	0.834483	0.723926	0.753165	0.742331	0.78481	0.854962	0.607527	0.622449
Gal	OH	OBz	OBz	OBn	0.854962	0.939394	0.854962	0.94697	0.896	0.756944	0.854962	0.777778	0.916031	0.863309	0.621762	0.632124	0.834483	0.916031	0.789474	0.826667	0.62	0.764706	0.862069	0.79085	0.640212	0.816993	0.939394	0.79085	0.916667	0.786164	1	0.854962	0.94697	0.94697	0.854962	0.905797	0.748428	0.811594	0.756944	0.777778	0.779874	0.834483	0.723926	0.753165	0.742331	0.78481	0.854962	0.607527	0.622449
Gal	OH	OBz	OBz	OBz	0.854962	0.939394	0.854962	0.94697	0.896	0.756944	0.854962	0.777778	0.916031	0.863309	0.621762	0.632124	0.834483	0.916031	0.789474	0.826667	0.62	0.764706	0.862069	0.79085	0.640212	0.816993	0.939394	0.79085	0.916667	0.786164	1	0.854962	0.94697	0.94697	0.854962	0.905797	0.748428	0.811594	0.756944	0.777778	0.779874	0.834483	0.723926	0.753165	0.742331	0.78481	0.854962	0.607527	0.622449
Gal	OH	OBz	OBz	OClAc	0.8	0.892857	0.81295	0.9	0.835821	0.712418	0.8	0.732026	0.870504	0.823129	0.594059	0.61194	0.797386	0.870504	0.75625	0.791139	0.600962	0.823529	0.823529	0.849673	0.619289	0.875817	0.892857	0.849673	0.871429	0.754491	0.932836	0.81295	0.9	0.9	0.8	0.85034	0.708333	0.761905	0.712418	0.732026	0.738095	0.797386	0.695906	0.712575	0.71345	0.742515	0.81295	0.621053	0.635
Gal	OH	OBz	OBz	OLev	0.811594	0.892086	0.811594	0.899281	0.848485	0.721854	0.811594	0.741722	0.869565	0.913669	0.658031	0.61	0.796053	0.869565	0.835526	0.873333	0.655	0.73125	0.822368	0.75625	0.677249	0.78125	0.892086	0.75625	0.870504	0.753012	0.94697	0.811594	0.899281	0.899281	0.811594	0.862069	0.716867	0.772414	0.721854	0.741722	0.746988	0.796053	0.694118	0.721212	0.711765	0.751515	0.811594	0.585492	0.658163
Gal	OH	OBz	OBz	NO2Bz	0.746667	0.821192	0.746667	0.827815	0.777778	0.679012	0.746667	0.697531	0.8	0.759494	0.566038	0.575472	0.748466	0.8	0.711765	0.733728	0.56621	0.690058	0.773006	0.71345	0.581731	0.736842	0.821192	0.71345	0.801325	0.702247	0.868056	0.746667	0.827815	0.827815	0.746667	0.807692	0.668539	0.724359	0.679012	0.697531	0.696629	0.748466	0.648352	0.672316	0.664835	0.700565	0.746667	0.558824	0.574766
Gal	OH	OBz	OBz	OPMB	0.788732	0.867133	0.788732	0.874126	0.823529	0.703226	0.788732	0.722581	0.84507	0.8	0.678756	0.689119	0.775641	0.84507	0.736196	0.9	0.675	0.713415	0.801282	0.737805	0.605	0.762195	0.867133	0.737805	0.846154	0.735294	0.919118	0.788732	0.874126	0.874126	0.788732	0.838926	0.7	0.751678	0.703226	0.722581	0.729412	0.775641	0.678161	0.704142	0.695402	0.733728	0.788732	0.597938	0.612745
Gal	OH	OBz	OBz	OTBDPS	0.61326	0.675824	0.61326	0.681319	0.634286	0.564767	0.61326	0.580311	0.657459	0.62963	0.875648	0.88601	0.623711	0.657459	0.597015	0.615	0.865	0.579208	0.64433	0.59901	0.899471	0.618812	0.675824	0.59901	0.659341	0.82967	0.708571	0.61326	0.681319	0.681319	0.61326	0.668449	0.80663	0.59893	0.564767	0.580311	0.834254	0.623711	0.774194	0.811111	0.790323	0.828729	0.61326	0.487179	0.504098
Gal	OH	OBz	OBz	OTBS	0.702532	0.773585	0.702532	0.779874	0.730263	0.631579	0.702532	0.649123	0.753165	0.716867	0.756477	0.766839	0.697674	0.753165	0.664804	0.694915	0.75	0.644444	0.72093	0.666667	0.777778	0.688889	0.773585	0.666667	0.754717	0.949686	0.815789	0.702532	0.779874	0.779874	0.702532	0.751515	0.924051	0.672727	0.631579	0.649123	0.955696	0.697674	0.883436	0.929936	0.90184	0.949367	0.702532	0.533019	0.54955
Gal	OH	OBz	OBz	OTIPS	0.702532	0.773585	0.702532	0.779874	0.730263	0.631579	0.702532	0.649123	0.753165	0.716867	0.756477	0.766839	0.697674	0.753165	0.664804	0.694915	0.75	0.644444	0.72093	0.666667	0.777778	0.688889	0.773585	0.666667	0.754717	0.949686	0.815789	0.702532	0.779874	0.779874	0.702532	0.751515	0.924051	0.672727	0.631579	0.649123	0.955696	0.697674	0.883436	0.929936	0.90184	0.949367	0.702532	0.533019	0.54955
Gal	OH	OBz	OClAc	OH	0.792857	0.885714	0.805755	0.892857	0.828358	0.705882	0.792857	0.72549	0.863309	0.816327	0.589109	0.606965	0.79085	0.863309	0.75	0.78481	0.596154	0.816993	0.816993	0.843137	0.614213	0.869281	0.885714	0.843137	0.864286	0.748503	0.925373	0.805755	0.892857	0.892857	0.792857	0.843537	0.712575	0.755102	0.705882	0.72549	0.742515	0.79085	0.690058	0.716867	0.707602	0.746988	0.805755	0.615789	0.63
Gal	OH	OBz	OClAc	OAc	0.8	0.892857	0.81295	0.9	0.835821	0.712418	0.8	0.732026	0.870504	0.823129	0.594059	0.61194	0.797386	0.870504	0.75625	0.791139	0.600962	0.823529	0.823529	0.849673	0.619289	0.875817	0.892857	0.849673	0.871429	0.754491	0.932836	0.81295	0.9	0.9	0.8	0.85034	0.708333	0.761905	0.712418	0.732026	0.738095	0.797386	0.695906	0.712575	0.71345	0.742515	0.81295	0.621053	0.635
Gal	OH	OBz	OClAc	OBn	0.8	0.892857	0.81295	0.9	0.835821	0.712418	0.8	0.732026	0.870504	0.823129	0.594059	0.61194	0.797386	0.870504	0.75625	0.791139	0.600962	0.823529	0.823529	0.849673	0.619289	0.875817	0.892857	0.849673	0.871429	0.754491	0.932836	0.81295	0.9	0.9	0.8	0.85034	0.708333	0.761905	0.712418	0.732026	0.738095	0.797386	0.695906	0.712575	0.71345	0.742515	0.81295	0.621053	0.635
Gal	OH	OBz	OClAc	OBz	0.8	0.892857	0.81295	0.9	0.835821	0.712418	0.8	0.732026	0.870504	0.823129	0.594059	0.61194	0.797386	0.870504	0.75625	0.791139	0.600962	0.823529	0.823529	0.849673	0.619289	0.875817	0.892857	0.849673	0.871429	0.754491	0.932836	0.81295	0.9	0.9	0.8	0.85034	0.708333	0.761905	0.712418	0.732026	0.738095	0.797386	0.695906	0.712575	0.71345	0.742515	0.81295	0.621053	0.635
Gal	OH	OBz	OClAc	OClAc	0.8	0.892857	0.81295	0.9	0.835821	0.712418	0.8	0.732026	0.870504	0.823129	0.594059	0.61194	0.797386	0.870504	0.75625	0.791139	0.600962	0.823529	0.823529	0.849673	0.619289	0.875817	0.892857	0.849673	0.871429	0.754491	0.932836	0.81295	0.9	0.9	0.8	0.85034	0.708333	0.761905	0.712418	0.732026	0.738095	0.797386	0.695906	0.712575	0.71345	0.742515	0.81295	0.621053	0.635
Gal	OH	OBz	OClAc	OLev	0.761905	0.85034	0.773973	0.857143	0.794326	0.68125	0.761905	0.7	0.828767	0.870748	0.628713	0.591346	0.7625	0.828767	0.8	0.835443	0.634615	0.7875	0.7875	0.8125	0.654822	0.8375	0.85034	0.8125	0.829932	0.724138	0.886525	0.773973	0.857143	0.857143	0.761905	0.811688	0.68	0.727273	0.68125	0.7	0.708571	0.7625	0.668539	0.683908	0.685393	0.712644	0.773973	0.598985	0.67
Gal	OH	OBz	OClAc	NO2Bz	0.704403	0.786164	0.71519	0.792453	0.732026	0.643275	0.704403	0.660819	0.765823	0.728916	0.542986	0.559091	0.719298	0.765823	0.685393	0.706215	0.550661	0.74269	0.74269	0.766082	0.564815	0.789474	0.786164	0.766082	0.767296	0.677419	0.816993	0.71519	0.792453	0.792453	0.704403	0.763636	0.636364	0.684848	0.643275	0.660819	0.663102	0.719298	0.626316	0.639785	0.642105	0.666667	0.71519	0.572115	0.587156
Gal	OH	OBz	OClAc	OPMB	0.741722	0.827815	0.753333	0.834437	0.772414	0.664634	0.741722	0.682927	0.806667	0.765823	0.648515	0.666667	0.743902	0.806667	0.707602	0.860759	0.653846	0.768293	0.768293	0.792683	0.586538	0.817073	0.827815	0.792683	0.807947	0.707865	0.862069	0.753333	0.834437	0.834437	0.741722	0.791139	0.664804	0.708861	0.664634	0.682927	0.692737	0.743902	0.653846	0.668539	0.67033	0.696629	0.753333	0.611111	0.625
Gal	OH	OBz	OClAc	OTBDPS	0.584211	0.652632	0.592593	0.657895	0.603261	0.539604	0.584211	0.554455	0.634921	0.609137	0.836634	0.855721	0.60396	0.634921	0.578947	0.596154	0.836538	0.623762	0.623762	0.643564	0.86802	0.663366	0.652632	0.643564	0.636842	0.8	0.673913	0.592593	0.657895	0.657895	0.584211	0.637755	0.768421	0.571429	0.539604	0.554455	0.794737	0.60396	0.747423	0.772487	0.762887	0.789474	0.592593	0.5	0.516129
Gal	OH	OBz	OClAc	OTBS	0.664671	0.742515	0.674699	0.748503	0.689441	0.6	0.664671	0.616667	0.722892	0.689655	0.722772	0.741294	0.672222	0.722892	0.641711	0.67027	0.725962	0.694444	0.694444	0.716667	0.751269	0.738889	0.742515	0.716667	0.724551	0.91018	0.770186	0.674699	0.748503	0.748503	0.664671	0.712644	0.874251	0.637931	0.6	0.616667	0.904192	0.672222	0.847953	0.879518	0.865497	0.898204	0.674699	0.546296	0.561947
Gal	OH	OBz	OClAc	OTIPS	0.664671	0.742515	0.674699	0.748503	0.689441	0.6	0.664671	0.616667	0.722892	0.689655	0.722772	0.741294	0.672222	0.722892	0.641711	0.67027	0.725962	0.694444	0.694444	0.716667	0.751269	0.738889	0.742515	0.716667	0.724551	0.91018	0.770186	0.674699	0.748503	0.748503	0.664671	0.712644	0.874251	0.637931	0.6	0.616667	0.904192	0.672222	0.847953	0.879518	0.865497	0.898204	0.674699	0.546296	0.561947
Gal	OH	OBz	OLev	OH	0.811594	0.892086	0.811594	0.899281	0.848485	0.721854	0.811594	0.741722	0.869565	0.913669	0.658031	0.61	0.796053	0.869565	0.835526	0.873333	0.655	0.73125	0.822368	0.75625	0.677249	0.78125	0.892086	0.75625	0.870504	0.753012	0.94697	0.811594	0.899281	0.899281	0.811594	0.862069	0.716867	0.772414	0.721854	0.741722	0.746988	0.796053	0.694118	0.721212	0.711765	0.751515	0.811594	0.585492	0.658163
Gal	OH	OBz	OLev	OAc	0.811594	0.892086	0.811594	0.899281	0.848485	0.721854	0.811594	0.741722	0.869565	0.913669	0.658031	0.61	0.796053	0.869565	0.835526	0.873333	0.655	0.73125	0.822368	0.75625	0.677249	0.78125	0.892086	0.75625	0.870504	0.753012	0.94697	0.811594	0.899281	0.899281	0.811594	0.862069	0.716867	0.772414	0.721854	0.741722	0.746988	0.796053	0.694118	0.721212	0.711765	0.751515	0.811594	0.585492	0.658163
Gal	OH	OBz	OLev	OBn	0.811594	0.892086	0.811594	0.899281	0.848485	0.721854	0.811594	0.741722	0.869565	0.913669	0.658031	0.61	0.796053	0.869565	0.835526	0.873333	0.655	0.73125	0.822368	0.75625	0.677249	0.78125	0.892086	0.75625	0.870504	0.753012	0.94697	0.811594	0.899281	0.899281	0.811594	0.862069	0.716867	0.772414	0.721854	0.741722	0.746988	0.796053	0.694118	0.721212	0.711765	0.751515	0.811594	0.585492	0.658163
Gal	OH	OBz	OLev	OBz	0.811594	0.892086	0.811594	0.899281	0.848485	0.721854	0.811594	0.741722	0.869565	0.913669	0.658031	0.61	0.796053	0.869565	0.835526	0.873333	0.655	0.73125	0.822368	0.75625	0.677249	0.78125	0.892086	0.75625	0.870504	0.753012	0.94697	0.811594	0.899281	0.899281	0.811594	0.862069	0.716867	0.772414	0.721854	0.741722	0.746988	0.796053	0.694118	0.721212	0.711765	0.751515	0.811594	0.585492	0.658163
Gal	OH	OBz	OLev	OClAc	0.761905	0.85034	0.773973	0.857143	0.794326	0.68125	0.761905	0.7	0.828767	0.870748	0.628713	0.591346	0.7625	0.828767	0.8	0.835443	0.634615	0.7875	0.7875	0.8125	0.654822	0.8375	0.85034	0.8125	0.829932	0.724138	0.886525	0.773973	0.857143	0.857143	0.761905	0.811688	0.68	0.727273	0.68125	0.7	0.708571	0.7625	0.668539	0.683908	0.685393	0.712644	0.773973	0.598985	0.67
Gal	OH	OBz	OLev	OLev	0.811594	0.892086	0.811594	0.899281	0.848485	0.721854	0.811594	0.741722	0.869565	0.913669	0.658031	0.61	0.796053	0.869565	0.835526	0.873333	0.655	0.73125	0.822368	0.75625	0.677249	0.78125	0.892086	0.75625	0.870504	0.753012	0.94697	0.811594	0.899281	0.899281	0.811594	0.862069	0.716867	0.772414	0.721854	0.741722	0.746988	0.796053	0.694118	0.721212	0.711765	0.751515	0.811594	0.585492	0.658163
Gal	OH	OBz	OLev	NO2Bz	0.713376	0.78481	0.713376	0.791139	0.741722	0.650888	0.713376	0.668639	0.764331	0.803797	0.599057	0.557078	0.717647	0.764331	0.752941	0.775148	0.598174	0.662921	0.741176	0.685393	0.615385	0.707865	0.78481	0.685393	0.765823	0.675676	0.827815	0.713376	0.791139	0.791139	0.713376	0.773006	0.643243	0.693252	0.650888	0.668639	0.67027	0.717647	0.624339	0.646739	0.640212	0.673913	0.713376	0.540284	0.607477
Gal	OH	OBz	OLev	OPMB	0.751678	0.826667	0.751678	0.833333	0.783217	0.67284	0.751678	0.691358	0.805369	0.846667	0.715026	0.665	0.742331	0.805369	0.779141	0.946667	0.71	0.684211	0.766871	0.707602	0.64	0.730994	0.826667	0.707602	0.806667	0.706215	0.874126	0.751678	0.833333	0.833333	0.751678	0.801282	0.672316	0.717949	0.67284	0.691358	0.700565	0.742331	0.651934	0.676136	0.668508	0.704545	0.751678	0.577114	0.647059
Gal	OH	OBz	OLev	OTBDPS	0.595745	0.656085	0.595745	0.661376	0.615385	0.55	0.595745	0.565	0.638298	0.671958	0.917098	0.86	0.606965	0.638298	0.636816	0.655	0.905	0.564593	0.626866	0.583732	0.941799	0.602871	0.656085	0.583732	0.640212	0.804233	0.686813	0.595745	0.661376	0.661376	0.595745	0.649485	0.772487	0.582474	0.55	0.565	0.798942	0.606965	0.751295	0.776596	0.766839	0.793651	0.595745	0.477178	0.536885
Gal	OH	OBz	OLev	OTBS	0.678788	0.746988	0.678788	0.753012	0.704403	0.61236	0.678788	0.629213	0.727273	0.76506	0.797927	0.745	0.675978	0.727273	0.709497	0.740113	0.79	0.625668	0.698324	0.647059	0.820106	0.668449	0.746988	0.647059	0.728916	0.915663	0.786164	0.678788	0.753012	0.753012	0.678788	0.726744	0.879518	0.651163	0.61236	0.629213	0.909639	0.675978	0.852941	0.884848	0.870588	0.903614	0.678788	0.520548	0.585586
Gal	OH	OBz	OLev	OTIPS	0.678788	0.746988	0.678788	0.753012	0.704403	0.61236	0.678788	0.629213	0.727273	0.76506	0.797927	0.745	0.675978	0.727273	0.709497	0.740113	0.79	0.625668	0.698324	0.647059	0.820106	0.668449	0.746988	0.647059	0.728916	0.915663	0.786164	0.678788	0.753012	0.753012	0.678788	0.726744	0.879518	0.651163	0.61236	0.629213	0.909639	0.675978	0.852941	0.884848	0.870588	0.903614	0.678788	0.520548	0.585586
Gal	OH	OBz	NO2Bz	OH	0.74	0.81457	0.74	0.821192	0.770833	0.67284	0.74	0.691358	0.793333	0.753165	0.561321	0.570755	0.742331	0.793333	0.705882	0.727811	0.561644	0.684211	0.766871	0.707602	0.576923	0.730994	0.81457	0.707602	0.794702	0.696629	0.861111	0.74	0.821192	0.821192	0.74	0.801282	0.672316	0.717949	0.67284	0.691358	0.700565	0.742331	0.642857	0.676136	0.659341	0.704545	0.74	0.553922	0.570093
Gal	OH	OBz	NO2Bz	OAc	0.746667	0.821192	0.746667	0.827815	0.777778	0.679012	0.746667	0.697531	0.8	0.759494	0.566038	0.575472	0.748466	0.8	0.711765	0.733728	0.56621	0.690058	0.773006	0.71345	0.581731	0.736842	0.821192	0.71345	0.801325	0.702247	0.868056	0.746667	0.827815	0.827815	0.746667	0.807692	0.668539	0.724359	0.679012	0.697531	0.696629	0.748466	0.648352	0.672316	0.664835	0.700565	0.746667	0.558824	0.574766
Gal	OH	OBz	NO2Bz	OBn	0.746667	0.821192	0.746667	0.827815	0.777778	0.679012	0.746667	0.697531	0.8	0.759494	0.566038	0.575472	0.748466	0.8	0.711765	0.733728	0.56621	0.690058	0.773006	0.71345	0.581731	0.736842	0.821192	0.71345	0.801325	0.702247	0.868056	0.746667	0.827815	0.827815	0.746667	0.807692	0.668539	0.724359	0.679012	0.697531	0.696629	0.748466	0.648352	0.672316	0.664835	0.700565	0.746667	0.558824	0.574766
Gal	OH	OBz	NO2Bz	OBz	0.746667	0.821192	0.746667	0.827815	0.777778	0.679012	0.746667	0.697531	0.8	0.759494	0.566038	0.575472	0.748466	0.8	0.711765	0.733728	0.56621	0.690058	0.773006	0.71345	0.581731	0.736842	0.821192	0.71345	0.801325	0.702247	0.868056	0.746667	0.827815	0.827815	0.746667	0.807692	0.668539	0.724359	0.679012	0.697531	0.696629	0.748466	0.648352	0.672316	0.664835	0.700565	0.746667	0.558824	0.574766
Gal	OH	OBz	NO2Bz	OClAc	0.704403	0.786164	0.71519	0.792453	0.732026	0.643275	0.704403	0.660819	0.765823	0.728916	0.542986	0.559091	0.719298	0.765823	0.685393	0.706215	0.550661	0.74269	0.74269	0.766082	0.564815	0.789474	0.786164	0.766082	0.767296	0.677419	0.816993	0.71519	0.792453	0.792453	0.704403	0.763636	0.636364	0.684848	0.643275	0.660819	0.663102	0.719298	0.626316	0.639785	0.642105	0.666667	0.71519	0.572115	0.587156
Gal	OH	OBz	NO2Bz	OLev	0.713376	0.78481	0.713376	0.791139	0.741722	0.650888	0.713376	0.668639	0.764331	0.803797	0.599057	0.557078	0.717647	0.764331	0.752941	0.775148	0.598174	0.662921	0.741176	0.685393	0.615385	0.707865	0.78481	0.685393	0.765823	0.675676	0.827815	0.713376	0.791139	0.791139	0.713376	0.773006	0.643243	0.693252	0.650888	0.668639	0.67027	0.717647	0.624339	0.646739	0.640212	0.673913	0.713376	0.540284	0.607477
Gal	OH	OBz	NO2Bz	NO2Bz	0.746667	0.821192	0.746667	0.827815	0.777778	0.679012	0.746667	0.697531	0.8	0.759494	0.566038	0.575472	0.748466	0.8	0.711765	0.733728	0.56621	0.690058	0.773006	0.71345	0.581731	0.736842	0.821192	0.71345	0.801325	0.702247	0.868056	0.746667	0.827815	0.827815	0.746667	0.807692	0.668539	0.724359	0.679012	0.697531	0.696629	0.748466	0.648352	0.672316	0.664835	0.700565	0.746667	0.558824	0.574766
Gal	OH	OBz	NO2Bz	OPMB	0.695652	0.765432	0.695652	0.771605	0.722581	0.635838	0.695652	0.653179	0.745342	0.710059	0.617925	0.627358	0.701149	0.745342	0.668508	0.798817	0.616438	0.648352	0.724138	0.67033	0.552511	0.692308	0.765432	0.67033	0.746914	0.661376	0.806452	0.695652	0.771605	0.771605	0.695652	0.754491	0.62963	0.676647	0.635838	0.653179	0.656085	0.701149	0.611399	0.632979	0.626943	0.659574	0.695652	0.551887	0.567568
Gal	OH	OBz	NO2Bz	OTBDPS	0.555	0.61194	0.555	0.616915	0.572165	0.521327	0.555	0.535545	0.595	0.572115	0.79717	0.806604	0.575472	0.595	0.552511	0.561644	0.789954	0.536364	0.59434	0.554545	0.817308	0.572727	0.61194	0.554545	0.597015	0.751244	0.639175	0.555	0.616915	0.616915	0.555	0.614634	0.73	0.55122	0.521327	0.535545	0.755	0.575472	0.702439	0.733668	0.717073	0.75	0.555	0.456349	0.473282
Gal	OH	OBz	NO2Bz	OTBS	0.627119	0.691011	0.627119	0.696629	0.649123	0.57672	0.627119	0.592593	0.672316	0.643243	0.688679	0.698113	0.636842	0.672316	0.609137	0.627551	0.684932	0.590909	0.657895	0.611111	0.706731	0.631313	0.691011	0.611111	0.674157	0.848315	0.725146	0.627119	0.696629	0.696629	0.627119	0.68306	0.824859	0.612022	0.57672	0.592593	0.853107	0.636842	0.791209	0.829545	0.807692	0.847458	0.627119	0.495652	0.5125
Gal	OH	OBz	NO2Bz	OTIPS	0.627119	0.691011	0.627119	0.696629	0.649123	0.57672	0.627119	0.592593	0.672316	0.643243	0.688679	0.698113	0.636842	0.672316	0.609137	0.627551	0.684932	0.590909	0.657895	0.611111	0.706731	0.631313	0.691011	0.611111	0.674157	0.848315	0.725146	0.627119	0.696629	0.696629	0.627119	0.68306	0.824859	0.612022	0.57672	0.592593	0.853107	0.636842	0.791209	0.829545	0.807692	0.847458	0.627119	0.495652	0.5125
Gal	OH	OBz	OPMB	OH	0.78169	0.86014	0.78169	0.867133	0.816176	0.696774	0.78169	0.716129	0.838028	0.793333	0.673575	0.683938	0.769231	0.838028	0.730061	0.893333	0.67	0.707317	0.794872	0.731707	0.6	0.756098	0.86014	0.731707	0.839161	0.729412	0.911765	0.78169	0.867133	0.867133	0.78169	0.832215	0.704142	0.744966	0.696774	0.716129	0.733728	0.769231	0.672414	0.708333	0.689655	0.738095	0.78169	0.592784	0.607843
Gal	OH	OBz	OPMB	OAc	0.788732	0.867133	0.788732	0.874126	0.823529	0.703226	0.788732	0.722581	0.84507	0.8	0.678756	0.689119	0.775641	0.84507	0.736196	0.9	0.675	0.713415	0.801282	0.737805	0.605	0.762195	0.867133	0.737805	0.846154	0.735294	0.919118	0.788732	0.874126	0.874126	0.788732	0.838926	0.7	0.751678	0.703226	0.722581	0.729412	0.775641	0.678161	0.704142	0.695402	0.733728	0.788732	0.597938	0.612745
Gal	OH	OBz	OPMB	OBn	0.788732	0.867133	0.788732	0.874126	0.823529	0.703226	0.788732	0.722581	0.84507	0.8	0.678756	0.689119	0.775641	0.84507	0.736196	0.9	0.675	0.713415	0.801282	0.737805	0.605	0.762195	0.867133	0.737805	0.846154	0.735294	0.919118	0.788732	0.874126	0.874126	0.788732	0.838926	0.7	0.751678	0.703226	0.722581	0.729412	0.775641	0.678161	0.704142	0.695402	0.733728	0.788732	0.597938	0.612745
Gal	OH	OBz	OPMB	OBz	0.788732	0.867133	0.788732	0.874126	0.823529	0.703226	0.788732	0.722581	0.84507	0.8	0.678756	0.689119	0.775641	0.84507	0.736196	0.9	0.675	0.713415	0.801282	0.737805	0.605	0.762195	0.867133	0.737805	0.846154	0.735294	0.919118	0.788732	0.874126	0.874126	0.788732	0.838926	0.7	0.751678	0.703226	0.722581	0.729412	0.775641	0.678161	0.704142	0.695402	0.733728	0.788732	0.597938	0.612745
Gal	OH	OBz	OPMB	OClAc	0.741722	0.827815	0.753333	0.834437	0.772414	0.664634	0.741722	0.682927	0.806667	0.765823	0.648515	0.666667	0.743902	0.806667	0.707602	0.860759	0.653846	0.768293	0.768293	0.792683	0.586538	0.817073	0.827815	0.792683	0.807947	0.707865	0.862069	0.753333	0.834437	0.834437	0.741722	0.791139	0.664804	0.708861	0.664634	0.682927	0.692737	0.743902	0.653846	0.668539	0.67033	0.696629	0.753333	0.611111	0.625
Gal	OH	OBz	OPMB	OLev	0.751678	0.826667	0.751678	0.833333	0.783217	0.67284	0.751678	0.691358	0.805369	0.846667	0.715026	0.665	0.742331	0.805369	0.779141	0.946667	0.71	0.684211	0.766871	0.707602	0.64	0.730994	0.826667	0.707602	0.806667	0.706215	0.874126	0.751678	0.833333	0.833333	0.751678	0.801282	0.672316	0.717949	0.67284	0.691358	0.700565	0.742331	0.651934	0.676136	0.668508	0.704545	0.751678	0.577114	0.647059
Gal	OH	OBz	OPMB	NO2Bz	0.695652	0.765432	0.695652	0.771605	0.722581	0.635838	0.695652	0.653179	0.745342	0.710059	0.617925	0.627358	0.701149	0.745342	0.668508	0.798817	0.616438	0.648352	0.724138	0.67033	0.552511	0.692308	0.765432	0.67033	0.746914	0.661376	0.806452	0.695652	0.771605	0.771605	0.695652	0.754491	0.62963	0.676647	0.635838	0.653179	0.656085	0.701149	0.611399	0.632979	0.626943	0.659574	0.695652	0.551887	0.567568
Gal	OH	OBz	OPMB	OPMB	0.788732	0.867133	0.788732	0.874126	0.823529	0.703226	0.788732	0.722581	0.84507	0.8	0.678756	0.689119	0.775641	0.84507	0.736196	0.9	0.675	0.713415	0.801282	0.737805	0.605	0.762195	0.867133	0.737805	0.846154	0.735294	0.919118	0.788732	0.874126	0.874126	0.788732	0.838926	0.7	0.751678	0.703226	0.722581	0.729412	0.775641	0.678161	0.704142	0.695402	0.733728	0.788732	0.597938	0.612745
Gal	OH	OBz	OPMB	OTBDPS	0.578125	0.637306	0.578125	0.642487	0.596774	0.534314	0.578125	0.54902	0.619792	0.595	0.932642	0.943005	0.590244	0.619792	0.566038	0.67	0.92	0.549296	0.609756	0.568075	0.85	0.586854	0.637306	0.568075	0.621762	0.782383	0.666667	0.578125	0.642487	0.642487	0.578125	0.631313	0.760417	0.565657	0.534314	0.54902	0.786458	0.590244	0.730964	0.764398	0.746193	0.78125	0.578125	0.483471	0.5
Gal	OH	OBz	OPMB	OTBS	0.656805	0.723529	0.656805	0.729412	0.680982	0.593407	0.656805	0.60989	0.704142	0.672316	0.813472	0.823834	0.655738	0.704142	0.626316	0.757062	0.805	0.60733	0.677596	0.628272	0.735	0.649215	0.723529	0.628272	0.705882	0.888235	0.760736	0.656805	0.729412	0.729412	0.656805	0.704545	0.863905	0.630682	0.593407	0.60989	0.893491	0.655738	0.827586	0.869048	0.844828	0.887574	0.656805	0.527273	0.543478
Gal	OH	OBz	OPMB	OTIPS	0.656805	0.723529	0.656805	0.729412	0.680982	0.593407	0.656805	0.60989	0.704142	0.672316	0.813472	0.823834	0.655738	0.704142	0.626316	0.757062	0.805	0.60733	0.677596	0.628272	0.735	0.649215	0.723529	0.628272	0.705882	0.888235	0.760736	0.656805	0.729412	0.729412	0.656805	0.704545	0.863905	0.630682	0.593407	0.60989	0.893491	0.655738	0.827586	0.869048	0.844828	0.887574	0.656805	0.527273	0.543478
Gal	OH	OBz	OTBDPS	OH	0.587912	0.650273	0.579235	0.646739	0.607955	0.541237	0.587912	0.556701	0.622951	0.596859	0.841026	0.870466	0.591837	0.631868	0.566502	0.584158	0.831683	0.54902	0.612245	0.568627	0.863874	0.588235	0.650273	0.568627	0.625	0.793478	0.672316	0.579235	0.646739	0.646739	0.587912	0.634921	0.830508	0.574468	0.541237	0.556701	0.807692	0.591837	0.767568	0.774725	0.764706	0.802198	0.579235	0.468085	0.479675
Gal	OH	OBz	OTBDPS	OAc	0.606557	0.677596	0.606557	0.673913	0.627119	0.558974	0.606557	0.574359	0.650273	0.623037	0.866667	0.886598	0.617347	0.659341	0.591133	0.608911	0.856436	0.573529	0.637755	0.593137	0.890052	0.612745	0.677596	0.593137	0.652174	0.820652	0.700565	0.606557	0.673913	0.673913	0.606557	0.661376	0.807692	0.592593	0.558974	0.574359	0.825137	0.617347	0.784946	0.79235	0.791444	0.819672	0.606557	0.483051	0.5
Gal	OH	OBz	OTBDPS	OBn	0.60989	0.672131	0.601093	0.668478	0.630682	0.561856	0.60989	0.57732	0.644809	0.617801	0.861538	0.881443	0.612245	0.653846	0.586207	0.60396	0.851485	0.568627	0.632653	0.588235	0.884817	0.607843	0.672131	0.588235	0.646739	0.815217	0.694915	0.601093	0.668478	0.668478	0.60989	0.656085	0.812155	0.595745	0.561856	0.57732	0.819672	0.612245	0.77957	0.786885	0.786096	0.814208	0.601093	0.485106	0.495935
Gal	OH	OBz	OTBDPS	OBz	0.606557	0.677596	0.606557	0.673913	0.627119	0.558974	0.606557	0.574359	0.650273	0.623037	0.866667	0.886598	0.617347	0.659341	0.591133	0.608911	0.856436	0.573529	0.637755	0.593137	0.890052	0.612745	0.677596	0.593137	0.652174	0.820652	0.700565	0.606557	0.673913	0.673913	0.606557	0.661376	0.807692	0.592593	0.558974	0.574359	0.825137	0.617347	0.784946	0.79235	0.791444	0.819672	0.606557	0.483051	0.5
Gal	OH	OBz	OTBDPS	OClAc	0.578125	0.65445	0.586387	0.651042	0.596774	0.534314	0.578125	0.54902	0.628272	0.603015	0.828431	0.856436	0.598039	0.636842	0.57346	0.590476	0.828571	0.617647	0.617647	0.637255	0.859296	0.656863	0.65445	0.637255	0.630208	0.791667	0.666667	0.586387	0.651042	0.651042	0.578125	0.631313	0.769634	0.565657	0.534314	0.54902	0.786458	0.598039	0.757732	0.755208	0.764103	0.78125	0.586387	0.495833	0.512
Gal	OH	OBz	OTBDPS	OLev	0.584211	0.652632	0.584211	0.649215	0.603261	0.539604	0.584211	0.554455	0.626316	0.659686	0.902564	0.855721	0.596059	0.634921	0.625616	0.643564	0.891089	0.554502	0.615764	0.57346	0.926702	0.592417	0.652632	0.57346	0.628272	0.790576	0.673913	0.584211	0.649215	0.649215	0.584211	0.637755	0.777778	0.571429	0.539604	0.554455	0.794737	0.596059	0.756477	0.763158	0.762887	0.789474	0.584211	0.469136	0.528455
Gal	OH	OBz	OTBDPS	NO2Bz	0.549505	0.613861	0.549505	0.610837	0.566327	0.516432	0.549505	0.530516	0.589109	0.566667	0.78972	0.807512	0.570093	0.597015	0.547511	0.556561	0.782805	0.531532	0.588785	0.54955	0.809524	0.567568	0.613861	0.54955	0.591133	0.743842	0.632653	0.549505	0.610837	0.610837	0.549505	0.608696	0.731343	0.545894	0.516432	0.530516	0.747525	0.570093	0.712195	0.717822	0.718447	0.742574	0.549505	0.452756	0.469697
Gal	OH	OBz	OTBDPS	OPMB	0.572165	0.639175	0.572165	0.635897	0.590426	0.529126	0.572165	0.543689	0.613402	0.589109	0.923077	0.943299	0.584541	0.621762	0.560748	0.663366	0.910891	0.544186	0.603865	0.562791	0.841584	0.581395	0.639175	0.562791	0.615385	0.774359	0.659574	0.572165	0.635897	0.635897	0.572165	0.625	0.761658	0.56	0.529126	0.543689	0.778351	0.584541	0.741117	0.747423	0.747475	0.773196	0.572165	0.479508	0.496063
Gal	OH	OBz	OTBDPS	OTBDPS	0.584699	0.646739	0.576087	0.643243	0.60452	0.538462	0.584699	0.553846	0.619565	0.59375	0.836735	0.865979	0.588832	0.628415	0.563725	0.581281	0.827586	0.546341	0.609137	0.565854	0.859375	0.585366	0.646739	0.565854	0.621622	0.789189	0.668539	0.576087	0.643243	0.643243	0.584699	0.631579	0.825843	0.571429	0.538462	0.553846	0.803279	0.588832	0.763441	0.770492	0.760638	0.797814	0.576087	0.466102	0.477733
Gal	OH	OBz	OTBDPS	OTBS	0.584699	0.646739	0.576087	0.643243	0.60452	0.538462	0.584699	0.553846	0.619565	0.59375	0.836735	0.865979	0.588832	0.628415	0.563725	0.581281	0.827586	0.546341	0.609137	0.565854	0.859375	0.585366	0.646739	0.565854	0.621622	0.789189	0.668539	0.576087	0.643243	0.643243	0.584699	0.631579	0.825843	0.571429	0.538462	0.553846	0.803279	0.588832	0.763441	0.770492	0.760638	0.797814	0.576087	0.466102	0.477733
Gal	OH	OBz	OTBDPS	OTIPS	0.584699	0.646739	0.576087	0.643243	0.60452	0.538462	0.584699	0.553846	0.619565	0.59375	0.836735	0.865979	0.588832	0.628415	0.563725	0.581281	0.827586	0.546341	0.609137	0.565854	0.859375	0.585366	0.646739	0.565854	0.621622	0.789189	0.668539	0.576087	0.643243	0.643243	0.584699	0.631579	0.825843	0.571429	0.538462	0.553846	0.803279	0.588832	0.763441	0.770492	0.760638	0.797814	0.576087	0.466102	0.477733
Gal	OH	OBz	OTBS	OH	0.672956	0.74375	0.6625	0.73913	0.699346	0.604651	0.672956	0.622093	0.7125	0.678571	0.723077	0.751295	0.66092	0.72327	0.629834	0.659218	0.717822	0.60989	0.683908	0.631868	0.743455	0.653846	0.74375	0.631868	0.714286	0.906832	0.772727	0.6625	0.73913	0.73913	0.672956	0.712575	0.954545	0.644578	0.604651	0.622093	0.924528	0.66092	0.876543	0.886792	0.871951	0.918239	0.6625	0.511737	0.522321
Gal	OH	OBz	OTBS	OAc	0.69375	0.775	0.69375	0.770186	0.720779	0.624277	0.69375	0.641618	0.74375	0.708333	0.748718	0.768041	0.689655	0.754717	0.657459	0.687151	0.742574	0.637363	0.712644	0.659341	0.769634	0.681319	0.775	0.659341	0.745342	0.937888	0.805195	0.69375	0.770186	0.770186	0.69375	0.742515	0.924528	0.664671	0.624277	0.641618	0.94375	0.689655	0.895706	0.90625	0.902439	0.9375	0.69375	0.528037	0.544643
Gal	OH	OBz	OTBS	OBn	0.698113	0.76875	0.6875	0.763975	0.72549	0.627907	0.698113	0.645349	0.7375	0.702381	0.74359	0.762887	0.683908	0.748428	0.651934	0.681564	0.737624	0.631868	0.706897	0.653846	0.764398	0.675824	0.76875	0.653846	0.73913	0.931677	0.798701	0.6875	0.763975	0.763975	0.698113	0.736527	0.93038	0.668675	0.627907	0.645349	0.9375	0.683908	0.889571	0.9	0.896341	0.93125	0.6875	0.530516	0.540179
Gal	OH	OBz	OTBS	OBz	0.69375	0.775	0.69375	0.770186	0.720779	0.624277	0.69375	0.641618	0.74375	0.708333	0.748718	0.768041	0.689655	0.754717	0.657459	0.687151	0.742574	0.637363	0.712644	0.659341	0.769634	0.681319	0.775	0.659341	0.745342	0.937888	0.805195	0.69375	0.770186	0.770186	0.69375	0.742515	0.924528	0.664671	0.624277	0.641618	0.94375	0.689655	0.895706	0.90625	0.902439	0.9375	0.69375	0.528037	0.544643
Gal	OH	OBz	OTBS	OClAc	0.656805	0.744048	0.666667	0.739645	0.680982	0.593407	0.656805	0.60989	0.714286	0.681818	0.715686	0.742574	0.664835	0.724551	0.634921	0.663102	0.719048	0.686813	0.686813	0.708791	0.743719	0.730769	0.744048	0.708791	0.715976	0.899408	0.760736	0.666667	0.739645	0.739645	0.656805	0.704545	0.875	0.630682	0.593407	0.60989	0.893491	0.664835	0.859649	0.857988	0.866279	0.887574	0.666667	0.541284	0.557018
Gal	OH	OBz	OTBS	OLev	0.664671	0.742515	0.664671	0.738095	0.689441	0.6	0.664671	0.616667	0.712575	0.75	0.784615	0.741294	0.662983	0.722892	0.696133	0.726257	0.777228	0.613757	0.685083	0.634921	0.806283	0.656085	0.742515	0.634921	0.714286	0.89881	0.770186	0.664671	0.738095	0.738095	0.664671	0.712644	0.885542	0.637931	0.6	0.616667	0.904192	0.662983	0.858824	0.868263	0.865497	0.898204	0.664671	0.511312	0.575893
Gal	OH	OBz	OTBS	NO2Bz	0.620112	0.692737	0.620112	0.688889	0.641618	0.570681	0.620112	0.586387	0.664804	0.636364	0.682243	0.699531	0.630208	0.674157	0.603015	0.621212	0.678733	0.585	0.651042	0.605	0.7	0.625	0.692737	0.605	0.666667	0.838889	0.716763	0.620112	0.688889	0.688889	0.620112	0.675676	0.825843	0.605405	0.570681	0.586387	0.843575	0.630208	0.802198	0.810056	0.808743	0.837989	0.620112	0.491379	0.508264
Gal	OH	OBz	OTBS	OPMB	0.649123	0.725146	0.649123	0.72093	0.672727	0.586957	0.649123	0.603261	0.695906	0.664804	0.805128	0.824742	0.648649	0.705882	0.619792	0.748603	0.79703	0.601036	0.67027	0.621762	0.727723	0.642487	0.725146	0.621762	0.697674	0.877907	0.751515	0.649123	0.72093	0.72093	0.649123	0.696629	0.864706	0.623596	0.586957	0.603261	0.883041	0.648649	0.83908	0.847953	0.845714	0.877193	0.649123	0.522523	0.538793
Gal	OH	OBz	OTBS	OTBDPS	0.584699	0.646739	0.576087	0.643243	0.60452	0.538462	0.584699	0.553846	0.619565	0.59375	0.836735	0.865979	0.588832	0.628415	0.563725	0.581281	0.827586	0.546341	0.609137	0.565854	0.859375	0.585366	0.646739	0.565854	0.621622	0.789189	0.668539	0.576087	0.643243	0.643243	0.584699	0.631579	0.825843	0.571429	0.538462	0.553846	0.803279	0.588832	0.763441	0.770492	0.760638	0.797814	0.576087	0.466102	0.477733
Gal	OH	OBz	OTBS	OTBS	0.66875	0.73913	0.658385	0.734568	0.694805	0.601156	0.66875	0.618497	0.708075	0.674556	0.719388	0.747423	0.657143	0.71875	0.626374	0.655556	0.714286	0.606557	0.68	0.628415	0.739583	0.650273	0.73913	0.628415	0.709877	0.901235	0.767742	0.658385	0.734568	0.734568	0.66875	0.708333	0.948387	0.640719	0.601156	0.618497	0.91875	0.657143	0.871166	0.88125	0.866667	0.9125	0.658385	0.509346	0.52
Gal	OH	OBz	OTBS	OTIPS	0.66875	0.73913	0.658385	0.734568	0.694805	0.601156	0.66875	0.618497	0.708075	0.674556	0.719388	0.747423	0.657143	0.71875	0.626374	0.655556	0.714286	0.606557	0.68	0.628415	0.739583	0.650273	0.73913	0.628415	0.709877	0.901235	0.767742	0.658385	0.734568	0.734568	0.66875	0.708333	0.948387	0.640719	0.601156	0.618497	0.91875	0.657143	0.871166	0.88125	0.866667	0.9125	0.658385	0.509346	0.52
Gal	OH	OBz	OTIPS	OH	0.672956	0.74375	0.6625	0.73913	0.699346	0.604651	0.672956	0.622093	0.7125	0.678571	0.723077	0.751295	0.66092	0.72327	0.629834	0.659218	0.717822	0.60989	0.683908	0.631868	0.743455	0.653846	0.74375	0.631868	0.714286	0.906832	0.772727	0.6625	0.73913	0.73913	0.672956	0.712575	0.954545	0.644578	0.604651	0.622093	0.924528	0.66092	0.876543	0.886792	0.871951	0.918239	0.6625	0.511737	0.522321
Gal	OH	OBz	OTIPS	OAc	0.69375	0.775	0.69375	0.770186	0.720779	0.624277	0.69375	0.641618	0.74375	0.708333	0.748718	0.768041	0.689655	0.754717	0.657459	0.687151	0.742574	0.637363	0.712644	0.659341	0.769634	0.681319	0.775	0.659341	0.745342	0.937888	0.805195	0.69375	0.770186	0.770186	0.69375	0.742515	0.924528	0.664671	0.624277	0.641618	0.94375	0.689655	0.895706	0.90625	0.902439	0.9375	0.69375	0.528037	0.544643
Gal	OH	OBz	OTIPS	OBn	0.698113	0.76875	0.6875	0.763975	0.72549	0.627907	0.698113	0.645349	0.7375	0.702381	0.74359	0.762887	0.683908	0.748428	0.651934	0.681564	0.737624	0.631868	0.706897	0.653846	0.764398	0.675824	0.76875	0.653846	0.73913	0.931677	0.798701	0.6875	0.763975	0.763975	0.698113	0.736527	0.93038	0.668675	0.627907	0.645349	0.9375	0.683908	0.889571	0.9	0.896341	0.93125	0.6875	0.530516	0.540179
Gal	OH	OBz	OTIPS	OBz	0.69375	0.775	0.69375	0.770186	0.720779	0.624277	0.69375	0.641618	0.74375	0.708333	0.748718	0.768041	0.689655	0.754717	0.657459	0.687151	0.742574	0.637363	0.712644	0.659341	0.769634	0.681319	0.775	0.659341	0.745342	0.937888	0.805195	0.69375	0.770186	0.770186	0.69375	0.742515	0.924528	0.664671	0.624277	0.641618	0.94375	0.689655	0.895706	0.90625	0.902439	0.9375	0.69375	0.528037	0.544643
Gal	OH	OBz	OTIPS	OClAc	0.656805	0.744048	0.666667	0.739645	0.680982	0.593407	0.656805	0.60989	0.714286	0.681818	0.715686	0.742574	0.664835	0.724551	0.634921	0.663102	0.719048	0.686813	0.686813	0.708791	0.743719	0.730769	0.744048	0.708791	0.715976	0.899408	0.760736	0.666667	0.739645	0.739645	0.656805	0.704545	0.875	0.630682	0.593407	0.60989	0.893491	0.664835	0.859649	0.857988	0.866279	0.887574	0.666667	0.541284	0.557018
Gal	OH	OBz	OTIPS	OLev	0.664671	0.742515	0.664671	0.738095	0.689441	0.6	0.664671	0.616667	0.712575	0.75	0.784615	0.741294	0.662983	0.722892	0.696133	0.726257	0.777228	0.613757	0.685083	0.634921	0.806283	0.656085	0.742515	0.634921	0.714286	0.89881	0.770186	0.664671	0.738095	0.738095	0.664671	0.712644	0.885542	0.637931	0.6	0.616667	0.904192	0.662983	0.858824	0.868263	0.865497	0.898204	0.664671	0.511312	0.575893
Gal	OH	OBz	OTIPS	NO2Bz	0.620112	0.692737	0.620112	0.688889	0.641618	0.570681	0.620112	0.586387	0.664804	0.636364	0.682243	0.699531	0.630208	0.674157	0.603015	0.621212	0.678733	0.585	0.651042	0.605	0.7	0.625	0.692737	0.605	0.666667	0.838889	0.716763	0.620112	0.688889	0.688889	0.620112	0.675676	0.825843	0.605405	0.570681	0.586387	0.843575	0.630208	0.802198	0.810056	0.808743	0.837989	0.620112	0.491379	0.508264
Gal	OH	OBz	OTIPS	OPMB	0.649123	0.725146	0.649123	0.72093	0.672727	0.586957	0.649123	0.603261	0.695906	0.664804	0.805128	0.824742	0.648649	0.705882	0.619792	0.748603	0.79703	0.601036	0.67027	0.621762	0.727723	0.642487	0.725146	0.621762	0.697674	0.877907	0.751515	0.649123	0.72093	0.72093	0.649123	0.696629	0.864706	0.623596	0.586957	0.603261	0.883041	0.648649	0.83908	0.847953	0.845714	0.877193	0.649123	0.522523	0.538793
Gal	OH	OBz	OTIPS	OTBDPS	0.584699	0.646739	0.576087	0.643243	0.60452	0.538462	0.584699	0.553846	0.619565	0.59375	0.836735	0.865979	0.588832	0.628415	0.563725	0.581281	0.827586	0.546341	0.609137	0.565854	0.859375	0.585366	0.646739	0.565854	0.621622	0.789189	0.668539	0.576087	0.643243	0.643243	0.584699	0.631579	0.825843	0.571429	0.538462	0.553846	0.803279	0.588832	0.763441	0.770492	0.760638	0.797814	0.576087	0.466102	0.477733
Gal	OH	OBz	OTIPS	OTBS	0.66875	0.73913	0.658385	0.734568	0.694805	0.601156	0.66875	0.618497	0.708075	0.674556	0.719388	0.747423	0.657143	0.71875	0.626374	0.655556	0.714286	0.606557	0.68	0.628415	0.739583	0.650273	0.73913	0.628415	0.709877	0.901235	0.767742	0.658385	0.734568	0.734568	0.66875	0.708333	0.948387	0.640719	0.601156	0.618497	0.91875	0.657143	0.871166	0.88125	0.866667	0.9125	0.658385	0.509346	0.52
Gal	OH	OBz	OTIPS	OTIPS	0.66875	0.73913	0.658385	0.734568	0.694805	0.601156	0.66875	0.618497	0.708075	0.674556	0.719388	0.747423	0.657143	0.71875	0.626374	0.655556	0.714286	0.606557	0.68	0.628415	0.739583	0.650273	0.73913	0.628415	0.709877	0.901235	0.767742	0.658385	0.734568	0.734568	0.66875	0.708333	0.948387	0.640719	0.601156	0.618497	0.91875	0.657143	0.871166	0.88125	0.866667	0.9125	0.658385	0.509346	0.52
Gal	OH	OClAc	OH	OH	0.725926	0.769784	0.849206	0.764286	0.75969	0.641892	0.725926	0.662162	0.785185	0.741259	0.530303	0.532663	0.673203	0.798507	0.679487	0.670886	0.509615	0.744966	0.699346	0.771812	0.522843	0.751634	0.769784	0.771812	0.735714	0.640719	0.791045	0.849206	0.764286	0.764286	0.725926	0.721088	0.654321	0.690141	0.641892	0.662162	0.634731	0.673203	0.60355	0.608434	0.602339	0.638554	0.849206	0.553763	0.54
Gal	OH	OClAc	OH	OAc	0.75	0.805755	0.888889	0.8	0.784615	0.66443	0.75	0.684564	0.822222	0.776224	0.555556	0.55	0.705882	0.835821	0.711538	0.702532	0.533654	0.778523	0.732026	0.805369	0.548223	0.784314	0.805755	0.805369	0.771429	0.670659	0.828358	0.888889	0.8	0.8	0.75	0.755102	0.634731	0.713287	0.66443	0.684564	0.654762	0.705882	0.623529	0.628743	0.631579	0.658683	0.888889	0.572193	0.565
Gal	OH	OClAc	OH	OBn	0.822222	0.863309	0.822222	0.857143	0.860465	0.72973	0.822222	0.75	0.881481	0.832168	0.59596	0.59	0.75817	0.895522	0.762821	0.753165	0.572115	0.832215	0.784314	0.85906	0.588832	0.836601	0.863309	0.85906	0.828571	0.718563	0.88806	0.822222	0.857143	0.857143	0.822222	0.809524	0.692771	0.78169	0.72973	0.75	0.702381	0.75817	0.670588	0.676647	0.678363	0.706587	0.822222	0.623656	0.605
Gal	OH	OClAc	OH	OBz	0.792857	0.899281	0.805755	0.892857	0.828358	0.705882	0.792857	0.72549	0.863309	0.816327	0.589109	0.615	0.79085	0.876812	0.75	0.78481	0.596154	0.816993	0.816993	0.843137	0.614213	0.869281	0.899281	0.843137	0.864286	0.748503	0.925373	0.805755	0.892857	0.892857	0.792857	0.843537	0.712575	0.755102	0.705882	0.72549	0.732143	0.79085	0.7	0.706587	0.707602	0.736527	0.805755	0.615789	0.63
Gal	OH	OClAc	OH	OClAc	0.75	0.805755	0.888889	0.8	0.784615	0.66443	0.75	0.684564	0.822222	0.776224	0.555556	0.55	0.705882	0.835821	0.711538	0.702532	0.533654	0.778523	0.732026	0.805369	0.548223	0.784314	0.805755	0.805369	0.771429	0.670659	0.828358	0.888889	0.8	0.8	0.75	0.755102	0.634731	0.713287	0.66443	0.684564	0.654762	0.705882	0.623529	0.628743	0.631579	0.658683	0.888889	0.572193	0.565
Gal	OH	OClAc	OH	OLev	0.713287	0.767123	0.842105	0.761905	0.744526	0.634615	0.713287	0.653846	0.78169	0.825175	0.590909	0.531401	0.675	0.794326	0.75641	0.746835	0.567308	0.74359	0.7	0.769231	0.583756	0.75	0.767123	0.769231	0.734694	0.643678	0.787234	0.842105	0.761905	0.761905	0.713287	0.720779	0.609195	0.68	0.634615	0.653846	0.628571	0.675	0.59887	0.603448	0.606742	0.632184	0.842105	0.551546	0.6
Gal	OH	OClAc	OH	NO2Bz	0.698113	0.791139	0.708861	0.786164	0.72549	0.637427	0.698113	0.654971	0.759494	0.722892	0.538462	0.561644	0.71345	0.770701	0.679775	0.700565	0.546256	0.736842	0.736842	0.760234	0.560185	0.783626	0.791139	0.760234	0.761006	0.672043	0.810458	0.708861	0.786164	0.786164	0.698113	0.757576	0.639785	0.678788	0.637427	0.654971	0.657754	0.71345	0.62963	0.634409	0.636842	0.66129	0.708861	0.567308	0.582569
Gal	OH	OClAc	OH	OPMB	0.755102	0.806667	0.767123	0.801325	0.787234	0.675	0.755102	0.69375	0.821918	0.779221	0.656566	0.65	0.713415	0.834483	0.718563	0.829114	0.629808	0.78125	0.737805	0.80625	0.5625	0.786585	0.806667	0.80625	0.774834	0.679775	0.827586	0.767123	0.801325	0.801325	0.755102	0.759494	0.646067	0.720779	0.675	0.69375	0.664804	0.713415	0.635359	0.640449	0.642857	0.668539	0.767123	0.610256	0.600962
Gal	OH	OClAc	OH	OTBDPS	0.52973	0.566138	0.607955	0.563158	0.547486	0.48731	0.52973	0.502538	0.572973	0.549223	0.782828	0.78392	0.514851	0.581522	0.521951	0.509615	0.75	0.565657	0.534653	0.585859	0.77665	0.574257	0.566138	0.585859	0.542105	0.705263	0.576087	0.607955	0.563158	0.563158	0.52973	0.545918	0.718919	0.518325	0.48731	0.502538	0.7	0.514851	0.671875	0.677249	0.670103	0.694737	0.607955	0.448718	0.443548
Gal	OH	OClAc	OH	OTBS	0.604938	0.644578	0.699346	0.640719	0.628205	0.542857	0.604938	0.56	0.654321	0.623529	0.666667	0.668342	0.572222	0.664596	0.579235	0.572973	0.639423	0.630682	0.594444	0.653409	0.659898	0.638889	0.644578	0.653409	0.616766	0.802395	0.658385	0.699346	0.640719	0.640719	0.604938	0.609195	0.820988	0.579882	0.542857	0.56	0.796407	0.572222	0.763314	0.771084	0.760234	0.790419	0.699346	0.490566	0.482301
Gal	OH	OClAc	OH	OTIPS	0.604938	0.644578	0.699346	0.640719	0.628205	0.542857	0.604938	0.56	0.654321	0.623529	0.666667	0.668342	0.572222	0.664596	0.579235	0.572973	0.639423	0.630682	0.594444	0.653409	0.659898	0.638889	0.644578	0.653409	0.616766	0.802395	0.658385	0.699346	0.640719	0.640719	0.604938	0.609195	0.820988	0.579882	0.542857	0.56	0.796407	0.572222	0.763314	0.771084	0.760234	0.790419	0.699346	0.490566	0.482301
Gal	OH	OClAc	OAc	OH	0.75	0.792857	0.888889	0.8	0.784615	0.66443	0.75	0.684564	0.822222	0.776224	0.555556	0.542289	0.705882	0.822222	0.711538	0.702532	0.533654	0.778523	0.732026	0.805369	0.548223	0.784314	0.792857	0.805369	0.771429	0.670659	0.828358	0.888889	0.8	0.8	0.75	0.755102	0.634731	0.713287	0.66443	0.684564	0.664671	0.705882	0.614035	0.638554	0.631579	0.668675	0.888889	0.572193	0.565
Gal	OH	OClAc	OAc	OAc	0.757353	0.8	0.896825	0.807143	0.792308	0.671141	0.757353	0.691275	0.82963	0.783217	0.560606	0.547264	0.712418	0.82963	0.717949	0.708861	0.538462	0.785235	0.738562	0.812081	0.553299	0.79085	0.8	0.812081	0.778571	0.676647	0.835821	0.896825	0.807143	0.807143	0.757353	0.761905	0.630952	0.72028	0.671141	0.691275	0.660714	0.712418	0.619883	0.634731	0.637427	0.664671	0.896825	0.57754	0.57
Gal	OH	OClAc	OAc	OBn	0.823529	0.864286	0.837037	0.871429	0.861538	0.731544	0.823529	0.751678	0.896296	0.846154	0.606061	0.59204	0.771242	0.896296	0.775641	0.765823	0.581731	0.845638	0.797386	0.872483	0.598985	0.849673	0.864286	0.872483	0.842857	0.730539	0.902985	0.837037	0.871429	0.871429	0.823529	0.823129	0.684524	0.783217	0.731544	0.751678	0.714286	0.771242	0.672515	0.688623	0.690058	0.718563	0.837037	0.625668	0.615
Gal	OH	OClAc	OAc	OBz	0.8	0.892857	0.81295	0.9	0.835821	0.712418	0.8	0.732026	0.870504	0.823129	0.594059	0.61194	0.797386	0.870504	0.75625	0.791139	0.600962	0.823529	0.823529	0.849673	0.619289	0.875817	0.892857	0.849673	0.871429	0.754491	0.932836	0.81295	0.9	0.9	0.8	0.85034	0.708333	0.761905	0.712418	0.732026	0.738095	0.797386	0.695906	0.712575	0.71345	0.742515	0.81295	0.621053	0.635
Gal	OH	OClAc	OAc	OClAc	0.757353	0.8	0.896825	0.807143	0.792308	0.671141	0.757353	0.691275	0.82963	0.783217	0.560606	0.547264	0.712418	0.82963	0.717949	0.708861	0.538462	0.785235	0.738562	0.812081	0.553299	0.79085	0.8	0.812081	0.778571	0.676647	0.835821	0.896825	0.807143	0.807143	0.757353	0.761905	0.630952	0.72028	0.671141	0.691275	0.660714	0.712418	0.619883	0.634731	0.637427	0.664671	0.896825	0.57754	0.57
Gal	OH	OClAc	OAc	OLev	0.72028	0.761905	0.849624	0.768707	0.751825	0.641026	0.72028	0.660256	0.788732	0.832168	0.59596	0.528846	0.68125	0.788732	0.762821	0.753165	0.572115	0.75	0.70625	0.775641	0.588832	0.75625	0.761905	0.775641	0.741497	0.649425	0.794326	0.849624	0.768707	0.768707	0.72028	0.727273	0.605714	0.686667	0.641026	0.660256	0.634286	0.68125	0.595506	0.609195	0.61236	0.637931	0.849624	0.556701	0.605
Gal	OH	OClAc	OAc	NO2Bz	0.704403	0.786164	0.71519	0.792453	0.732026	0.643275	0.704403	0.660819	0.765823	0.728916	0.542986	0.559091	0.719298	0.765823	0.685393	0.706215	0.550661	0.74269	0.74269	0.766082	0.564815	0.789474	0.786164	0.766082	0.767296	0.677419	0.816993	0.71519	0.792453	0.792453	0.704403	0.763636	0.636364	0.684848	0.643275	0.660819	0.663102	0.719298	0.626316	0.639785	0.642105	0.666667	0.71519	0.572115	0.587156
Gal	OH	OClAc	OAc	OPMB	0.761905	0.801325	0.773973	0.807947	0.794326	0.68125	0.761905	0.7	0.828767	0.785714	0.661616	0.646766	0.719512	0.828767	0.724551	0.835443	0.634615	0.7875	0.743902	0.8125	0.567308	0.792683	0.801325	0.8125	0.781457	0.685393	0.834483	0.773973	0.807947	0.807947	0.761905	0.765823	0.642458	0.727273	0.68125	0.7	0.670391	0.719512	0.631868	0.646067	0.648352	0.674157	0.773973	0.615385	0.605769
Gal	OH	OClAc	OAc	OTBDPS	0.548387	0.584211	0.636364	0.589474	0.566667	0.505051	0.548387	0.520202	0.6	0.57513	0.808081	0.791045	0.539604	0.6	0.546341	0.533654	0.774038	0.590909	0.559406	0.611111	0.80203	0.59901	0.584211	0.611111	0.568421	0.731579	0.603261	0.636364	0.589474	0.589474	0.548387	0.571429	0.7	0.536458	0.505051	0.520202	0.726316	0.539604	0.680412	0.703704	0.695876	0.721053	0.636364	0.46383	0.46371
Gal	OH	OClAc	OAc	OTBS	0.625767	0.664671	0.732026	0.670659	0.649682	0.5625	0.625767	0.579545	0.685185	0.652941	0.691919	0.676617	0.6	0.685185	0.606557	0.6	0.663462	0.659091	0.622222	0.681818	0.685279	0.666667	0.664671	0.681818	0.646707	0.832335	0.689441	0.732026	0.670659	0.670659	0.625767	0.637931	0.796407	0.6	0.5625	0.579545	0.826347	0.6	0.77193	0.801205	0.789474	0.820359	0.732026	0.507042	0.504425
Gal	OH	OClAc	OAc	OTIPS	0.625767	0.664671	0.732026	0.670659	0.649682	0.5625	0.625767	0.579545	0.685185	0.652941	0.691919	0.676617	0.6	0.685185	0.606557	0.6	0.663462	0.659091	0.622222	0.681818	0.685279	0.666667	0.664671	0.681818	0.646707	0.832335	0.689441	0.732026	0.670659	0.670659	0.625767	0.637931	0.796407	0.6	0.5625	0.579545	0.826347	0.6	0.77193	0.801205	0.789474	0.820359	0.732026	0.507042	0.504425
Gal	OH	OClAc	OBn	OH	0.816176	0.857143	0.82963	0.864286	0.853846	0.724832	0.816176	0.744966	0.888889	0.839161	0.60101	0.587065	0.764706	0.888889	0.769231	0.759494	0.576923	0.838926	0.79085	0.865772	0.593909	0.843137	0.857143	0.865772	0.835714	0.724551	0.895522	0.82963	0.864286	0.864286	0.816176	0.816327	0.688623	0.776224	0.724832	0.744966	0.718563	0.764706	0.666667	0.692771	0.684211	0.722892	0.82963	0.620321	0.61
Gal	OH	OClAc	OBn	OAc	0.823529	0.864286	0.837037	0.871429	0.861538	0.731544	0.823529	0.751678	0.896296	0.846154	0.606061	0.59204	0.771242	0.896296	0.775641	0.765823	0.581731	0.845638	0.797386	0.872483	0.598985	0.849673	0.864286	0.872483	0.842857	0.730539	0.902985	0.837037	0.871429	0.871429	0.823529	0.823129	0.684524	0.783217	0.731544	0.751678	0.714286	0.771242	0.672515	0.688623	0.690058	0.718563	0.837037	0.625668	0.615
Gal	OH	OClAc	OBn	OBn	0.823529	0.864286	0.837037	0.871429	0.861538	0.731544	0.823529	0.751678	0.896296	0.846154	0.606061	0.59204	0.771242	0.896296	0.775641	0.765823	0.581731	0.845638	0.797386	0.872483	0.598985	0.849673	0.864286	0.872483	0.842857	0.730539	0.902985	0.837037	0.871429	0.871429	0.823529	0.823129	0.684524	0.783217	0.731544	0.751678	0.714286	0.771242	0.672515	0.688623	0.690058	0.718563	0.837037	0.625668	0.615
Gal	OH	OClAc	OBn	OBz	0.8	0.892857	0.81295	0.9	0.835821	0.712418	0.8	0.732026	0.870504	0.823129	0.594059	0.61194	0.797386	0.870504	0.75625	0.791139	0.600962	0.823529	0.823529	0.849673	0.619289	0.875817	0.892857	0.849673	0.871429	0.754491	0.932836	0.81295	0.9	0.9	0.8	0.85034	0.708333	0.761905	0.712418	0.732026	0.738095	0.797386	0.695906	0.712575	0.71345	0.742515	0.81295	0.621053	0.635
Gal	OH	OClAc	OBn	OClAc	0.823529	0.864286	0.837037	0.871429	0.861538	0.731544	0.823529	0.751678	0.896296	0.846154	0.606061	0.59204	0.771242	0.896296	0.775641	0.765823	0.581731	0.845638	0.797386	0.872483	0.598985	0.849673	0.864286	0.872483	0.842857	0.730539	0.902985	0.837037	0.871429	0.871429	0.823529	0.823129	0.684524	0.783217	0.731544	0.751678	0.714286	0.771242	0.672515	0.688623	0.690058	0.718563	0.837037	0.625668	0.615
Gal	OH	OClAc	OBn	OLev	0.783217	0.823129	0.795775	0.829932	0.817518	0.698718	0.783217	0.717949	0.852113	0.895105	0.641414	0.572115	0.7375	0.852113	0.820513	0.810127	0.615385	0.807692	0.7625	0.833333	0.634518	0.8125	0.823129	0.833333	0.802721	0.701149	0.858156	0.795775	0.829932	0.829932	0.783217	0.785714	0.657143	0.746667	0.698718	0.717949	0.685714	0.7375	0.646067	0.66092	0.662921	0.689655	0.795775	0.603093	0.65
Gal	OH	OClAc	OBn	NO2Bz	0.704403	0.786164	0.71519	0.792453	0.732026	0.643275	0.704403	0.660819	0.765823	0.728916	0.542986	0.559091	0.719298	0.765823	0.685393	0.706215	0.550661	0.74269	0.74269	0.766082	0.564815	0.789474	0.786164	0.766082	0.767296	0.677419	0.816993	0.71519	0.792453	0.792453	0.704403	0.763636	0.636364	0.684848	0.643275	0.660819	0.663102	0.719298	0.626316	0.639785	0.642105	0.666667	0.71519	0.572115	0.587156
Gal	OH	OClAc	OBn	OPMB	0.761905	0.801325	0.773973	0.807947	0.794326	0.68125	0.761905	0.7	0.828767	0.785714	0.661616	0.646766	0.719512	0.828767	0.724551	0.835443	0.634615	0.7875	0.743902	0.8125	0.567308	0.792683	0.801325	0.8125	0.781457	0.685393	0.834483	0.773973	0.807947	0.807947	0.761905	0.765823	0.642458	0.727273	0.68125	0.7	0.670391	0.719512	0.631868	0.646067	0.648352	0.674157	0.773973	0.615385	0.605769
Gal	OH	OClAc	OBn	OTBDPS	0.596774	0.631579	0.605405	0.636842	0.616667	0.550505	0.596774	0.565657	0.648649	0.621762	0.853535	0.835821	0.584158	0.648649	0.590244	0.576923	0.817308	0.636364	0.60396	0.656566	0.847716	0.643564	0.631579	0.656566	0.615789	0.778947	0.652174	0.605405	0.636842	0.636842	0.596774	0.617347	0.747368	0.583333	0.550505	0.565657	0.773684	0.584158	0.726804	0.751323	0.742268	0.768421	0.605405	0.502128	0.5
Gal	OH	OClAc	OBn	OTBS	0.680982	0.718563	0.691358	0.724551	0.707006	0.613636	0.680982	0.630682	0.740741	0.705882	0.737374	0.721393	0.65	0.740741	0.655738	0.648649	0.706731	0.710227	0.672222	0.732955	0.730964	0.716667	0.718563	0.732955	0.700599	0.886228	0.745342	0.691358	0.724551	0.724551	0.680982	0.689655	0.850299	0.652941	0.613636	0.630682	0.88024	0.65	0.824561	0.855422	0.842105	0.874251	0.691358	0.549296	0.544248
Gal	OH	OClAc	OBn	OTIPS	0.680982	0.718563	0.691358	0.724551	0.707006	0.613636	0.680982	0.630682	0.740741	0.705882	0.737374	0.721393	0.65	0.740741	0.655738	0.648649	0.706731	0.710227	0.672222	0.732955	0.730964	0.716667	0.718563	0.732955	0.700599	0.886228	0.745342	0.691358	0.724551	0.724551	0.680982	0.689655	0.850299	0.652941	0.613636	0.630682	0.88024	0.65	0.824561	0.855422	0.842105	0.874251	0.691358	0.549296	0.544248
Gal	OH	OClAc	OBz	OH	0.792857	0.885714	0.805755	0.892857	0.828358	0.705882	0.792857	0.72549	0.863309	0.816327	0.589109	0.606965	0.79085	0.863309	0.75	0.78481	0.596154	0.816993	0.816993	0.843137	0.614213	0.869281	0.885714	0.843137	0.864286	0.748503	0.925373	0.805755	0.892857	0.892857	0.792857	0.843537	0.712575	0.755102	0.705882	0.72549	0.742515	0.79085	0.690058	0.716867	0.707602	0.746988	0.805755	0.615789	0.63
Gal	OH	OClAc	OBz	OAc	0.8	0.892857	0.81295	0.9	0.835821	0.712418	0.8	0.732026	0.870504	0.823129	0.594059	0.61194	0.797386	0.870504	0.75625	0.791139	0.600962	0.823529	0.823529	0.849673	0.619289	0.875817	0.892857	0.849673	0.871429	0.754491	0.932836	0.81295	0.9	0.9	0.8	0.85034	0.708333	0.761905	0.712418	0.732026	0.738095	0.797386	0.695906	0.712575	0.71345	0.742515	0.81295	0.621053	0.635
Gal	OH	OClAc	OBz	OBn	0.8	0.892857	0.81295	0.9	0.835821	0.712418	0.8	0.732026	0.870504	0.823129	0.594059	0.61194	0.797386	0.870504	0.75625	0.791139	0.600962	0.823529	0.823529	0.849673	0.619289	0.875817	0.892857	0.849673	0.871429	0.754491	0.932836	0.81295	0.9	0.9	0.8	0.85034	0.708333	0.761905	0.712418	0.732026	0.738095	0.797386	0.695906	0.712575	0.71345	0.742515	0.81295	0.621053	0.635
Gal	OH	OClAc	OBz	OBz	0.8	0.892857	0.81295	0.9	0.835821	0.712418	0.8	0.732026	0.870504	0.823129	0.594059	0.61194	0.797386	0.870504	0.75625	0.791139	0.600962	0.823529	0.823529	0.849673	0.619289	0.875817	0.892857	0.849673	0.871429	0.754491	0.932836	0.81295	0.9	0.9	0.8	0.85034	0.708333	0.761905	0.712418	0.732026	0.738095	0.797386	0.695906	0.712575	0.71345	0.742515	0.81295	0.621053	0.635
Gal	OH	OClAc	OBz	OClAc	0.8	0.892857	0.81295	0.9	0.835821	0.712418	0.8	0.732026	0.870504	0.823129	0.594059	0.61194	0.797386	0.870504	0.75625	0.791139	0.600962	0.823529	0.823529	0.849673	0.619289	0.875817	0.892857	0.849673	0.871429	0.754491	0.932836	0.81295	0.9	0.9	0.8	0.85034	0.708333	0.761905	0.712418	0.732026	0.738095	0.797386	0.695906	0.712575	0.71345	0.742515	0.81295	0.621053	0.635
Gal	OH	OClAc	OBz	OLev	0.761905	0.85034	0.773973	0.857143	0.794326	0.68125	0.761905	0.7	0.828767	0.870748	0.628713	0.591346	0.7625	0.828767	0.8	0.835443	0.634615	0.7875	0.7875	0.8125	0.654822	0.8375	0.85034	0.8125	0.829932	0.724138	0.886525	0.773973	0.857143	0.857143	0.761905	0.811688	0.68	0.727273	0.68125	0.7	0.708571	0.7625	0.668539	0.683908	0.685393	0.712644	0.773973	0.598985	0.67
Gal	OH	OClAc	OBz	NO2Bz	0.704403	0.786164	0.71519	0.792453	0.732026	0.643275	0.704403	0.660819	0.765823	0.728916	0.542986	0.559091	0.719298	0.765823	0.685393	0.706215	0.550661	0.74269	0.74269	0.766082	0.564815	0.789474	0.786164	0.766082	0.767296	0.677419	0.816993	0.71519	0.792453	0.792453	0.704403	0.763636	0.636364	0.684848	0.643275	0.660819	0.663102	0.719298	0.626316	0.639785	0.642105	0.666667	0.71519	0.572115	0.587156
Gal	OH	OClAc	OBz	OPMB	0.741722	0.827815	0.753333	0.834437	0.772414	0.664634	0.741722	0.682927	0.806667	0.765823	0.648515	0.666667	0.743902	0.806667	0.707602	0.860759	0.653846	0.768293	0.768293	0.792683	0.586538	0.817073	0.827815	0.792683	0.807947	0.707865	0.862069	0.753333	0.834437	0.834437	0.741722	0.791139	0.664804	0.708861	0.664634	0.682927	0.692737	0.743902	0.653846	0.668539	0.67033	0.696629	0.753333	0.611111	0.625
Gal	OH	OClAc	OBz	OTBDPS	0.584211	0.652632	0.592593	0.657895	0.603261	0.539604	0.584211	0.554455	0.634921	0.609137	0.836634	0.855721	0.60396	0.634921	0.578947	0.596154	0.836538	0.623762	0.623762	0.643564	0.86802	0.663366	0.652632	0.643564	0.636842	0.8	0.673913	0.592593	0.657895	0.657895	0.584211	0.637755	0.768421	0.571429	0.539604	0.554455	0.794737	0.60396	0.747423	0.772487	0.762887	0.789474	0.592593	0.5	0.516129
Gal	OH	OClAc	OBz	OTBS	0.664671	0.742515	0.674699	0.748503	0.689441	0.6	0.664671	0.616667	0.722892	0.689655	0.722772	0.741294	0.672222	0.722892	0.641711	0.67027	0.725962	0.694444	0.694444	0.716667	0.751269	0.738889	0.742515	0.716667	0.724551	0.91018	0.770186	0.674699	0.748503	0.748503	0.664671	0.712644	0.874251	0.637931	0.6	0.616667	0.904192	0.672222	0.847953	0.879518	0.865497	0.898204	0.674699	0.546296	0.561947
Gal	OH	OClAc	OBz	OTIPS	0.664671	0.742515	0.674699	0.748503	0.689441	0.6	0.664671	0.616667	0.722892	0.689655	0.722772	0.741294	0.672222	0.722892	0.641711	0.67027	0.725962	0.694444	0.694444	0.716667	0.751269	0.738889	0.742515	0.716667	0.724551	0.91018	0.770186	0.674699	0.748503	0.748503	0.664671	0.712644	0.874251	0.637931	0.6	0.616667	0.904192	0.672222	0.847953	0.879518	0.865497	0.898204	0.674699	0.546296	0.561947
Gal	OH	OClAc	OClAc	OH	0.75	0.792857	0.888889	0.8	0.784615	0.66443	0.75	0.684564	0.822222	0.776224	0.555556	0.542289	0.705882	0.822222	0.711538	0.702532	0.533654	0.778523	0.732026	0.805369	0.548223	0.784314	0.792857	0.805369	0.771429	0.670659	0.828358	0.888889	0.8	0.8	0.75	0.755102	0.634731	0.713287	0.66443	0.684564	0.664671	0.705882	0.614035	0.638554	0.631579	0.668675	0.888889	0.572193	0.565
Gal	OH	OClAc	OClAc	OAc	0.757353	0.8	0.896825	0.807143	0.792308	0.671141	0.757353	0.691275	0.82963	0.783217	0.560606	0.547264	0.712418	0.82963	0.717949	0.708861	0.538462	0.785235	0.738562	0.812081	0.553299	0.79085	0.8	0.812081	0.778571	0.676647	0.835821	0.896825	0.807143	0.807143	0.757353	0.761905	0.630952	0.72028	0.671141	0.691275	0.660714	0.712418	0.619883	0.634731	0.637427	0.664671	0.896825	0.57754	0.57
Gal	OH	OClAc	OClAc	OBn	0.823529	0.864286	0.837037	0.871429	0.861538	0.731544	0.823529	0.751678	0.896296	0.846154	0.606061	0.59204	0.771242	0.896296	0.775641	0.765823	0.581731	0.845638	0.797386	0.872483	0.598985	0.849673	0.864286	0.872483	0.842857	0.730539	0.902985	0.837037	0.871429	0.871429	0.823529	0.823129	0.684524	0.783217	0.731544	0.751678	0.714286	0.771242	0.672515	0.688623	0.690058	0.718563	0.837037	0.625668	0.615
Gal	OH	OClAc	OClAc	OBz	0.8	0.892857	0.81295	0.9	0.835821	0.712418	0.8	0.732026	0.870504	0.823129	0.594059	0.61194	0.797386	0.870504	0.75625	0.791139	0.600962	0.823529	0.823529	0.849673	0.619289	0.875817	0.892857	0.849673	0.871429	0.754491	0.932836	0.81295	0.9	0.9	0.8	0.85034	0.708333	0.761905	0.712418	0.732026	0.738095	0.797386	0.695906	0.712575	0.71345	0.742515	0.81295	0.621053	0.635
Gal	OH	OClAc	OClAc	OClAc	0.757353	0.8	0.896825	0.807143	0.792308	0.671141	0.757353	0.691275	0.82963	0.783217	0.560606	0.547264	0.712418	0.82963	0.717949	0.708861	0.538462	0.785235	0.738562	0.812081	0.553299	0.79085	0.8	0.812081	0.778571	0.676647	0.835821	0.896825	0.807143	0.807143	0.757353	0.761905	0.630952	0.72028	0.671141	0.691275	0.660714	0.712418	0.619883	0.634731	0.637427	0.664671	0.896825	0.57754	0.57
Gal	OH	OClAc	OClAc	OLev	0.72028	0.761905	0.849624	0.768707	0.751825	0.641026	0.72028	0.660256	0.788732	0.832168	0.59596	0.528846	0.68125	0.788732	0.762821	0.753165	0.572115	0.75	0.70625	0.775641	0.588832	0.75625	0.761905	0.775641	0.741497	0.649425	0.794326	0.849624	0.768707	0.768707	0.72028	0.727273	0.605714	0.686667	0.641026	0.660256	0.634286	0.68125	0.595506	0.609195	0.61236	0.637931	0.849624	0.556701	0.605
Gal	OH	OClAc	OClAc	NO2Bz	0.704403	0.786164	0.71519	0.792453	0.732026	0.643275	0.704403	0.660819	0.765823	0.728916	0.542986	0.559091	0.719298	0.765823	0.685393	0.706215	0.550661	0.74269	0.74269	0.766082	0.564815	0.789474	0.786164	0.766082	0.767296	0.677419	0.816993	0.71519	0.792453	0.792453	0.704403	0.763636	0.636364	0.684848	0.643275	0.660819	0.663102	0.719298	0.626316	0.639785	0.642105	0.666667	0.71519	0.572115	0.587156
Gal	OH	OClAc	OClAc	OPMB	0.761905	0.801325	0.773973	0.807947	0.794326	0.68125	0.761905	0.7	0.828767	0.785714	0.661616	0.646766	0.719512	0.828767	0.724551	0.835443	0.634615	0.7875	0.743902	0.8125	0.567308	0.792683	0.801325	0.8125	0.781457	0.685393	0.834483	0.773973	0.807947	0.807947	0.761905	0.765823	0.642458	0.727273	0.68125	0.7	0.670391	0.719512	0.631868	0.646067	0.648352	0.674157	0.773973	0.615385	0.605769
Gal	OH	OClAc	OClAc	OTBDPS	0.548387	0.584211	0.636364	0.589474	0.566667	0.505051	0.548387	0.520202	0.6	0.57513	0.808081	0.791045	0.539604	0.6	0.546341	0.533654	0.774038	0.590909	0.559406	0.611111	0.80203	0.59901	0.584211	0.611111	0.568421	0.731579	0.603261	0.636364	0.589474	0.589474	0.548387	0.571429	0.7	0.536458	0.505051	0.520202	0.726316	0.539604	0.680412	0.703704	0.695876	0.721053	0.636364	0.46383	0.46371
Gal	OH	OClAc	OClAc	OTBS	0.625767	0.664671	0.732026	0.670659	0.649682	0.5625	0.625767	0.579545	0.685185	0.652941	0.691919	0.676617	0.6	0.685185	0.606557	0.6	0.663462	0.659091	0.622222	0.681818	0.685279	0.666667	0.664671	0.681818	0.646707	0.832335	0.689441	0.732026	0.670659	0.670659	0.625767	0.637931	0.796407	0.6	0.5625	0.579545	0.826347	0.6	0.77193	0.801205	0.789474	0.820359	0.732026	0.507042	0.504425
Gal	OH	OClAc	OClAc	OTIPS	0.625767	0.664671	0.732026	0.670659	0.649682	0.5625	0.625767	0.579545	0.685185	0.652941	0.691919	0.676617	0.6	0.685185	0.606557	0.6	0.663462	0.659091	0.622222	0.681818	0.685279	0.666667	0.664671	0.681818	0.646707	0.832335	0.689441	0.732026	0.670659	0.670659	0.625767	0.637931	0.796407	0.6	0.5625	0.579545	0.826347	0.6	0.77193	0.801205	0.789474	0.820359	0.732026	0.507042	0.504425
Gal	OH	OClAc	OLev	OH	0.72028	0.761905	0.849624	0.768707	0.751825	0.641026	0.72028	0.660256	0.788732	0.832168	0.59596	0.528846	0.68125	0.788732	0.762821	0.753165	0.572115	0.75	0.70625	0.775641	0.588832	0.75625	0.761905	0.775641	0.741497	0.649425	0.794326	0.849624	0.768707	0.768707	0.72028	0.727273	0.605714	0.686667	0.641026	0.660256	0.634286	0.68125	0.595506	0.609195	0.61236	0.637931	0.849624	0.556701	0.605
Gal	OH	OClAc	OLev	OAc	0.72028	0.761905	0.849624	0.768707	0.751825	0.641026	0.72028	0.660256	0.788732	0.832168	0.59596	0.528846	0.68125	0.788732	0.762821	0.753165	0.572115	0.75	0.70625	0.775641	0.588832	0.75625	0.761905	0.775641	0.741497	0.649425	0.794326	0.849624	0.768707	0.768707	0.72028	0.727273	0.605714	0.686667	0.641026	0.660256	0.634286	0.68125	0.595506	0.609195	0.61236	0.637931	0.849624	0.556701	0.605
Gal	OH	OClAc	OLev	OBn	0.783217	0.823129	0.795775	0.829932	0.817518	0.698718	0.783217	0.717949	0.852113	0.895105	0.641414	0.572115	0.7375	0.852113	0.820513	0.810127	0.615385	0.807692	0.7625	0.833333	0.634518	0.8125	0.823129	0.833333	0.802721	0.701149	0.858156	0.795775	0.829932	0.829932	0.783217	0.785714	0.657143	0.746667	0.698718	0.717949	0.685714	0.7375	0.646067	0.66092	0.662921	0.689655	0.795775	0.603093	0.65
Gal	OH	OClAc	OLev	OBz	0.761905	0.85034	0.773973	0.857143	0.794326	0.68125	0.761905	0.7	0.828767	0.870748	0.628713	0.591346	0.7625	0.828767	0.8	0.835443	0.634615	0.7875	0.7875	0.8125	0.654822	0.8375	0.85034	0.8125	0.829932	0.724138	0.886525	0.773973	0.857143	0.857143	0.761905	0.811688	0.68	0.727273	0.68125	0.7	0.708571	0.7625	0.668539	0.683908	0.685393	0.712644	0.773973	0.598985	0.67
Gal	OH	OClAc	OLev	OClAc	0.72028	0.761905	0.849624	0.768707	0.751825	0.641026	0.72028	0.660256	0.788732	0.832168	0.59596	0.528846	0.68125	0.788732	0.762821	0.753165	0.572115	0.75	0.70625	0.775641	0.588832	0.75625	0.761905	0.775641	0.741497	0.649425	0.794326	0.849624	0.768707	0.768707	0.72028	0.727273	0.605714	0.686667	0.641026	0.660256	0.634286	0.68125	0.595506	0.609195	0.61236	0.637931	0.849624	0.556701	0.605
Gal	OH	OClAc	OLev	OLev	0.72028	0.761905	0.849624	0.768707	0.751825	0.641026	0.72028	0.660256	0.788732	0.832168	0.59596	0.528846	0.68125	0.788732	0.762821	0.753165	0.572115	0.75	0.70625	0.775641	0.588832	0.75625	0.761905	0.775641	0.741497	0.649425	0.794326	0.849624	0.768707	0.768707	0.72028	0.727273	0.605714	0.686667	0.641026	0.660256	0.634286	0.68125	0.595506	0.609195	0.61236	0.637931	0.849624	0.556701	0.605
Gal	OH	OClAc	OLev	NO2Bz	0.674699	0.753012	0.684848	0.759036	0.7	0.617978	0.674699	0.634831	0.733333	0.771084	0.574661	0.54185	0.691011	0.733333	0.724719	0.745763	0.581498	0.713483	0.713483	0.735955	0.597222	0.758427	0.753012	0.735955	0.73494	0.65285	0.78125	0.684848	0.759036	0.759036	0.674699	0.732558	0.613402	0.656977	0.617978	0.634831	0.639175	0.691011	0.604061	0.61658	0.619289	0.642487	0.684848	0.553488	0.619266
Gal	OH	OClAc	OLev	OPMB	0.727273	0.765823	0.738562	0.772152	0.756757	0.652695	0.727273	0.670659	0.79085	0.831169	0.69697	0.625	0.690058	0.79085	0.766467	0.879747	0.668269	0.754491	0.71345	0.778443	0.600962	0.760234	0.765823	0.778443	0.746835	0.659459	0.796053	0.738562	0.772152	0.772152	0.727273	0.733333	0.61828	0.695652	0.652695	0.670659	0.645161	0.690058	0.608466	0.621622	0.624339	0.648649	0.738562	0.594059	0.639423
Gal	OH	OClAc	OLev	OTBDPS	0.533679	0.568528	0.617486	0.573604	0.550802	0.492683	0.533679	0.507317	0.583333	0.61658	0.848485	0.769231	0.526316	0.583333	0.585366	0.572115	0.8125	0.57561	0.545455	0.595122	0.84264	0.583732	0.568528	0.595122	0.553299	0.71066	0.586387	0.617486	0.573604	0.573604	0.533679	0.55665	0.671717	0.522613	0.492683	0.507317	0.69697	0.526316	0.661692	0.675127	0.676617	0.691919	0.617486	0.454545	0.495968
Gal	OH	OClAc	OLev	OTBS	0.605882	0.643678	0.70625	0.649425	0.628049	0.546448	0.605882	0.562842	0.662722	0.7	0.732323	0.658654	0.582888	0.662722	0.650273	0.643243	0.701923	0.639344	0.604278	0.661202	0.725888	0.647059	0.643678	0.661202	0.626437	0.804598	0.666667	0.70625	0.649425	0.649425	0.605882	0.618785	0.76	0.581921	0.546448	0.562842	0.788571	0.582888	0.747191	0.764368	0.764045	0.782857	0.70625	0.495455	0.539823
Gal	OH	OClAc	OLev	OTIPS	0.605882	0.643678	0.70625	0.649425	0.628049	0.546448	0.605882	0.562842	0.662722	0.7	0.732323	0.658654	0.582888	0.662722	0.650273	0.643243	0.701923	0.639344	0.604278	0.661202	0.725888	0.647059	0.643678	0.661202	0.626437	0.804598	0.666667	0.70625	0.649425	0.649425	0.605882	0.618785	0.76	0.581921	0.546448	0.562842	0.788571	0.582888	0.747191	0.764368	0.764045	0.782857	0.70625	0.495455	0.539823
Gal	OH	OClAc	NO2Bz	OH	0.698113	0.779874	0.708861	0.786164	0.72549	0.637427	0.698113	0.654971	0.759494	0.722892	0.538462	0.554545	0.71345	0.759494	0.679775	0.700565	0.546256	0.736842	0.736842	0.760234	0.560185	0.783626	0.779874	0.760234	0.761006	0.672043	0.810458	0.708861	0.786164	0.786164	0.698113	0.757576	0.639785	0.678788	0.637427	0.654971	0.666667	0.71345	0.621053	0.643243	0.636842	0.67027	0.708861	0.567308	0.582569
Gal	OH	OClAc	NO2Bz	OAc	0.704403	0.786164	0.71519	0.792453	0.732026	0.643275	0.704403	0.660819	0.765823	0.728916	0.542986	0.559091	0.719298	0.765823	0.685393	0.706215	0.550661	0.74269	0.74269	0.766082	0.564815	0.789474	0.786164	0.766082	0.767296	0.677419	0.816993	0.71519	0.792453	0.792453	0.704403	0.763636	0.636364	0.684848	0.643275	0.660819	0.663102	0.719298	0.626316	0.639785	0.642105	0.666667	0.71519	0.572115	0.587156
Gal	OH	OClAc	NO2Bz	OBn	0.704403	0.786164	0.71519	0.792453	0.732026	0.643275	0.704403	0.660819	0.765823	0.728916	0.542986	0.559091	0.719298	0.765823	0.685393	0.706215	0.550661	0.74269	0.74269	0.766082	0.564815	0.789474	0.786164	0.766082	0.767296	0.677419	0.816993	0.71519	0.792453	0.792453	0.704403	0.763636	0.636364	0.684848	0.643275	0.660819	0.663102	0.719298	0.626316	0.639785	0.642105	0.666667	0.71519	0.572115	0.587156
Gal	OH	OClAc	NO2Bz	OBz	0.704403	0.786164	0.71519	0.792453	0.732026	0.643275	0.704403	0.660819	0.765823	0.728916	0.542986	0.559091	0.719298	0.765823	0.685393	0.706215	0.550661	0.74269	0.74269	0.766082	0.564815	0.789474	0.786164	0.766082	0.767296	0.677419	0.816993	0.71519	0.792453	0.792453	0.704403	0.763636	0.636364	0.684848	0.643275	0.660819	0.663102	0.719298	0.626316	0.639785	0.642105	0.666667	0.71519	0.572115	0.587156
Gal	OH	OClAc	NO2Bz	OClAc	0.704403	0.786164	0.71519	0.792453	0.732026	0.643275	0.704403	0.660819	0.765823	0.728916	0.542986	0.559091	0.719298	0.765823	0.685393	0.706215	0.550661	0.74269	0.74269	0.766082	0.564815	0.789474	0.786164	0.766082	0.767296	0.677419	0.816993	0.71519	0.792453	0.792453	0.704403	0.763636	0.636364	0.684848	0.643275	0.660819	0.663102	0.719298	0.626316	0.639785	0.642105	0.666667	0.71519	0.572115	0.587156
Gal	OH	OClAc	NO2Bz	OLev	0.674699	0.753012	0.684848	0.759036	0.7	0.617978	0.674699	0.634831	0.733333	0.771084	0.574661	0.54185	0.691011	0.733333	0.724719	0.745763	0.581498	0.713483	0.713483	0.735955	0.597222	0.758427	0.753012	0.735955	0.73494	0.65285	0.78125	0.684848	0.759036	0.759036	0.674699	0.732558	0.613402	0.656977	0.617978	0.634831	0.639175	0.691011	0.604061	0.61658	0.619289	0.642487	0.684848	0.553488	0.619266
Gal	OH	OClAc	NO2Bz	NO2Bz	0.704403	0.786164	0.71519	0.792453	0.732026	0.643275	0.704403	0.660819	0.765823	0.728916	0.542986	0.559091	0.719298	0.765823	0.685393	0.706215	0.550661	0.74269	0.74269	0.766082	0.564815	0.789474	0.786164	0.766082	0.767296	0.677419	0.816993	0.71519	0.792453	0.792453	0.704403	0.763636	0.636364	0.684848	0.643275	0.660819	0.663102	0.719298	0.626316	0.639785	0.642105	0.666667	0.71519	0.572115	0.587156
Gal	OH	OClAc	NO2Bz	OPMB	0.658824	0.735294	0.668639	0.741176	0.682927	0.604396	0.658824	0.620879	0.715976	0.683616	0.59276	0.609091	0.675824	0.715976	0.645503	0.768362	0.599119	0.697802	0.697802	0.71978	0.537445	0.741758	0.735294	0.71978	0.717647	0.639594	0.762195	0.668639	0.741176	0.741176	0.658824	0.715909	0.60101	0.642045	0.604396	0.620879	0.626263	0.675824	0.59204	0.604061	0.606965	0.629442	0.668639	0.564815	0.579646
Gal	OH	OClAc	NO2Bz	OTBDPS	0.5311	0.593301	0.538462	0.598086	0.546798	0.5	0.5311	0.513636	0.576923	0.555556	0.764706	0.781818	0.559091	0.576923	0.537445	0.546256	0.76652	0.577273	0.577273	0.595455	0.791667	0.613636	0.593301	0.595455	0.578947	0.727273	0.610837	0.538462	0.598086	0.598086	0.5311	0.588785	0.698565	0.528037	0.5	0.513636	0.722488	0.559091	0.680751	0.701923	0.694836	0.717703	0.538462	0.46875	0.484962
Gal	OH	OClAc	NO2Bz	OTBS	0.596774	0.666667	0.605405	0.672043	0.616667	0.550505	0.596774	0.565657	0.648649	0.621762	0.660633	0.677273	0.616162	0.648649	0.590244	0.607843	0.665198	0.636364	0.636364	0.656566	0.685185	0.676768	0.666667	0.656566	0.650538	0.817204	0.688889	0.605405	0.672043	0.672043	0.596774	0.651042	0.784946	0.583333	0.550505	0.565657	0.811828	0.616162	0.763158	0.789189	0.778947	0.806452	0.605405	0.508547	0.52459
Gal	OH	OClAc	NO2Bz	OTIPS	0.596774	0.666667	0.605405	0.672043	0.616667	0.550505	0.596774	0.565657	0.648649	0.621762	0.660633	0.677273	0.616162	0.648649	0.590244	0.607843	0.665198	0.636364	0.636364	0.656566	0.685185	0.676768	0.666667	0.656566	0.650538	0.817204	0.688889	0.605405	0.672043	0.672043	0.596774	0.651042	0.784946	0.583333	0.550505	0.565657	0.811828	0.616162	0.763158	0.789189	0.778947	0.806452	0.605405	0.508547	0.52459
Gal	OH	OClAc	OPMB	OH	0.755102	0.794702	0.767123	0.801325	0.787234	0.675	0.755102	0.69375	0.821918	0.779221	0.656566	0.641791	0.713415	0.821918	0.718563	0.829114	0.629808	0.78125	0.737805	0.80625	0.5625	0.786585	0.794702	0.80625	0.774834	0.679775	0.827586	0.767123	0.801325	0.801325	0.755102	0.759494	0.646067	0.720779	0.675	0.69375	0.674157	0.713415	0.626374	0.649718	0.642857	0.677966	0.767123	0.610256	0.600962
Gal	OH	OClAc	OPMB	OAc	0.761905	0.801325	0.773973	0.807947	0.794326	0.68125	0.761905	0.7	0.828767	0.785714	0.661616	0.646766	0.719512	0.828767	0.724551	0.835443	0.634615	0.7875	0.743902	0.8125	0.567308	0.792683	0.801325	0.8125	0.781457	0.685393	0.834483	0.773973	0.807947	0.807947	0.761905	0.765823	0.642458	0.727273	0.68125	0.7	0.670391	0.719512	0.631868	0.646067	0.648352	0.674157	0.773973	0.615385	0.605769
Gal	OH	OClAc	OPMB	OBn	0.761905	0.801325	0.773973	0.807947	0.794326	0.68125	0.761905	0.7	0.828767	0.785714	0.661616	0.646766	0.719512	0.828767	0.724551	0.835443	0.634615	0.7875	0.743902	0.8125	0.567308	0.792683	0.801325	0.8125	0.781457	0.685393	0.834483	0.773973	0.807947	0.807947	0.761905	0.765823	0.642458	0.727273	0.68125	0.7	0.670391	0.719512	0.631868	0.646067	0.648352	0.674157	0.773973	0.615385	0.605769
Gal	OH	OClAc	OPMB	OBz	0.741722	0.827815	0.753333	0.834437	0.772414	0.664634	0.741722	0.682927	0.806667	0.765823	0.648515	0.666667	0.743902	0.806667	0.707602	0.860759	0.653846	0.768293	0.768293	0.792683	0.586538	0.817073	0.827815	0.792683	0.807947	0.707865	0.862069	0.753333	0.834437	0.834437	0.741722	0.791139	0.664804	0.708861	0.664634	0.682927	0.692737	0.743902	0.653846	0.668539	0.67033	0.696629	0.753333	0.611111	0.625
Gal	OH	OClAc	OPMB	OClAc	0.761905	0.801325	0.773973	0.807947	0.794326	0.68125	0.761905	0.7	0.828767	0.785714	0.661616	0.646766	0.719512	0.828767	0.724551	0.835443	0.634615	0.7875	0.743902	0.8125	0.567308	0.792683	0.801325	0.8125	0.781457	0.685393	0.834483	0.773973	0.807947	0.807947	0.761905	0.765823	0.642458	0.727273	0.68125	0.7	0.670391	0.719512	0.631868	0.646067	0.648352	0.674157	0.773973	0.615385	0.605769
Gal	OH	OClAc	OPMB	OLev	0.727273	0.765823	0.738562	0.772152	0.756757	0.652695	0.727273	0.670659	0.79085	0.831169	0.69697	0.625	0.690058	0.79085	0.766467	0.879747	0.668269	0.754491	0.71345	0.778443	0.600962	0.760234	0.765823	0.778443	0.746835	0.659459	0.796053	0.738562	0.772152	0.772152	0.727273	0.733333	0.61828	0.695652	0.652695	0.670659	0.645161	0.690058	0.608466	0.621622	0.624339	0.648649	0.738562	0.594059	0.639423
Gal	OH	OClAc	OPMB	NO2Bz	0.658824	0.735294	0.668639	0.741176	0.682927	0.604396	0.658824	0.620879	0.715976	0.683616	0.59276	0.609091	0.675824	0.715976	0.645503	0.768362	0.599119	0.697802	0.697802	0.71978	0.537445	0.741758	0.735294	0.71978	0.717647	0.639594	0.762195	0.668639	0.741176	0.741176	0.658824	0.715909	0.60101	0.642045	0.604396	0.620879	0.626263	0.675824	0.59204	0.604061	0.606965	0.629442	0.668639	0.564815	0.579646
Gal	OH	OClAc	OPMB	OPMB	0.761905	0.801325	0.773973	0.807947	0.794326	0.68125	0.761905	0.7	0.828767	0.785714	0.661616	0.646766	0.719512	0.828767	0.724551	0.835443	0.634615	0.7875	0.743902	0.8125	0.567308	0.792683	0.801325	0.8125	0.781457	0.685393	0.834483	0.773973	0.807947	0.807947	0.761905	0.765823	0.642458	0.727273	0.68125	0.7	0.670391	0.719512	0.631868	0.646067	0.648352	0.674157	0.773973	0.615385	0.605769
Gal	OH	OClAc	OPMB	OTBDPS	0.563452	0.597015	0.571429	0.60199	0.581152	0.521531	0.563452	0.535885	0.612245	0.588235	0.909091	0.890547	0.553991	0.612245	0.560185	0.629808	0.870192	0.602871	0.57277	0.62201	0.802885	0.610329	0.597015	0.62201	0.58209	0.736318	0.615385	0.571429	0.60199	0.60199	0.563452	0.584541	0.706468	0.551724	0.521531	0.535885	0.731343	0.553991	0.687805	0.71	0.702439	0.726368	0.571429	0.497942	0.496094
Gal	OH	OClAc	OPMB	OTBS	0.637931	0.674157	0.647399	0.679775	0.660714	0.57754	0.637931	0.593583	0.693642	0.662983	0.792929	0.776119	0.612565	0.693642	0.618557	0.708108	0.759615	0.668449	0.633508	0.68984	0.692308	0.675393	0.674157	0.68984	0.657303	0.831461	0.697674	0.647399	0.679775	0.679775	0.637931	0.648649	0.797753	0.61326	0.57754	0.593583	0.825843	0.612565	0.774725	0.80226	0.791209	0.820225	0.647399	0.542986	0.538462
Gal	OH	OClAc	OPMB	OTIPS	0.637931	0.674157	0.647399	0.679775	0.660714	0.57754	0.637931	0.593583	0.693642	0.662983	0.792929	0.776119	0.612565	0.693642	0.618557	0.708108	0.759615	0.668449	0.633508	0.68984	0.692308	0.675393	0.674157	0.68984	0.657303	0.831461	0.697674	0.647399	0.679775	0.679775	0.637931	0.648649	0.797753	0.61326	0.57754	0.593583	0.825843	0.612565	0.774725	0.80226	0.791209	0.820225	0.647399	0.542986	0.538462
Gal	OH	OClAc	OTBDPS	OH	0.524064	0.560209	0.601124	0.557292	0.541436	0.482412	0.524064	0.497487	0.566845	0.54359	0.775	0.776119	0.509804	0.575269	0.516908	0.504762	0.742857	0.56	0.529412	0.58	0.768844	0.568627	0.560209	0.58	0.536458	0.697917	0.569892	0.601124	0.557292	0.557292	0.524064	0.540404	0.72043	0.512953	0.482412	0.497487	0.701571	0.509804	0.673575	0.670157	0.671795	0.696335	0.601124	0.444915	0.44
Gal	OH	OClAc	OTBDPS	OAc	0.542553	0.586387	0.629213	0.583333	0.56044	0.5	0.542553	0.515	0.593583	0.569231	0.8	0.792079	0.534314	0.602151	0.541063	0.528571	0.766667	0.585	0.553922	0.605	0.79397	0.593137	0.586387	0.605	0.5625	0.723958	0.596774	0.629213	0.583333	0.583333	0.542553	0.565657	0.701571	0.530928	0.5	0.515	0.71875	0.534314	0.690722	0.6875	0.697436	0.713542	0.629213	0.459916	0.46
Gal	OH	OClAc	OTBDPS	OBn	0.593583	0.628272	0.593583	0.625	0.61326	0.547739	0.593583	0.562814	0.636364	0.610256	0.84	0.831683	0.573529	0.645161	0.57971	0.566667	0.804762	0.625	0.593137	0.645	0.834171	0.632353	0.628272	0.645	0.604167	0.765625	0.639785	0.593583	0.625	0.625	0.593583	0.606061	0.752632	0.580311	0.547739	0.562814	0.760417	0.573529	0.731959	0.729167	0.738462	0.755208	0.593583	0.5	0.492
Gal	OH	OClAc	OTBDPS	OBz	0.578125	0.65445	0.586387	0.651042	0.596774	0.534314	0.578125	0.54902	0.628272	0.603015	0.828431	0.856436	0.598039	0.636842	0.57346	0.590476	0.828571	0.617647	0.617647	0.637255	0.859296	0.656863	0.65445	0.637255	0.630208	0.791667	0.666667	0.586387	0.651042	0.651042	0.578125	0.631313	0.769634	0.565657	0.534314	0.54902	0.786458	0.598039	0.757732	0.755208	0.764103	0.78125	0.586387	0.495833	0.512
Gal	OH	OClAc	OTBDPS	OClAc	0.542553	0.586387	0.629213	0.583333	0.56044	0.5	0.542553	0.515	0.593583	0.569231	0.8	0.792079	0.534314	0.602151	0.541063	0.528571	0.766667	0.585	0.553922	0.605	0.79397	0.593137	0.586387	0.605	0.5625	0.723958	0.596774	0.629213	0.583333	0.583333	0.542553	0.565657	0.701571	0.530928	0.5	0.515	0.71875	0.534314	0.690722	0.6875	0.697436	0.713542	0.629213	0.459916	0.46
Gal	OH	OClAc	OTBDPS	OLev	0.523077	0.565657	0.605405	0.562814	0.539683	0.483092	0.523077	0.497585	0.572165	0.605128	0.835	0.76555	0.516588	0.580311	0.574879	0.561905	0.8	0.565217	0.535545	0.584541	0.829146	0.57346	0.565657	0.584541	0.542714	0.698492	0.57513	0.605405	0.562814	0.562814	0.523077	0.546341	0.676768	0.512438	0.483092	0.497585	0.693467	0.516588	0.666667	0.663317	0.673267	0.688442	0.605405	0.446721	0.488
Gal	OH	OClAc	OTBDPS	NO2Bz	0.526066	0.595238	0.533333	0.592417	0.541463	0.495495	0.526066	0.509009	0.571429	0.550459	0.757848	0.782805	0.554054	0.578947	0.532751	0.541485	0.759825	0.572072	0.572072	0.59009	0.784404	0.608108	0.595238	0.59009	0.57346	0.720379	0.604878	0.533333	0.592417	0.592417	0.526066	0.583333	0.7	0.523148	0.495495	0.509009	0.71564	0.554054	0.690141	0.687204	0.696262	0.7109	0.533333	0.465116	0.481343
Gal	OH	OClAc	OTBDPS	OPMB	0.557789	0.59901	0.565657	0.596059	0.57513	0.516588	0.557789	0.530806	0.606061	0.582524	0.9	0.891089	0.548837	0.614213	0.555046	0.62381	0.861905	0.597156	0.567442	0.616114	0.795238	0.604651	0.59901	0.616114	0.576355	0.729064	0.609137	0.565657	0.596059	0.596059	0.557789	0.578947	0.707921	0.546341	0.516588	0.530806	0.724138	0.548837	0.697561	0.694581	0.703883	0.719212	0.565657	0.493878	0.492248
Gal	OH	OClAc	OTBDPS	OTBDPS	0.521277	0.557292	0.597765	0.554404	0.538462	0.48	0.521277	0.495	0.56383	0.540816	0.771144	0.772277	0.507317	0.572193	0.514423	0.50237	0.739336	0.557214	0.526829	0.577114	0.765	0.565854	0.557292	0.577114	0.533679	0.694301	0.566845	0.597765	0.554404	0.554404	0.521277	0.537688	0.716578	0.510309	0.48	0.495	0.697917	0.507317	0.670103	0.666667	0.668367	0.692708	0.597765	0.443038	0.438247
Gal	OH	OClAc	OTBDPS	OTBS	0.521277	0.557292	0.597765	0.554404	0.538462	0.48	0.521277	0.495	0.56383	0.540816	0.771144	0.772277	0.507317	0.572193	0.514423	0.50237	0.739336	0.557214	0.526829	0.577114	0.765	0.565854	0.557292	0.577114	0.533679	0.694301	0.566845	0.597765	0.554404	0.554404	0.521277	0.537688	0.716578	0.510309	0.48	0.495	0.697917	0.507317	0.670103	0.666667	0.668367	0.692708	0.597765	0.443038	0.438247
Gal	OH	OClAc	OTBDPS	OTIPS	0.521277	0.557292	0.597765	0.554404	0.538462	0.48	0.521277	0.495	0.56383	0.540816	0.771144	0.772277	0.507317	0.572193	0.514423	0.50237	0.739336	0.557214	0.526829	0.577114	0.765	0.565854	0.557292	0.577114	0.533679	0.694301	0.566845	0.597765	0.554404	0.554404	0.521277	0.537688	0.716578	0.510309	0.48	0.495	0.697917	0.507317	0.670103	0.666667	0.668367	0.692708	0.597765	0.443038	0.438247
Gal	OH	OClAc	OTBS	OH	0.597561	0.636905	0.690323	0.633136	0.620253	0.536723	0.597561	0.553672	0.646341	0.616279	0.66	0.661692	0.565934	0.656442	0.572973	0.566845	0.633333	0.623596	0.587912	0.646067	0.653266	0.631868	0.636905	0.646067	0.609467	0.792899	0.650307	0.690323	0.633136	0.633136	0.597561	0.602273	0.822086	0.573099	0.536723	0.553672	0.797619	0.565934	0.764706	0.761905	0.761628	0.791667	0.690323	0.485981	0.47807
Gal	OH	OClAc	OTBS	OAc	0.618182	0.666667	0.722581	0.662722	0.641509	0.55618	0.618182	0.573034	0.676829	0.645349	0.685	0.678218	0.593407	0.687117	0.6	0.593583	0.657143	0.651685	0.615385	0.674157	0.678392	0.659341	0.666667	0.674157	0.639053	0.822485	0.680982	0.722581	0.662722	0.662722	0.618182	0.630682	0.797619	0.593023	0.55618	0.573034	0.816568	0.593407	0.783626	0.781065	0.790698	0.810651	0.722581	0.502326	0.5
Gal	OH	OClAc	OTBS	OBn	0.676829	0.714286	0.676829	0.710059	0.702532	0.610169	0.676829	0.627119	0.72561	0.69186	0.725	0.717822	0.637363	0.736196	0.643243	0.636364	0.695238	0.696629	0.659341	0.719101	0.718593	0.703297	0.714286	0.719101	0.686391	0.869822	0.730061	0.676829	0.710059	0.710059	0.676829	0.676136	0.856287	0.649123	0.610169	0.627119	0.863905	0.637363	0.830409	0.828402	0.837209	0.857988	0.676829	0.546729	0.535088
Gal	OH	OClAc	OTBS	OBz	0.656805	0.744048	0.666667	0.739645	0.680982	0.593407	0.656805	0.60989	0.714286	0.681818	0.715686	0.742574	0.664835	0.724551	0.634921	0.663102	0.719048	0.686813	0.686813	0.708791	0.743719	0.730769	0.744048	0.708791	0.715976	0.899408	0.760736	0.666667	0.739645	0.739645	0.656805	0.704545	0.875	0.630682	0.593407	0.60989	0.893491	0.664835	0.859649	0.857988	0.866279	0.887574	0.666667	0.541284	0.557018
Gal	OH	OClAc	OTBS	OClAc	0.618182	0.666667	0.722581	0.662722	0.641509	0.55618	0.618182	0.573034	0.676829	0.645349	0.685	0.678218	0.593407	0.687117	0.6	0.593583	0.657143	0.651685	0.615385	0.674157	0.678392	0.659341	0.666667	0.674157	0.639053	0.822485	0.680982	0.722581	0.662722	0.662722	0.618182	0.630682	0.797619	0.593023	0.55618	0.573034	0.816568	0.593407	0.783626	0.781065	0.790698	0.810651	0.722581	0.502326	0.5
Gal	OH	OClAc	OTBS	OLev	0.593023	0.64	0.691358	0.636364	0.614458	0.535135	0.593023	0.551351	0.649123	0.686047	0.72	0.655502	0.571429	0.658824	0.637838	0.631016	0.690476	0.627027	0.592593	0.648649	0.713568	0.634921	0.64	0.648649	0.613636	0.789773	0.652941	0.691358	0.636364	0.636364	0.593023	0.606557	0.765714	0.569832	0.535135	0.551351	0.784091	0.571429	0.752809	0.75	0.759777	0.778409	0.691358	0.486486	0.530702
Gal	OH	OClAc	OTBS	NO2Bz	0.590426	0.668449	0.59893	0.664894	0.60989	0.545	0.590426	0.56	0.641711	0.615385	0.654709	0.678733	0.61	0.650538	0.584541	0.601942	0.659389	0.63	0.63	0.65	0.678899	0.67	0.668449	0.65	0.643617	0.808511	0.681319	0.59893	0.664894	0.664894	0.590426	0.64433	0.786096	0.57732	0.545	0.56	0.803191	0.61	0.773684	0.771277	0.780105	0.797872	0.59893	0.504237	0.520325
Gal	OH	OClAc	OTBS	OPMB	0.630682	0.675978	0.64	0.672222	0.652941	0.571429	0.630682	0.587302	0.685714	0.655738	0.785	0.777228	0.606218	0.695402	0.612245	0.700535	0.752381	0.661376	0.626943	0.68254	0.685714	0.668394	0.675978	0.68254	0.65	0.822222	0.689655	0.64	0.672222	0.672222	0.630682	0.641711	0.798883	0.606557	0.571429	0.587302	0.816667	0.606218	0.785714	0.783333	0.79235	0.811111	0.64	0.538117	0.533898
Gal	OH	OClAc	OTBS	OTBDPS	0.521277	0.557292	0.597765	0.554404	0.538462	0.48	0.521277	0.495	0.56383	0.540816	0.771144	0.772277	0.507317	0.572193	0.514423	0.50237	0.739336	0.557214	0.526829	0.577114	0.765	0.565854	0.557292	0.577114	0.533679	0.694301	0.566845	0.597765	0.554404	0.554404	0.521277	0.537688	0.716578	0.510309	0.48	0.495	0.697917	0.507317	0.670103	0.666667	0.668367	0.692708	0.597765	0.443038	0.438247
Gal	OH	OClAc	OTBS	OTBS	0.593939	0.633136	0.685897	0.629412	0.616352	0.533708	0.593939	0.550562	0.642424	0.612717	0.656716	0.658416	0.562842	0.652439	0.569892	0.56383	0.630332	0.620112	0.584699	0.642458	0.65	0.628415	0.633136	0.642458	0.605882	0.788235	0.646341	0.685897	0.629412	0.629412	0.593939	0.59887	0.817073	0.569767	0.533708	0.550562	0.792899	0.562842	0.760234	0.757396	0.757225	0.786982	0.685897	0.483721	0.475983
Gal	OH	OClAc	OTBS	OTIPS	0.593939	0.633136	0.685897	0.629412	0.616352	0.533708	0.593939	0.550562	0.642424	0.612717	0.656716	0.658416	0.562842	0.652439	0.569892	0.56383	0.630332	0.620112	0.584699	0.642458	0.65	0.628415	0.633136	0.642458	0.605882	0.788235	0.646341	0.685897	0.629412	0.629412	0.593939	0.59887	0.817073	0.569767	0.533708	0.550562	0.792899	0.562842	0.760234	0.757396	0.757225	0.786982	0.685897	0.483721	0.475983
Gal	OH	OClAc	OTIPS	OH	0.597561	0.636905	0.690323	0.633136	0.620253	0.536723	0.597561	0.553672	0.646341	0.616279	0.66	0.661692	0.565934	0.656442	0.572973	0.566845	0.633333	0.623596	0.587912	0.646067	0.653266	0.631868	0.636905	0.646067	0.609467	0.792899	0.650307	0.690323	0.633136	0.633136	0.597561	0.602273	0.822086	0.573099	0.536723	0.553672	0.797619	0.565934	0.764706	0.761905	0.761628	0.791667	0.690323	0.485981	0.47807
Gal	OH	OClAc	OTIPS	OAc	0.618182	0.666667	0.722581	0.662722	0.641509	0.55618	0.618182	0.573034	0.676829	0.645349	0.685	0.678218	0.593407	0.687117	0.6	0.593583	0.657143	0.651685	0.615385	0.674157	0.678392	0.659341	0.666667	0.674157	0.639053	0.822485	0.680982	0.722581	0.662722	0.662722	0.618182	0.630682	0.797619	0.593023	0.55618	0.573034	0.816568	0.593407	0.783626	0.781065	0.790698	0.810651	0.722581	0.502326	0.5
Gal	OH	OClAc	OTIPS	OBn	0.676829	0.714286	0.676829	0.710059	0.702532	0.610169	0.676829	0.627119	0.72561	0.69186	0.725	0.717822	0.637363	0.736196	0.643243	0.636364	0.695238	0.696629	0.659341	0.719101	0.718593	0.703297	0.714286	0.719101	0.686391	0.869822	0.730061	0.676829	0.710059	0.710059	0.676829	0.676136	0.856287	0.649123	0.610169	0.627119	0.863905	0.637363	0.830409	0.828402	0.837209	0.857988	0.676829	0.546729	0.535088
Gal	OH	OClAc	OTIPS	OBz	0.656805	0.744048	0.666667	0.739645	0.680982	0.593407	0.656805	0.60989	0.714286	0.681818	0.715686	0.742574	0.664835	0.724551	0.634921	0.663102	0.719048	0.686813	0.686813	0.708791	0.743719	0.730769	0.744048	0.708791	0.715976	0.899408	0.760736	0.666667	0.739645	0.739645	0.656805	0.704545	0.875	0.630682	0.593407	0.60989	0.893491	0.664835	0.859649	0.857988	0.866279	0.887574	0.666667	0.541284	0.557018
Gal	OH	OClAc	OTIPS	OClAc	0.618182	0.666667	0.722581	0.662722	0.641509	0.55618	0.618182	0.573034	0.676829	0.645349	0.685	0.678218	0.593407	0.687117	0.6	0.593583	0.657143	0.651685	0.615385	0.674157	0.678392	0.659341	0.666667	0.674157	0.639053	0.822485	0.680982	0.722581	0.662722	0.662722	0.618182	0.630682	0.797619	0.593023	0.55618	0.573034	0.816568	0.593407	0.783626	0.781065	0.790698	0.810651	0.722581	0.502326	0.5
Gal	OH	OClAc	OTIPS	OLev	0.593023	0.64	0.691358	0.636364	0.614458	0.535135	0.593023	0.551351	0.649123	0.686047	0.72	0.655502	0.571429	0.658824	0.637838	0.631016	0.690476	0.627027	0.592593	0.648649	0.713568	0.634921	0.64	0.648649	0.613636	0.789773	0.652941	0.691358	0.636364	0.636364	0.593023	0.606557	0.765714	0.569832	0.535135	0.551351	0.784091	0.571429	0.752809	0.75	0.759777	0.778409	0.691358	0.486486	0.530702
Gal	OH	OClAc	OTIPS	NO2Bz	0.590426	0.668449	0.59893	0.664894	0.60989	0.545	0.590426	0.56	0.641711	0.615385	0.654709	0.678733	0.61	0.650538	0.584541	0.601942	0.659389	0.63	0.63	0.65	0.678899	0.67	0.668449	0.65	0.643617	0.808511	0.681319	0.59893	0.664894	0.664894	0.590426	0.64433	0.786096	0.57732	0.545	0.56	0.803191	0.61	0.773684	0.771277	0.780105	0.797872	0.59893	0.504237	0.520325
Gal	OH	OClAc	OTIPS	OPMB	0.630682	0.675978	0.64	0.672222	0.652941	0.571429	0.630682	0.587302	0.685714	0.655738	0.785	0.777228	0.606218	0.695402	0.612245	0.700535	0.752381	0.661376	0.626943	0.68254	0.685714	0.668394	0.675978	0.68254	0.65	0.822222	0.689655	0.64	0.672222	0.672222	0.630682	0.641711	0.798883	0.606557	0.571429	0.587302	0.816667	0.606218	0.785714	0.783333	0.79235	0.811111	0.64	0.538117	0.533898
Gal	OH	OClAc	OTIPS	OTBDPS	0.521277	0.557292	0.597765	0.554404	0.538462	0.48	0.521277	0.495	0.56383	0.540816	0.771144	0.772277	0.507317	0.572193	0.514423	0.50237	0.739336	0.557214	0.526829	0.577114	0.765	0.565854	0.557292	0.577114	0.533679	0.694301	0.566845	0.597765	0.554404	0.554404	0.521277	0.537688	0.716578	0.510309	0.48	0.495	0.697917	0.507317	0.670103	0.666667	0.668367	0.692708	0.597765	0.443038	0.438247
Gal	OH	OClAc	OTIPS	OTBS	0.593939	0.633136	0.685897	0.629412	0.616352	0.533708	0.593939	0.550562	0.642424	0.612717	0.656716	0.658416	0.562842	0.652439	0.569892	0.56383	0.630332	0.620112	0.584699	0.642458	0.65	0.628415	0.633136	0.642458	0.605882	0.788235	0.646341	0.685897	0.629412	0.629412	0.593939	0.59887	0.817073	0.569767	0.533708	0.550562	0.792899	0.562842	0.760234	0.757396	0.757225	0.786982	0.685897	0.483721	0.475983
Gal	OH	OClAc	OTIPS	OTIPS	0.593939	0.633136	0.685897	0.629412	0.616352	0.533708	0.593939	0.550562	0.642424	0.612717	0.656716	0.658416	0.562842	0.652439	0.569892	0.56383	0.630332	0.620112	0.584699	0.642458	0.65	0.628415	0.633136	0.642458	0.605882	0.788235	0.646341	0.685897	0.629412	0.629412	0.593939	0.59887	0.817073	0.569767	0.533708	0.550562	0.792899	0.562842	0.760234	0.757396	0.757225	0.786982	0.685897	0.483721	0.475983
Gal	OH	OLev	OH	OH	0.744361	0.775362	0.856	0.769784	0.779528	0.657534	0.744361	0.678082	0.791045	0.837037	0.597884	0.535354	0.677632	0.804511	0.763514	0.753333	0.565	0.660256	0.703947	0.685897	0.582011	0.66875	0.775362	0.685897	0.741007	0.644578	0.810606	0.856	0.769784	0.769784	0.744361	0.737931	0.658385	0.707143	0.657534	0.678082	0.638554	0.677632	0.607143	0.612121	0.605882	0.642424	0.856	0.52381	0.566327
Gal	OH	OLev	OH	OAc	0.761194	0.804348	0.888	0.798561	0.796875	0.673469	0.761194	0.693878	0.820896	0.866667	0.619048	0.547739	0.703947	0.834586	0.790541	0.78	0.585	0.685897	0.730263	0.711538	0.603175	0.69375	0.804348	0.711538	0.769784	0.668675	0.840909	0.888	0.798561	0.798561	0.761194	0.765517	0.642424	0.723404	0.673469	0.693878	0.662651	0.703947	0.621302	0.636364	0.629412	0.666667	0.888	0.536842	0.586735
Gal	OH	OLev	OH	OBn	0.834586	0.862319	0.820896	0.856115	0.874016	0.739726	0.834586	0.760274	0.880597	0.925926	0.661376	0.58794	0.756579	0.894737	0.844595	0.833333	0.625	0.737179	0.782895	0.762821	0.645503	0.74375	0.862319	0.762821	0.827338	0.716867	0.901515	0.820896	0.856115	0.856115	0.834586	0.82069	0.70122	0.792857	0.739726	0.760274	0.710843	0.756579	0.668639	0.684848	0.676471	0.715152	0.820896	0.587302	0.627551
Gal	OH	OLev	OH	OBz	0.804348	0.898551	0.804348	0.892086	0.840909	0.715232	0.804348	0.735099	0.862319	0.906475	0.65285	0.613065	0.789474	0.875912	0.828947	0.866667	0.65	0.725	0.815789	0.75	0.671958	0.775	0.898551	0.75	0.863309	0.746988	0.939394	0.804348	0.892086	0.892086	0.804348	0.855172	0.721212	0.765517	0.715232	0.735099	0.740964	0.789474	0.698225	0.715152	0.705882	0.745455	0.804348	0.580311	0.653061
Gal	OH	OLev	OH	OClAc	0.713287	0.767123	0.842105	0.761905	0.744526	0.634615	0.713287	0.653846	0.78169	0.825175	0.590909	0.531401	0.675	0.794326	0.75641	0.746835	0.567308	0.74359	0.7	0.769231	0.583756	0.75	0.767123	0.769231	0.734694	0.643678	0.787234	0.842105	0.761905	0.761905	0.713287	0.720779	0.609195	0.68	0.634615	0.653846	0.628571	0.675	0.59887	0.603448	0.606742	0.632184	0.842105	0.551546	0.6
Gal	OH	OLev	OH	OLev	0.761194	0.804348	0.888	0.798561	0.796875	0.673469	0.761194	0.693878	0.820896	0.866667	0.619048	0.547739	0.703947	0.834586	0.790541	0.78	0.585	0.685897	0.730263	0.711538	0.603175	0.69375	0.804348	0.711538	0.769784	0.668675	0.840909	0.888	0.798561	0.798561	0.761194	0.765517	0.642424	0.723404	0.673469	0.693878	0.662651	0.703947	0.621302	0.636364	0.629412	0.666667	0.888	0.536842	0.586735
Gal	OH	OLev	OH	NO2Bz	0.707006	0.789809	0.707006	0.78481	0.735099	0.64497	0.707006	0.662722	0.757962	0.797468	0.59434	0.559633	0.711765	0.769231	0.747059	0.769231	0.593607	0.657303	0.735294	0.679775	0.610577	0.702247	0.789809	0.679775	0.759494	0.67027	0.821192	0.707006	0.78481	0.78481	0.707006	0.766871	0.646739	0.687117	0.64497	0.662722	0.664865	0.711765	0.62766	0.641304	0.634921	0.668478	0.707006	0.535545	0.602804
Gal	OH	OLev	OH	OPMB	0.765517	0.805369	0.765517	0.8	0.798561	0.683544	0.765517	0.702532	0.82069	0.863014	0.724868	0.648241	0.711656	0.833333	0.792453	0.913333	0.685	0.694611	0.736196	0.718563	0.615	0.701754	0.805369	0.718563	0.773333	0.677966	0.839161	0.765517	0.8	0.8	0.765517	0.769231	0.653409	0.730263	0.683544	0.702532	0.672316	0.711656	0.633333	0.647727	0.640884	0.676136	0.765517	0.575758	0.622549
Gal	OH	OLev	OH	OTBDPS	0.540984	0.569149	0.611429	0.566138	0.559322	0.497436	0.540984	0.512821	0.576087	0.610811	0.862434	0.787879	0.517413	0.584699	0.57868	0.565	0.815	0.507317	0.537313	0.526829	0.846561	0.516746	0.569149	0.526829	0.544974	0.708995	0.587912	0.611429	0.566138	0.566138	0.540984	0.556701	0.722826	0.529101	0.497436	0.512821	0.703704	0.517413	0.675393	0.680851	0.673575	0.698413	0.611429	0.42616	0.463115
Gal	OH	OLev	OH	OTBS	0.61875	0.648485	0.703947	0.644578	0.642857	0.554913	0.61875	0.572254	0.658385	0.697531	0.740741	0.671717	0.575419	0.66875	0.645714	0.638418	0.7	0.562842	0.597765	0.584699	0.724868	0.572193	0.648485	0.584699	0.620482	0.807229	0.672956	0.703947	0.644578	0.644578	0.61875	0.622093	0.826087	0.592814	0.554913	0.572254	0.801205	0.575419	0.767857	0.775758	0.764706	0.795181	0.703947	0.465116	0.504505
Gal	OH	OLev	OH	OTIPS	0.61875	0.648485	0.703947	0.644578	0.642857	0.554913	0.61875	0.572254	0.658385	0.697531	0.740741	0.671717	0.575419	0.66875	0.645714	0.638418	0.7	0.562842	0.597765	0.584699	0.724868	0.572193	0.648485	0.584699	0.620482	0.807229	0.672956	0.703947	0.644578	0.644578	0.61875	0.622093	0.826087	0.592814	0.554913	0.572254	0.801205	0.575419	0.767857	0.775758	0.764706	0.795181	0.703947	0.465116	0.504505
Gal	OH	OLev	OAc	OH	0.768657	0.798561	0.896	0.805755	0.804688	0.680272	0.768657	0.70068	0.828358	0.874074	0.624339	0.545	0.710526	0.828358	0.797297	0.786667	0.59	0.692308	0.736842	0.717949	0.608466	0.7	0.798561	0.717949	0.776978	0.674699	0.848485	0.896	0.805755	0.805755	0.768657	0.772414	0.638554	0.730496	0.680272	0.70068	0.668675	0.710526	0.617647	0.642424	0.635294	0.672727	0.896	0.542105	0.591837
Gal	OH	OLev	OAc	OAc	0.768657	0.798561	0.896	0.805755	0.804688	0.680272	0.768657	0.70068	0.828358	0.874074	0.624339	0.545	0.710526	0.828358	0.797297	0.786667	0.59	0.692308	0.736842	0.717949	0.608466	0.7	0.798561	0.717949	0.776978	0.674699	0.848485	0.896	0.805755	0.805755	0.768657	0.772414	0.638554	0.730496	0.680272	0.70068	0.668675	0.710526	0.617647	0.642424	0.635294	0.672727	0.896	0.542105	0.591837
Gal	OH	OLev	OAc	OBn	0.835821	0.863309	0.835821	0.870504	0.875	0.741497	0.835821	0.761905	0.895522	0.940741	0.671958	0.59	0.769737	0.895522	0.858108	0.846667	0.635	0.75	0.796053	0.775641	0.656085	0.75625	0.863309	0.775641	0.841727	0.728916	0.916667	0.835821	0.870504	0.870504	0.835821	0.834483	0.692771	0.794326	0.741497	0.761905	0.722892	0.769737	0.670588	0.69697	0.688235	0.727273	0.835821	0.589474	0.637755
Gal	OH	OLev	OAc	OBz	0.811594	0.892086	0.811594	0.899281	0.848485	0.721854	0.811594	0.741722	0.869565	0.913669	0.658031	0.61	0.796053	0.869565	0.835526	0.873333	0.655	0.73125	0.822368	0.75625	0.677249	0.78125	0.892086	0.75625	0.870504	0.753012	0.94697	0.811594	0.899281	0.899281	0.811594	0.862069	0.716867	0.772414	0.721854	0.741722	0.746988	0.796053	0.694118	0.721212	0.711765	0.751515	0.811594	0.585492	0.658163
Gal	OH	OLev	OAc	OClAc	0.72028	0.761905	0.849624	0.768707	0.751825	0.641026	0.72028	0.660256	0.788732	0.832168	0.59596	0.528846	0.68125	0.788732	0.762821	0.753165	0.572115	0.75	0.70625	0.775641	0.588832	0.75625	0.761905	0.775641	0.741497	0.649425	0.794326	0.849624	0.768707	0.768707	0.72028	0.727273	0.605714	0.686667	0.641026	0.660256	0.634286	0.68125	0.595506	0.609195	0.61236	0.637931	0.849624	0.556701	0.605
Gal	OH	OLev	OAc	OLev	0.768657	0.798561	0.896	0.805755	0.804688	0.680272	0.768657	0.70068	0.828358	0.874074	0.624339	0.545	0.710526	0.828358	0.797297	0.786667	0.59	0.692308	0.736842	0.717949	0.608466	0.7	0.798561	0.717949	0.776978	0.674699	0.848485	0.896	0.805755	0.805755	0.768657	0.772414	0.638554	0.730496	0.680272	0.70068	0.668675	0.710526	0.617647	0.642424	0.635294	0.672727	0.896	0.542105	0.591837
Gal	OH	OLev	OAc	NO2Bz	0.713376	0.78481	0.713376	0.791139	0.741722	0.650888	0.713376	0.668639	0.764331	0.803797	0.599057	0.557078	0.717647	0.764331	0.752941	0.775148	0.598174	0.662921	0.741176	0.685393	0.615385	0.707865	0.78481	0.685393	0.765823	0.675676	0.827815	0.713376	0.791139	0.791139	0.713376	0.773006	0.643243	0.693252	0.650888	0.668639	0.67027	0.717647	0.624339	0.646739	0.640212	0.673913	0.713376	0.540284	0.607477
Gal	OH	OLev	OAc	OPMB	0.772414	0.8	0.772414	0.806667	0.805755	0.689873	0.772414	0.708861	0.827586	0.869863	0.730159	0.645	0.717791	0.827586	0.798742	0.92	0.69	0.700599	0.742331	0.724551	0.62	0.707602	0.8	0.724551	0.78	0.683616	0.846154	0.772414	0.806667	0.806667	0.772414	0.775641	0.649718	0.736842	0.689873	0.708861	0.677966	0.717791	0.629834	0.653409	0.646409	0.681818	0.772414	0.580808	0.627451
Gal	OH	OLev	OAc	OTBDPS	0.559783	0.587302	0.64	0.592593	0.578652	0.515306	0.559783	0.530612	0.603261	0.637838	0.888889	0.795	0.542289	0.603261	0.604061	0.59	0.84	0.531707	0.562189	0.55122	0.873016	0.54067	0.587302	0.55122	0.571429	0.73545	0.615385	0.64	0.592593	0.592593	0.559783	0.582474	0.703704	0.547368	0.515306	0.530612	0.730159	0.542289	0.683938	0.707447	0.699482	0.724868	0.64	0.441176	0.483607
Gal	OH	OLev	OAc	OTBS	0.639752	0.668675	0.736842	0.674699	0.664516	0.574713	0.639752	0.591954	0.689441	0.728395	0.767196	0.68	0.603352	0.689441	0.674286	0.666667	0.725	0.590164	0.625698	0.612022	0.751323	0.59893	0.668675	0.612022	0.650602	0.837349	0.704403	0.736842	0.674699	0.674699	0.639752	0.651163	0.801205	0.613095	0.574713	0.591954	0.831325	0.603352	0.776471	0.806061	0.794118	0.825301	0.736842	0.481481	0.527027
Gal	OH	OLev	OAc	OTIPS	0.639752	0.668675	0.736842	0.674699	0.664516	0.574713	0.639752	0.591954	0.689441	0.728395	0.767196	0.68	0.603352	0.689441	0.674286	0.666667	0.725	0.590164	0.625698	0.612022	0.751323	0.59893	0.668675	0.612022	0.650602	0.837349	0.704403	0.736842	0.674699	0.674699	0.639752	0.651163	0.801205	0.613095	0.574713	0.591954	0.831325	0.603352	0.776471	0.806061	0.794118	0.825301	0.736842	0.481481	0.527027
Gal	OH	OLev	OBn	OH	0.835821	0.863309	0.835821	0.870504	0.875	0.741497	0.835821	0.761905	0.895522	0.940741	0.671958	0.59	0.769737	0.895522	0.858108	0.846667	0.635	0.75	0.796053	0.775641	0.656085	0.75625	0.863309	0.775641	0.841727	0.728916	0.916667	0.835821	0.870504	0.870504	0.835821	0.834483	0.692771	0.794326	0.741497	0.761905	0.722892	0.769737	0.670588	0.69697	0.688235	0.727273	0.835821	0.589474	0.637755
Gal	OH	OLev	OBn	OAc	0.835821	0.863309	0.835821	0.870504	0.875	0.741497	0.835821	0.761905	0.895522	0.940741	0.671958	0.59	0.769737	0.895522	0.858108	0.846667	0.635	0.75	0.796053	0.775641	0.656085	0.75625	0.863309	0.775641	0.841727	0.728916	0.916667	0.835821	0.870504	0.870504	0.835821	0.834483	0.692771	0.794326	0.741497	0.761905	0.722892	0.769737	0.670588	0.69697	0.688235	0.727273	0.835821	0.589474	0.637755
Gal	OH	OLev	OBn	OBn	0.835821	0.863309	0.835821	0.870504	0.875	0.741497	0.835821	0.761905	0.895522	0.940741	0.671958	0.59	0.769737	0.895522	0.858108	0.846667	0.635	0.75	0.796053	0.775641	0.656085	0.75625	0.863309	0.775641	0.841727	0.728916	0.916667	0.835821	0.870504	0.870504	0.835821	0.834483	0.692771	0.794326	0.741497	0.761905	0.722892	0.769737	0.670588	0.69697	0.688235	0.727273	0.835821	0.589474	0.637755
Gal	OH	OLev	OBn	OBz	0.811594	0.892086	0.811594	0.899281	0.848485	0.721854	0.811594	0.741722	0.869565	0.913669	0.658031	0.61	0.796053	0.869565	0.835526	0.873333	0.655	0.73125	0.822368	0.75625	0.677249	0.78125	0.892086	0.75625	0.870504	0.753012	0.94697	0.811594	0.899281	0.899281	0.811594	0.862069	0.716867	0.772414	0.721854	0.741722	0.746988	0.796053	0.694118	0.721212	0.711765	0.751515	0.811594	0.585492	0.658163
Gal	OH	OLev	OBn	OClAc	0.783217	0.823129	0.795775	0.829932	0.817518	0.698718	0.783217	0.717949	0.852113	0.895105	0.641414	0.572115	0.7375	0.852113	0.820513	0.810127	0.615385	0.807692	0.7625	0.833333	0.634518	0.8125	0.823129	0.833333	0.802721	0.701149	0.858156	0.795775	0.829932	0.829932	0.783217	0.785714	0.657143	0.746667	0.698718	0.717949	0.685714	0.7375	0.646067	0.66092	0.662921	0.689655	0.795775	0.603093	0.65
Gal	OH	OLev	OBn	OLev	0.835821	0.863309	0.835821	0.870504	0.875	0.741497	0.835821	0.761905	0.895522	0.940741	0.671958	0.59	0.769737	0.895522	0.858108	0.846667	0.635	0.75	0.796053	0.775641	0.656085	0.75625	0.863309	0.775641	0.841727	0.728916	0.916667	0.835821	0.870504	0.870504	0.835821	0.834483	0.692771	0.794326	0.741497	0.761905	0.722892	0.769737	0.670588	0.69697	0.688235	0.727273	0.835821	0.589474	0.637755
Gal	OH	OLev	OBn	NO2Bz	0.713376	0.78481	0.713376	0.791139	0.741722	0.650888	0.713376	0.668639	0.764331	0.803797	0.599057	0.557078	0.717647	0.764331	0.752941	0.775148	0.598174	0.662921	0.741176	0.685393	0.615385	0.707865	0.78481	0.685393	0.765823	0.675676	0.827815	0.713376	0.791139	0.791139	0.713376	0.773006	0.643243	0.693252	0.650888	0.668639	0.67027	0.717647	0.624339	0.646739	0.640212	0.673913	0.713376	0.540284	0.607477
Gal	OH	OLev	OBn	OPMB	0.772414	0.8	0.772414	0.806667	0.805755	0.689873	0.772414	0.708861	0.827586	0.869863	0.730159	0.645	0.717791	0.827586	0.798742	0.92	0.69	0.700599	0.742331	0.724551	0.62	0.707602	0.8	0.724551	0.78	0.683616	0.846154	0.772414	0.806667	0.806667	0.772414	0.775641	0.649718	0.736842	0.689873	0.708861	0.677966	0.717791	0.629834	0.653409	0.646409	0.681818	0.772414	0.580808	0.627451
Gal	OH	OLev	OBn	OTBDPS	0.608696	0.634921	0.608696	0.640212	0.629213	0.561224	0.608696	0.576531	0.652174	0.686486	0.936508	0.84	0.587065	0.652174	0.649746	0.635	0.885	0.57561	0.606965	0.595122	0.920635	0.583732	0.634921	0.595122	0.619048	0.783069	0.664835	0.608696	0.640212	0.640212	0.608696	0.628866	0.751323	0.594737	0.561224	0.576531	0.777778	0.587065	0.73057	0.755319	0.746114	0.772487	0.608696	0.478992	0.520492
Gal	OH	OLev	OBn	OTBS	0.695652	0.722892	0.695652	0.728916	0.722581	0.626437	0.695652	0.643678	0.745342	0.783951	0.814815	0.725	0.653631	0.745342	0.725714	0.717514	0.77	0.639344	0.675978	0.661202	0.798942	0.647059	0.722892	0.661202	0.704819	0.891566	0.761006	0.695652	0.728916	0.728916	0.695652	0.703488	0.855422	0.666667	0.626437	0.643678	0.885542	0.653631	0.829412	0.860606	0.847059	0.879518	0.695652	0.523148	0.567568
Gal	OH	OLev	OBn	OTIPS	0.695652	0.722892	0.695652	0.728916	0.722581	0.626437	0.695652	0.643678	0.745342	0.783951	0.814815	0.725	0.653631	0.745342	0.725714	0.717514	0.77	0.639344	0.675978	0.661202	0.798942	0.647059	0.722892	0.661202	0.704819	0.891566	0.761006	0.695652	0.728916	0.728916	0.695652	0.703488	0.855422	0.666667	0.626437	0.643678	0.885542	0.653631	0.829412	0.860606	0.847059	0.879518	0.695652	0.523148	0.567568
Gal	OH	OLev	OBz	OH	0.811594	0.892086	0.811594	0.899281	0.848485	0.721854	0.811594	0.741722	0.869565	0.913669	0.658031	0.61	0.796053	0.869565	0.835526	0.873333	0.655	0.73125	0.822368	0.75625	0.677249	0.78125	0.892086	0.75625	0.870504	0.753012	0.94697	0.811594	0.899281	0.899281	0.811594	0.862069	0.716867	0.772414	0.721854	0.741722	0.746988	0.796053	0.694118	0.721212	0.711765	0.751515	0.811594	0.585492	0.658163
Gal	OH	OLev	OBz	OAc	0.811594	0.892086	0.811594	0.899281	0.848485	0.721854	0.811594	0.741722	0.869565	0.913669	0.658031	0.61	0.796053	0.869565	0.835526	0.873333	0.655	0.73125	0.822368	0.75625	0.677249	0.78125	0.892086	0.75625	0.870504	0.753012	0.94697	0.811594	0.899281	0.899281	0.811594	0.862069	0.716867	0.772414	0.721854	0.741722	0.746988	0.796053	0.694118	0.721212	0.711765	0.751515	0.811594	0.585492	0.658163
Gal	OH	OLev	OBz	OBn	0.811594	0.892086	0.811594	0.899281	0.848485	0.721854	0.811594	0.741722	0.869565	0.913669	0.658031	0.61	0.796053	0.869565	0.835526	0.873333	0.655	0.73125	0.822368	0.75625	0.677249	0.78125	0.892086	0.75625	0.870504	0.753012	0.94697	0.811594	0.899281	0.899281	0.811594	0.862069	0.716867	0.772414	0.721854	0.741722	0.746988	0.796053	0.694118	0.721212	0.711765	0.751515	0.811594	0.585492	0.658163
Gal	OH	OLev	OBz	OBz	0.811594	0.892086	0.811594	0.899281	0.848485	0.721854	0.811594	0.741722	0.869565	0.913669	0.658031	0.61	0.796053	0.869565	0.835526	0.873333	0.655	0.73125	0.822368	0.75625	0.677249	0.78125	0.892086	0.75625	0.870504	0.753012	0.94697	0.811594	0.899281	0.899281	0.811594	0.862069	0.716867	0.772414	0.721854	0.741722	0.746988	0.796053	0.694118	0.721212	0.711765	0.751515	0.811594	0.585492	0.658163
Gal	OH	OLev	OBz	OClAc	0.761905	0.85034	0.773973	0.857143	0.794326	0.68125	0.761905	0.7	0.828767	0.870748	0.628713	0.591346	0.7625	0.828767	0.8	0.835443	0.634615	0.7875	0.7875	0.8125	0.654822	0.8375	0.85034	0.8125	0.829932	0.724138	0.886525	0.773973	0.857143	0.857143	0.761905	0.811688	0.68	0.727273	0.68125	0.7	0.708571	0.7625	0.668539	0.683908	0.685393	0.712644	0.773973	0.598985	0.67
Gal	OH	OLev	OBz	OLev	0.811594	0.892086	0.811594	0.899281	0.848485	0.721854	0.811594	0.741722	0.869565	0.913669	0.658031	0.61	0.796053	0.869565	0.835526	0.873333	0.655	0.73125	0.822368	0.75625	0.677249	0.78125	0.892086	0.75625	0.870504	0.753012	0.94697	0.811594	0.899281	0.899281	0.811594	0.862069	0.716867	0.772414	0.721854	0.741722	0.746988	0.796053	0.694118	0.721212	0.711765	0.751515	0.811594	0.585492	0.658163
Gal	OH	OLev	OBz	NO2Bz	0.713376	0.78481	0.713376	0.791139	0.741722	0.650888	0.713376	0.668639	0.764331	0.803797	0.599057	0.557078	0.717647	0.764331	0.752941	0.775148	0.598174	0.662921	0.741176	0.685393	0.615385	0.707865	0.78481	0.685393	0.765823	0.675676	0.827815	0.713376	0.791139	0.791139	0.713376	0.773006	0.643243	0.693252	0.650888	0.668639	0.67027	0.717647	0.624339	0.646739	0.640212	0.673913	0.713376	0.540284	0.607477
Gal	OH	OLev	OBz	OPMB	0.751678	0.826667	0.751678	0.833333	0.783217	0.67284	0.751678	0.691358	0.805369	0.846667	0.715026	0.665	0.742331	0.805369	0.779141	0.946667	0.71	0.684211	0.766871	0.707602	0.64	0.730994	0.826667	0.707602	0.806667	0.706215	0.874126	0.751678	0.833333	0.833333	0.751678	0.801282	0.672316	0.717949	0.67284	0.691358	0.700565	0.742331	0.651934	0.676136	0.668508	0.704545	0.751678	0.577114	0.647059
Gal	OH	OLev	OBz	OTBDPS	0.595745	0.656085	0.595745	0.661376	0.615385	0.55	0.595745	0.565	0.638298	0.671958	0.917098	0.86	0.606965	0.638298	0.636816	0.655	0.905	0.564593	0.626866	0.583732	0.941799	0.602871	0.656085	0.583732	0.640212	0.804233	0.686813	0.595745	0.661376	0.661376	0.595745	0.649485	0.772487	0.582474	0.55	0.565	0.798942	0.606965	0.751295	0.776596	0.766839	0.793651	0.595745	0.477178	0.536885
Gal	OH	OLev	OBz	OTBS	0.678788	0.746988	0.678788	0.753012	0.704403	0.61236	0.678788	0.629213	0.727273	0.76506	0.797927	0.745	0.675978	0.727273	0.709497	0.740113	0.79	0.625668	0.698324	0.647059	0.820106	0.668449	0.746988	0.647059	0.728916	0.915663	0.786164	0.678788	0.753012	0.753012	0.678788	0.726744	0.879518	0.651163	0.61236	0.629213	0.909639	0.675978	0.852941	0.884848	0.870588	0.903614	0.678788	0.520548	0.585586
Gal	OH	OLev	OBz	OTIPS	0.678788	0.746988	0.678788	0.753012	0.704403	0.61236	0.678788	0.629213	0.727273	0.76506	0.797927	0.745	0.675978	0.727273	0.709497	0.740113	0.79	0.625668	0.698324	0.647059	0.820106	0.668449	0.746988	0.647059	0.728916	0.915663	0.786164	0.678788	0.753012	0.753012	0.678788	0.726744	0.879518	0.651163	0.61236	0.629213	0.909639	0.675978	0.852941	0.884848	0.870588	0.903614	0.678788	0.520548	0.585586
Gal	OH	OLev	OClAc	OH	0.72028	0.761905	0.849624	0.768707	0.751825	0.641026	0.72028	0.660256	0.788732	0.832168	0.59596	0.528846	0.68125	0.788732	0.762821	0.753165	0.572115	0.75	0.70625	0.775641	0.588832	0.75625	0.761905	0.775641	0.741497	0.649425	0.794326	0.849624	0.768707	0.768707	0.72028	0.727273	0.605714	0.686667	0.641026	0.660256	0.634286	0.68125	0.595506	0.609195	0.61236	0.637931	0.849624	0.556701	0.605
Gal	OH	OLev	OClAc	OAc	0.72028	0.761905	0.849624	0.768707	0.751825	0.641026	0.72028	0.660256	0.788732	0.832168	0.59596	0.528846	0.68125	0.788732	0.762821	0.753165	0.572115	0.75	0.70625	0.775641	0.588832	0.75625	0.761905	0.775641	0.741497	0.649425	0.794326	0.849624	0.768707	0.768707	0.72028	0.727273	0.605714	0.686667	0.641026	0.660256	0.634286	0.68125	0.595506	0.609195	0.61236	0.637931	0.849624	0.556701	0.605
Gal	OH	OLev	OClAc	OBn	0.783217	0.823129	0.795775	0.829932	0.817518	0.698718	0.783217	0.717949	0.852113	0.895105	0.641414	0.572115	0.7375	0.852113	0.820513	0.810127	0.615385	0.807692	0.7625	0.833333	0.634518	0.8125	0.823129	0.833333	0.802721	0.701149	0.858156	0.795775	0.829932	0.829932	0.783217	0.785714	0.657143	0.746667	0.698718	0.717949	0.685714	0.7375	0.646067	0.66092	0.662921	0.689655	0.795775	0.603093	0.65
Gal	OH	OLev	OClAc	OBz	0.761905	0.85034	0.773973	0.857143	0.794326	0.68125	0.761905	0.7	0.828767	0.870748	0.628713	0.591346	0.7625	0.828767	0.8	0.835443	0.634615	0.7875	0.7875	0.8125	0.654822	0.8375	0.85034	0.8125	0.829932	0.724138	0.886525	0.773973	0.857143	0.857143	0.761905	0.811688	0.68	0.727273	0.68125	0.7	0.708571	0.7625	0.668539	0.683908	0.685393	0.712644	0.773973	0.598985	0.67
Gal	OH	OLev	OClAc	OClAc	0.72028	0.761905	0.849624	0.768707	0.751825	0.641026	0.72028	0.660256	0.788732	0.832168	0.59596	0.528846	0.68125	0.788732	0.762821	0.753165	0.572115	0.75	0.70625	0.775641	0.588832	0.75625	0.761905	0.775641	0.741497	0.649425	0.794326	0.849624	0.768707	0.768707	0.72028	0.727273	0.605714	0.686667	0.641026	0.660256	0.634286	0.68125	0.595506	0.609195	0.61236	0.637931	0.849624	0.556701	0.605
Gal	OH	OLev	OClAc	OLev	0.72028	0.761905	0.849624	0.768707	0.751825	0.641026	0.72028	0.660256	0.788732	0.832168	0.59596	0.528846	0.68125	0.788732	0.762821	0.753165	0.572115	0.75	0.70625	0.775641	0.588832	0.75625	0.761905	0.775641	0.741497	0.649425	0.794326	0.849624	0.768707	0.768707	0.72028	0.727273	0.605714	0.686667	0.641026	0.660256	0.634286	0.68125	0.595506	0.609195	0.61236	0.637931	0.849624	0.556701	0.605
Gal	OH	OLev	OClAc	NO2Bz	0.674699	0.753012	0.684848	0.759036	0.7	0.617978	0.674699	0.634831	0.733333	0.771084	0.574661	0.54185	0.691011	0.733333	0.724719	0.745763	0.581498	0.713483	0.713483	0.735955	0.597222	0.758427	0.753012	0.735955	0.73494	0.65285	0.78125	0.684848	0.759036	0.759036	0.674699	0.732558	0.613402	0.656977	0.617978	0.634831	0.639175	0.691011	0.604061	0.61658	0.619289	0.642487	0.684848	0.553488	0.619266
Gal	OH	OLev	OClAc	OPMB	0.727273	0.765823	0.738562	0.772152	0.756757	0.652695	0.727273	0.670659	0.79085	0.831169	0.69697	0.625	0.690058	0.79085	0.766467	0.879747	0.668269	0.754491	0.71345	0.778443	0.600962	0.760234	0.765823	0.778443	0.746835	0.659459	0.796053	0.738562	0.772152	0.772152	0.727273	0.733333	0.61828	0.695652	0.652695	0.670659	0.645161	0.690058	0.608466	0.621622	0.624339	0.648649	0.738562	0.594059	0.639423
Gal	OH	OLev	OClAc	OTBDPS	0.533679	0.568528	0.617486	0.573604	0.550802	0.492683	0.533679	0.507317	0.583333	0.61658	0.848485	0.769231	0.526316	0.583333	0.585366	0.572115	0.8125	0.57561	0.545455	0.595122	0.84264	0.583732	0.568528	0.595122	0.553299	0.71066	0.586387	0.617486	0.573604	0.573604	0.533679	0.55665	0.671717	0.522613	0.492683	0.507317	0.69697	0.526316	0.661692	0.675127	0.676617	0.691919	0.617486	0.454545	0.495968
Gal	OH	OLev	OClAc	OTBS	0.605882	0.643678	0.70625	0.649425	0.628049	0.546448	0.605882	0.562842	0.662722	0.7	0.732323	0.658654	0.582888	0.662722	0.650273	0.643243	0.701923	0.639344	0.604278	0.661202	0.725888	0.647059	0.643678	0.661202	0.626437	0.804598	0.666667	0.70625	0.649425	0.649425	0.605882	0.618785	0.76	0.581921	0.546448	0.562842	0.788571	0.582888	0.747191	0.764368	0.764045	0.782857	0.70625	0.495455	0.539823
Gal	OH	OLev	OClAc	OTIPS	0.605882	0.643678	0.70625	0.649425	0.628049	0.546448	0.605882	0.562842	0.662722	0.7	0.732323	0.658654	0.582888	0.662722	0.650273	0.643243	0.701923	0.639344	0.604278	0.661202	0.725888	0.647059	0.643678	0.661202	0.626437	0.804598	0.666667	0.70625	0.649425	0.649425	0.605882	0.618785	0.76	0.581921	0.546448	0.562842	0.788571	0.582888	0.747191	0.764368	0.764045	0.782857	0.70625	0.495455	0.539823
Gal	OH	OLev	OLev	OH	0.768657	0.798561	0.896	0.805755	0.804688	0.680272	0.768657	0.70068	0.828358	0.874074	0.624339	0.545	0.710526	0.828358	0.797297	0.786667	0.59	0.692308	0.736842	0.717949	0.608466	0.7	0.798561	0.717949	0.776978	0.674699	0.848485	0.896	0.805755	0.805755	0.768657	0.772414	0.638554	0.730496	0.680272	0.70068	0.668675	0.710526	0.617647	0.642424	0.635294	0.672727	0.896	0.542105	0.591837
Gal	OH	OLev	OLev	OAc	0.768657	0.798561	0.896	0.805755	0.804688	0.680272	0.768657	0.70068	0.828358	0.874074	0.624339	0.545	0.710526	0.828358	0.797297	0.786667	0.59	0.692308	0.736842	0.717949	0.608466	0.7	0.798561	0.717949	0.776978	0.674699	0.848485	0.896	0.805755	0.805755	0.768657	0.772414	0.638554	0.730496	0.680272	0.70068	0.668675	0.710526	0.617647	0.642424	0.635294	0.672727	0.896	0.542105	0.591837
Gal	OH	OLev	OLev	OBn	0.835821	0.863309	0.835821	0.870504	0.875	0.741497	0.835821	0.761905	0.895522	0.940741	0.671958	0.59	0.769737	0.895522	0.858108	0.846667	0.635	0.75	0.796053	0.775641	0.656085	0.75625	0.863309	0.775641	0.841727	0.728916	0.916667	0.835821	0.870504	0.870504	0.835821	0.834483	0.692771	0.794326	0.741497	0.761905	0.722892	0.769737	0.670588	0.69697	0.688235	0.727273	0.835821	0.589474	0.637755
Gal	OH	OLev	OLev	OBz	0.811594	0.892086	0.811594	0.899281	0.848485	0.721854	0.811594	0.741722	0.869565	0.913669	0.658031	0.61	0.796053	0.869565	0.835526	0.873333	0.655	0.73125	0.822368	0.75625	0.677249	0.78125	0.892086	0.75625	0.870504	0.753012	0.94697	0.811594	0.899281	0.899281	0.811594	0.862069	0.716867	0.772414	0.721854	0.741722	0.746988	0.796053	0.694118	0.721212	0.711765	0.751515	0.811594	0.585492	0.658163
Gal	OH	OLev	OLev	OClAc	0.72028	0.761905	0.849624	0.768707	0.751825	0.641026	0.72028	0.660256	0.788732	0.832168	0.59596	0.528846	0.68125	0.788732	0.762821	0.753165	0.572115	0.75	0.70625	0.775641	0.588832	0.75625	0.761905	0.775641	0.741497	0.649425	0.794326	0.849624	0.768707	0.768707	0.72028	0.727273	0.605714	0.686667	0.641026	0.660256	0.634286	0.68125	0.595506	0.609195	0.61236	0.637931	0.849624	0.556701	0.605
Gal	OH	OLev	OLev	OLev	0.768657	0.798561	0.896	0.805755	0.804688	0.680272	0.768657	0.70068	0.828358	0.874074	0.624339	0.545	0.710526	0.828358	0.797297	0.786667	0.59	0.692308	0.736842	0.717949	0.608466	0.7	0.798561	0.717949	0.776978	0.674699	0.848485	0.896	0.805755	0.805755	0.768657	0.772414	0.638554	0.730496	0.680272	0.70068	0.668675	0.710526	0.617647	0.642424	0.635294	0.672727	0.896	0.542105	0.591837
Gal	OH	OLev	OLev	NO2Bz	0.713376	0.78481	0.713376	0.791139	0.741722	0.650888	0.713376	0.668639	0.764331	0.803797	0.599057	0.557078	0.717647	0.764331	0.752941	0.775148	0.598174	0.662921	0.741176	0.685393	0.615385	0.707865	0.78481	0.685393	0.765823	0.675676	0.827815	0.713376	0.791139	0.791139	0.713376	0.773006	0.643243	0.693252	0.650888	0.668639	0.67027	0.717647	0.624339	0.646739	0.640212	0.673913	0.713376	0.540284	0.607477
Gal	OH	OLev	OLev	OPMB	0.772414	0.8	0.772414	0.806667	0.805755	0.689873	0.772414	0.708861	0.827586	0.869863	0.730159	0.645	0.717791	0.827586	0.798742	0.92	0.69	0.700599	0.742331	0.724551	0.62	0.707602	0.8	0.724551	0.78	0.683616	0.846154	0.772414	0.806667	0.806667	0.772414	0.775641	0.649718	0.736842	0.689873	0.708861	0.677966	0.717791	0.629834	0.653409	0.646409	0.681818	0.772414	0.580808	0.627451
Gal	OH	OLev	OLev	OTBDPS	0.559783	0.587302	0.64	0.592593	0.578652	0.515306	0.559783	0.530612	0.603261	0.637838	0.888889	0.795	0.542289	0.603261	0.604061	0.59	0.84	0.531707	0.562189	0.55122	0.873016	0.54067	0.587302	0.55122	0.571429	0.73545	0.615385	0.64	0.592593	0.592593	0.559783	0.582474	0.703704	0.547368	0.515306	0.530612	0.730159	0.542289	0.683938	0.707447	0.699482	0.724868	0.64	0.441176	0.483607
Gal	OH	OLev	OLev	OTBS	0.639752	0.668675	0.736842	0.674699	0.664516	0.574713	0.639752	0.591954	0.689441	0.728395	0.767196	0.68	0.603352	0.689441	0.674286	0.666667	0.725	0.590164	0.625698	0.612022	0.751323	0.59893	0.668675	0.612022	0.650602	0.837349	0.704403	0.736842	0.674699	0.674699	0.639752	0.651163	0.801205	0.613095	0.574713	0.591954	0.831325	0.603352	0.776471	0.806061	0.794118	0.825301	0.736842	0.481481	0.527027
Gal	OH	OLev	OLev	OTIPS	0.639752	0.668675	0.736842	0.674699	0.664516	0.574713	0.639752	0.591954	0.689441	0.728395	0.767196	0.68	0.603352	0.689441	0.674286	0.666667	0.725	0.590164	0.625698	0.612022	0.751323	0.59893	0.668675	0.612022	0.650602	0.837349	0.704403	0.736842	0.674699	0.674699	0.639752	0.651163	0.801205	0.613095	0.574713	0.591954	0.831325	0.603352	0.776471	0.806061	0.794118	0.825301	0.736842	0.481481	0.527027
Gal	OH	OLev	NO2Bz	OH	0.713376	0.78481	0.713376	0.791139	0.741722	0.650888	0.713376	0.668639	0.764331	0.803797	0.599057	0.557078	0.717647	0.764331	0.752941	0.775148	0.598174	0.662921	0.741176	0.685393	0.615385	0.707865	0.78481	0.685393	0.765823	0.675676	0.827815	0.713376	0.791139	0.791139	0.713376	0.773006	0.643243	0.693252	0.650888	0.668639	0.67027	0.717647	0.624339	0.646739	0.640212	0.673913	0.713376	0.540284	0.607477
Gal	OH	OLev	NO2Bz	OAc	0.713376	0.78481	0.713376	0.791139	0.741722	0.650888	0.713376	0.668639	0.764331	0.803797	0.599057	0.557078	0.717647	0.764331	0.752941	0.775148	0.598174	0.662921	0.741176	0.685393	0.615385	0.707865	0.78481	0.685393	0.765823	0.675676	0.827815	0.713376	0.791139	0.791139	0.713376	0.773006	0.643243	0.693252	0.650888	0.668639	0.67027	0.717647	0.624339	0.646739	0.640212	0.673913	0.713376	0.540284	0.607477
Gal	OH	OLev	NO2Bz	OBn	0.713376	0.78481	0.713376	0.791139	0.741722	0.650888	0.713376	0.668639	0.764331	0.803797	0.599057	0.557078	0.717647	0.764331	0.752941	0.775148	0.598174	0.662921	0.741176	0.685393	0.615385	0.707865	0.78481	0.685393	0.765823	0.675676	0.827815	0.713376	0.791139	0.791139	0.713376	0.773006	0.643243	0.693252	0.650888	0.668639	0.67027	0.717647	0.624339	0.646739	0.640212	0.673913	0.713376	0.540284	0.607477
Gal	OH	OLev	NO2Bz	OBz	0.713376	0.78481	0.713376	0.791139	0.741722	0.650888	0.713376	0.668639	0.764331	0.803797	0.599057	0.557078	0.717647	0.764331	0.752941	0.775148	0.598174	0.662921	0.741176	0.685393	0.615385	0.707865	0.78481	0.685393	0.765823	0.675676	0.827815	0.713376	0.791139	0.791139	0.713376	0.773006	0.643243	0.693252	0.650888	0.668639	0.67027	0.717647	0.624339	0.646739	0.640212	0.673913	0.713376	0.540284	0.607477
Gal	OH	OLev	NO2Bz	OClAc	0.674699	0.753012	0.684848	0.759036	0.7	0.617978	0.674699	0.634831	0.733333	0.771084	0.574661	0.54185	0.691011	0.733333	0.724719	0.745763	0.581498	0.713483	0.713483	0.735955	0.597222	0.758427	0.753012	0.735955	0.73494	0.65285	0.78125	0.684848	0.759036	0.759036	0.674699	0.732558	0.613402	0.656977	0.617978	0.634831	0.639175	0.691011	0.604061	0.61658	0.619289	0.642487	0.684848	0.553488	0.619266
Gal	OH	OLev	NO2Bz	OLev	0.713376	0.78481	0.713376	0.791139	0.741722	0.650888	0.713376	0.668639	0.764331	0.803797	0.599057	0.557078	0.717647	0.764331	0.752941	0.775148	0.598174	0.662921	0.741176	0.685393	0.615385	0.707865	0.78481	0.685393	0.765823	0.675676	0.827815	0.713376	0.791139	0.791139	0.713376	0.773006	0.643243	0.693252	0.650888	0.668639	0.67027	0.717647	0.624339	0.646739	0.640212	0.673913	0.713376	0.540284	0.607477
Gal	OH	OLev	NO2Bz	NO2Bz	0.713376	0.78481	0.713376	0.791139	0.741722	0.650888	0.713376	0.668639	0.764331	0.803797	0.599057	0.557078	0.717647	0.764331	0.752941	0.775148	0.598174	0.662921	0.741176	0.685393	0.615385	0.707865	0.78481	0.685393	0.765823	0.675676	0.827815	0.713376	0.791139	0.791139	0.713376	0.773006	0.643243	0.693252	0.650888	0.668639	0.67027	0.717647	0.624339	0.646739	0.640212	0.673913	0.713376	0.540284	0.607477
Gal	OH	OLev	NO2Bz	OPMB	0.666667	0.733728	0.666667	0.739645	0.691358	0.611111	0.666667	0.627778	0.714286	0.751479	0.650943	0.607306	0.674033	0.714286	0.707182	0.840237	0.648402	0.624339	0.696133	0.645503	0.584475	0.666667	0.733728	0.645503	0.715976	0.637755	0.771605	0.666667	0.739645	0.739645	0.666667	0.724138	0.607143	0.649425	0.611111	0.627778	0.632653	0.674033	0.59	0.610256	0.605	0.635897	0.666667	0.534247	0.599099
Gal	OH	OLev	NO2Bz	OTBDPS	0.541063	0.596154	0.541063	0.600962	0.557214	0.509174	0.541063	0.522936	0.57971	0.610577	0.834906	0.785388	0.561644	0.57971	0.589041	0.598174	0.826484	0.524229	0.579909	0.54185	0.855769	0.559471	0.596154	0.54185	0.581731	0.730769	0.621891	0.541063	0.600962	0.600962	0.541063	0.599057	0.701923	0.537736	0.509174	0.522936	0.725962	0.561644	0.683962	0.705314	0.698113	0.721154	0.541063	0.447876	0.503817
Gal	OH	OLev	NO2Bz	OTBS	0.608696	0.67027	0.608696	0.675676	0.629213	0.561224	0.608696	0.576531	0.652174	0.686486	0.726415	0.680365	0.619289	0.652174	0.649746	0.668367	0.721461	0.57561	0.639594	0.595122	0.745192	0.614634	0.67027	0.595122	0.654054	0.821622	0.702247	0.608696	0.675676	0.675676	0.608696	0.663158	0.789189	0.594737	0.561224	0.576531	0.816216	0.619289	0.767196	0.793478	0.783069	0.810811	0.608696	0.485232	0.545833
Gal	OH	OLev	NO2Bz	OTIPS	0.608696	0.67027	0.608696	0.675676	0.629213	0.561224	0.608696	0.576531	0.652174	0.686486	0.726415	0.680365	0.619289	0.652174	0.649746	0.668367	0.721461	0.57561	0.639594	0.595122	0.745192	0.614634	0.67027	0.595122	0.654054	0.821622	0.702247	0.608696	0.675676	0.675676	0.608696	0.663158	0.789189	0.594737	0.561224	0.576531	0.816216	0.619289	0.767196	0.793478	0.783069	0.810811	0.608696	0.485232	0.545833
Gal	OH	OLev	OPMB	OH	0.772414	0.8	0.772414	0.806667	0.805755	0.689873	0.772414	0.708861	0.827586	0.869863	0.730159	0.645	0.717791	0.827586	0.798742	0.92	0.69	0.700599	0.742331	0.724551	0.62	0.707602	0.8	0.724551	0.78	0.683616	0.846154	0.772414	0.806667	0.806667	0.772414	0.775641	0.649718	0.736842	0.689873	0.708861	0.677966	0.717791	0.629834	0.653409	0.646409	0.681818	0.772414	0.580808	0.627451
Gal	OH	OLev	OPMB	OAc	0.772414	0.8	0.772414	0.806667	0.805755	0.689873	0.772414	0.708861	0.827586	0.869863	0.730159	0.645	0.717791	0.827586	0.798742	0.92	0.69	0.700599	0.742331	0.724551	0.62	0.707602	0.8	0.724551	0.78	0.683616	0.846154	0.772414	0.806667	0.806667	0.772414	0.775641	0.649718	0.736842	0.689873	0.708861	0.677966	0.717791	0.629834	0.653409	0.646409	0.681818	0.772414	0.580808	0.627451
Gal	OH	OLev	OPMB	OBn	0.772414	0.8	0.772414	0.806667	0.805755	0.689873	0.772414	0.708861	0.827586	0.869863	0.730159	0.645	0.717791	0.827586	0.798742	0.92	0.69	0.700599	0.742331	0.724551	0.62	0.707602	0.8	0.724551	0.78	0.683616	0.846154	0.772414	0.806667	0.806667	0.772414	0.775641	0.649718	0.736842	0.689873	0.708861	0.677966	0.717791	0.629834	0.653409	0.646409	0.681818	0.772414	0.580808	0.627451
Gal	OH	OLev	OPMB	OBz	0.751678	0.826667	0.751678	0.833333	0.783217	0.67284	0.751678	0.691358	0.805369	0.846667	0.715026	0.665	0.742331	0.805369	0.779141	0.946667	0.71	0.684211	0.766871	0.707602	0.64	0.730994	0.826667	0.707602	0.806667	0.706215	0.874126	0.751678	0.833333	0.833333	0.751678	0.801282	0.672316	0.717949	0.67284	0.691358	0.700565	0.742331	0.651934	0.676136	0.668508	0.704545	0.751678	0.577114	0.647059
Gal	OH	OLev	OPMB	OClAc	0.727273	0.765823	0.738562	0.772152	0.756757	0.652695	0.727273	0.670659	0.79085	0.831169	0.69697	0.625	0.690058	0.79085	0.766467	0.879747	0.668269	0.754491	0.71345	0.778443	0.600962	0.760234	0.765823	0.778443	0.746835	0.659459	0.796053	0.738562	0.772152	0.772152	0.727273	0.733333	0.61828	0.695652	0.652695	0.670659	0.645161	0.690058	0.608466	0.621622	0.624339	0.648649	0.738562	0.594059	0.639423
Gal	OH	OLev	OPMB	OLev	0.772414	0.8	0.772414	0.806667	0.805755	0.689873	0.772414	0.708861	0.827586	0.869863	0.730159	0.645	0.717791	0.827586	0.798742	0.92	0.69	0.700599	0.742331	0.724551	0.62	0.707602	0.8	0.724551	0.78	0.683616	0.846154	0.772414	0.806667	0.806667	0.772414	0.775641	0.649718	0.736842	0.689873	0.708861	0.677966	0.717791	0.629834	0.653409	0.646409	0.681818	0.772414	0.580808	0.627451
Gal	OH	OLev	OPMB	NO2Bz	0.666667	0.733728	0.666667	0.739645	0.691358	0.611111	0.666667	0.627778	0.714286	0.751479	0.650943	0.607306	0.674033	0.714286	0.707182	0.840237	0.648402	0.624339	0.696133	0.645503	0.584475	0.666667	0.733728	0.645503	0.715976	0.637755	0.771605	0.666667	0.739645	0.739645	0.666667	0.724138	0.607143	0.649425	0.611111	0.627778	0.632653	0.674033	0.59	0.610256	0.605	0.635897	0.666667	0.534247	0.599099
Gal	OH	OLev	OPMB	OPMB	0.772414	0.8	0.772414	0.806667	0.805755	0.689873	0.772414	0.708861	0.827586	0.869863	0.730159	0.645	0.717791	0.827586	0.798742	0.92	0.69	0.700599	0.742331	0.724551	0.62	0.707602	0.8	0.724551	0.78	0.683616	0.846154	0.772414	0.806667	0.806667	0.772414	0.775641	0.649718	0.736842	0.689873	0.708861	0.677966	0.717791	0.629834	0.653409	0.646409	0.681818	0.772414	0.580808	0.627451
Gal	OH	OLev	OPMB	OTBDPS	0.574359	0.6	0.574359	0.605	0.592593	0.531401	0.574359	0.545894	0.615385	0.647959	0.994709	0.895	0.556604	0.615385	0.615385	0.69	0.94	0.546296	0.575472	0.564815	0.87	0.554545	0.6	0.564815	0.585	0.74	0.626943	0.574359	0.605	0.605	0.574359	0.595122	0.71	0.562189	0.531401	0.545894	0.735	0.556604	0.691176	0.713568	0.705882	0.73	0.574359	0.47561	0.515873
Gal	OH	OLev	OPMB	OTBS	0.651163	0.677966	0.651163	0.683616	0.674699	0.589189	0.651163	0.605405	0.697674	0.734104	0.873016	0.78	0.615789	0.697674	0.682796	0.779661	0.825	0.603093	0.636842	0.623711	0.755	0.611111	0.677966	0.623711	0.661017	0.836158	0.711765	0.651163	0.683616	0.683616	0.651163	0.661202	0.80226	0.625698	0.589189	0.605405	0.830508	0.615789	0.779006	0.806818	0.79558	0.824859	0.651163	0.517857	0.56087
Gal	OH	OLev	OPMB	OTIPS	0.651163	0.677966	0.651163	0.683616	0.674699	0.589189	0.651163	0.605405	0.697674	0.734104	0.873016	0.78	0.615789	0.697674	0.682796	0.779661	0.825	0.603093	0.636842	0.623711	0.755	0.611111	0.677966	0.623711	0.661017	0.836158	0.711765	0.651163	0.683616	0.683616	0.651163	0.661202	0.80226	0.625698	0.589189	0.605405	0.830508	0.615789	0.779006	0.806818	0.79558	0.824859	0.651163	0.517857	0.56087
Gal	OH	OLev	OTBDPS	OH	0.535135	0.563158	0.60452	0.560209	0.553073	0.492386	0.535135	0.507614	0.569892	0.604278	0.853403	0.78	0.512315	0.578378	0.572864	0.559406	0.806931	0.502415	0.53202	0.521739	0.837696	0.511848	0.563158	0.521739	0.539267	0.701571	0.581522	0.60452	0.560209	0.560209	0.535135	0.55102	0.724324	0.52356	0.492386	0.507614	0.705263	0.512315	0.677083	0.673684	0.675258	0.7	0.60452	0.422594	0.45935
Gal	OH	OLev	OTBDPS	OAc	0.548387	0.584211	0.627119	0.581152	0.566667	0.505051	0.548387	0.520202	0.591398	0.625668	0.874346	0.791045	0.53202	0.6	0.592965	0.579208	0.826733	0.521739	0.551724	0.541063	0.858639	0.530806	0.584211	0.541063	0.560209	0.722513	0.603261	0.627119	0.581152	0.581152	0.548387	0.571429	0.708995	0.536458	0.505051	0.520202	0.726316	0.53202	0.689119	0.694737	0.695876	0.721053	0.627119	0.433333	0.47561
Gal	OH	OLev	OTBDPS	OBn	0.6	0.626316	0.591398	0.623037	0.620112	0.553299	0.6	0.568528	0.634409	0.668449	0.91623	0.830846	0.571429	0.643243	0.633166	0.618812	0.866337	0.560386	0.591133	0.57971	0.900524	0.56872	0.626316	0.57971	0.602094	0.764398	0.646739	0.591398	0.623037	0.623037	0.6	0.612245	0.760638	0.586387	0.553299	0.568528	0.768421	0.571429	0.73057	0.736842	0.737113	0.763158	0.591398	0.472803	0.50813
Gal	OH	OLev	OTBDPS	OBz	0.584211	0.652632	0.584211	0.649215	0.603261	0.539604	0.584211	0.554455	0.626316	0.659686	0.902564	0.855721	0.596059	0.634921	0.625616	0.643564	0.891089	0.554502	0.615764	0.57346	0.926702	0.592417	0.652632	0.57346	0.628272	0.790576	0.673913	0.584211	0.649215	0.649215	0.584211	0.637755	0.777778	0.571429	0.539604	0.554455	0.794737	0.596059	0.756477	0.763158	0.762887	0.789474	0.584211	0.469136	0.528455
Gal	OH	OLev	OTBDPS	OClAc	0.523077	0.565657	0.605405	0.562814	0.539683	0.483092	0.523077	0.497585	0.572165	0.605128	0.835	0.76555	0.516588	0.580311	0.574879	0.561905	0.8	0.565217	0.535545	0.584541	0.829146	0.57346	0.565657	0.584541	0.542714	0.698492	0.57513	0.605405	0.562814	0.562814	0.523077	0.546341	0.676768	0.512438	0.483092	0.497585	0.693467	0.516588	0.666667	0.663317	0.673267	0.688442	0.605405	0.446721	0.488
Gal	OH	OLev	OTBDPS	OLev	0.548387	0.584211	0.627119	0.581152	0.566667	0.505051	0.548387	0.520202	0.591398	0.625668	0.874346	0.791045	0.53202	0.6	0.592965	0.579208	0.826733	0.521739	0.551724	0.541063	0.858639	0.530806	0.584211	0.541063	0.560209	0.722513	0.603261	0.627119	0.581152	0.581152	0.548387	0.571429	0.708995	0.536458	0.505051	0.520202	0.726316	0.53202	0.689119	0.694737	0.695876	0.721053	0.627119	0.433333	0.47561
Gal	OH	OLev	OTBDPS	NO2Bz	0.5311	0.593301	0.5311	0.590476	0.546798	0.5	0.5311	0.513636	0.569378	0.6	0.82243	0.781818	0.552036	0.576923	0.579186	0.588235	0.81448	0.515284	0.570136	0.532751	0.842857	0.550218	0.593301	0.532751	0.571429	0.719048	0.610837	0.5311	0.590476	0.590476	0.5311	0.588785	0.706731	0.528037	0.5	0.513636	0.722488	0.552036	0.688679	0.69378	0.694836	0.717703	0.5311	0.440613	0.496212
Gal	OH	OLev	OTBDPS	OPMB	0.563452	0.597015	0.563452	0.594059	0.581152	0.521531	0.563452	0.535885	0.604061	0.636364	0.979058	0.890547	0.546729	0.612245	0.604762	0.678218	0.925743	0.536697	0.565421	0.555046	0.856436	0.545045	0.597015	0.555046	0.574257	0.727723	0.615385	0.563452	0.594059	0.594059	0.563452	0.584541	0.715	0.551724	0.521531	0.535885	0.731343	0.546729	0.696078	0.701493	0.702439	0.726368	0.563452	0.467742	0.507874
Gal	OH	OLev	OTBDPS	OTBDPS	0.532258	0.560209	0.601124	0.557292	0.55	0.489899	0.532258	0.505051	0.566845	0.601064	0.848958	0.776119	0.509804	0.575269	0.57	0.55665	0.802956	0.5	0.529412	0.519231	0.833333	0.509434	0.560209	0.519231	0.536458	0.697917	0.578378	0.601124	0.557292	0.557292	0.532258	0.548223	0.72043	0.520833	0.489899	0.505051	0.701571	0.509804	0.673575	0.670157	0.671795	0.696335	0.601124	0.420833	0.45749
Gal	OH	OLev	OTBDPS	OTBS	0.532258	0.560209	0.601124	0.557292	0.55	0.489899	0.532258	0.505051	0.566845	0.601064	0.848958	0.776119	0.509804	0.575269	0.57	0.55665	0.802956	0.5	0.529412	0.519231	0.833333	0.509434	0.560209	0.519231	0.536458	0.697917	0.578378	0.601124	0.557292	0.557292	0.532258	0.548223	0.72043	0.520833	0.489899	0.505051	0.701571	0.509804	0.673575	0.670157	0.671795	0.696335	0.601124	0.420833	0.45749
Gal	OH	OLev	OTBDPS	OTIPS	0.532258	0.560209	0.601124	0.557292	0.55	0.489899	0.532258	0.505051	0.566845	0.601064	0.848958	0.776119	0.509804	0.575269	0.57	0.55665	0.802956	0.5	0.529412	0.519231	0.833333	0.509434	0.560209	0.519231	0.536458	0.697917	0.578378	0.601124	0.557292	0.557292	0.532258	0.548223	0.72043	0.520833	0.489899	0.505051	0.701571	0.509804	0.673575	0.670157	0.671795	0.696335	0.601124	0.420833	0.45749
Gal	OH	OLev	OTBS	OH	0.611111	0.640719	0.694805	0.636905	0.634615	0.548571	0.611111	0.565714	0.650307	0.689024	0.732984	0.665	0.569061	0.660494	0.638418	0.631285	0.693069	0.556757	0.59116	0.578378	0.717277	0.566138	0.640719	0.578378	0.613095	0.797619	0.664596	0.694805	0.636905	0.636905	0.611111	0.614943	0.82716	0.585799	0.548571	0.565714	0.802395	0.569061	0.769231	0.766467	0.766082	0.796407	0.694805	0.460829	0.5
Gal	OH	OLev	OTBS	OAc	0.625767	0.664671	0.720779	0.660714	0.649682	0.5625	0.625767	0.579545	0.674847	0.713415	0.753927	0.676617	0.59116	0.685185	0.661017	0.653631	0.712871	0.578378	0.61326	0.6	0.73822	0.587302	0.664671	0.6	0.636905	0.821429	0.689441	0.720779	0.660714	0.660714	0.625767	0.637931	0.807229	0.6	0.5625	0.579545	0.826347	0.59116	0.782353	0.790419	0.789474	0.820359	0.720779	0.472477	0.517857
Gal	OH	OLev	OTBS	OBn	0.685185	0.712575	0.674847	0.708333	0.711538	0.617143	0.685185	0.634286	0.723926	0.762195	0.795812	0.716418	0.635359	0.734568	0.706215	0.698324	0.752475	0.621622	0.657459	0.643243	0.780105	0.62963	0.712575	0.643243	0.684524	0.869048	0.73913	0.674847	0.708333	0.708333	0.685185	0.683908	0.866667	0.656805	0.617143	0.634286	0.874251	0.635359	0.829412	0.838323	0.836257	0.868263	0.674847	0.516129	0.553571
Gal	OH	OLev	OTBS	OBz	0.664671	0.742515	0.664671	0.738095	0.689441	0.6	0.664671	0.616667	0.712575	0.75	0.784615	0.741294	0.662983	0.722892	0.696133	0.726257	0.777228	0.613757	0.685083	0.634921	0.806283	0.656085	0.742515	0.634921	0.714286	0.89881	0.770186	0.664671	0.738095	0.738095	0.664671	0.712644	0.885542	0.637931	0.6	0.616667	0.904192	0.662983	0.858824	0.868263	0.865497	0.898204	0.664671	0.511312	0.575893
Gal	OH	OLev	OTBS	OClAc	0.593023	0.64	0.691358	0.636364	0.614458	0.535135	0.593023	0.551351	0.649123	0.686047	0.72	0.655502	0.571429	0.658824	0.637838	0.631016	0.690476	0.627027	0.592593	0.648649	0.713568	0.634921	0.64	0.648649	0.613636	0.789773	0.652941	0.691358	0.636364	0.636364	0.593023	0.606557	0.765714	0.569832	0.535135	0.551351	0.784091	0.571429	0.752809	0.75	0.759777	0.778409	0.691358	0.486486	0.530702
Gal	OH	OLev	OTBS	OLev	0.625767	0.664671	0.720779	0.660714	0.649682	0.5625	0.625767	0.579545	0.674847	0.713415	0.753927	0.676617	0.59116	0.685185	0.661017	0.653631	0.712871	0.578378	0.61326	0.6	0.73822	0.587302	0.664671	0.6	0.636905	0.821429	0.689441	0.720779	0.660714	0.660714	0.625767	0.637931	0.807229	0.6	0.5625	0.579545	0.826347	0.59116	0.782353	0.790419	0.789474	0.820359	0.720779	0.472477	0.517857
Gal	OH	OLev	OTBS	NO2Bz	0.596774	0.666667	0.596774	0.663102	0.616667	0.550505	0.596774	0.565657	0.639785	0.673797	0.714953	0.677273	0.60804	0.648649	0.638191	0.656566	0.710407	0.565217	0.628141	0.584541	0.733333	0.603865	0.666667	0.584541	0.641711	0.807487	0.688889	0.596774	0.663102	0.663102	0.596774	0.651042	0.794595	0.583333	0.550505	0.565657	0.811828	0.60804	0.772487	0.77957	0.778947	0.806452	0.596774	0.476987	0.53719
Gal	OH	OLev	OTBS	OPMB	0.637931	0.674157	0.637931	0.670391	0.660714	0.57754	0.637931	0.593583	0.683908	0.72	0.858639	0.776119	0.604167	0.693642	0.670213	0.765363	0.811881	0.591837	0.625	0.612245	0.742574	0.6	0.674157	0.612245	0.648045	0.821229	0.697674	0.637931	0.670391	0.670391	0.637931	0.648649	0.80791	0.61326	0.57754	0.593583	0.825843	0.604167	0.78453	0.792135	0.791209	0.820225	0.637931	0.50885	0.551724
Gal	OH	OLev	OTBS	OTBDPS	0.532258	0.560209	0.601124	0.557292	0.55	0.489899	0.532258	0.505051	0.566845	0.601064	0.848958	0.776119	0.509804	0.575269	0.57	0.55665	0.802956	0.5	0.529412	0.519231	0.833333	0.509434	0.560209	0.519231	0.536458	0.697917	0.578378	0.601124	0.557292	0.557292	0.532258	0.548223	0.72043	0.520833	0.489899	0.505051	0.701571	0.509804	0.673575	0.670157	0.671795	0.696335	0.601124	0.420833	0.45749
Gal	OH	OLev	OTBS	OTBS	0.607362	0.636905	0.690323	0.633136	0.630573	0.545455	0.607362	0.5625	0.646341	0.684848	0.729167	0.661692	0.565934	0.656442	0.634831	0.627778	0.689655	0.553763	0.587912	0.575269	0.713542	0.563158	0.636905	0.575269	0.609467	0.792899	0.660494	0.690323	0.633136	0.633136	0.607362	0.611429	0.822086	0.582353	0.545455	0.5625	0.797619	0.565934	0.764706	0.761905	0.761628	0.791667	0.690323	0.458716	0.497778
Gal	OH	OLev	OTBS	OTIPS	0.607362	0.636905	0.690323	0.633136	0.630573	0.545455	0.607362	0.5625	0.646341	0.684848	0.729167	0.661692	0.565934	0.656442	0.634831	0.627778	0.689655	0.553763	0.587912	0.575269	0.713542	0.563158	0.636905	0.575269	0.609467	0.792899	0.660494	0.690323	0.633136	0.633136	0.607362	0.611429	0.822086	0.582353	0.545455	0.5625	0.797619	0.565934	0.764706	0.761905	0.761628	0.791667	0.690323	0.458716	0.497778
Gal	OH	OLev	OTIPS	OH	0.611111	0.640719	0.694805	0.636905	0.634615	0.548571	0.611111	0.565714	0.650307	0.689024	0.732984	0.665	0.569061	0.660494	0.638418	0.631285	0.693069	0.556757	0.59116	0.578378	0.717277	0.566138	0.640719	0.578378	0.613095	0.797619	0.664596	0.694805	0.636905	0.636905	0.611111	0.614943	0.82716	0.585799	0.548571	0.565714	0.802395	0.569061	0.769231	0.766467	0.766082	0.796407	0.694805	0.460829	0.5
Gal	OH	OLev	OTIPS	OAc	0.625767	0.664671	0.720779	0.660714	0.649682	0.5625	0.625767	0.579545	0.674847	0.713415	0.753927	0.676617	0.59116	0.685185	0.661017	0.653631	0.712871	0.578378	0.61326	0.6	0.73822	0.587302	0.664671	0.6	0.636905	0.821429	0.689441	0.720779	0.660714	0.660714	0.625767	0.637931	0.807229	0.6	0.5625	0.579545	0.826347	0.59116	0.782353	0.790419	0.789474	0.820359	0.720779	0.472477	0.517857
Gal	OH	OLev	OTIPS	OBn	0.685185	0.712575	0.674847	0.708333	0.711538	0.617143	0.685185	0.634286	0.723926	0.762195	0.795812	0.716418	0.635359	0.734568	0.706215	0.698324	0.752475	0.621622	0.657459	0.643243	0.780105	0.62963	0.712575	0.643243	0.684524	0.869048	0.73913	0.674847	0.708333	0.708333	0.685185	0.683908	0.866667	0.656805	0.617143	0.634286	0.874251	0.635359	0.829412	0.838323	0.836257	0.868263	0.674847	0.516129	0.553571
Gal	OH	OLev	OTIPS	OBz	0.664671	0.742515	0.664671	0.738095	0.689441	0.6	0.664671	0.616667	0.712575	0.75	0.784615	0.741294	0.662983	0.722892	0.696133	0.726257	0.777228	0.613757	0.685083	0.634921	0.806283	0.656085	0.742515	0.634921	0.714286	0.89881	0.770186	0.664671	0.738095	0.738095	0.664671	0.712644	0.885542	0.637931	0.6	0.616667	0.904192	0.662983	0.858824	0.868263	0.865497	0.898204	0.664671	0.511312	0.575893
Gal	OH	OLev	OTIPS	OClAc	0.593023	0.64	0.691358	0.636364	0.614458	0.535135	0.593023	0.551351	0.649123	0.686047	0.72	0.655502	0.571429	0.658824	0.637838	0.631016	0.690476	0.627027	0.592593	0.648649	0.713568	0.634921	0.64	0.648649	0.613636	0.789773	0.652941	0.691358	0.636364	0.636364	0.593023	0.606557	0.765714	0.569832	0.535135	0.551351	0.784091	0.571429	0.752809	0.75	0.759777	0.778409	0.691358	0.486486	0.530702
Gal	OH	OLev	OTIPS	OLev	0.625767	0.664671	0.720779	0.660714	0.649682	0.5625	0.625767	0.579545	0.674847	0.713415	0.753927	0.676617	0.59116	0.685185	0.661017	0.653631	0.712871	0.578378	0.61326	0.6	0.73822	0.587302	0.664671	0.6	0.636905	0.821429	0.689441	0.720779	0.660714	0.660714	0.625767	0.637931	0.807229	0.6	0.5625	0.579545	0.826347	0.59116	0.782353	0.790419	0.789474	0.820359	0.720779	0.472477	0.517857
Gal	OH	OLev	OTIPS	NO2Bz	0.596774	0.666667	0.596774	0.663102	0.616667	0.550505	0.596774	0.565657	0.639785	0.673797	0.714953	0.677273	0.60804	0.648649	0.638191	0.656566	0.710407	0.565217	0.628141	0.584541	0.733333	0.603865	0.666667	0.584541	0.641711	0.807487	0.688889	0.596774	0.663102	0.663102	0.596774	0.651042	0.794595	0.583333	0.550505	0.565657	0.811828	0.60804	0.772487	0.77957	0.778947	0.806452	0.596774	0.476987	0.53719
Gal	OH	OLev	OTIPS	OPMB	0.637931	0.674157	0.637931	0.670391	0.660714	0.57754	0.637931	0.593583	0.683908	0.72	0.858639	0.776119	0.604167	0.693642	0.670213	0.765363	0.811881	0.591837	0.625	0.612245	0.742574	0.6	0.674157	0.612245	0.648045	0.821229	0.697674	0.637931	0.670391	0.670391	0.637931	0.648649	0.80791	0.61326	0.57754	0.593583	0.825843	0.604167	0.78453	0.792135	0.791209	0.820225	0.637931	0.50885	0.551724
Gal	OH	OLev	OTIPS	OTBDPS	0.532258	0.560209	0.601124	0.557292	0.55	0.489899	0.532258	0.505051	0.566845	0.601064	0.848958	0.776119	0.509804	0.575269	0.57	0.55665	0.802956	0.5	0.529412	0.519231	0.833333	0.509434	0.560209	0.519231	0.536458	0.697917	0.578378	0.601124	0.557292	0.557292	0.532258	0.548223	0.72043	0.520833	0.489899	0.505051	0.701571	0.509804	0.673575	0.670157	0.671795	0.696335	0.601124	0.420833	0.45749
Gal	OH	OLev	OTIPS	OTBS	0.607362	0.636905	0.690323	0.633136	0.630573	0.545455	0.607362	0.5625	0.646341	0.684848	0.729167	0.661692	0.565934	0.656442	0.634831	0.627778	0.689655	0.553763	0.587912	0.575269	0.713542	0.563158	0.636905	0.575269	0.609467	0.792899	0.660494	0.690323	0.633136	0.633136	0.607362	0.611429	0.822086	0.582353	0.545455	0.5625	0.797619	0.565934	0.764706	0.761905	0.761628	0.791667	0.690323	0.458716	0.497778
Gal	OH	OLev	OTIPS	OTIPS	0.607362	0.636905	0.690323	0.633136	0.630573	0.545455	0.607362	0.5625	0.646341	0.684848	0.729167	0.661692	0.565934	0.656442	0.634831	0.627778	0.689655	0.553763	0.587912	0.575269	0.713542	0.563158	0.636905	0.575269	0.609467	0.792899	0.660494	0.690323	0.633136	0.633136	0.607362	0.611429	0.822086	0.582353	0.545455	0.5625	0.797619	0.565934	0.764706	0.761905	0.761628	0.791667	0.690323	0.458716	0.497778
Gal	OH	NO2Bz	OH	OH	0.718121	0.793333	0.706667	0.788079	0.748252	0.652174	0.718121	0.670807	0.76	0.721519	0.537736	0.561905	0.711656	0.771812	0.676471	0.698225	0.538813	0.654971	0.736196	0.678363	0.552885	0.701754	0.793333	0.678363	0.761589	0.668539	0.826389	0.706667	0.788079	0.788079	0.718121	0.769231	0.69186	0.696774	0.652174	0.670807	0.672316	0.711656	0.633333	0.647727	0.631868	0.676136	0.706667	0.536946	0.546729
Gal	OH	NO2Bz	OH	OAc	0.74	0.826667	0.74	0.821192	0.770833	0.67284	0.74	0.691358	0.793333	0.753165	0.561321	0.578199	0.742331	0.805369	0.705882	0.727811	0.561644	0.684211	0.766871	0.707602	0.576923	0.730994	0.826667	0.707602	0.794702	0.696629	0.861111	0.74	0.821192	0.821192	0.74	0.801282	0.672316	0.717949	0.67284	0.691358	0.691011	0.742331	0.651934	0.666667	0.659341	0.694915	0.74	0.553922	0.570093
Gal	OH	NO2Bz	OH	OBn	0.744966	0.82	0.733333	0.81457	0.776224	0.677019	0.744966	0.695652	0.786667	0.746835	0.556604	0.57346	0.736196	0.798658	0.7	0.721893	0.557078	0.678363	0.760736	0.701754	0.572115	0.725146	0.82	0.701754	0.788079	0.691011	0.854167	0.733333	0.81457	0.81457	0.744966	0.794872	0.676136	0.722581	0.677019	0.695652	0.685393	0.736196	0.646409	0.661017	0.653846	0.689266	0.733333	0.55665	0.565421
Gal	OH	NO2Bz	OH	OBz	0.74	0.826667	0.74	0.821192	0.770833	0.67284	0.74	0.691358	0.793333	0.753165	0.561321	0.578199	0.742331	0.805369	0.705882	0.727811	0.561644	0.684211	0.766871	0.707602	0.576923	0.730994	0.826667	0.707602	0.794702	0.696629	0.861111	0.74	0.821192	0.821192	0.74	0.801282	0.672316	0.717949	0.67284	0.691358	0.691011	0.742331	0.651934	0.666667	0.659341	0.694915	0.74	0.553922	0.570093
Gal	OH	NO2Bz	OH	OClAc	0.698113	0.791139	0.708861	0.786164	0.72549	0.637427	0.698113	0.654971	0.759494	0.722892	0.538462	0.561644	0.71345	0.770701	0.679775	0.700565	0.546256	0.736842	0.736842	0.760234	0.560185	0.783626	0.791139	0.760234	0.761006	0.672043	0.810458	0.708861	0.786164	0.786164	0.698113	0.757576	0.639785	0.678788	0.637427	0.654971	0.657754	0.71345	0.62963	0.634409	0.636842	0.66129	0.708861	0.567308	0.582569
Gal	OH	NO2Bz	OH	OLev	0.707006	0.789809	0.707006	0.78481	0.735099	0.64497	0.707006	0.662722	0.757962	0.797468	0.59434	0.559633	0.711765	0.769231	0.747059	0.769231	0.593607	0.657303	0.735294	0.679775	0.610577	0.702247	0.789809	0.679775	0.759494	0.67027	0.821192	0.707006	0.78481	0.78481	0.707006	0.766871	0.646739	0.687117	0.64497	0.662722	0.664865	0.711765	0.62766	0.641304	0.634921	0.668478	0.707006	0.535545	0.602804
Gal	OH	NO2Bz	OH	NO2Bz	0.74	0.826667	0.74	0.821192	0.770833	0.67284	0.74	0.691358	0.793333	0.753165	0.561321	0.578199	0.742331	0.805369	0.705882	0.727811	0.561644	0.684211	0.766871	0.707602	0.576923	0.730994	0.826667	0.707602	0.794702	0.696629	0.861111	0.74	0.821192	0.821192	0.74	0.801282	0.672316	0.717949	0.67284	0.691358	0.691011	0.742331	0.651934	0.666667	0.659341	0.694915	0.74	0.553922	0.570093
Gal	OH	NO2Bz	OH	OPMB	0.689441	0.770186	0.689441	0.765432	0.716129	0.630058	0.689441	0.647399	0.73913	0.704142	0.613208	0.630332	0.695402	0.75	0.662983	0.792899	0.611872	0.642857	0.718391	0.664835	0.547945	0.686813	0.770186	0.664835	0.740741	0.656085	0.8	0.689441	0.765432	0.765432	0.689441	0.748503	0.632979	0.670659	0.630058	0.647399	0.650794	0.695402	0.614583	0.62766	0.621762	0.654255	0.689441	0.54717	0.563063
Gal	OH	NO2Bz	OH	OTBDPS	0.537688	0.595	0.53	0.59204	0.554404	0.504762	0.537688	0.519048	0.57	0.548077	0.773585	0.8	0.551887	0.577889	0.52968	0.538813	0.767123	0.513636	0.570755	0.531818	0.793269	0.55	0.595	0.531818	0.572139	0.726368	0.613402	0.53	0.59204	0.59204	0.537688	0.590244	0.748718	0.534314	0.504762	0.519048	0.73	0.551887	0.694581	0.708543	0.692683	0.725	0.53	0.442231	0.454198
Gal	OH	NO2Bz	OH	OTBS	0.607955	0.672316	0.59887	0.668539	0.629412	0.558511	0.607955	0.574468	0.644068	0.616216	0.665094	0.690476	0.610526	0.653409	0.583756	0.602041	0.6621	0.565657	0.631579	0.585859	0.682692	0.606061	0.672316	0.585859	0.646067	0.820225	0.695906	0.59887	0.668539	0.668539	0.607955	0.655738	0.848837	0.593407	0.558511	0.574468	0.824859	0.610526	0.783333	0.801136	0.78022	0.819209	0.59887	0.480349	0.491667
Gal	OH	NO2Bz	OH	OTIPS	0.607955	0.672316	0.59887	0.668539	0.629412	0.558511	0.607955	0.574468	0.644068	0.616216	0.665094	0.690476	0.610526	0.653409	0.583756	0.602041	0.6621	0.565657	0.631579	0.585859	0.682692	0.606061	0.672316	0.585859	0.646067	0.820225	0.695906	0.59887	0.668539	0.668539	0.607955	0.655738	0.848837	0.593407	0.558511	0.574468	0.824859	0.610526	0.783333	0.801136	0.78022	0.819209	0.59887	0.480349	0.491667
Gal	OH	NO2Bz	OAc	OH	0.74	0.81457	0.74	0.821192	0.770833	0.67284	0.74	0.691358	0.793333	0.753165	0.561321	0.570755	0.742331	0.793333	0.705882	0.727811	0.561644	0.684211	0.766871	0.707602	0.576923	0.730994	0.81457	0.707602	0.794702	0.696629	0.861111	0.74	0.821192	0.821192	0.74	0.801282	0.672316	0.717949	0.67284	0.691358	0.700565	0.742331	0.642857	0.676136	0.659341	0.704545	0.74	0.553922	0.570093
Gal	OH	NO2Bz	OAc	OAc	0.746667	0.821192	0.746667	0.827815	0.777778	0.679012	0.746667	0.697531	0.8	0.759494	0.566038	0.575472	0.748466	0.8	0.711765	0.733728	0.56621	0.690058	0.773006	0.71345	0.581731	0.736842	0.821192	0.71345	0.801325	0.702247	0.868056	0.746667	0.827815	0.827815	0.746667	0.807692	0.668539	0.724359	0.679012	0.697531	0.696629	0.748466	0.648352	0.672316	0.664835	0.700565	0.746667	0.558824	0.574766
Gal	OH	NO2Bz	OAc	OBn	0.746667	0.821192	0.746667	0.827815	0.777778	0.679012	0.746667	0.697531	0.8	0.759494	0.566038	0.575472	0.748466	0.8	0.711765	0.733728	0.56621	0.690058	0.773006	0.71345	0.581731	0.736842	0.821192	0.71345	0.801325	0.702247	0.868056	0.746667	0.827815	0.827815	0.746667	0.807692	0.668539	0.724359	0.679012	0.697531	0.696629	0.748466	0.648352	0.672316	0.664835	0.700565	0.746667	0.558824	0.574766
Gal	OH	NO2Bz	OAc	OBz	0.746667	0.821192	0.746667	0.827815	0.777778	0.679012	0.746667	0.697531	0.8	0.759494	0.566038	0.575472	0.748466	0.8	0.711765	0.733728	0.56621	0.690058	0.773006	0.71345	0.581731	0.736842	0.821192	0.71345	0.801325	0.702247	0.868056	0.746667	0.827815	0.827815	0.746667	0.807692	0.668539	0.724359	0.679012	0.697531	0.696629	0.748466	0.648352	0.672316	0.664835	0.700565	0.746667	0.558824	0.574766
Gal	OH	NO2Bz	OAc	OClAc	0.704403	0.786164	0.71519	0.792453	0.732026	0.643275	0.704403	0.660819	0.765823	0.728916	0.542986	0.559091	0.719298	0.765823	0.685393	0.706215	0.550661	0.74269	0.74269	0.766082	0.564815	0.789474	0.786164	0.766082	0.767296	0.677419	0.816993	0.71519	0.792453	0.792453	0.704403	0.763636	0.636364	0.684848	0.643275	0.660819	0.663102	0.719298	0.626316	0.639785	0.642105	0.666667	0.71519	0.572115	0.587156
Gal	OH	NO2Bz	OAc	OLev	0.713376	0.78481	0.713376	0.791139	0.741722	0.650888	0.713376	0.668639	0.764331	0.803797	0.599057	0.557078	0.717647	0.764331	0.752941	0.775148	0.598174	0.662921	0.741176	0.685393	0.615385	0.707865	0.78481	0.685393	0.765823	0.675676	0.827815	0.713376	0.791139	0.791139	0.713376	0.773006	0.643243	0.693252	0.650888	0.668639	0.67027	0.717647	0.624339	0.646739	0.640212	0.673913	0.713376	0.540284	0.607477
Gal	OH	NO2Bz	OAc	NO2Bz	0.746667	0.821192	0.746667	0.827815	0.777778	0.679012	0.746667	0.697531	0.8	0.759494	0.566038	0.575472	0.748466	0.8	0.711765	0.733728	0.56621	0.690058	0.773006	0.71345	0.581731	0.736842	0.821192	0.71345	0.801325	0.702247	0.868056	0.746667	0.827815	0.827815	0.746667	0.807692	0.668539	0.724359	0.679012	0.697531	0.696629	0.748466	0.648352	0.672316	0.664835	0.700565	0.746667	0.558824	0.574766
Gal	OH	NO2Bz	OAc	OPMB	0.695652	0.765432	0.695652	0.771605	0.722581	0.635838	0.695652	0.653179	0.745342	0.710059	0.617925	0.627358	0.701149	0.745342	0.668508	0.798817	0.616438	0.648352	0.724138	0.67033	0.552511	0.692308	0.765432	0.67033	0.746914	0.661376	0.806452	0.695652	0.771605	0.771605	0.695652	0.754491	0.62963	0.676647	0.635838	0.653179	0.656085	0.701149	0.611399	0.632979	0.626943	0.659574	0.695652	0.551887	0.567568
Gal	OH	NO2Bz	OAc	OTBDPS	0.555	0.61194	0.555	0.616915	0.572165	0.521327	0.555	0.535545	0.595	0.572115	0.79717	0.806604	0.575472	0.595	0.552511	0.561644	0.789954	0.536364	0.59434	0.554545	0.817308	0.572727	0.61194	0.554545	0.597015	0.751244	0.639175	0.555	0.616915	0.616915	0.555	0.614634	0.73	0.55122	0.521327	0.535545	0.755	0.575472	0.702439	0.733668	0.717073	0.75	0.555	0.456349	0.473282
Gal	OH	NO2Bz	OAc	OTBS	0.627119	0.691011	0.627119	0.696629	0.649123	0.57672	0.627119	0.592593	0.672316	0.643243	0.688679	0.698113	0.636842	0.672316	0.609137	0.627551	0.684932	0.590909	0.657895	0.611111	0.706731	0.631313	0.691011	0.611111	0.674157	0.848315	0.725146	0.627119	0.696629	0.696629	0.627119	0.68306	0.824859	0.612022	0.57672	0.592593	0.853107	0.636842	0.791209	0.829545	0.807692	0.847458	0.627119	0.495652	0.5125
Gal	OH	NO2Bz	OAc	OTIPS	0.627119	0.691011	0.627119	0.696629	0.649123	0.57672	0.627119	0.592593	0.672316	0.643243	0.688679	0.698113	0.636842	0.672316	0.609137	0.627551	0.684932	0.590909	0.657895	0.611111	0.706731	0.631313	0.691011	0.611111	0.674157	0.848315	0.725146	0.627119	0.696629	0.696629	0.627119	0.68306	0.824859	0.612022	0.57672	0.592593	0.853107	0.636842	0.791209	0.829545	0.807692	0.847458	0.627119	0.495652	0.5125
Gal	OH	NO2Bz	OBn	OH	0.74	0.81457	0.74	0.821192	0.770833	0.67284	0.74	0.691358	0.793333	0.753165	0.561321	0.570755	0.742331	0.793333	0.705882	0.727811	0.561644	0.684211	0.766871	0.707602	0.576923	0.730994	0.81457	0.707602	0.794702	0.696629	0.861111	0.74	0.821192	0.821192	0.74	0.801282	0.672316	0.717949	0.67284	0.691358	0.700565	0.742331	0.642857	0.676136	0.659341	0.704545	0.74	0.553922	0.570093
Gal	OH	NO2Bz	OBn	OAc	0.746667	0.821192	0.746667	0.827815	0.777778	0.679012	0.746667	0.697531	0.8	0.759494	0.566038	0.575472	0.748466	0.8	0.711765	0.733728	0.56621	0.690058	0.773006	0.71345	0.581731	0.736842	0.821192	0.71345	0.801325	0.702247	0.868056	0.746667	0.827815	0.827815	0.746667	0.807692	0.668539	0.724359	0.679012	0.697531	0.696629	0.748466	0.648352	0.672316	0.664835	0.700565	0.746667	0.558824	0.574766
Gal	OH	NO2Bz	OBn	OBn	0.746667	0.821192	0.746667	0.827815	0.777778	0.679012	0.746667	0.697531	0.8	0.759494	0.566038	0.575472	0.748466	0.8	0.711765	0.733728	0.56621	0.690058	0.773006	0.71345	0.581731	0.736842	0.821192	0.71345	0.801325	0.702247	0.868056	0.746667	0.827815	0.827815	0.746667	0.807692	0.668539	0.724359	0.679012	0.697531	0.696629	0.748466	0.648352	0.672316	0.664835	0.700565	0.746667	0.558824	0.574766
Gal	OH	NO2Bz	OBn	OBz	0.746667	0.821192	0.746667	0.827815	0.777778	0.679012	0.746667	0.697531	0.8	0.759494	0.566038	0.575472	0.748466	0.8	0.711765	0.733728	0.56621	0.690058	0.773006	0.71345	0.581731	0.736842	0.821192	0.71345	0.801325	0.702247	0.868056	0.746667	0.827815	0.827815	0.746667	0.807692	0.668539	0.724359	0.679012	0.697531	0.696629	0.748466	0.648352	0.672316	0.664835	0.700565	0.746667	0.558824	0.574766
Gal	OH	NO2Bz	OBn	OClAc	0.704403	0.786164	0.71519	0.792453	0.732026	0.643275	0.704403	0.660819	0.765823	0.728916	0.542986	0.559091	0.719298	0.765823	0.685393	0.706215	0.550661	0.74269	0.74269	0.766082	0.564815	0.789474	0.786164	0.766082	0.767296	0.677419	0.816993	0.71519	0.792453	0.792453	0.704403	0.763636	0.636364	0.684848	0.643275	0.660819	0.663102	0.719298	0.626316	0.639785	0.642105	0.666667	0.71519	0.572115	0.587156
Gal	OH	NO2Bz	OBn	OLev	0.713376	0.78481	0.713376	0.791139	0.741722	0.650888	0.713376	0.668639	0.764331	0.803797	0.599057	0.557078	0.717647	0.764331	0.752941	0.775148	0.598174	0.662921	0.741176	0.685393	0.615385	0.707865	0.78481	0.685393	0.765823	0.675676	0.827815	0.713376	0.791139	0.791139	0.713376	0.773006	0.643243	0.693252	0.650888	0.668639	0.67027	0.717647	0.624339	0.646739	0.640212	0.673913	0.713376	0.540284	0.607477
Gal	OH	NO2Bz	OBn	NO2Bz	0.746667	0.821192	0.746667	0.827815	0.777778	0.679012	0.746667	0.697531	0.8	0.759494	0.566038	0.575472	0.748466	0.8	0.711765	0.733728	0.56621	0.690058	0.773006	0.71345	0.581731	0.736842	0.821192	0.71345	0.801325	0.702247	0.868056	0.746667	0.827815	0.827815	0.746667	0.807692	0.668539	0.724359	0.679012	0.697531	0.696629	0.748466	0.648352	0.672316	0.664835	0.700565	0.746667	0.558824	0.574766
Gal	OH	NO2Bz	OBn	OPMB	0.695652	0.765432	0.695652	0.771605	0.722581	0.635838	0.695652	0.653179	0.745342	0.710059	0.617925	0.627358	0.701149	0.745342	0.668508	0.798817	0.616438	0.648352	0.724138	0.67033	0.552511	0.692308	0.765432	0.67033	0.746914	0.661376	0.806452	0.695652	0.771605	0.771605	0.695652	0.754491	0.62963	0.676647	0.635838	0.653179	0.656085	0.701149	0.611399	0.632979	0.626943	0.659574	0.695652	0.551887	0.567568
Gal	OH	NO2Bz	OBn	OTBDPS	0.555	0.61194	0.555	0.616915	0.572165	0.521327	0.555	0.535545	0.595	0.572115	0.79717	0.806604	0.575472	0.595	0.552511	0.561644	0.789954	0.536364	0.59434	0.554545	0.817308	0.572727	0.61194	0.554545	0.597015	0.751244	0.639175	0.555	0.616915	0.616915	0.555	0.614634	0.73	0.55122	0.521327	0.535545	0.755	0.575472	0.702439	0.733668	0.717073	0.75	0.555	0.456349	0.473282
Gal	OH	NO2Bz	OBn	OTBS	0.627119	0.691011	0.627119	0.696629	0.649123	0.57672	0.627119	0.592593	0.672316	0.643243	0.688679	0.698113	0.636842	0.672316	0.609137	0.627551	0.684932	0.590909	0.657895	0.611111	0.706731	0.631313	0.691011	0.611111	0.674157	0.848315	0.725146	0.627119	0.696629	0.696629	0.627119	0.68306	0.824859	0.612022	0.57672	0.592593	0.853107	0.636842	0.791209	0.829545	0.807692	0.847458	0.627119	0.495652	0.5125
Gal	OH	NO2Bz	OBn	OTIPS	0.627119	0.691011	0.627119	0.696629	0.649123	0.57672	0.627119	0.592593	0.672316	0.643243	0.688679	0.698113	0.636842	0.672316	0.609137	0.627551	0.684932	0.590909	0.657895	0.611111	0.706731	0.631313	0.691011	0.611111	0.674157	0.848315	0.725146	0.627119	0.696629	0.696629	0.627119	0.68306	0.824859	0.612022	0.57672	0.592593	0.853107	0.636842	0.791209	0.829545	0.807692	0.847458	0.627119	0.495652	0.5125
Gal	OH	NO2Bz	OBz	OH	0.74	0.81457	0.74	0.821192	0.770833	0.67284	0.74	0.691358	0.793333	0.753165	0.561321	0.570755	0.742331	0.793333	0.705882	0.727811	0.561644	0.684211	0.766871	0.707602	0.576923	0.730994	0.81457	0.707602	0.794702	0.696629	0.861111	0.74	0.821192	0.821192	0.74	0.801282	0.672316	0.717949	0.67284	0.691358	0.700565	0.742331	0.642857	0.676136	0.659341	0.704545	0.74	0.553922	0.570093
Gal	OH	NO2Bz	OBz	OAc	0.746667	0.821192	0.746667	0.827815	0.777778	0.679012	0.746667	0.697531	0.8	0.759494	0.566038	0.575472	0.748466	0.8	0.711765	0.733728	0.56621	0.690058	0.773006	0.71345	0.581731	0.736842	0.821192	0.71345	0.801325	0.702247	0.868056	0.746667	0.827815	0.827815	0.746667	0.807692	0.668539	0.724359	0.679012	0.697531	0.696629	0.748466	0.648352	0.672316	0.664835	0.700565	0.746667	0.558824	0.574766
Gal	OH	NO2Bz	OBz	OBn	0.746667	0.821192	0.746667	0.827815	0.777778	0.679012	0.746667	0.697531	0.8	0.759494	0.566038	0.575472	0.748466	0.8	0.711765	0.733728	0.56621	0.690058	0.773006	0.71345	0.581731	0.736842	0.821192	0.71345	0.801325	0.702247	0.868056	0.746667	0.827815	0.827815	0.746667	0.807692	0.668539	0.724359	0.679012	0.697531	0.696629	0.748466	0.648352	0.672316	0.664835	0.700565	0.746667	0.558824	0.574766
Gal	OH	NO2Bz	OBz	OBz	0.746667	0.821192	0.746667	0.827815	0.777778	0.679012	0.746667	0.697531	0.8	0.759494	0.566038	0.575472	0.748466	0.8	0.711765	0.733728	0.56621	0.690058	0.773006	0.71345	0.581731	0.736842	0.821192	0.71345	0.801325	0.702247	0.868056	0.746667	0.827815	0.827815	0.746667	0.807692	0.668539	0.724359	0.679012	0.697531	0.696629	0.748466	0.648352	0.672316	0.664835	0.700565	0.746667	0.558824	0.574766
Gal	OH	NO2Bz	OBz	OClAc	0.704403	0.786164	0.71519	0.792453	0.732026	0.643275	0.704403	0.660819	0.765823	0.728916	0.542986	0.559091	0.719298	0.765823	0.685393	0.706215	0.550661	0.74269	0.74269	0.766082	0.564815	0.789474	0.786164	0.766082	0.767296	0.677419	0.816993	0.71519	0.792453	0.792453	0.704403	0.763636	0.636364	0.684848	0.643275	0.660819	0.663102	0.719298	0.626316	0.639785	0.642105	0.666667	0.71519	0.572115	0.587156
Gal	OH	NO2Bz	OBz	OLev	0.713376	0.78481	0.713376	0.791139	0.741722	0.650888	0.713376	0.668639	0.764331	0.803797	0.599057	0.557078	0.717647	0.764331	0.752941	0.775148	0.598174	0.662921	0.741176	0.685393	0.615385	0.707865	0.78481	0.685393	0.765823	0.675676	0.827815	0.713376	0.791139	0.791139	0.713376	0.773006	0.643243	0.693252	0.650888	0.668639	0.67027	0.717647	0.624339	0.646739	0.640212	0.673913	0.713376	0.540284	0.607477
Gal	OH	NO2Bz	OBz	NO2Bz	0.746667	0.821192	0.746667	0.827815	0.777778	0.679012	0.746667	0.697531	0.8	0.759494	0.566038	0.575472	0.748466	0.8	0.711765	0.733728	0.56621	0.690058	0.773006	0.71345	0.581731	0.736842	0.821192	0.71345	0.801325	0.702247	0.868056	0.746667	0.827815	0.827815	0.746667	0.807692	0.668539	0.724359	0.679012	0.697531	0.696629	0.748466	0.648352	0.672316	0.664835	0.700565	0.746667	0.558824	0.574766
Gal	OH	NO2Bz	OBz	OPMB	0.695652	0.765432	0.695652	0.771605	0.722581	0.635838	0.695652	0.653179	0.745342	0.710059	0.617925	0.627358	0.701149	0.745342	0.668508	0.798817	0.616438	0.648352	0.724138	0.67033	0.552511	0.692308	0.765432	0.67033	0.746914	0.661376	0.806452	0.695652	0.771605	0.771605	0.695652	0.754491	0.62963	0.676647	0.635838	0.653179	0.656085	0.701149	0.611399	0.632979	0.626943	0.659574	0.695652	0.551887	0.567568
Gal	OH	NO2Bz	OBz	OTBDPS	0.555	0.61194	0.555	0.616915	0.572165	0.521327	0.555	0.535545	0.595	0.572115	0.79717	0.806604	0.575472	0.595	0.552511	0.561644	0.789954	0.536364	0.59434	0.554545	0.817308	0.572727	0.61194	0.554545	0.597015	0.751244	0.639175	0.555	0.616915	0.616915	0.555	0.614634	0.73	0.55122	0.521327	0.535545	0.755	0.575472	0.702439	0.733668	0.717073	0.75	0.555	0.456349	0.473282
Gal	OH	NO2Bz	OBz	OTBS	0.627119	0.691011	0.627119	0.696629	0.649123	0.57672	0.627119	0.592593	0.672316	0.643243	0.688679	0.698113	0.636842	0.672316	0.609137	0.627551	0.684932	0.590909	0.657895	0.611111	0.706731	0.631313	0.691011	0.611111	0.674157	0.848315	0.725146	0.627119	0.696629	0.696629	0.627119	0.68306	0.824859	0.612022	0.57672	0.592593	0.853107	0.636842	0.791209	0.829545	0.807692	0.847458	0.627119	0.495652	0.5125
Gal	OH	NO2Bz	OBz	OTIPS	0.627119	0.691011	0.627119	0.696629	0.649123	0.57672	0.627119	0.592593	0.672316	0.643243	0.688679	0.698113	0.636842	0.672316	0.609137	0.627551	0.684932	0.590909	0.657895	0.611111	0.706731	0.631313	0.691011	0.611111	0.674157	0.848315	0.725146	0.627119	0.696629	0.696629	0.627119	0.68306	0.824859	0.612022	0.57672	0.592593	0.853107	0.636842	0.791209	0.829545	0.807692	0.847458	0.627119	0.495652	0.5125
Gal	OH	NO2Bz	OClAc	OH	0.698113	0.779874	0.708861	0.786164	0.72549	0.637427	0.698113	0.654971	0.759494	0.722892	0.538462	0.554545	0.71345	0.759494	0.679775	0.700565	0.546256	0.736842	0.736842	0.760234	0.560185	0.783626	0.779874	0.760234	0.761006	0.672043	0.810458	0.708861	0.786164	0.786164	0.698113	0.757576	0.639785	0.678788	0.637427	0.654971	0.666667	0.71345	0.621053	0.643243	0.636842	0.67027	0.708861	0.567308	0.582569
Gal	OH	NO2Bz	OClAc	OAc	0.704403	0.786164	0.71519	0.792453	0.732026	0.643275	0.704403	0.660819	0.765823	0.728916	0.542986	0.559091	0.719298	0.765823	0.685393	0.706215	0.550661	0.74269	0.74269	0.766082	0.564815	0.789474	0.786164	0.766082	0.767296	0.677419	0.816993	0.71519	0.792453	0.792453	0.704403	0.763636	0.636364	0.684848	0.643275	0.660819	0.663102	0.719298	0.626316	0.639785	0.642105	0.666667	0.71519	0.572115	0.587156
Gal	OH	NO2Bz	OClAc	OBn	0.704403	0.786164	0.71519	0.792453	0.732026	0.643275	0.704403	0.660819	0.765823	0.728916	0.542986	0.559091	0.719298	0.765823	0.685393	0.706215	0.550661	0.74269	0.74269	0.766082	0.564815	0.789474	0.786164	0.766082	0.767296	0.677419	0.816993	0.71519	0.792453	0.792453	0.704403	0.763636	0.636364	0.684848	0.643275	0.660819	0.663102	0.719298	0.626316	0.639785	0.642105	0.666667	0.71519	0.572115	0.587156
Gal	OH	NO2Bz	OClAc	OBz	0.704403	0.786164	0.71519	0.792453	0.732026	0.643275	0.704403	0.660819	0.765823	0.728916	0.542986	0.559091	0.719298	0.765823	0.685393	0.706215	0.550661	0.74269	0.74269	0.766082	0.564815	0.789474	0.786164	0.766082	0.767296	0.677419	0.816993	0.71519	0.792453	0.792453	0.704403	0.763636	0.636364	0.684848	0.643275	0.660819	0.663102	0.719298	0.626316	0.639785	0.642105	0.666667	0.71519	0.572115	0.587156
Gal	OH	NO2Bz	OClAc	OClAc	0.704403	0.786164	0.71519	0.792453	0.732026	0.643275	0.704403	0.660819	0.765823	0.728916	0.542986	0.559091	0.719298	0.765823	0.685393	0.706215	0.550661	0.74269	0.74269	0.766082	0.564815	0.789474	0.786164	0.766082	0.767296	0.677419	0.816993	0.71519	0.792453	0.792453	0.704403	0.763636	0.636364	0.684848	0.643275	0.660819	0.663102	0.719298	0.626316	0.639785	0.642105	0.666667	0.71519	0.572115	0.587156
Gal	OH	NO2Bz	OClAc	OLev	0.674699	0.753012	0.684848	0.759036	0.7	0.617978	0.674699	0.634831	0.733333	0.771084	0.574661	0.54185	0.691011	0.733333	0.724719	0.745763	0.581498	0.713483	0.713483	0.735955	0.597222	0.758427	0.753012	0.735955	0.73494	0.65285	0.78125	0.684848	0.759036	0.759036	0.674699	0.732558	0.613402	0.656977	0.617978	0.634831	0.639175	0.691011	0.604061	0.61658	0.619289	0.642487	0.684848	0.553488	0.619266
Gal	OH	NO2Bz	OClAc	NO2Bz	0.704403	0.786164	0.71519	0.792453	0.732026	0.643275	0.704403	0.660819	0.765823	0.728916	0.542986	0.559091	0.719298	0.765823	0.685393	0.706215	0.550661	0.74269	0.74269	0.766082	0.564815	0.789474	0.786164	0.766082	0.767296	0.677419	0.816993	0.71519	0.792453	0.792453	0.704403	0.763636	0.636364	0.684848	0.643275	0.660819	0.663102	0.719298	0.626316	0.639785	0.642105	0.666667	0.71519	0.572115	0.587156
Gal	OH	NO2Bz	OClAc	OPMB	0.658824	0.735294	0.668639	0.741176	0.682927	0.604396	0.658824	0.620879	0.715976	0.683616	0.59276	0.609091	0.675824	0.715976	0.645503	0.768362	0.599119	0.697802	0.697802	0.71978	0.537445	0.741758	0.735294	0.71978	0.717647	0.639594	0.762195	0.668639	0.741176	0.741176	0.658824	0.715909	0.60101	0.642045	0.604396	0.620879	0.626263	0.675824	0.59204	0.604061	0.606965	0.629442	0.668639	0.564815	0.579646
Gal	OH	NO2Bz	OClAc	OTBDPS	0.5311	0.593301	0.538462	0.598086	0.546798	0.5	0.5311	0.513636	0.576923	0.555556	0.764706	0.781818	0.559091	0.576923	0.537445	0.546256	0.76652	0.577273	0.577273	0.595455	0.791667	0.613636	0.593301	0.595455	0.578947	0.727273	0.610837	0.538462	0.598086	0.598086	0.5311	0.588785	0.698565	0.528037	0.5	0.513636	0.722488	0.559091	0.680751	0.701923	0.694836	0.717703	0.538462	0.46875	0.484962
Gal	OH	NO2Bz	OClAc	OTBS	0.596774	0.666667	0.605405	0.672043	0.616667	0.550505	0.596774	0.565657	0.648649	0.621762	0.660633	0.677273	0.616162	0.648649	0.590244	0.607843	0.665198	0.636364	0.636364	0.656566	0.685185	0.676768	0.666667	0.656566	0.650538	0.817204	0.688889	0.605405	0.672043	0.672043	0.596774	0.651042	0.784946	0.583333	0.550505	0.565657	0.811828	0.616162	0.763158	0.789189	0.778947	0.806452	0.605405	0.508547	0.52459
Gal	OH	NO2Bz	OClAc	OTIPS	0.596774	0.666667	0.605405	0.672043	0.616667	0.550505	0.596774	0.565657	0.648649	0.621762	0.660633	0.677273	0.616162	0.648649	0.590244	0.607843	0.665198	0.636364	0.636364	0.656566	0.685185	0.676768	0.666667	0.656566	0.650538	0.817204	0.688889	0.605405	0.672043	0.672043	0.596774	0.651042	0.784946	0.583333	0.550505	0.565657	0.811828	0.616162	0.763158	0.789189	0.778947	0.806452	0.605405	0.508547	0.52459
Gal	OH	NO2Bz	OLev	OH	0.713376	0.78481	0.713376	0.791139	0.741722	0.650888	0.713376	0.668639	0.764331	0.803797	0.599057	0.557078	0.717647	0.764331	0.752941	0.775148	0.598174	0.662921	0.741176	0.685393	0.615385	0.707865	0.78481	0.685393	0.765823	0.675676	0.827815	0.713376	0.791139	0.791139	0.713376	0.773006	0.643243	0.693252	0.650888	0.668639	0.67027	0.717647	0.624339	0.646739	0.640212	0.673913	0.713376	0.540284	0.607477
Gal	OH	NO2Bz	OLev	OAc	0.713376	0.78481	0.713376	0.791139	0.741722	0.650888	0.713376	0.668639	0.764331	0.803797	0.599057	0.557078	0.717647	0.764331	0.752941	0.775148	0.598174	0.662921	0.741176	0.685393	0.615385	0.707865	0.78481	0.685393	0.765823	0.675676	0.827815	0.713376	0.791139	0.791139	0.713376	0.773006	0.643243	0.693252	0.650888	0.668639	0.67027	0.717647	0.624339	0.646739	0.640212	0.673913	0.713376	0.540284	0.607477
Gal	OH	NO2Bz	OLev	OBn	0.713376	0.78481	0.713376	0.791139	0.741722	0.650888	0.713376	0.668639	0.764331	0.803797	0.599057	0.557078	0.717647	0.764331	0.752941	0.775148	0.598174	0.662921	0.741176	0.685393	0.615385	0.707865	0.78481	0.685393	0.765823	0.675676	0.827815	0.713376	0.791139	0.791139	0.713376	0.773006	0.643243	0.693252	0.650888	0.668639	0.67027	0.717647	0.624339	0.646739	0.640212	0.673913	0.713376	0.540284	0.607477
Gal	OH	NO2Bz	OLev	OBz	0.713376	0.78481	0.713376	0.791139	0.741722	0.650888	0.713376	0.668639	0.764331	0.803797	0.599057	0.557078	0.717647	0.764331	0.752941	0.775148	0.598174	0.662921	0.741176	0.685393	0.615385	0.707865	0.78481	0.685393	0.765823	0.675676	0.827815	0.713376	0.791139	0.791139	0.713376	0.773006	0.643243	0.693252	0.650888	0.668639	0.67027	0.717647	0.624339	0.646739	0.640212	0.673913	0.713376	0.540284	0.607477
Gal	OH	NO2Bz	OLev	OClAc	0.674699	0.753012	0.684848	0.759036	0.7	0.617978	0.674699	0.634831	0.733333	0.771084	0.574661	0.54185	0.691011	0.733333	0.724719	0.745763	0.581498	0.713483	0.713483	0.735955	0.597222	0.758427	0.753012	0.735955	0.73494	0.65285	0.78125	0.684848	0.759036	0.759036	0.674699	0.732558	0.613402	0.656977	0.617978	0.634831	0.639175	0.691011	0.604061	0.61658	0.619289	0.642487	0.684848	0.553488	0.619266
Gal	OH	NO2Bz	OLev	OLev	0.713376	0.78481	0.713376	0.791139	0.741722	0.650888	0.713376	0.668639	0.764331	0.803797	0.599057	0.557078	0.717647	0.764331	0.752941	0.775148	0.598174	0.662921	0.741176	0.685393	0.615385	0.707865	0.78481	0.685393	0.765823	0.675676	0.827815	0.713376	0.791139	0.791139	0.713376	0.773006	0.643243	0.693252	0.650888	0.668639	0.67027	0.717647	0.624339	0.646739	0.640212	0.673913	0.713376	0.540284	0.607477
Gal	OH	NO2Bz	OLev	NO2Bz	0.713376	0.78481	0.713376	0.791139	0.741722	0.650888	0.713376	0.668639	0.764331	0.803797	0.599057	0.557078	0.717647	0.764331	0.752941	0.775148	0.598174	0.662921	0.741176	0.685393	0.615385	0.707865	0.78481	0.685393	0.765823	0.675676	0.827815	0.713376	0.791139	0.791139	0.713376	0.773006	0.643243	0.693252	0.650888	0.668639	0.67027	0.717647	0.624339	0.646739	0.640212	0.673913	0.713376	0.540284	0.607477
Gal	OH	NO2Bz	OLev	OPMB	0.666667	0.733728	0.666667	0.739645	0.691358	0.611111	0.666667	0.627778	0.714286	0.751479	0.650943	0.607306	0.674033	0.714286	0.707182	0.840237	0.648402	0.624339	0.696133	0.645503	0.584475	0.666667	0.733728	0.645503	0.715976	0.637755	0.771605	0.666667	0.739645	0.739645	0.666667	0.724138	0.607143	0.649425	0.611111	0.627778	0.632653	0.674033	0.59	0.610256	0.605	0.635897	0.666667	0.534247	0.599099
Gal	OH	NO2Bz	OLev	OTBDPS	0.541063	0.596154	0.541063	0.600962	0.557214	0.509174	0.541063	0.522936	0.57971	0.610577	0.834906	0.785388	0.561644	0.57971	0.589041	0.598174	0.826484	0.524229	0.579909	0.54185	0.855769	0.559471	0.596154	0.54185	0.581731	0.730769	0.621891	0.541063	0.600962	0.600962	0.541063	0.599057	0.701923	0.537736	0.509174	0.522936	0.725962	0.561644	0.683962	0.705314	0.698113	0.721154	0.541063	0.447876	0.503817
Gal	OH	NO2Bz	OLev	OTBS	0.608696	0.67027	0.608696	0.675676	0.629213	0.561224	0.608696	0.576531	0.652174	0.686486	0.726415	0.680365	0.619289	0.652174	0.649746	0.668367	0.721461	0.57561	0.639594	0.595122	0.745192	0.614634	0.67027	0.595122	0.654054	0.821622	0.702247	0.608696	0.675676	0.675676	0.608696	0.663158	0.789189	0.594737	0.561224	0.576531	0.816216	0.619289	0.767196	0.793478	0.783069	0.810811	0.608696	0.485232	0.545833
Gal	OH	NO2Bz	OLev	OTIPS	0.608696	0.67027	0.608696	0.675676	0.629213	0.561224	0.608696	0.576531	0.652174	0.686486	0.726415	0.680365	0.619289	0.652174	0.649746	0.668367	0.721461	0.57561	0.639594	0.595122	0.745192	0.614634	0.67027	0.595122	0.654054	0.821622	0.702247	0.608696	0.675676	0.675676	0.608696	0.663158	0.789189	0.594737	0.561224	0.576531	0.816216	0.619289	0.767196	0.793478	0.783069	0.810811	0.608696	0.485232	0.545833
Gal	OH	NO2Bz	NO2Bz	OH	0.74	0.81457	0.74	0.821192	0.770833	0.67284	0.74	0.691358	0.793333	0.753165	0.561321	0.570755	0.742331	0.793333	0.705882	0.727811	0.561644	0.684211	0.766871	0.707602	0.576923	0.730994	0.81457	0.707602	0.794702	0.696629	0.861111	0.74	0.821192	0.821192	0.74	0.801282	0.672316	0.717949	0.67284	0.691358	0.700565	0.742331	0.642857	0.676136	0.659341	0.704545	0.74	0.553922	0.570093
Gal	OH	NO2Bz	NO2Bz	OAc	0.746667	0.821192	0.746667	0.827815	0.777778	0.679012	0.746667	0.697531	0.8	0.759494	0.566038	0.575472	0.748466	0.8	0.711765	0.733728	0.56621	0.690058	0.773006	0.71345	0.581731	0.736842	0.821192	0.71345	0.801325	0.702247	0.868056	0.746667	0.827815	0.827815	0.746667	0.807692	0.668539	0.724359	0.679012	0.697531	0.696629	0.748466	0.648352	0.672316	0.664835	0.700565	0.746667	0.558824	0.574766
Gal	OH	NO2Bz	NO2Bz	OBn	0.746667	0.821192	0.746667	0.827815	0.777778	0.679012	0.746667	0.697531	0.8	0.759494	0.566038	0.575472	0.748466	0.8	0.711765	0.733728	0.56621	0.690058	0.773006	0.71345	0.581731	0.736842	0.821192	0.71345	0.801325	0.702247	0.868056	0.746667	0.827815	0.827815	0.746667	0.807692	0.668539	0.724359	0.679012	0.697531	0.696629	0.748466	0.648352	0.672316	0.664835	0.700565	0.746667	0.558824	0.574766
Gal	OH	NO2Bz	NO2Bz	OBz	0.746667	0.821192	0.746667	0.827815	0.777778	0.679012	0.746667	0.697531	0.8	0.759494	0.566038	0.575472	0.748466	0.8	0.711765	0.733728	0.56621	0.690058	0.773006	0.71345	0.581731	0.736842	0.821192	0.71345	0.801325	0.702247	0.868056	0.746667	0.827815	0.827815	0.746667	0.807692	0.668539	0.724359	0.679012	0.697531	0.696629	0.748466	0.648352	0.672316	0.664835	0.700565	0.746667	0.558824	0.574766
Gal	OH	NO2Bz	NO2Bz	OClAc	0.704403	0.786164	0.71519	0.792453	0.732026	0.643275	0.704403	0.660819	0.765823	0.728916	0.542986	0.559091	0.719298	0.765823	0.685393	0.706215	0.550661	0.74269	0.74269	0.766082	0.564815	0.789474	0.786164	0.766082	0.767296	0.677419	0.816993	0.71519	0.792453	0.792453	0.704403	0.763636	0.636364	0.684848	0.643275	0.660819	0.663102	0.719298	0.626316	0.639785	0.642105	0.666667	0.71519	0.572115	0.587156
Gal	OH	NO2Bz	NO2Bz	OLev	0.713376	0.78481	0.713376	0.791139	0.741722	0.650888	0.713376	0.668639	0.764331	0.803797	0.599057	0.557078	0.717647	0.764331	0.752941	0.775148	0.598174	0.662921	0.741176	0.685393	0.615385	0.707865	0.78481	0.685393	0.765823	0.675676	0.827815	0.713376	0.791139	0.791139	0.713376	0.773006	0.643243	0.693252	0.650888	0.668639	0.67027	0.717647	0.624339	0.646739	0.640212	0.673913	0.713376	0.540284	0.607477
Gal	OH	NO2Bz	NO2Bz	NO2Bz	0.746667	0.821192	0.746667	0.827815	0.777778	0.679012	0.746667	0.697531	0.8	0.759494	0.566038	0.575472	0.748466	0.8	0.711765	0.733728	0.56621	0.690058	0.773006	0.71345	0.581731	0.736842	0.821192	0.71345	0.801325	0.702247	0.868056	0.746667	0.827815	0.827815	0.746667	0.807692	0.668539	0.724359	0.679012	0.697531	0.696629	0.748466	0.648352	0.672316	0.664835	0.700565	0.746667	0.558824	0.574766
Gal	OH	NO2Bz	NO2Bz	OPMB	0.695652	0.765432	0.695652	0.771605	0.722581	0.635838	0.695652	0.653179	0.745342	0.710059	0.617925	0.627358	0.701149	0.745342	0.668508	0.798817	0.616438	0.648352	0.724138	0.67033	0.552511	0.692308	0.765432	0.67033	0.746914	0.661376	0.806452	0.695652	0.771605	0.771605	0.695652	0.754491	0.62963	0.676647	0.635838	0.653179	0.656085	0.701149	0.611399	0.632979	0.626943	0.659574	0.695652	0.551887	0.567568
Gal	OH	NO2Bz	NO2Bz	OTBDPS	0.555	0.61194	0.555	0.616915	0.572165	0.521327	0.555	0.535545	0.595	0.572115	0.79717	0.806604	0.575472	0.595	0.552511	0.561644	0.789954	0.536364	0.59434	0.554545	0.817308	0.572727	0.61194	0.554545	0.597015	0.751244	0.639175	0.555	0.616915	0.616915	0.555	0.614634	0.73	0.55122	0.521327	0.535545	0.755	0.575472	0.702439	0.733668	0.717073	0.75	0.555	0.456349	0.473282
Gal	OH	NO2Bz	NO2Bz	OTBS	0.627119	0.691011	0.627119	0.696629	0.649123	0.57672	0.627119	0.592593	0.672316	0.643243	0.688679	0.698113	0.636842	0.672316	0.609137	0.627551	0.684932	0.590909	0.657895	0.611111	0.706731	0.631313	0.691011	0.611111	0.674157	0.848315	0.725146	0.627119	0.696629	0.696629	0.627119	0.68306	0.824859	0.612022	0.57672	0.592593	0.853107	0.636842	0.791209	0.829545	0.807692	0.847458	0.627119	0.495652	0.5125
Gal	OH	NO2Bz	NO2Bz	OTIPS	0.627119	0.691011	0.627119	0.696629	0.649123	0.57672	0.627119	0.592593	0.672316	0.643243	0.688679	0.698113	0.636842	0.672316	0.609137	0.627551	0.684932	0.590909	0.657895	0.611111	0.706731	0.631313	0.691011	0.611111	0.674157	0.848315	0.725146	0.627119	0.696629	0.696629	0.627119	0.68306	0.824859	0.612022	0.57672	0.592593	0.853107	0.636842	0.791209	0.829545	0.807692	0.847458	0.627119	0.495652	0.5125
Gal	OH	NO2Bz	OPMB	OH	0.689441	0.759259	0.689441	0.765432	0.716129	0.630058	0.689441	0.647399	0.73913	0.704142	0.613208	0.622642	0.695402	0.73913	0.662983	0.792899	0.611872	0.642857	0.718391	0.664835	0.547945	0.686813	0.759259	0.664835	0.740741	0.656085	0.8	0.689441	0.765432	0.765432	0.689441	0.748503	0.632979	0.670659	0.630058	0.647399	0.659574	0.695402	0.606218	0.636364	0.621762	0.663102	0.689441	0.54717	0.563063
Gal	OH	NO2Bz	OPMB	OAc	0.695652	0.765432	0.695652	0.771605	0.722581	0.635838	0.695652	0.653179	0.745342	0.710059	0.617925	0.627358	0.701149	0.745342	0.668508	0.798817	0.616438	0.648352	0.724138	0.67033	0.552511	0.692308	0.765432	0.67033	0.746914	0.661376	0.806452	0.695652	0.771605	0.771605	0.695652	0.754491	0.62963	0.676647	0.635838	0.653179	0.656085	0.701149	0.611399	0.632979	0.626943	0.659574	0.695652	0.551887	0.567568
Gal	OH	NO2Bz	OPMB	OBn	0.695652	0.765432	0.695652	0.771605	0.722581	0.635838	0.695652	0.653179	0.745342	0.710059	0.617925	0.627358	0.701149	0.745342	0.668508	0.798817	0.616438	0.648352	0.724138	0.67033	0.552511	0.692308	0.765432	0.67033	0.746914	0.661376	0.806452	0.695652	0.771605	0.771605	0.695652	0.754491	0.62963	0.676647	0.635838	0.653179	0.656085	0.701149	0.611399	0.632979	0.626943	0.659574	0.695652	0.551887	0.567568
Gal	OH	NO2Bz	OPMB	OBz	0.695652	0.765432	0.695652	0.771605	0.722581	0.635838	0.695652	0.653179	0.745342	0.710059	0.617925	0.627358	0.701149	0.745342	0.668508	0.798817	0.616438	0.648352	0.724138	0.67033	0.552511	0.692308	0.765432	0.67033	0.746914	0.661376	0.806452	0.695652	0.771605	0.771605	0.695652	0.754491	0.62963	0.676647	0.635838	0.653179	0.656085	0.701149	0.611399	0.632979	0.626943	0.659574	0.695652	0.551887	0.567568
Gal	OH	NO2Bz	OPMB	OClAc	0.658824	0.735294	0.668639	0.741176	0.682927	0.604396	0.658824	0.620879	0.715976	0.683616	0.59276	0.609091	0.675824	0.715976	0.645503	0.768362	0.599119	0.697802	0.697802	0.71978	0.537445	0.741758	0.735294	0.71978	0.717647	0.639594	0.762195	0.668639	0.741176	0.741176	0.658824	0.715909	0.60101	0.642045	0.604396	0.620879	0.626263	0.675824	0.59204	0.604061	0.606965	0.629442	0.668639	0.564815	0.579646
Gal	OH	NO2Bz	OPMB	OLev	0.666667	0.733728	0.666667	0.739645	0.691358	0.611111	0.666667	0.627778	0.714286	0.751479	0.650943	0.607306	0.674033	0.714286	0.707182	0.840237	0.648402	0.624339	0.696133	0.645503	0.584475	0.666667	0.733728	0.645503	0.715976	0.637755	0.771605	0.666667	0.739645	0.739645	0.666667	0.724138	0.607143	0.649425	0.611111	0.627778	0.632653	0.674033	0.59	0.610256	0.605	0.635897	0.666667	0.534247	0.599099
Gal	OH	NO2Bz	OPMB	NO2Bz	0.695652	0.765432	0.695652	0.771605	0.722581	0.635838	0.695652	0.653179	0.745342	0.710059	0.617925	0.627358	0.701149	0.745342	0.668508	0.798817	0.616438	0.648352	0.724138	0.67033	0.552511	0.692308	0.765432	0.67033	0.746914	0.661376	0.806452	0.695652	0.771605	0.771605	0.695652	0.754491	0.62963	0.676647	0.635838	0.653179	0.656085	0.701149	0.611399	0.632979	0.626943	0.659574	0.695652	0.551887	0.567568
Gal	OH	NO2Bz	OPMB	OPMB	0.695652	0.765432	0.695652	0.771605	0.722581	0.635838	0.695652	0.653179	0.745342	0.710059	0.617925	0.627358	0.701149	0.745342	0.668508	0.798817	0.616438	0.648352	0.724138	0.67033	0.552511	0.692308	0.765432	0.67033	0.746914	0.661376	0.806452	0.695652	0.771605	0.771605	0.695652	0.754491	0.62963	0.676647	0.635838	0.653179	0.656085	0.701149	0.611399	0.632979	0.626943	0.659574	0.695652	0.551887	0.567568
Gal	OH	NO2Bz	OPMB	OTBDPS	0.526066	0.580189	0.526066	0.584906	0.541463	0.495495	0.526066	0.509009	0.563981	0.543379	0.849057	0.858491	0.547085	0.563981	0.526087	0.611872	0.840183	0.510823	0.565022	0.528139	0.776256	0.545455	0.580189	0.528139	0.566038	0.712264	0.604878	0.526066	0.584906	0.584906	0.526066	0.583333	0.691943	0.523148	0.495495	0.509009	0.71564	0.547085	0.666667	0.695238	0.680556	0.7109	0.526066	0.453846	0.47037
Gal	OH	NO2Bz	OPMB	OTBS	0.590426	0.650794	0.590426	0.656085	0.60989	0.545	0.590426	0.56	0.632979	0.607143	0.740566	0.75	0.60199	0.632979	0.576923	0.683673	0.73516	0.559809	0.621891	0.578947	0.671233	0.598086	0.650794	0.578947	0.634921	0.798942	0.681319	0.590426	0.656085	0.656085	0.590426	0.64433	0.776596	0.57732	0.545	0.56	0.803191	0.60199	0.746114	0.780749	0.761658	0.797872	0.590426	0.491597	0.508065
Gal	OH	NO2Bz	OPMB	OTIPS	0.590426	0.650794	0.590426	0.656085	0.60989	0.545	0.590426	0.56	0.632979	0.607143	0.740566	0.75	0.60199	0.632979	0.576923	0.683673	0.73516	0.559809	0.621891	0.578947	0.671233	0.598086	0.650794	0.578947	0.634921	0.798942	0.681319	0.590426	0.656085	0.656085	0.590426	0.64433	0.776596	0.57732	0.545	0.56	0.803191	0.60199	0.746114	0.780749	0.761658	0.797872	0.590426	0.491597	0.508065
Gal	OH	NO2Bz	OTBDPS	OH	0.532338	0.589109	0.524752	0.586207	0.548718	0.5	0.532338	0.514151	0.564356	0.542857	0.766355	0.792453	0.546729	0.572139	0.524887	0.533937	0.760181	0.509009	0.565421	0.527027	0.785714	0.545045	0.589109	0.527027	0.566502	0.719212	0.607143	0.524752	0.586207	0.586207	0.532338	0.584541	0.75	0.529126	0.5	0.514151	0.731343	0.546729	0.696078	0.701493	0.694175	0.726368	0.524752	0.438735	0.450758
Gal	OH	NO2Bz	OTBDPS	OAc	0.549505	0.613861	0.549505	0.610837	0.566327	0.516432	0.549505	0.530516	0.589109	0.566667	0.78972	0.807512	0.570093	0.597015	0.547511	0.556561	0.782805	0.531532	0.588785	0.54955	0.809524	0.567568	0.613861	0.54955	0.591133	0.743842	0.632653	0.549505	0.610837	0.610837	0.549505	0.608696	0.731343	0.545894	0.516432	0.530516	0.747525	0.570093	0.712195	0.717822	0.718447	0.742574	0.549505	0.452756	0.469697
Gal	OH	NO2Bz	OTBDPS	OBn	0.552239	0.608911	0.544554	0.605911	0.569231	0.518868	0.552239	0.533019	0.584158	0.561905	0.785047	0.802817	0.565421	0.59204	0.542986	0.552036	0.778281	0.527027	0.584112	0.545045	0.804762	0.563063	0.608911	0.545045	0.586207	0.738916	0.627551	0.544554	0.605911	0.605911	0.552239	0.603865	0.735	0.548544	0.518868	0.533019	0.742574	0.565421	0.707317	0.712871	0.713592	0.737624	0.544554	0.454545	0.465909
Gal	OH	NO2Bz	OTBDPS	OBz	0.549505	0.613861	0.549505	0.610837	0.566327	0.516432	0.549505	0.530516	0.589109	0.566667	0.78972	0.807512	0.570093	0.597015	0.547511	0.556561	0.782805	0.531532	0.588785	0.54955	0.809524	0.567568	0.613861	0.54955	0.591133	0.743842	0.632653	0.549505	0.610837	0.610837	0.549505	0.608696	0.731343	0.545894	0.516432	0.530516	0.747525	0.570093	0.712195	0.717822	0.718447	0.742574	0.549505	0.452756	0.469697
Gal	OH	NO2Bz	OTBDPS	OClAc	0.526066	0.595238	0.533333	0.592417	0.541463	0.495495	0.526066	0.509009	0.571429	0.550459	0.757848	0.782805	0.554054	0.578947	0.532751	0.541485	0.759825	0.572072	0.572072	0.59009	0.784404	0.608108	0.595238	0.59009	0.57346	0.720379	0.604878	0.533333	0.592417	0.592417	0.526066	0.583333	0.7	0.523148	0.495495	0.509009	0.71564	0.554054	0.690141	0.687204	0.696262	0.7109	0.533333	0.465116	0.481343
Gal	OH	NO2Bz	OTBDPS	OLev	0.5311	0.593301	0.5311	0.590476	0.546798	0.5	0.5311	0.513636	0.569378	0.6	0.82243	0.781818	0.552036	0.576923	0.579186	0.588235	0.81448	0.515284	0.570136	0.532751	0.842857	0.550218	0.593301	0.532751	0.571429	0.719048	0.610837	0.5311	0.590476	0.590476	0.5311	0.588785	0.706731	0.528037	0.5	0.513636	0.722488	0.552036	0.688679	0.69378	0.694836	0.717703	0.5311	0.440613	0.496212
Gal	OH	NO2Bz	OTBDPS	NO2Bz	0.549505	0.613861	0.549505	0.610837	0.566327	0.516432	0.549505	0.530516	0.589109	0.566667	0.78972	0.807512	0.570093	0.597015	0.547511	0.556561	0.782805	0.531532	0.588785	0.54955	0.809524	0.567568	0.613861	0.54955	0.591133	0.743842	0.632653	0.549505	0.610837	0.610837	0.549505	0.608696	0.731343	0.545894	0.516432	0.530516	0.747525	0.570093	0.712195	0.717822	0.718447	0.742574	0.549505	0.452756	0.469697
Gal	OH	NO2Bz	OTBDPS	OPMB	0.521127	0.58216	0.521127	0.579439	0.536232	0.491071	0.521127	0.504464	0.558685	0.538462	0.841121	0.859155	0.542222	0.566038	0.521552	0.606335	0.832579	0.506438	0.56	0.523605	0.769231	0.540773	0.58216	0.523605	0.560748	0.705607	0.599034	0.521127	0.579439	0.579439	0.521127	0.577982	0.693396	0.518349	0.491071	0.504464	0.70892	0.542222	0.675926	0.680751	0.682028	0.704225	0.521127	0.450382	0.466912
Gal	OH	NO2Bz	OTBDPS	OTBDPS	0.529703	0.586207	0.522167	0.583333	0.545918	0.497653	0.529703	0.511737	0.561576	0.540284	0.762791	0.788732	0.544186	0.569307	0.522523	0.531532	0.756757	0.506726	0.562791	0.524664	0.781991	0.542601	0.586207	0.524664	0.563725	0.715686	0.604061	0.522167	0.583333	0.583333	0.529703	0.581731	0.746193	0.52657	0.497653	0.511737	0.727723	0.544186	0.692683	0.69802	0.690821	0.722772	0.522167	0.437008	0.449057
Gal	OH	NO2Bz	OTBDPS	OTBS	0.529703	0.586207	0.522167	0.583333	0.545918	0.497653	0.529703	0.511737	0.561576	0.540284	0.762791	0.788732	0.544186	0.569307	0.522523	0.531532	0.756757	0.506726	0.562791	0.524664	0.781991	0.542601	0.586207	0.524664	0.563725	0.715686	0.604061	0.522167	0.583333	0.583333	0.529703	0.581731	0.746193	0.52657	0.497653	0.511737	0.727723	0.544186	0.692683	0.69802	0.690821	0.722772	0.522167	0.437008	0.449057
Gal	OH	NO2Bz	OTBDPS	OTIPS	0.529703	0.586207	0.522167	0.583333	0.545918	0.497653	0.529703	0.511737	0.561576	0.540284	0.762791	0.788732	0.544186	0.569307	0.522523	0.531532	0.756757	0.506726	0.562791	0.524664	0.781991	0.542601	0.586207	0.524664	0.563725	0.715686	0.604061	0.522167	0.583333	0.583333	0.529703	0.581731	0.746193	0.52657	0.497653	0.511737	0.727723	0.544186	0.692683	0.69802	0.690821	0.722772	0.522167	0.437008	0.449057
Gal	OH	NO2Bz	OTBS	OH	0.601124	0.664804	0.592179	0.661111	0.622093	0.552632	0.601124	0.568421	0.636872	0.609626	0.658879	0.683962	0.604167	0.646067	0.577889	0.59596	0.656109	0.56	0.625	0.58	0.67619	0.6	0.664804	0.58	0.638889	0.811111	0.687861	0.592179	0.661111	0.661111	0.601124	0.648649	0.849711	0.586957	0.552632	0.568421	0.825843	0.604167	0.78453	0.792135	0.781421	0.820225	0.592179	0.47619	0.487603
Gal	OH	NO2Bz	OTBS	OAc	0.620112	0.692737	0.620112	0.688889	0.641618	0.570681	0.620112	0.586387	0.664804	0.636364	0.682243	0.699531	0.630208	0.674157	0.603015	0.621212	0.678733	0.585	0.651042	0.605	0.7	0.625	0.692737	0.605	0.666667	0.838889	0.716763	0.620112	0.688889	0.688889	0.620112	0.675676	0.825843	0.605405	0.570681	0.586387	0.843575	0.630208	0.802198	0.810056	0.808743	0.837989	0.620112	0.491379	0.508264
Gal	OH	NO2Bz	OTBS	OBn	0.623596	0.687151	0.614525	0.683333	0.645349	0.573684	0.623596	0.589474	0.659218	0.631016	0.67757	0.694836	0.625	0.668539	0.59799	0.616162	0.674208	0.58	0.645833	0.6	0.695238	0.62	0.687151	0.6	0.661111	0.833333	0.710983	0.614525	0.683333	0.683333	0.623596	0.67027	0.830508	0.608696	0.573684	0.589474	0.837989	0.625	0.796703	0.804469	0.803279	0.832402	0.614525	0.493506	0.504132
Gal	OH	NO2Bz	OTBS	OBz	0.620112	0.692737	0.620112	0.688889	0.641618	0.570681	0.620112	0.586387	0.664804	0.636364	0.682243	0.699531	0.630208	0.674157	0.603015	0.621212	0.678733	0.585	0.651042	0.605	0.7	0.625	0.692737	0.605	0.666667	0.838889	0.716763	0.620112	0.688889	0.688889	0.620112	0.675676	0.825843	0.605405	0.570681	0.586387	0.843575	0.630208	0.802198	0.810056	0.808743	0.837989	0.620112	0.491379	0.508264
Gal	OH	NO2Bz	OTBS	OClAc	0.590426	0.668449	0.59893	0.664894	0.60989	0.545	0.590426	0.56	0.641711	0.615385	0.654709	0.678733	0.61	0.650538	0.584541	0.601942	0.659389	0.63	0.63	0.65	0.678899	0.67	0.668449	0.65	0.643617	0.808511	0.681319	0.59893	0.664894	0.664894	0.590426	0.64433	0.786096	0.57732	0.545	0.56	0.803191	0.61	0.773684	0.771277	0.780105	0.797872	0.59893	0.504237	0.520325
Gal	OH	NO2Bz	OTBS	OLev	0.596774	0.666667	0.596774	0.663102	0.616667	0.550505	0.596774	0.565657	0.639785	0.673797	0.714953	0.677273	0.60804	0.648649	0.638191	0.656566	0.710407	0.565217	0.628141	0.584541	0.733333	0.603865	0.666667	0.584541	0.641711	0.807487	0.688889	0.596774	0.663102	0.663102	0.596774	0.651042	0.794595	0.583333	0.550505	0.565657	0.811828	0.60804	0.772487	0.77957	0.778947	0.806452	0.596774	0.476987	0.53719
Gal	OH	NO2Bz	OTBS	NO2Bz	0.620112	0.692737	0.620112	0.688889	0.641618	0.570681	0.620112	0.586387	0.664804	0.636364	0.682243	0.699531	0.630208	0.674157	0.603015	0.621212	0.678733	0.585	0.651042	0.605	0.7	0.625	0.692737	0.605	0.666667	0.838889	0.716763	0.620112	0.688889	0.688889	0.620112	0.675676	0.825843	0.605405	0.570681	0.586387	0.843575	0.630208	0.802198	0.810056	0.808743	0.837989	0.620112	0.491379	0.508264
Gal	OH	NO2Bz	OTBS	OPMB	0.584211	0.652632	0.584211	0.649215	0.603261	0.539604	0.584211	0.554455	0.626316	0.60101	0.733645	0.751174	0.596059	0.634921	0.571429	0.676768	0.728507	0.554502	0.615764	0.57346	0.665158	0.592417	0.652632	0.57346	0.628272	0.790576	0.673913	0.584211	0.649215	0.649215	0.584211	0.637755	0.777778	0.571429	0.539604	0.554455	0.794737	0.596059	0.756477	0.763158	0.762887	0.789474	0.584211	0.4875	0.504
Gal	OH	NO2Bz	OTBS	OTBDPS	0.529703	0.586207	0.522167	0.583333	0.545918	0.497653	0.529703	0.511737	0.561576	0.540284	0.762791	0.788732	0.544186	0.569307	0.522523	0.531532	0.756757	0.506726	0.562791	0.524664	0.781991	0.542601	0.586207	0.524664	0.563725	0.715686	0.604061	0.522167	0.583333	0.583333	0.529703	0.581731	0.746193	0.52657	0.497653	0.511737	0.727723	0.544186	0.692683	0.69802	0.690821	0.722772	0.522167	0.437008	0.449057
Gal	OH	NO2Bz	OTBS	OTBS	0.597765	0.661111	0.588889	0.657459	0.618497	0.549738	0.597765	0.565445	0.633333	0.606383	0.655814	0.680751	0.601036	0.642458	0.575	0.592965	0.653153	0.557214	0.621762	0.577114	0.672986	0.597015	0.661111	0.577114	0.635359	0.80663	0.683908	0.588889	0.657459	0.657459	0.597765	0.645161	0.844828	0.583784	0.549738	0.565445	0.821229	0.601036	0.78022	0.787709	0.777174	0.815642	0.588889	0.474138	0.485597
Gal	OH	NO2Bz	OTBS	OTIPS	0.597765	0.661111	0.588889	0.657459	0.618497	0.549738	0.597765	0.565445	0.633333	0.606383	0.655814	0.680751	0.601036	0.642458	0.575	0.592965	0.653153	0.557214	0.621762	0.577114	0.672986	0.597015	0.661111	0.577114	0.635359	0.80663	0.683908	0.588889	0.657459	0.657459	0.597765	0.645161	0.844828	0.583784	0.549738	0.565445	0.821229	0.601036	0.78022	0.787709	0.777174	0.815642	0.588889	0.474138	0.485597
Gal	OH	NO2Bz	OTIPS	OH	0.601124	0.664804	0.592179	0.661111	0.622093	0.552632	0.601124	0.568421	0.636872	0.609626	0.658879	0.683962	0.604167	0.646067	0.577889	0.59596	0.656109	0.56	0.625	0.58	0.67619	0.6	0.664804	0.58	0.638889	0.811111	0.687861	0.592179	0.661111	0.661111	0.601124	0.648649	0.849711	0.586957	0.552632	0.568421	0.825843	0.604167	0.78453	0.792135	0.781421	0.820225	0.592179	0.47619	0.487603
Gal	OH	NO2Bz	OTIPS	OAc	0.620112	0.692737	0.620112	0.688889	0.641618	0.570681	0.620112	0.586387	0.664804	0.636364	0.682243	0.699531	0.630208	0.674157	0.603015	0.621212	0.678733	0.585	0.651042	0.605	0.7	0.625	0.692737	0.605	0.666667	0.838889	0.716763	0.620112	0.688889	0.688889	0.620112	0.675676	0.825843	0.605405	0.570681	0.586387	0.843575	0.630208	0.802198	0.810056	0.808743	0.837989	0.620112	0.491379	0.508264
Gal	OH	NO2Bz	OTIPS	OBn	0.623596	0.687151	0.614525	0.683333	0.645349	0.573684	0.623596	0.589474	0.659218	0.631016	0.67757	0.694836	0.625	0.668539	0.59799	0.616162	0.674208	0.58	0.645833	0.6	0.695238	0.62	0.687151	0.6	0.661111	0.833333	0.710983	0.614525	0.683333	0.683333	0.623596	0.67027	0.830508	0.608696	0.573684	0.589474	0.837989	0.625	0.796703	0.804469	0.803279	0.832402	0.614525	0.493506	0.504132
Gal	OH	NO2Bz	OTIPS	OBz	0.620112	0.692737	0.620112	0.688889	0.641618	0.570681	0.620112	0.586387	0.664804	0.636364	0.682243	0.699531	0.630208	0.674157	0.603015	0.621212	0.678733	0.585	0.651042	0.605	0.7	0.625	0.692737	0.605	0.666667	0.838889	0.716763	0.620112	0.688889	0.688889	0.620112	0.675676	0.825843	0.605405	0.570681	0.586387	0.843575	0.630208	0.802198	0.810056	0.808743	0.837989	0.620112	0.491379	0.508264
Gal	OH	NO2Bz	OTIPS	OClAc	0.590426	0.668449	0.59893	0.664894	0.60989	0.545	0.590426	0.56	0.641711	0.615385	0.654709	0.678733	0.61	0.650538	0.584541	0.601942	0.659389	0.63	0.63	0.65	0.678899	0.67	0.668449	0.65	0.643617	0.808511	0.681319	0.59893	0.664894	0.664894	0.590426	0.64433	0.786096	0.57732	0.545	0.56	0.803191	0.61	0.773684	0.771277	0.780105	0.797872	0.59893	0.504237	0.520325
Gal	OH	NO2Bz	OTIPS	OLev	0.596774	0.666667	0.596774	0.663102	0.616667	0.550505	0.596774	0.565657	0.639785	0.673797	0.714953	0.677273	0.60804	0.648649	0.638191	0.656566	0.710407	0.565217	0.628141	0.584541	0.733333	0.603865	0.666667	0.584541	0.641711	0.807487	0.688889	0.596774	0.663102	0.663102	0.596774	0.651042	0.794595	0.583333	0.550505	0.565657	0.811828	0.60804	0.772487	0.77957	0.778947	0.806452	0.596774	0.476987	0.53719
Gal	OH	NO2Bz	OTIPS	NO2Bz	0.620112	0.692737	0.620112	0.688889	0.641618	0.570681	0.620112	0.586387	0.664804	0.636364	0.682243	0.699531	0.630208	0.674157	0.603015	0.621212	0.678733	0.585	0.651042	0.605	0.7	0.625	0.692737	0.605	0.666667	0.838889	0.716763	0.620112	0.688889	0.688889	0.620112	0.675676	0.825843	0.605405	0.570681	0.586387	0.843575	0.630208	0.802198	0.810056	0.808743	0.837989	0.620112	0.491379	0.508264
Gal	OH	NO2Bz	OTIPS	OPMB	0.584211	0.652632	0.584211	0.649215	0.603261	0.539604	0.584211	0.554455	0.626316	0.60101	0.733645	0.751174	0.596059	0.634921	0.571429	0.676768	0.728507	0.554502	0.615764	0.57346	0.665158	0.592417	0.652632	0.57346	0.628272	0.790576	0.673913	0.584211	0.649215	0.649215	0.584211	0.637755	0.777778	0.571429	0.539604	0.554455	0.794737	0.596059	0.756477	0.763158	0.762887	0.789474	0.584211	0.4875	0.504
Gal	OH	NO2Bz	OTIPS	OTBDPS	0.529703	0.586207	0.522167	0.583333	0.545918	0.497653	0.529703	0.511737	0.561576	0.540284	0.762791	0.788732	0.544186	0.569307	0.522523	0.531532	0.756757	0.506726	0.562791	0.524664	0.781991	0.542601	0.586207	0.524664	0.563725	0.715686	0.604061	0.522167	0.583333	0.583333	0.529703	0.581731	0.746193	0.52657	0.497653	0.511737	0.727723	0.544186	0.692683	0.69802	0.690821	0.722772	0.522167	0.437008	0.449057
Gal	OH	NO2Bz	OTIPS	OTBS	0.597765	0.661111	0.588889	0.657459	0.618497	0.549738	0.597765	0.565445	0.633333	0.606383	0.655814	0.680751	0.601036	0.642458	0.575	0.592965	0.653153	0.557214	0.621762	0.577114	0.672986	0.597015	0.661111	0.577114	0.635359	0.80663	0.683908	0.588889	0.657459	0.657459	0.597765	0.645161	0.844828	0.583784	0.549738	0.565445	0.821229	0.601036	0.78022	0.787709	0.777174	0.815642	0.588889	0.474138	0.485597
Gal	OH	NO2Bz	OTIPS	OTIPS	0.597765	0.661111	0.588889	0.657459	0.618497	0.549738	0.597765	0.565445	0.633333	0.606383	0.655814	0.680751	0.601036	0.642458	0.575	0.592965	0.653153	0.557214	0.621762	0.577114	0.672986	0.597015	0.661111	0.577114	0.635359	0.80663	0.683908	0.588889	0.657459	0.657459	0.597765	0.645161	0.844828	0.583784	0.549738	0.565445	0.821229	0.601036	0.78022	0.787709	0.777174	0.815642	0.588889	0.474138	0.485597
Gal	OH	OPMB	OH	OH	0.823077	0.760563	0.717391	0.755245	0.862903	0.727273	0.823077	0.748252	0.788321	0.744828	0.632979	0.626316	0.677419	0.788321	0.683544	0.798658	0.59799	0.660377	0.692308	0.675	0.527638	0.658537	0.760563	0.675	0.739437	0.635294	0.794118	0.717391	0.755245	0.755245	0.823077	0.724832	0.648485	0.781022	0.727273	0.748252	0.639053	0.677419	0.608187	0.622754	0.606936	0.642857	0.717391	0.575269	0.529412
Gal	OH	OPMB	OH	OAc	0.810219	0.838028	0.797101	0.832168	0.847328	0.72	0.810219	0.74	0.868613	0.82069	0.691489	0.675393	0.748387	0.868613	0.753165	0.872483	0.653266	0.72956	0.762821	0.74375	0.582915	0.72561	0.838028	0.74375	0.816901	0.7	0.875	0.797101	0.832168	0.832168	0.810219	0.798658	0.674556	0.770833	0.72	0.74	0.694118	0.748387	0.662791	0.678571	0.67052	0.698225	0.797101	0.6	0.583333
Gal	OH	OPMB	OH	OBn	0.853846	0.788732	0.746377	0.783217	0.895161	0.755245	0.853846	0.776224	0.817518	0.772414	0.654255	0.638743	0.703226	0.817518	0.708861	0.825503	0.61809	0.685535	0.717949	0.7	0.547739	0.682927	0.788732	0.7	0.767606	0.658824	0.823529	0.746377	0.783217	0.783217	0.853846	0.751678	0.633136	0.810219	0.755245	0.776224	0.652941	0.703226	0.622093	0.636905	0.630058	0.656805	0.746377	0.596774	0.54902
Gal	OH	OPMB	OH	OBz	0.787234	0.866197	0.774648	0.86014	0.822222	0.701299	0.787234	0.720779	0.843972	0.798658	0.677083	0.696335	0.774194	0.843972	0.734568	0.899329	0.673367	0.711656	0.788462	0.72561	0.603015	0.75	0.866197	0.72561	0.84507	0.723529	0.904412	0.774648	0.86014	0.86014	0.787234	0.825503	0.698225	0.75	0.701299	0.720779	0.717647	0.774194	0.686047	0.702381	0.693642	0.721893	0.774648	0.595855	0.602941
Gal	OH	OPMB	OH	OClAc	0.760274	0.8	0.760274	0.794702	0.792857	0.679245	0.760274	0.698113	0.827586	0.784314	0.659898	0.653266	0.717791	0.827586	0.722892	0.834395	0.63285	0.786164	0.731707	0.8	0.565217	0.780488	0.8	0.8	0.78	0.674157	0.82069	0.760274	0.794702	0.794702	0.760274	0.753165	0.640449	0.72549	0.679245	0.698113	0.659218	0.717791	0.638889	0.644068	0.646409	0.662921	0.760274	0.613402	0.596154
Gal	OH	OPMB	OH	OLev	0.770833	0.798658	0.758621	0.793333	0.804348	0.687898	0.770833	0.707006	0.826389	0.868966	0.728723	0.651515	0.716049	0.826389	0.797468	0.919463	0.688442	0.698795	0.730061	0.712575	0.61809	0.695906	0.798658	0.712575	0.778523	0.672316	0.832168	0.758621	0.793333	0.793333	0.770833	0.762821	0.647727	0.735099	0.687898	0.707006	0.666667	0.716049	0.636872	0.651429	0.644444	0.670455	0.758621	0.57868	0.617647
Gal	OH	OPMB	OH	NO2Bz	0.69375	0.763975	0.68323	0.759259	0.720779	0.633721	0.69375	0.651163	0.74375	0.708333	0.616114	0.633333	0.699422	0.74375	0.666667	0.797619	0.614679	0.646409	0.712644	0.659341	0.550459	0.681319	0.763975	0.659341	0.745342	0.650794	0.793548	0.68323	0.759259	0.759259	0.69375	0.742515	0.62766	0.674699	0.633721	0.651163	0.645503	0.699422	0.617801	0.631016	0.625	0.648936	0.68323	0.549763	0.558559
Gal	OH	OPMB	OH	OPMB	0.853846	0.788732	0.746377	0.783217	0.895161	0.755245	0.853846	0.776224	0.817518	0.772414	0.654255	0.638743	0.703226	0.817518	0.708861	0.825503	0.61809	0.685535	0.717949	0.7	0.547739	0.682927	0.788732	0.7	0.767606	0.658824	0.823529	0.746377	0.783217	0.783217	0.853846	0.751678	0.633136	0.810219	0.755245	0.776224	0.652941	0.703226	0.622093	0.636905	0.630058	0.656805	0.746377	0.596774	0.54902
Gal	OH	OPMB	OH	OTBDPS	0.594444	0.5625	0.526596	0.559585	0.614943	0.546875	0.594444	0.5625	0.57754	0.553846	0.898936	0.889474	0.519608	0.57754	0.52657	0.59799	0.849246	0.509615	0.531707	0.521531	0.778894	0.511737	0.5625	0.521531	0.546875	0.699482	0.580645	0.526596	0.559585	0.559585	0.594444	0.550505	0.712766	0.580645	0.546875	0.5625	0.703125	0.519608	0.675258	0.689474	0.673469	0.697917	0.526596	0.465812	0.436508
Gal	OH	OPMB	OH	OTBS	0.681529	0.639053	0.6	0.635294	0.708609	0.611765	0.681529	0.629412	0.658537	0.627907	0.776596	0.768421	0.576923	0.658537	0.583784	0.676136	0.733668	0.564516	0.590164	0.57754	0.663317	0.565445	0.639053	0.57754	0.621302	0.794118	0.662577	0.6	0.635294	0.635294	0.681529	0.613636	0.812121	0.652439	0.611765	0.629412	0.798817	0.576923	0.766082	0.784431	0.763006	0.792899	0.6	0.509434	0.473913
Gal	OH	OPMB	OH	OTIPS	0.681529	0.639053	0.6	0.635294	0.708609	0.611765	0.681529	0.629412	0.658537	0.627907	0.776596	0.768421	0.576923	0.658537	0.583784	0.676136	0.733668	0.564516	0.590164	0.57754	0.663317	0.565445	0.639053	0.57754	0.621302	0.794118	0.662577	0.6	0.635294	0.635294	0.681529	0.613636	0.812121	0.652439	0.611765	0.629412	0.798817	0.576923	0.766082	0.784431	0.763006	0.792899	0.6	0.509434	0.473913
Gal	OH	OPMB	OAc	OH	0.810219	0.825175	0.797101	0.832168	0.847328	0.72	0.810219	0.74	0.868613	0.82069	0.691489	0.666667	0.748387	0.855072	0.753165	0.872483	0.653266	0.72956	0.762821	0.74375	0.582915	0.72561	0.825175	0.74375	0.816901	0.7	0.875	0.797101	0.832168	0.832168	0.810219	0.798658	0.674556	0.770833	0.72	0.74	0.704142	0.748387	0.653179	0.688623	0.67052	0.708333	0.797101	0.6	0.583333
Gal	OH	OPMB	OAc	OAc	0.817518	0.832168	0.804348	0.839161	0.854962	0.726667	0.817518	0.746667	0.875912	0.827586	0.696809	0.671875	0.754839	0.862319	0.759494	0.879195	0.658291	0.735849	0.769231	0.75	0.58794	0.731707	0.832168	0.75	0.823944	0.705882	0.882353	0.804348	0.839161	0.839161	0.817518	0.805369	0.670588	0.777778	0.726667	0.746667	0.7	0.754839	0.65896	0.684524	0.676301	0.704142	0.804348	0.605263	0.588235
Gal	OH	OPMB	OAc	OBn	0.817518	0.832168	0.804348	0.839161	0.854962	0.726667	0.817518	0.746667	0.875912	0.827586	0.696809	0.671875	0.754839	0.862319	0.759494	0.879195	0.658291	0.735849	0.769231	0.75	0.58794	0.731707	0.832168	0.75	0.823944	0.705882	0.882353	0.804348	0.839161	0.839161	0.817518	0.805369	0.670588	0.777778	0.726667	0.746667	0.7	0.754839	0.65896	0.684524	0.676301	0.704142	0.804348	0.605263	0.588235
Gal	OH	OPMB	OAc	OBz	0.794326	0.86014	0.78169	0.867133	0.82963	0.707792	0.794326	0.727273	0.851064	0.805369	0.682292	0.692708	0.780645	0.838028	0.740741	0.90604	0.678392	0.717791	0.794872	0.731707	0.60804	0.756098	0.86014	0.731707	0.852113	0.729412	0.911765	0.78169	0.867133	0.867133	0.794326	0.832215	0.694118	0.756757	0.707792	0.727273	0.723529	0.780645	0.682081	0.708333	0.699422	0.727811	0.78169	0.601036	0.607843
Gal	OH	OPMB	OAc	OClAc	0.767123	0.794702	0.767123	0.801325	0.8	0.685535	0.767123	0.704403	0.834483	0.79085	0.664975	0.65	0.723926	0.821918	0.728916	0.840764	0.637681	0.792453	0.737805	0.80625	0.570048	0.786585	0.794702	0.80625	0.786667	0.679775	0.827586	0.767123	0.801325	0.801325	0.767123	0.759494	0.636872	0.732026	0.685535	0.704403	0.664804	0.723926	0.635359	0.649718	0.651934	0.668539	0.767123	0.618557	0.600962
Gal	OH	OPMB	OAc	OLev	0.777778	0.793333	0.765517	0.8	0.811594	0.694268	0.777778	0.713376	0.833333	0.875862	0.734043	0.648241	0.722222	0.82069	0.803797	0.926174	0.693467	0.704819	0.736196	0.718563	0.623116	0.701754	0.793333	0.718563	0.785235	0.677966	0.839161	0.765517	0.8	0.8	0.777778	0.769231	0.644068	0.741722	0.694268	0.713376	0.672316	0.722222	0.633333	0.657143	0.65	0.676136	0.765517	0.583756	0.622549
Gal	OH	OPMB	OAc	NO2Bz	0.7	0.759259	0.689441	0.765432	0.727273	0.639535	0.7	0.656977	0.75	0.714286	0.620853	0.630332	0.705202	0.73913	0.672222	0.803571	0.619266	0.651934	0.718391	0.664835	0.555046	0.686813	0.759259	0.664835	0.751553	0.656085	0.8	0.689441	0.765432	0.765432	0.7	0.748503	0.624339	0.680723	0.639535	0.656977	0.650794	0.705202	0.614583	0.636364	0.630208	0.654255	0.689441	0.554502	0.563063
Gal	OH	OPMB	OAc	OPMB	0.817518	0.832168	0.804348	0.839161	0.854962	0.726667	0.817518	0.746667	0.875912	0.827586	0.696809	0.671875	0.754839	0.862319	0.759494	0.879195	0.658291	0.735849	0.769231	0.75	0.58794	0.731707	0.832168	0.75	0.823944	0.705882	0.882353	0.804348	0.839161	0.839161	0.817518	0.805369	0.670588	0.777778	0.726667	0.746667	0.7	0.754839	0.65896	0.684524	0.676301	0.704142	0.804348	0.605263	0.588235
Gal	OH	OPMB	OAc	OTBDPS	0.593583	0.611399	0.585106	0.61658	0.61326	0.547739	0.593583	0.562814	0.636364	0.610256	0.957447	0.927083	0.573529	0.62766	0.57971	0.653266	0.904523	0.5625	0.585366	0.574163	0.834171	0.56338	0.611399	0.574163	0.604167	0.756477	0.639785	0.585106	0.61658	0.61658	0.593583	0.606061	0.734375	0.580311	0.547739	0.562814	0.760417	0.573529	0.714286	0.747368	0.729592	0.755208	0.585106	0.487395	0.480159
Gal	OH	OPMB	OAc	OTBS	0.676829	0.694118	0.666667	0.7	0.702532	0.610169	0.676829	0.627119	0.72561	0.69186	0.835106	0.807292	0.637363	0.715152	0.643243	0.738636	0.788945	0.623656	0.650273	0.636364	0.718593	0.623037	0.694118	0.636364	0.686391	0.858824	0.730061	0.666667	0.7	0.7	0.676829	0.676136	0.83432	0.649123	0.610169	0.627119	0.863905	0.637363	0.809249	0.850299	0.82659	0.857988	0.666667	0.532407	0.521739
Gal	OH	OPMB	OAc	OTIPS	0.676829	0.694118	0.666667	0.7	0.702532	0.610169	0.676829	0.627119	0.72561	0.69186	0.835106	0.807292	0.637363	0.715152	0.643243	0.738636	0.788945	0.623656	0.650273	0.636364	0.718593	0.623037	0.694118	0.636364	0.686391	0.858824	0.730061	0.666667	0.7	0.7	0.676829	0.676136	0.83432	0.649123	0.610169	0.627119	0.863905	0.637363	0.809249	0.850299	0.82659	0.857988	0.666667	0.532407	0.521739
Gal	OH	OPMB	OBn	OH	0.853846	0.776224	0.746377	0.783217	0.895161	0.755245	0.853846	0.776224	0.817518	0.772414	0.654255	0.630208	0.703226	0.804348	0.708861	0.825503	0.61809	0.685535	0.717949	0.7	0.547739	0.682927	0.776224	0.7	0.767606	0.658824	0.823529	0.746377	0.783217	0.783217	0.853846	0.751678	0.633136	0.810219	0.755245	0.776224	0.662722	0.703226	0.612717	0.646707	0.630058	0.666667	0.746377	0.596774	0.54902
Gal	OH	OPMB	OBn	OAc	0.817518	0.832168	0.804348	0.839161	0.854962	0.726667	0.817518	0.746667	0.875912	0.827586	0.696809	0.671875	0.754839	0.862319	0.759494	0.879195	0.658291	0.735849	0.769231	0.75	0.58794	0.731707	0.832168	0.75	0.823944	0.705882	0.882353	0.804348	0.839161	0.839161	0.817518	0.805369	0.670588	0.777778	0.726667	0.746667	0.7	0.754839	0.65896	0.684524	0.676301	0.704142	0.804348	0.605263	0.588235
Gal	OH	OPMB	OBn	OBn	0.861538	0.783217	0.753623	0.79021	0.903226	0.762238	0.861538	0.783217	0.824818	0.77931	0.659574	0.635417	0.709677	0.811594	0.71519	0.832215	0.623116	0.691824	0.724359	0.70625	0.552764	0.689024	0.783217	0.70625	0.774648	0.664706	0.830882	0.753623	0.79021	0.79021	0.861538	0.758389	0.629412	0.817518	0.762238	0.783217	0.658824	0.709677	0.618497	0.642857	0.635838	0.662722	0.753623	0.602151	0.553922
Gal	OH	OPMB	OBn	OBz	0.794326	0.86014	0.78169	0.867133	0.82963	0.707792	0.794326	0.727273	0.851064	0.805369	0.682292	0.692708	0.780645	0.838028	0.740741	0.90604	0.678392	0.717791	0.794872	0.731707	0.60804	0.756098	0.86014	0.731707	0.852113	0.729412	0.911765	0.78169	0.867133	0.867133	0.794326	0.832215	0.694118	0.756757	0.707792	0.727273	0.723529	0.780645	0.682081	0.708333	0.699422	0.727811	0.78169	0.601036	0.607843
Gal	OH	OPMB	OBn	OClAc	0.767123	0.794702	0.767123	0.801325	0.8	0.685535	0.767123	0.704403	0.834483	0.79085	0.664975	0.65	0.723926	0.821918	0.728916	0.840764	0.637681	0.792453	0.737805	0.80625	0.570048	0.786585	0.794702	0.80625	0.786667	0.679775	0.827586	0.767123	0.801325	0.801325	0.767123	0.759494	0.636872	0.732026	0.685535	0.704403	0.664804	0.723926	0.635359	0.649718	0.651934	0.668539	0.767123	0.618557	0.600962
Gal	OH	OPMB	OBn	OLev	0.777778	0.793333	0.765517	0.8	0.811594	0.694268	0.777778	0.713376	0.833333	0.875862	0.734043	0.648241	0.722222	0.82069	0.803797	0.926174	0.693467	0.704819	0.736196	0.718563	0.623116	0.701754	0.793333	0.718563	0.785235	0.677966	0.839161	0.765517	0.8	0.8	0.777778	0.769231	0.644068	0.741722	0.694268	0.713376	0.672316	0.722222	0.633333	0.657143	0.65	0.676136	0.765517	0.583756	0.622549
Gal	OH	OPMB	OBn	NO2Bz	0.7	0.759259	0.689441	0.765432	0.727273	0.639535	0.7	0.656977	0.75	0.714286	0.620853	0.630332	0.705202	0.73913	0.672222	0.803571	0.619266	0.651934	0.718391	0.664835	0.555046	0.686813	0.759259	0.664835	0.751553	0.656085	0.8	0.689441	0.765432	0.765432	0.7	0.748503	0.624339	0.680723	0.639535	0.656977	0.650794	0.705202	0.614583	0.636364	0.630208	0.654255	0.689441	0.554502	0.563063
Gal	OH	OPMB	OBn	OPMB	0.861538	0.783217	0.753623	0.79021	0.903226	0.762238	0.861538	0.783217	0.824818	0.77931	0.659574	0.635417	0.709677	0.811594	0.71519	0.832215	0.623116	0.691824	0.724359	0.70625	0.552764	0.689024	0.783217	0.70625	0.774648	0.664706	0.830882	0.753623	0.79021	0.79021	0.861538	0.758389	0.629412	0.817518	0.762238	0.783217	0.658824	0.709677	0.618497	0.642857	0.635838	0.662722	0.753623	0.602151	0.553922
Gal	OH	OPMB	OBn	OTBDPS	0.616667	0.57513	0.547872	0.580311	0.637931	0.567708	0.616667	0.583333	0.59893	0.574359	0.920213	0.890625	0.539216	0.590426	0.545894	0.61809	0.869347	0.528846	0.55122	0.54067	0.798995	0.530516	0.57513	0.54067	0.567708	0.720207	0.602151	0.547872	0.580311	0.580311	0.616667	0.570707	0.697917	0.602151	0.567708	0.583333	0.723958	0.539216	0.678571	0.710526	0.693878	0.71875	0.547872	0.482906	0.452381
Gal	OH	OPMB	OBn	OTBS	0.707006	0.652941	0.624242	0.658824	0.735099	0.635294	0.707006	0.652941	0.682927	0.651163	0.797872	0.770833	0.598901	0.672727	0.605405	0.698864	0.753769	0.586022	0.612022	0.59893	0.683417	0.586387	0.652941	0.59893	0.64497	0.817647	0.687117	0.624242	0.658824	0.658824	0.707006	0.636364	0.792899	0.676829	0.635294	0.652941	0.822485	0.598901	0.768786	0.808383	0.786127	0.816568	0.624242	0.528302	0.491304
Gal	OH	OPMB	OBn	OTIPS	0.707006	0.652941	0.624242	0.658824	0.735099	0.635294	0.707006	0.652941	0.682927	0.651163	0.797872	0.770833	0.598901	0.672727	0.605405	0.698864	0.753769	0.586022	0.612022	0.59893	0.683417	0.586387	0.652941	0.59893	0.64497	0.817647	0.687117	0.624242	0.658824	0.658824	0.707006	0.636364	0.792899	0.676829	0.635294	0.652941	0.822485	0.598901	0.768786	0.808383	0.786127	0.816568	0.624242	0.528302	0.491304
Gal	OH	OPMB	OBz	OH	0.787234	0.853147	0.774648	0.86014	0.822222	0.701299	0.787234	0.720779	0.843972	0.798658	0.677083	0.6875	0.774194	0.830986	0.734568	0.899329	0.673367	0.711656	0.788462	0.72561	0.603015	0.75	0.853147	0.72561	0.84507	0.723529	0.904412	0.774648	0.86014	0.86014	0.787234	0.825503	0.698225	0.75	0.701299	0.720779	0.727811	0.774194	0.676301	0.712575	0.693642	0.732143	0.774648	0.595855	0.602941
Gal	OH	OPMB	OBz	OAc	0.794326	0.86014	0.78169	0.867133	0.82963	0.707792	0.794326	0.727273	0.851064	0.805369	0.682292	0.692708	0.780645	0.838028	0.740741	0.90604	0.678392	0.717791	0.794872	0.731707	0.60804	0.756098	0.86014	0.731707	0.852113	0.729412	0.911765	0.78169	0.867133	0.867133	0.794326	0.832215	0.694118	0.756757	0.707792	0.727273	0.723529	0.780645	0.682081	0.708333	0.699422	0.727811	0.78169	0.601036	0.607843
Gal	OH	OPMB	OBz	OBn	0.794326	0.86014	0.78169	0.867133	0.82963	0.707792	0.794326	0.727273	0.851064	0.805369	0.682292	0.692708	0.780645	0.838028	0.740741	0.90604	0.678392	0.717791	0.794872	0.731707	0.60804	0.756098	0.86014	0.731707	0.852113	0.729412	0.911765	0.78169	0.867133	0.867133	0.794326	0.832215	0.694118	0.756757	0.707792	0.727273	0.723529	0.780645	0.682081	0.708333	0.699422	0.727811	0.78169	0.601036	0.607843
Gal	OH	OPMB	OBz	OBz	0.794326	0.86014	0.78169	0.867133	0.82963	0.707792	0.794326	0.727273	0.851064	0.805369	0.682292	0.692708	0.780645	0.838028	0.740741	0.90604	0.678392	0.717791	0.794872	0.731707	0.60804	0.756098	0.86014	0.731707	0.852113	0.729412	0.911765	0.78169	0.867133	0.867133	0.794326	0.832215	0.694118	0.756757	0.707792	0.727273	0.723529	0.780645	0.682081	0.708333	0.699422	0.727811	0.78169	0.601036	0.607843
Gal	OH	OPMB	OBz	OClAc	0.746667	0.821192	0.746667	0.827815	0.777778	0.668712	0.746667	0.687117	0.812081	0.770701	0.651741	0.67	0.748466	0.8	0.711765	0.866242	0.657005	0.773006	0.762195	0.786585	0.589372	0.810976	0.821192	0.786585	0.813333	0.702247	0.855172	0.746667	0.827815	0.827815	0.746667	0.78481	0.659218	0.713376	0.668712	0.687117	0.687151	0.748466	0.657459	0.672316	0.674033	0.691011	0.746667	0.614213	0.620192
Gal	OH	OPMB	OBz	OLev	0.756757	0.82	0.744966	0.826667	0.788732	0.677019	0.756757	0.695652	0.810811	0.852349	0.71875	0.668342	0.746914	0.798658	0.783951	0.95302	0.713568	0.688235	0.760736	0.701754	0.643216	0.725146	0.82	0.701754	0.812081	0.700565	0.867133	0.744966	0.826667	0.826667	0.756757	0.794872	0.666667	0.722581	0.677019	0.695652	0.694915	0.746914	0.655556	0.68	0.672222	0.698864	0.744966	0.58	0.642157
Gal	OH	OPMB	OBz	NO2Bz	0.7	0.759259	0.689441	0.765432	0.727273	0.639535	0.7	0.656977	0.75	0.714286	0.620853	0.630332	0.705202	0.73913	0.672222	0.803571	0.619266	0.651934	0.718391	0.664835	0.555046	0.686813	0.759259	0.664835	0.751553	0.656085	0.8	0.689441	0.765432	0.765432	0.7	0.748503	0.624339	0.680723	0.639535	0.656977	0.650794	0.705202	0.614583	0.636364	0.630208	0.654255	0.689441	0.554502	0.563063
Gal	OH	OPMB	OBz	OPMB	0.794326	0.86014	0.78169	0.867133	0.82963	0.707792	0.794326	0.727273	0.851064	0.805369	0.682292	0.692708	0.780645	0.838028	0.740741	0.90604	0.678392	0.717791	0.794872	0.731707	0.60804	0.756098	0.86014	0.731707	0.852113	0.729412	0.911765	0.78169	0.867133	0.867133	0.794326	0.832215	0.694118	0.756757	0.707792	0.727273	0.723529	0.780645	0.682081	0.708333	0.699422	0.727811	0.78169	0.601036	0.607843
Gal	OH	OPMB	OBz	OTBDPS	0.581152	0.632124	0.572917	0.637306	0.6	0.536946	0.581152	0.551724	0.623037	0.59799	0.9375	0.947917	0.593137	0.614583	0.56872	0.673367	0.924623	0.551887	0.604878	0.56338	0.854271	0.58216	0.632124	0.56338	0.625	0.777202	0.66129	0.572917	0.637306	0.637306	0.581152	0.626263	0.755208	0.568528	0.536946	0.551724	0.78125	0.593137	0.734694	0.768421	0.75	0.776042	0.572917	0.485477	0.496032
Gal	OH	OPMB	OBz	OTBS	0.660714	0.717647	0.650888	0.723529	0.685185	0.596685	0.660714	0.61326	0.708333	0.676136	0.817708	0.828125	0.659341	0.698225	0.62963	0.761364	0.809045	0.610526	0.672131	0.623037	0.738693	0.643979	0.717647	0.623037	0.710059	0.882353	0.754601	0.650888	0.723529	0.723529	0.660714	0.698864	0.857988	0.634286	0.596685	0.61326	0.887574	0.659341	0.83237	0.874251	0.849711	0.881657	0.650888	0.52968	0.53913
Gal	OH	OPMB	OBz	OTIPS	0.660714	0.717647	0.650888	0.723529	0.685185	0.596685	0.660714	0.61326	0.708333	0.676136	0.817708	0.828125	0.659341	0.698225	0.62963	0.761364	0.809045	0.610526	0.672131	0.623037	0.738693	0.643979	0.717647	0.623037	0.710059	0.882353	0.754601	0.650888	0.723529	0.723529	0.660714	0.698864	0.857988	0.634286	0.596685	0.61326	0.887574	0.659341	0.83237	0.874251	0.849711	0.881657	0.650888	0.52968	0.53913
Gal	OH	OPMB	OClAc	OH	0.760274	0.788079	0.760274	0.794702	0.792857	0.679245	0.760274	0.698113	0.827586	0.784314	0.659898	0.645	0.717791	0.815068	0.722892	0.834395	0.63285	0.786164	0.731707	0.8	0.565217	0.780488	0.788079	0.8	0.78	0.674157	0.82069	0.760274	0.794702	0.794702	0.760274	0.753165	0.640449	0.72549	0.679245	0.698113	0.668539	0.717791	0.629834	0.653409	0.646409	0.672316	0.760274	0.613402	0.596154
Gal	OH	OPMB	OClAc	OAc	0.767123	0.794702	0.767123	0.801325	0.8	0.685535	0.767123	0.704403	0.834483	0.79085	0.664975	0.65	0.723926	0.821918	0.728916	0.840764	0.637681	0.792453	0.737805	0.80625	0.570048	0.786585	0.794702	0.80625	0.786667	0.679775	0.827586	0.767123	0.801325	0.801325	0.767123	0.759494	0.636872	0.732026	0.685535	0.704403	0.664804	0.723926	0.635359	0.649718	0.651934	0.668539	0.767123	0.618557	0.600962
Gal	OH	OPMB	OClAc	OBn	0.767123	0.794702	0.767123	0.801325	0.8	0.685535	0.767123	0.704403	0.834483	0.79085	0.664975	0.65	0.723926	0.821918	0.728916	0.840764	0.637681	0.792453	0.737805	0.80625	0.570048	0.786585	0.794702	0.80625	0.786667	0.679775	0.827586	0.767123	0.801325	0.801325	0.767123	0.759494	0.636872	0.732026	0.685535	0.704403	0.664804	0.723926	0.635359	0.649718	0.651934	0.668539	0.767123	0.618557	0.600962
Gal	OH	OPMB	OClAc	OBz	0.746667	0.821192	0.746667	0.827815	0.777778	0.668712	0.746667	0.687117	0.812081	0.770701	0.651741	0.67	0.748466	0.8	0.711765	0.866242	0.657005	0.773006	0.762195	0.786585	0.589372	0.810976	0.821192	0.786585	0.813333	0.702247	0.855172	0.746667	0.827815	0.827815	0.746667	0.78481	0.659218	0.713376	0.668712	0.687117	0.687151	0.748466	0.657459	0.672316	0.674033	0.691011	0.746667	0.614213	0.620192
Gal	OH	OPMB	OClAc	OClAc	0.767123	0.794702	0.767123	0.801325	0.8	0.685535	0.767123	0.704403	0.834483	0.79085	0.664975	0.65	0.723926	0.821918	0.728916	0.840764	0.637681	0.792453	0.737805	0.80625	0.570048	0.786585	0.794702	0.80625	0.786667	0.679775	0.827586	0.767123	0.801325	0.801325	0.767123	0.759494	0.636872	0.732026	0.685535	0.704403	0.664804	0.723926	0.635359	0.649718	0.651934	0.668539	0.767123	0.618557	0.600962
Gal	OH	OPMB	OClAc	OLev	0.732026	0.759494	0.732026	0.765823	0.761905	0.656627	0.732026	0.674699	0.796053	0.836601	0.700508	0.628019	0.694118	0.784314	0.771084	0.88535	0.671498	0.759036	0.707602	0.772455	0.603865	0.754386	0.759494	0.772455	0.751592	0.654054	0.789474	0.732026	0.765823	0.765823	0.732026	0.727273	0.612903	0.7	0.656627	0.674699	0.639785	0.694118	0.611702	0.625	0.62766	0.643243	0.732026	0.597015	0.634615
Gal	OH	OPMB	OClAc	NO2Bz	0.662722	0.729412	0.662722	0.735294	0.687117	0.607735	0.662722	0.624309	0.720238	0.6875	0.595455	0.611872	0.679558	0.710059	0.648936	0.772727	0.60177	0.701657	0.692308	0.714286	0.539823	0.736264	0.729412	0.714286	0.721893	0.634518	0.756098	0.662722	0.735294	0.735294	0.662722	0.710227	0.59596	0.645714	0.607735	0.624309	0.621212	0.679558	0.595	0.607143	0.61	0.624365	0.662722	0.567442	0.575221
Gal	OH	OPMB	OClAc	OPMB	0.767123	0.794702	0.767123	0.801325	0.8	0.685535	0.767123	0.704403	0.834483	0.79085	0.664975	0.65	0.723926	0.821918	0.728916	0.840764	0.637681	0.792453	0.737805	0.80625	0.570048	0.786585	0.794702	0.80625	0.786667	0.679775	0.827586	0.767123	0.801325	0.801325	0.767123	0.759494	0.636872	0.732026	0.685535	0.704403	0.664804	0.723926	0.635359	0.649718	0.651934	0.668539	0.767123	0.618557	0.600962
Gal	OH	OPMB	OClAc	OTBDPS	0.566327	0.59204	0.566327	0.597015	0.584211	0.524038	0.566327	0.538462	0.615385	0.591133	0.913706	0.895	0.556604	0.607143	0.562791	0.63285	0.874396	0.605769	0.568075	0.617225	0.806763	0.605634	0.59204	0.617225	0.585	0.731343	0.610256	0.566327	0.597015	0.597015	0.566327	0.57971	0.701493	0.554455	0.524038	0.538462	0.726368	0.556604	0.691176	0.713568	0.705882	0.721393	0.566327	0.5	0.492188
Gal	OH	OPMB	OClAc	OTBS	0.641618	0.668539	0.641618	0.674157	0.664671	0.580645	0.641618	0.596774	0.697674	0.666667	0.796954	0.78	0.615789	0.687861	0.621762	0.711957	0.763285	0.672043	0.628272	0.684492	0.695652	0.670157	0.668539	0.684492	0.661017	0.825843	0.69186	0.641618	0.674157	0.674157	0.641618	0.643243	0.792135	0.616667	0.580645	0.596774	0.820225	0.615789	0.779006	0.806818	0.79558	0.814607	0.641618	0.545455	0.534188
Gal	OH	OPMB	OClAc	OTIPS	0.641618	0.668539	0.641618	0.674157	0.664671	0.580645	0.641618	0.596774	0.697674	0.666667	0.796954	0.78	0.615789	0.687861	0.621762	0.711957	0.763285	0.672043	0.628272	0.684492	0.695652	0.670157	0.668539	0.684492	0.661017	0.825843	0.69186	0.641618	0.674157	0.674157	0.641618	0.643243	0.792135	0.616667	0.580645	0.596774	0.820225	0.615789	0.779006	0.806818	0.79558	0.814607	0.641618	0.545455	0.534188
Gal	OH	OPMB	OLev	OH	0.777778	0.793333	0.765517	0.8	0.811594	0.694268	0.777778	0.713376	0.833333	0.875862	0.734043	0.648241	0.722222	0.82069	0.803797	0.926174	0.693467	0.704819	0.736196	0.718563	0.623116	0.701754	0.793333	0.718563	0.785235	0.677966	0.839161	0.765517	0.8	0.8	0.777778	0.769231	0.644068	0.741722	0.694268	0.713376	0.672316	0.722222	0.633333	0.657143	0.65	0.676136	0.765517	0.583756	0.622549
Gal	OH	OPMB	OLev	OAc	0.777778	0.793333	0.765517	0.8	0.811594	0.694268	0.777778	0.713376	0.833333	0.875862	0.734043	0.648241	0.722222	0.82069	0.803797	0.926174	0.693467	0.704819	0.736196	0.718563	0.623116	0.701754	0.793333	0.718563	0.785235	0.677966	0.839161	0.765517	0.8	0.8	0.777778	0.769231	0.644068	0.741722	0.694268	0.713376	0.672316	0.722222	0.633333	0.657143	0.65	0.676136	0.765517	0.583756	0.622549
Gal	OH	OPMB	OLev	OBn	0.777778	0.793333	0.765517	0.8	0.811594	0.694268	0.777778	0.713376	0.833333	0.875862	0.734043	0.648241	0.722222	0.82069	0.803797	0.926174	0.693467	0.704819	0.736196	0.718563	0.623116	0.701754	0.793333	0.718563	0.785235	0.677966	0.839161	0.765517	0.8	0.8	0.777778	0.769231	0.644068	0.741722	0.694268	0.713376	0.672316	0.722222	0.633333	0.657143	0.65	0.676136	0.765517	0.583756	0.622549
Gal	OH	OPMB	OLev	OBz	0.756757	0.82	0.744966	0.826667	0.788732	0.677019	0.756757	0.695652	0.810811	0.852349	0.71875	0.668342	0.746914	0.798658	0.783951	0.95302	0.713568	0.688235	0.760736	0.701754	0.643216	0.725146	0.82	0.701754	0.812081	0.700565	0.867133	0.744966	0.826667	0.826667	0.756757	0.794872	0.666667	0.722581	0.677019	0.695652	0.694915	0.746914	0.655556	0.68	0.672222	0.698864	0.744966	0.58	0.642157
Gal	OH	OPMB	OLev	OClAc	0.732026	0.759494	0.732026	0.765823	0.761905	0.656627	0.732026	0.674699	0.796053	0.836601	0.700508	0.628019	0.694118	0.784314	0.771084	0.88535	0.671498	0.759036	0.707602	0.772455	0.603865	0.754386	0.759494	0.772455	0.751592	0.654054	0.789474	0.732026	0.765823	0.765823	0.732026	0.727273	0.612903	0.7	0.656627	0.674699	0.639785	0.694118	0.611702	0.625	0.62766	0.643243	0.732026	0.597015	0.634615
Gal	OH	OPMB	OLev	OLev	0.777778	0.793333	0.765517	0.8	0.811594	0.694268	0.777778	0.713376	0.833333	0.875862	0.734043	0.648241	0.722222	0.82069	0.803797	0.926174	0.693467	0.704819	0.736196	0.718563	0.623116	0.701754	0.793333	0.718563	0.785235	0.677966	0.839161	0.765517	0.8	0.8	0.777778	0.769231	0.644068	0.741722	0.694268	0.713376	0.672316	0.722222	0.633333	0.657143	0.65	0.676136	0.765517	0.583756	0.622549
Gal	OH	OPMB	OLev	NO2Bz	0.670659	0.727811	0.660714	0.733728	0.695652	0.614525	0.670659	0.631285	0.718563	0.755952	0.654028	0.610092	0.677778	0.708333	0.711111	0.845238	0.651376	0.62766	0.690608	0.640212	0.587156	0.661376	0.727811	0.640212	0.720238	0.632653	0.765432	0.660714	0.733728	0.733728	0.670659	0.718391	0.602041	0.653179	0.614525	0.631285	0.627551	0.677778	0.592965	0.613402	0.60804	0.630769	0.660714	0.536697	0.594595
Gal	OH	OPMB	OLev	OPMB	0.777778	0.793333	0.765517	0.8	0.811594	0.694268	0.777778	0.713376	0.833333	0.875862	0.734043	0.648241	0.722222	0.82069	0.803797	0.926174	0.693467	0.704819	0.736196	0.718563	0.623116	0.701754	0.793333	0.718563	0.785235	0.677966	0.839161	0.765517	0.8	0.8	0.777778	0.769231	0.644068	0.741722	0.694268	0.713376	0.672316	0.722222	0.633333	0.657143	0.65	0.676136	0.765517	0.583756	0.622549
Gal	OH	OPMB	OLev	OTBDPS	0.57732	0.595	0.569231	0.6	0.595745	0.533981	0.57732	0.548544	0.618557	0.651282	1	0.899497	0.559242	0.610256	0.618357	0.693467	0.944724	0.548837	0.570755	0.560185	0.874372	0.55	0.595	0.560185	0.58794	0.735	0.621762	0.569231	0.6	0.6	0.57732	0.590244	0.705	0.565	0.533981	0.548544	0.73	0.559242	0.694581	0.717172	0.70936	0.725	0.569231	0.477551	0.511905
Gal	OH	OPMB	OLev	OTBS	0.654971	0.672316	0.645349	0.677966	0.678788	0.592391	0.654971	0.608696	0.701754	0.738372	0.87766	0.78392	0.619048	0.69186	0.686486	0.784091	0.829146	0.606218	0.631579	0.618557	0.758794	0.606061	0.672316	0.618557	0.664773	0.830508	0.705882	0.645349	0.677966	0.677966	0.654971	0.655738	0.79661	0.629213	0.592391	0.608696	0.824859	0.619048	0.783333	0.811429	0.8	0.819209	0.645349	0.520179	0.556522
Gal	OH	OPMB	OLev	OTIPS	0.654971	0.672316	0.645349	0.677966	0.678788	0.592391	0.654971	0.608696	0.701754	0.738372	0.87766	0.78392	0.619048	0.69186	0.686486	0.784091	0.829146	0.606218	0.631579	0.618557	0.758794	0.606061	0.672316	0.618557	0.664773	0.830508	0.705882	0.645349	0.677966	0.677966	0.654971	0.655738	0.79661	0.629213	0.592391	0.608696	0.824859	0.619048	0.783333	0.811429	0.8	0.819209	0.645349	0.520179	0.556522
Gal	OH	OPMB	NO2Bz	OH	0.69375	0.753086	0.68323	0.759259	0.720779	0.633721	0.69375	0.651163	0.74375	0.708333	0.616114	0.625592	0.699422	0.732919	0.666667	0.797619	0.614679	0.646409	0.712644	0.659341	0.550459	0.681319	0.753086	0.659341	0.745342	0.650794	0.793548	0.68323	0.759259	0.759259	0.69375	0.742515	0.62766	0.674699	0.633721	0.651163	0.654255	0.699422	0.609375	0.639785	0.625	0.657754	0.68323	0.549763	0.558559
Gal	OH	OPMB	NO2Bz	OAc	0.7	0.759259	0.689441	0.765432	0.727273	0.639535	0.7	0.656977	0.75	0.714286	0.620853	0.630332	0.705202	0.73913	0.672222	0.803571	0.619266	0.651934	0.718391	0.664835	0.555046	0.686813	0.759259	0.664835	0.751553	0.656085	0.8	0.689441	0.765432	0.765432	0.7	0.748503	0.624339	0.680723	0.639535	0.656977	0.650794	0.705202	0.614583	0.636364	0.630208	0.654255	0.689441	0.554502	0.563063
Gal	OH	OPMB	NO2Bz	OBn	0.7	0.759259	0.689441	0.765432	0.727273	0.639535	0.7	0.656977	0.75	0.714286	0.620853	0.630332	0.705202	0.73913	0.672222	0.803571	0.619266	0.651934	0.718391	0.664835	0.555046	0.686813	0.759259	0.664835	0.751553	0.656085	0.8	0.689441	0.765432	0.765432	0.7	0.748503	0.624339	0.680723	0.639535	0.656977	0.650794	0.705202	0.614583	0.636364	0.630208	0.654255	0.689441	0.554502	0.563063
Gal	OH	OPMB	NO2Bz	OBz	0.7	0.759259	0.689441	0.765432	0.727273	0.639535	0.7	0.656977	0.75	0.714286	0.620853	0.630332	0.705202	0.73913	0.672222	0.803571	0.619266	0.651934	0.718391	0.664835	0.555046	0.686813	0.759259	0.664835	0.751553	0.656085	0.8	0.689441	0.765432	0.765432	0.7	0.748503	0.624339	0.680723	0.639535	0.656977	0.650794	0.705202	0.614583	0.636364	0.630208	0.654255	0.689441	0.554502	0.563063
Gal	OH	OPMB	NO2Bz	OClAc	0.662722	0.729412	0.662722	0.735294	0.687117	0.607735	0.662722	0.624309	0.720238	0.6875	0.595455	0.611872	0.679558	0.710059	0.648936	0.772727	0.60177	0.701657	0.692308	0.714286	0.539823	0.736264	0.729412	0.714286	0.721893	0.634518	0.756098	0.662722	0.735294	0.735294	0.662722	0.710227	0.59596	0.645714	0.607735	0.624309	0.621212	0.679558	0.595	0.607143	0.61	0.624365	0.662722	0.567442	0.575221
Gal	OH	OPMB	NO2Bz	OLev	0.670659	0.727811	0.660714	0.733728	0.695652	0.614525	0.670659	0.631285	0.718563	0.755952	0.654028	0.610092	0.677778	0.708333	0.711111	0.845238	0.651376	0.62766	0.690608	0.640212	0.587156	0.661376	0.727811	0.640212	0.720238	0.632653	0.765432	0.660714	0.733728	0.733728	0.670659	0.718391	0.602041	0.653179	0.614525	0.631285	0.627551	0.677778	0.592965	0.613402	0.60804	0.630769	0.660714	0.536697	0.594595
Gal	OH	OPMB	NO2Bz	NO2Bz	0.7	0.759259	0.689441	0.765432	0.727273	0.639535	0.7	0.656977	0.75	0.714286	0.620853	0.630332	0.705202	0.73913	0.672222	0.803571	0.619266	0.651934	0.718391	0.664835	0.555046	0.686813	0.759259	0.664835	0.751553	0.656085	0.8	0.689441	0.765432	0.765432	0.7	0.748503	0.624339	0.680723	0.639535	0.656977	0.650794	0.705202	0.614583	0.636364	0.630208	0.654255	0.689441	0.554502	0.563063
Gal	OH	OPMB	NO2Bz	OPMB	0.7	0.759259	0.689441	0.765432	0.727273	0.639535	0.7	0.656977	0.75	0.714286	0.620853	0.630332	0.705202	0.73913	0.672222	0.803571	0.619266	0.651934	0.718391	0.664835	0.555046	0.686813	0.759259	0.664835	0.751553	0.656085	0.8	0.689441	0.765432	0.765432	0.7	0.748503	0.624339	0.680723	0.639535	0.656977	0.650794	0.705202	0.614583	0.636364	0.630208	0.654255	0.689441	0.554502	0.563063
Gal	OH	OPMB	NO2Bz	OTBDPS	0.528571	0.575472	0.521327	0.580189	0.544118	0.497738	0.528571	0.511312	0.566667	0.545872	0.853081	0.862559	0.54955	0.559242	0.528384	0.614679	0.844037	0.513043	0.560538	0.52381	0.779817	0.541126	0.575472	0.52381	0.56872	0.707547	0.6	0.521327	0.580189	0.580189	0.528571	0.578704	0.687204	0.525581	0.497738	0.511312	0.7109	0.54955	0.669767	0.698565	0.683721	0.706161	0.521327	0.455598	0.466667
Gal	OH	OPMB	NO2Bz	OTBS	0.593583	0.645503	0.585106	0.650794	0.61326	0.547739	0.593583	0.562814	0.636364	0.610256	0.744076	0.753555	0.605	0.62766	0.57971	0.687179	0.738532	0.5625	0.616915	0.574163	0.674312	0.593301	0.645503	0.574163	0.638298	0.793651	0.675824	0.585106	0.650794	0.650794	0.593583	0.639175	0.771277	0.580311	0.547739	0.562814	0.797872	0.605	0.75	0.784946	0.765625	0.792553	0.585106	0.493671	0.504032
Gal	OH	OPMB	NO2Bz	OTIPS	0.593583	0.645503	0.585106	0.650794	0.61326	0.547739	0.593583	0.562814	0.636364	0.610256	0.744076	0.753555	0.605	0.62766	0.57971	0.687179	0.738532	0.5625	0.616915	0.574163	0.674312	0.593301	0.645503	0.574163	0.638298	0.793651	0.675824	0.585106	0.650794	0.650794	0.593583	0.639175	0.771277	0.580311	0.547739	0.562814	0.797872	0.605	0.75	0.784946	0.765625	0.792553	0.585106	0.493671	0.504032
Gal	OH	OPMB	OPMB	OH	0.853846	0.776224	0.746377	0.783217	0.895161	0.755245	0.853846	0.776224	0.817518	0.772414	0.654255	0.630208	0.703226	0.804348	0.708861	0.825503	0.61809	0.685535	0.717949	0.7	0.547739	0.682927	0.776224	0.7	0.767606	0.658824	0.823529	0.746377	0.783217	0.783217	0.853846	0.751678	0.633136	0.810219	0.755245	0.776224	0.662722	0.703226	0.612717	0.646707	0.630058	0.666667	0.746377	0.596774	0.54902
Gal	OH	OPMB	OPMB	OAc	0.817518	0.832168	0.804348	0.839161	0.854962	0.726667	0.817518	0.746667	0.875912	0.827586	0.696809	0.671875	0.754839	0.862319	0.759494	0.879195	0.658291	0.735849	0.769231	0.75	0.58794	0.731707	0.832168	0.75	0.823944	0.705882	0.882353	0.804348	0.839161	0.839161	0.817518	0.805369	0.670588	0.777778	0.726667	0.746667	0.7	0.754839	0.65896	0.684524	0.676301	0.704142	0.804348	0.605263	0.588235
Gal	OH	OPMB	OPMB	OBn	0.861538	0.783217	0.753623	0.79021	0.903226	0.762238	0.861538	0.783217	0.824818	0.77931	0.659574	0.635417	0.709677	0.811594	0.71519	0.832215	0.623116	0.691824	0.724359	0.70625	0.552764	0.689024	0.783217	0.70625	0.774648	0.664706	0.830882	0.753623	0.79021	0.79021	0.861538	0.758389	0.629412	0.817518	0.762238	0.783217	0.658824	0.709677	0.618497	0.642857	0.635838	0.662722	0.753623	0.602151	0.553922
Gal	OH	OPMB	OPMB	OBz	0.794326	0.86014	0.78169	0.867133	0.82963	0.707792	0.794326	0.727273	0.851064	0.805369	0.682292	0.692708	0.780645	0.838028	0.740741	0.90604	0.678392	0.717791	0.794872	0.731707	0.60804	0.756098	0.86014	0.731707	0.852113	0.729412	0.911765	0.78169	0.867133	0.867133	0.794326	0.832215	0.694118	0.756757	0.707792	0.727273	0.723529	0.780645	0.682081	0.708333	0.699422	0.727811	0.78169	0.601036	0.607843
Gal	OH	OPMB	OPMB	OClAc	0.767123	0.794702	0.767123	0.801325	0.8	0.685535	0.767123	0.704403	0.834483	0.79085	0.664975	0.65	0.723926	0.821918	0.728916	0.840764	0.637681	0.792453	0.737805	0.80625	0.570048	0.786585	0.794702	0.80625	0.786667	0.679775	0.827586	0.767123	0.801325	0.801325	0.767123	0.759494	0.636872	0.732026	0.685535	0.704403	0.664804	0.723926	0.635359	0.649718	0.651934	0.668539	0.767123	0.618557	0.600962
Gal	OH	OPMB	OPMB	OLev	0.777778	0.793333	0.765517	0.8	0.811594	0.694268	0.777778	0.713376	0.833333	0.875862	0.734043	0.648241	0.722222	0.82069	0.803797	0.926174	0.693467	0.704819	0.736196	0.718563	0.623116	0.701754	0.793333	0.718563	0.785235	0.677966	0.839161	0.765517	0.8	0.8	0.777778	0.769231	0.644068	0.741722	0.694268	0.713376	0.672316	0.722222	0.633333	0.657143	0.65	0.676136	0.765517	0.583756	0.622549
Gal	OH	OPMB	OPMB	NO2Bz	0.7	0.759259	0.689441	0.765432	0.727273	0.639535	0.7	0.656977	0.75	0.714286	0.620853	0.630332	0.705202	0.73913	0.672222	0.803571	0.619266	0.651934	0.718391	0.664835	0.555046	0.686813	0.759259	0.664835	0.751553	0.656085	0.8	0.689441	0.765432	0.765432	0.7	0.748503	0.624339	0.680723	0.639535	0.656977	0.650794	0.705202	0.614583	0.636364	0.630208	0.654255	0.689441	0.554502	0.563063
Gal	OH	OPMB	OPMB	OPMB	0.861538	0.783217	0.753623	0.79021	0.903226	0.762238	0.861538	0.783217	0.824818	0.77931	0.659574	0.635417	0.709677	0.811594	0.71519	0.832215	0.623116	0.691824	0.724359	0.70625	0.552764	0.689024	0.783217	0.70625	0.774648	0.664706	0.830882	0.753623	0.79021	0.79021	0.861538	0.758389	0.629412	0.817518	0.762238	0.783217	0.658824	0.709677	0.618497	0.642857	0.635838	0.662722	0.753623	0.602151	0.553922
Gal	OH	OPMB	OPMB	OTBDPS	0.616667	0.57513	0.547872	0.580311	0.637931	0.567708	0.616667	0.583333	0.59893	0.574359	0.920213	0.890625	0.539216	0.590426	0.545894	0.61809	0.869347	0.528846	0.55122	0.54067	0.798995	0.530516	0.57513	0.54067	0.567708	0.720207	0.602151	0.547872	0.580311	0.580311	0.616667	0.570707	0.697917	0.602151	0.567708	0.583333	0.723958	0.539216	0.678571	0.710526	0.693878	0.71875	0.547872	0.482906	0.452381
Gal	OH	OPMB	OPMB	OTBS	0.707006	0.652941	0.624242	0.658824	0.735099	0.635294	0.707006	0.652941	0.682927	0.651163	0.797872	0.770833	0.598901	0.672727	0.605405	0.698864	0.753769	0.586022	0.612022	0.59893	0.683417	0.586387	0.652941	0.59893	0.64497	0.817647	0.687117	0.624242	0.658824	0.658824	0.707006	0.636364	0.792899	0.676829	0.635294	0.652941	0.822485	0.598901	0.768786	0.808383	0.786127	0.816568	0.624242	0.528302	0.491304
Gal	OH	OPMB	OPMB	OTIPS	0.707006	0.652941	0.624242	0.658824	0.735099	0.635294	0.707006	0.652941	0.682927	0.651163	0.797872	0.770833	0.598901	0.672727	0.605405	0.698864	0.753769	0.586022	0.612022	0.59893	0.683417	0.586387	0.652941	0.59893	0.64497	0.817647	0.687117	0.624242	0.658824	0.658824	0.707006	0.636364	0.792899	0.676829	0.635294	0.652941	0.822485	0.598901	0.768786	0.808383	0.786127	0.816568	0.624242	0.528302	0.491304
Gal	OH	OPMB	OTBDPS	OH	0.59116	0.559585	0.52381	0.556701	0.611429	0.544041	0.59116	0.559585	0.574468	0.55102	0.89418	0.884817	0.517073	0.574468	0.524038	0.595	0.845	0.507177	0.529126	0.519048	0.775	0.509346	0.559585	0.519048	0.544041	0.695876	0.57754	0.52381	0.556701	0.556701	0.59116	0.547739	0.708995	0.57754	0.544041	0.559585	0.699482	0.517073	0.671795	0.685864	0.670051	0.694301	0.52381	0.46383	0.434783
Gal	OH	OPMB	OTBDPS	OAc	0.590426	0.61658	0.582011	0.613402	0.60989	0.545	0.590426	0.56	0.632979	0.607143	0.952381	0.932292	0.570732	0.632979	0.576923	0.65	0.9	0.559809	0.582524	0.571429	0.83	0.560748	0.61658	0.571429	0.601036	0.752577	0.636364	0.582011	0.613402	0.613402	0.590426	0.603015	0.73057	0.57732	0.545	0.56	0.747423	0.570732	0.719388	0.734375	0.725888	0.742268	0.582011	0.485356	0.478261
Gal	OH	OPMB	OTBDPS	OBn	0.61326	0.580311	0.544974	0.57732	0.634286	0.564767	0.61326	0.580311	0.595745	0.571429	0.915344	0.895833	0.536585	0.595745	0.543269	0.615	0.865	0.526316	0.548544	0.538095	0.795	0.528037	0.580311	0.538095	0.564767	0.716495	0.59893	0.544974	0.57732	0.57732	0.61326	0.567839	0.694301	0.59893	0.564767	0.580311	0.71134	0.536585	0.683673	0.697917	0.690355	0.706186	0.544974	0.480851	0.450593
Gal	OH	OPMB	OTBDPS	OBz	0.578125	0.637306	0.569948	0.634021	0.596774	0.534314	0.578125	0.54902	0.619792	0.595	0.932642	0.953125	0.590244	0.619792	0.566038	0.67	0.92	0.549296	0.601942	0.560748	0.85	0.579439	0.637306	0.560748	0.621762	0.773196	0.657754	0.569948	0.634021	0.634021	0.578125	0.623116	0.751295	0.565657	0.534314	0.54902	0.768041	0.590244	0.739796	0.755208	0.746193	0.762887	0.569948	0.483471	0.494071
Gal	OH	OPMB	OTBDPS	OClAc	0.563452	0.597015	0.563452	0.594059	0.581152	0.521531	0.563452	0.535885	0.612245	0.588235	0.909091	0.9	0.553991	0.612245	0.560185	0.629808	0.870192	0.602871	0.565421	0.614286	0.802885	0.602804	0.597015	0.614286	0.58209	0.727723	0.607143	0.563452	0.594059	0.594059	0.563452	0.576923	0.69802	0.551724	0.521531	0.535885	0.714286	0.553991	0.696078	0.701493	0.702439	0.70936	0.563452	0.497942	0.490272
Gal	OH	OPMB	OTBDPS	OLev	0.569231	0.595	0.561224	0.59204	0.587302	0.52657	0.569231	0.541063	0.610256	0.642857	0.989418	0.899497	0.551887	0.610256	0.610577	0.685	0.935	0.541667	0.56338	0.552995	0.865	0.542986	0.595	0.552995	0.58	0.726368	0.613402	0.561224	0.59204	0.59204	0.569231	0.582524	0.705	0.557214	0.52657	0.541063	0.721393	0.551887	0.694581	0.708543	0.70098	0.716418	0.561224	0.471545	0.505929
Gal	OH	OPMB	OTBDPS	NO2Bz	0.526066	0.580189	0.518868	0.577465	0.541463	0.495495	0.526066	0.509009	0.563981	0.543379	0.849057	0.867299	0.547085	0.563981	0.526087	0.611872	0.840183	0.510823	0.558036	0.521552	0.776256	0.538793	0.580189	0.521552	0.566038	0.704225	0.597087	0.518868	0.577465	0.577465	0.526066	0.576037	0.683962	0.523148	0.495495	0.509009	0.699531	0.547085	0.674419	0.687204	0.680556	0.694836	0.518868	0.453846	0.464945
Gal	OH	OPMB	OTBDPS	OPMB	0.61326	0.580311	0.544974	0.57732	0.634286	0.564767	0.61326	0.580311	0.595745	0.571429	0.915344	0.895833	0.536585	0.595745	0.543269	0.615	0.865	0.526316	0.548544	0.538095	0.795	0.528037	0.580311	0.538095	0.564767	0.716495	0.59893	0.544974	0.57732	0.57732	0.61326	0.567839	0.694301	0.59893	0.564767	0.580311	0.71134	0.536585	0.683673	0.697917	0.690355	0.706186	0.544974	0.480851	0.450593
Gal	OH	OPMB	OTBDPS	OTBDPS	0.587912	0.556701	0.521053	0.553846	0.607955	0.541237	0.587912	0.556701	0.571429	0.548223	0.889474	0.880208	0.514563	0.571429	0.521531	0.59204	0.840796	0.504762	0.52657	0.516588	0.771144	0.506977	0.556701	0.516588	0.541237	0.692308	0.574468	0.521053	0.553846	0.553846	0.587912	0.545	0.705263	0.574468	0.541237	0.556701	0.695876	0.514563	0.668367	0.682292	0.666667	0.690722	0.521053	0.461864	0.433071
Gal	OH	OPMB	OTBDPS	OTBS	0.587912	0.556701	0.521053	0.553846	0.607955	0.541237	0.587912	0.556701	0.571429	0.548223	0.889474	0.880208	0.514563	0.571429	0.521531	0.59204	0.840796	0.504762	0.52657	0.516588	0.771144	0.506977	0.556701	0.516588	0.541237	0.692308	0.574468	0.521053	0.553846	0.553846	0.587912	0.545	0.705263	0.574468	0.541237	0.556701	0.695876	0.514563	0.668367	0.682292	0.666667	0.690722	0.521053	0.461864	0.433071
Gal	OH	OPMB	OTBDPS	OTIPS	0.587912	0.556701	0.521053	0.553846	0.607955	0.541237	0.587912	0.556701	0.571429	0.548223	0.889474	0.880208	0.514563	0.571429	0.521531	0.59204	0.840796	0.504762	0.52657	0.516588	0.771144	0.506977	0.556701	0.516588	0.541237	0.692308	0.574468	0.521053	0.553846	0.553846	0.587912	0.545	0.705263	0.574468	0.541237	0.556701	0.695876	0.514563	0.668367	0.682292	0.666667	0.690722	0.521053	0.461864	0.433071
Gal	OH	OPMB	OTBS	OH	0.677215	0.635294	0.596386	0.631579	0.703947	0.608187	0.677215	0.625731	0.654545	0.624277	0.772487	0.764398	0.57377	0.654545	0.580645	0.672316	0.73	0.561497	0.586957	0.574468	0.66	0.5625	0.635294	0.574468	0.617647	0.789474	0.658537	0.596386	0.631579	0.631579	0.677215	0.610169	0.807229	0.648485	0.608187	0.625731	0.794118	0.57377	0.761628	0.779762	0.758621	0.788235	0.596386	0.507042	0.471861
Gal	OH	OPMB	OTBS	OAc	0.672727	0.7	0.662651	0.695906	0.698113	0.606742	0.672727	0.623596	0.721212	0.687861	0.830688	0.8125	0.63388	0.721212	0.639785	0.734463	0.785	0.620321	0.646739	0.632979	0.715	0.619792	0.7	0.632979	0.682353	0.853801	0.72561	0.662651	0.695906	0.695906	0.672727	0.672316	0.829412	0.645349	0.606742	0.623596	0.847953	0.63388	0.815029	0.83432	0.821839	0.842105	0.662651	0.529954	0.519481
Gal	OH	OPMB	OTBS	OBn	0.702532	0.658824	0.620482	0.654971	0.730263	0.631579	0.702532	0.649123	0.678788	0.647399	0.793651	0.776042	0.595628	0.678788	0.602151	0.694915	0.75	0.582888	0.608696	0.595745	0.68	0.583333	0.658824	0.595745	0.641176	0.812865	0.682927	0.620482	0.654971	0.654971	0.702532	0.632768	0.788235	0.672727	0.631579	0.649123	0.807018	0.595628	0.774566	0.792899	0.781609	0.80117	0.620482	0.525822	0.489177
Gal	OH	OPMB	OTBS	OBz	0.656805	0.723529	0.647059	0.719298	0.680982	0.593407	0.656805	0.60989	0.704142	0.672316	0.813472	0.833333	0.655738	0.704142	0.626316	0.757062	0.805	0.60733	0.668478	0.619792	0.735	0.640625	0.723529	0.619792	0.705882	0.877193	0.75	0.647059	0.719298	0.719298	0.656805	0.694915	0.852941	0.630682	0.593407	0.60989	0.871345	0.655738	0.83815	0.857988	0.844828	0.865497	0.647059	0.527273	0.536797
[truncated: 50,959 more rows]
[truncated: 76 more columns]

## Sheet: 117×117
	BBL.Mono.1	BBL.Mono.2	BBL.Mono.3	BBL.Mono.4	BBL.Mono.5	BBL.Mono.6	BBL.Mono.7	BBL.Mono.8	BBL.Mono.9	BBL.Mono.10	BBL.Mono.11	BBL.Mono.12	BBL.Mono.13	BBL.Mono.14	BBL.Mono.15	BBL.Mono.16	BBL.Mono.17	BBL.Mono.18	BBL.Mono.19	BBL.Mono.20	BBL.Mono.21	BBL.Mono.22	BBL.Mono.23	BBL.Mono.24	BBL.Mono.25	BBL.Mono.26	BBL.Mono.27	BBL.Mono.28	BBL.Mono.29	BBL.Mono.30	BBL.Mono.31	BBL.Mono.32	BBL.Mono.33	BBL.Mono.34	BBL.Mono.35	BBL.Mono.36	BBL.Mono.37	BBL.Mono.38	BBL.Mono.39	BBL.Mono.40	BBL.Mono.41	BBL.Mono.42	BBL.Mono.43	BBL.Mono.44	BBL.Mono.45	BBL.Mono.46	BBL.Mono.47	BBL.Mono.48	BBL.Mono.49
[truncated: 117 more rows]
[truncated: 68 more columns]

[truncated: 1 more sheets: 7×117]
